# Supplementary material for: Graph T–T (V1.0Beta), a program for embedding and visualizing periodic graphs in 3D Euclidean space
Source: Acta Crystallogr A Found Adv. 2024 Apr 29;80(Pt 3):282–92. doi: 10.1107/S2053273324002523 (PMC11067947; doi:10.1107/S2053273324002523)
Supplement: Supplementary file 2 [file a-80-00282-sup2.zip]

Archive with 166 entries (148 files):
- graphtt.github.io-main/
- graphtt.github.io-main/README.md
- graphtt.github.io-main/actions.js
- graphtt.github.io-main/compiled-css/
- graphtt.github.io-main/compiled-css/panda.css
- graphtt.github.io-main/compiled-css/panda.css.map
- graphtt.github.io-main/css/
- graphtt.github.io-main/css/font-awesome.css
- graphtt.github.io-main/css/index.css
- graphtt.github.io-main/css/jquery.qtip.min.css
- graphtt.github.io-main/css/tooltipster.bundle.min.css
- graphtt.github.io-main/cytoscape-canvas.js
- graphtt.github.io-main/cytoscape-hierarchical.js
- graphtt.github.io-main/cytoscape/
- graphtt.github.io-main/cytoscape/LGPL-LICENSE.txt
- graphtt.github.io-main/cytoscape/LICENSE
- graphtt.github.io-main/cytoscape/cola.v3.min.js
- graphtt.github.io-main/cytoscape/cytoscape-dagre.js
- graphtt.github.io-main/cytoscape/cytoscape-qtip.js
- graphtt.github.io-main/cytoscape/cytoscape.js
- graphtt.github.io-main/cytoscape/cytoscape.min.js
- graphtt.github.io-main/cytoscape/dagre.js
- graphtt.github.io-main/cytoscape/jquery.cytoscape.js-edgehandles.js
- graphtt.github.io-main/cytoscape/rhill-voronoi-core.js
- graphtt.github.io-main/cytoscape321.js
- graphtt.github.io-main/distinctColors.js
- graphtt.github.io-main/drawBotanical.js
- graphtt.github.io-main/fonts/
- graphtt.github.io-main/fonts/FontAwesome.otf
- graphtt.github.io-main/fonts/OpenSans-Bold-webfont.eot
- graphtt.github.io-main/fonts/OpenSans-Bold-webfont.svg
- graphtt.github.io-main/fonts/OpenSans-Bold-webfont.ttf
- graphtt.github.io-main/fonts/OpenSans-Bold-webfont.woff
- graphtt.github.io-main/fonts/OpenSans-BoldItalic-webfont.eot
- graphtt.github.io-main/fonts/OpenSans-BoldItalic-webfont.svg
- graphtt.github.io-main/fonts/OpenSans-BoldItalic-webfont.ttf
- graphtt.github.io-main/fonts/OpenSans-BoldItalic-webfont.woff
- graphtt.github.io-main/fonts/OpenSans-ExtraBold-webfont.eot
- graphtt.github.io-main/fonts/OpenSans-ExtraBold-webfont.svg
- graphtt.github.io-main/fonts/OpenSans-ExtraBold-webfont.ttf
- graphtt.github.io-main/fonts/OpenSans-ExtraBold-webfont.woff
- graphtt.github.io-main/fonts/OpenSans-ExtraBoldItalic-webfont.eot
- graphtt.github.io-main/fonts/OpenSans-ExtraBoldItalic-webfont.svg
- graphtt.github.io-main/fonts/OpenSans-ExtraBoldItalic-webfont.ttf
- graphtt.github.io-main/fonts/OpenSans-ExtraBoldItalic-webfont.woff
- graphtt.github.io-main/fonts/OpenSans-Italic-webfont.eot
- graphtt.github.io-main/fonts/OpenSans-Italic-webfont.svg
- graphtt.github.io-main/fonts/OpenSans-Italic-webfont.ttf
- graphtt.github.io-main/fonts/OpenSans-Italic-webfont.woff
- graphtt.github.io-main/fonts/OpenSans-Light-webfont.eot
- graphtt.github.io-main/fonts/OpenSans-Light-webfont.svg
- graphtt.github.io-main/fonts/OpenSans-Light-webfont.ttf
- graphtt.github.io-main/fonts/OpenSans-Light-webfont.woff
- graphtt.github.io-main/fonts/OpenSans-LightItalic-webfont.eot
- graphtt.github.io-main/fonts/OpenSans-LightItalic-webfont.svg
- graphtt.github.io-main/fonts/OpenSans-LightItalic-webfont.ttf
- graphtt.github.io-main/fonts/OpenSans-LightItalic-webfont.woff
- graphtt.github.io-main/fonts/OpenSans-Regular-webfont.eot
- graphtt.github.io-main/fonts/OpenSans-Regular-webfont.svg
- graphtt.github.io-main/fonts/OpenSans-Regular-webfont.ttf
- graphtt.github.io-main/fonts/OpenSans-Regular-webfont.woff
- graphtt.github.io-main/fonts/OpenSans-Semibold-webfont.eot
- graphtt.github.io-main/fonts/OpenSans-Semibold-webfont.svg
- graphtt.github.io-main/fonts/OpenSans-Semibold-webfont.ttf
- graphtt.github.io-main/fonts/OpenSans-Semibold-webfont.woff
- graphtt.github.io-main/fonts/OpenSans-SemiboldItalic-webfont.eot
- graphtt.github.io-main/fonts/OpenSans-SemiboldItalic-webfont.svg
- graphtt.github.io-main/fonts/OpenSans-SemiboldItalic-webfont.ttf
- graphtt.github.io-main/fonts/OpenSans-SemiboldItalic-webfont.woff
- graphtt.github.io-main/fonts/fontawesome-webfont.eot
- graphtt.github.io-main/fonts/fontawesome-webfont.svg
- graphtt.github.io-main/fonts/fontawesome-webfont.ttf
- graphtt.github.io-main/fonts/fontawesome-webfont.woff
- graphtt.github.io-main/fonts/fontawesome-webfont.woff2
- graphtt.github.io-main/generate_graphs.js
- graphtt.github.io-main/gulpfile.js
- graphtt.github.io-main/icon-big.PNG
- graphtt.github.io-main/icon.png
- graphtt.github.io-main/index.html
- graphtt.github.io-main/index.js
- graphtt.github.io-main/js/
- graphtt.github.io-main/js/3d-force-graph.js
- graphtt.github.io-main/js/3d-force-graph.min.js
- graphtt.github.io-main/js/3d_force_graph_action.js
- graphtt.github.io-main/js/actions.js
- graphtt.github.io-main/js/bootstrap-multiselect.js
- graphtt.github.io-main/js/cola.js
- graphtt.github.io-main/js/cytoscape-cola.js
- graphtt.github.io-main/js/cytoscape_related_functions.js
- graphtt.github.io-main/js/dat.gui.js
- graphtt.github.io-main/js/data.js
- graphtt.github.io-main/js/forVivaCirclularNode.js
- graphtt.github.io-main/js/jquery-3.1.1.min.js
- graphtt.github.io-main/js/jquery.qtip.min.js
- graphtt.github.io-main/js/panda.js
- graphtt.github.io-main/js/panda.js.map
- graphtt.github.io-main/js/server.js
- graphtt.github.io-main/js/strings.js
- graphtt.github.io-main/js/tooltipster.bundle.min.js
- graphtt.github.io-main/js/viva_action.js
- graphtt.github.io-main/js/vivagraph.min.js
- graphtt.github.io-main/modal.css
- graphtt.github.io-main/modal.js
- graphtt.github.io-main/paper-full.min.js
- graphtt.github.io-main/qtip/
- graphtt.github.io-main/qtip/jquery.qtip.css
- graphtt.github.io-main/qtip/jquery.qtip.min.js
- graphtt.github.io-main/sass/
- graphtt.github.io-main/sass/_layout.sass
- graphtt.github.io-main/sass/panda.sass
- graphtt.github.io-main/vendor/
- graphtt.github.io-main/vendor/datatables/
- graphtt.github.io-main/vendor/datatables/dataTables.bootstrap4.css
- graphtt.github.io-main/vendor/datatables/dataTables.bootstrap4.js
- graphtt.github.io-main/vendor/datatables/jquery.dataTables.js
- graphtt.github.io-main/vendor/font-awesome/
- graphtt.github.io-main/vendor/font-awesome/css/
- graphtt.github.io-main/vendor/font-awesome/css/font-awesome.css
- graphtt.github.io-main/vendor/font-awesome/css/font-awesome.min.css
- graphtt.github.io-main/vendor/font-awesome/fonts/
- graphtt.github.io-main/vendor/font-awesome/fonts/FontAwesome.otf
- graphtt.github.io-main/vendor/font-awesome/fonts/fontawesome-webfont.eot
- graphtt.github.io-main/vendor/font-awesome/fonts/fontawesome-webfont.svg
- graphtt.github.io-main/vendor/font-awesome/fonts/fontawesome-webfont.ttf
- graphtt.github.io-main/vendor/font-awesome/fonts/fontawesome-webfont.woff
- graphtt.github.io-main/vendor/font-awesome/fonts/fontawesome-webfont.woff2
- graphtt.github.io-main/vendor/font-awesome/less/
- graphtt.github.io-main/vendor/font-awesome/less/animated.less
- graphtt.github.io-main/vendor/font-awesome/less/bordered-pulled.less
- graphtt.github.io-main/vendor/font-awesome/less/core.less
- graphtt.github.io-main/vendor/font-awesome/less/fixed-width.less
- graphtt.github.io-main/vendor/font-awesome/less/font-awesome.less
- graphtt.github.io-main/vendor/font-awesome/less/icons.less
- graphtt.github.io-main/vendor/font-awesome/less/larger.less
- graphtt.github.io-main/vendor/font-awesome/less/list.less
- graphtt.github.io-main/vendor/font-awesome/less/mixins.less
- graphtt.github.io-main/vendor/font-awesome/less/path.less
- graphtt.github.io-main/vendor/font-awesome/less/rotated-flipped.less
- graphtt.github.io-main/vendor/font-awesome/less/screen-reader.less
- graphtt.github.io-main/vendor/font-awesome/less/stacked.less
- graphtt.github.io-main/vendor/font-awesome/less/variables.less
- graphtt.github.io-main/vendor/font-awesome/scss/
- graphtt.github.io-main/vendor/font-awesome/scss/_animated.scss
- graphtt.github.io-main/vendor/font-awesome/scss/_bordered-pulled.scss
- graphtt.github.io-main/vendor/font-awesome/scss/_core.scss
- graphtt.github.io-main/vendor/font-awesome/scss/_fixed-width.scss
- graphtt.github.io-main/vendor/font-awesome/scss/_icons.scss
- graphtt.github.io-main/vendor/font-awesome/scss/_larger.scss
- graphtt.github.io-main/vendor/font-awesome/scss/_list.scss
- graphtt.github.io-main/vendor/font-awesome/scss/_mixins.scss
- graphtt.github.io-main/vendor/font-awesome/scss/_path.scss
- graphtt.github.io-main/vendor/font-awesome/scss/_rotated-flipped.scss
- graphtt.github.io-main/vendor/font-awesome/scss/_screen-reader.scss
- graphtt.github.io-main/vendor/font-awesome/scss/_stacked.scss
- graphtt.github.io-main/vendor/font-awesome/scss/_variables.scss
- graphtt.github.io-main/vendor/font-awesome/scss/font-awesome.scss
- graphtt.github.io-main/vendor/jquery-easing/
- graphtt.github.io-main/vendor/jquery-easing/jquery.easing.compatibility.js
- graphtt.github.io-main/vendor/jquery-easing/jquery.easing.js
- graphtt.github.io-main/vendor/jquery-easing/jquery.easing.min.js
- graphtt.github.io-main/vendor/jquery/
- graphtt.github.io-main/vendor/jquery/jquery.js
- graphtt.github.io-main/vendor/jquery/jquery.min.js
- graphtt.github.io-main/vendor/tether/
- graphtt.github.io-main/vendor/tether/tether.js
- graphtt.github.io-main/vendor/tether/tether.min.js
