# Supplementary material for: Graph T–T (V1.0Beta), a program for embedding and visualizing periodic graphs in 3D Euclidean space
Source: Acta Crystallogr A Found Adv. 2024 Apr 29;80(Pt 3):282–92. doi: 10.1107/S2053273324002523 (PMC11067947; doi:10.1107/S2053273324002523)
Supplement: Supplementary file 2 [file a-80-00282-sup2.zip › graphtt.github.io-main/compiled-css/panda.css]

.main {
  position: absolute;
  left: 22em;
  top: 0;
  right: 0em;
  bottom: 0;
  z-index: 1; }

.tools {
  box-sizing: border-box;
  padding: 0.25em 0.5em;
  position: absolute;
  left: 0;
  top: 0;
  bottom: 0;
  width: 22em;
  background: #ECEADF;
  border-right: 1px solid #ddd;
  z-index: 1;
  overflow: auto; }
  .tools * {
    max-width: 100%; }

.tools2 {
  box-sizing: border-box;
  padding: 0.25em 0.5em;
  position: absolute;
  left: 22.5em;
  top: 26em;
  bottom: 0;
  width: 57.5em;
  background: #ECEADF;
  border-top: 1px solid #ddd;
  z-index: 1;
  overflow: auto; }

.footer-link {
  position: absolute;
  left: 0;
  bottom: 0;
  margin: 0.25em 0.5em;
  z-index: 2; }

/*# sourceMappingURL=panda.css.map */
