# Supplementary material for: Graph T–T (V1.0Beta), a program for embedding and visualizing periodic graphs in 3D Euclidean space
Source: Acta Crystallogr A Found Adv. 2024 Apr 29;80(Pt 3):282–92. doi: 10.1107/S2053273324002523 (PMC11067947; doi:10.1107/S2053273324002523)
Supplement: Supplementary file 2 [file a-80-00282-sup2.zip › graphtt.github.io-main/compiled-css/panda.css.map]

{
"version": 3,
"mappings": "AAAA,KAAK;EACH,QAAQ,EAAE,QAAQ;EAClB,IAAI,EAAE,IAAI;EACV,GAAG,EAAE,CAAC;EACN,KAAK,EAAE,GAAG;EACV,MAAM,EAAE,CAAC;EACT,OAAO,EAAE,CAAC;;AAEZ,MAAM;EACJ,UAAU,EAAE,UAAU;EACtB,OAAO,EAAE,YAAY;EACrB,QAAQ,EAAE,QAAQ;EAClB,IAAI,EAAE,CAAC;EACP,GAAG,EAAE,CAAC;EACN,MAAM,EAAE,CAAC;EACT,KAAK,EAAE,IAAI;EACX,UAAU,EAAE,OAAO;EACnB,YAAY,EAAE,cAAc;EAC5B,OAAO,EAAE,CAAC;EACV,QAAQ,EAAE,IAAI;EAEd,QAAC;IACC,SAAS,EAAE,IAAI;;AAEnB,OAAO;EACL,UAAU,EAAE,UAAU;EACtB,OAAO,EAAE,YAAY;EACrB,QAAQ,EAAE,QAAQ;EAClB,IAAI,EAAE,MAAM;EACZ,GAAG,EAAE,IAAI;EACT,MAAM,EAAE,CAAC;EACT,KAAK,EAAE,MAAM;EACb,UAAU,EAAE,OAAO;EACnB,UAAU,EAAE,cAAc;EAC1B,OAAO,EAAE,CAAC;EACV,QAAQ,EAAE,IAAI;;AAEhB,YAAY;EACV,QAAQ,EAAE,QAAQ;EAClB,IAAI,EAAE,CAAC;EACP,MAAM,EAAE,CAAC;EACT,MAAM,EAAE,YAAY;EACpB,OAAO,EAAE,CAAC",
"sources": ["../sass/_layout.sass"],
"names": [],
"file": "panda.css"
}
