# Supplementary material for: Graph T–T (V1.0Beta), a program for embedding and visualizing periodic graphs in 3D Euclidean space
Source: Acta Crystallogr A Found Adv. 2024 Apr 29;80(Pt 3):282–92. doi: 10.1107/S2053273324002523 (PMC11067947; doi:10.1107/S2053273324002523)
Supplement: Supplementary file 2 [file a-80-00282-sup2.zip › graphtt.github.io-main/css/index.css]

html {
    font-family: "Raleway", "HelveticaNeue", "Helvetica Neue", Helvetica, Arial, sans-serif;
}

body {
    position: absolute;
    left: 0;
    top: 0;
    right: 0;
    bottom: 0;
    line-height: 1.5;
}


.action-icon {
  cursor: pointer;
}

h1 {
  margin: 0 0.125em;
  position: absolute;
  pointer-events: none;
  color: #bbb;
}

* + h2 {
  margin-top: 0.5em;
}

.tooltip {
    position: relative;
    display: inline-block;
    border-bottom: 1px dotted black;
}

.tooltip .tooltiptext {
    visibility: hidden;
    width: 150px;
    background-color: gray;
    color: white;
    text-align: center;
    border-radius: 6px;
    padding: 10px 0;
    position: absolute;
    z-index: 1;
    bottom: 125%;
    left: 50%;
    margin-left: -60px;
    opacity: 0;
    transition: opacity 1s;
}

.tooltip .tooltiptext::after {
    content: "";
    position: absolute;
    top: 100%;
    left: 50%;
    margin-left: -5px;
    border: 5px solid transparent;
    border-top-color: #555;
}

.tooltip:hover .tooltiptext {
    visibility: visible;
    opacity: 1;
}

select,input,button {
    /*height: 38px;*/
    padding: 3px; /* The 6px vertically centers text on FF, ignored by Webkit */
    background-color: #fff;
    border: 1px solid #D1D1D1;
    border-radius: 4px;
    box-shadow: none;
    box-sizing: border-box;
    font-size: 14px;
    margin-bottom: 5px;
}

textarea {
    margin-bottom: 5px;
}

input {
    width: 200px;
}

.qtip-content{
    font-size: 12px;
    line-height: 1.2em;
}

.qtip-title {
    font-size: 12px;
}

.fixed_headers {
    width: 100%;
    table-layout: fixed;
    border-collapse: collapse;
}
.fixed_headers th {
    text-decoration: underline;
}
.fixed_headers th,
.fixed_headers td {
    padding: 5px;
    text-align: left;
}
.fixed_headers td:nth-child(1),
.fixed_headers th:nth-child(1) {
    min-width: 200px;
}
.fixed_headers td:nth-child(2),
.fixed_headers th:nth-child(2) {
    min-width: 200px;
}
.fixed_headers td:nth-child(3),
.fixed_headers th:nth-child(3) {
    width: 350px;
}
.fixed_headers thead {
    background-color: #333333;
    color: #fdfdfd;
}
.fixed_headers thead tr {
    display: block;
    position: relative;
}
.fixed_headers tbody {
    display: block;
    overflow: auto;
    width: 100%;
    height: 300px;
}
.fixed_headers tbody tr:nth-child(even) {
    background-color: #dddddd;
}
.old_ie_wrapper {
    height: 300px;
    width: 750px;
    overflow-x: hidden;
    overflow-y: auto;
}
.old_ie_wrapper tbody {
    height: auto;
}
