# Supplementary material for: Graph T–T (V1.0Beta), a program for embedding and visualizing periodic graphs in 3D Euclidean space
Source: Acta Crystallogr A Found Adv. 2024 Apr 29;80(Pt 3):282–92. doi: 10.1107/S2053273324002523 (PMC11067947; doi:10.1107/S2053273324002523)
Supplement: Supplementary file 2 [file a-80-00282-sup2.zip › graphtt.github.io-main/css/jquery.qtip.min.css]

#qtip-overlay.blurs,.qtip-close{cursor:pointer}.qtip{position:absolute;left:-28000px;top:-28000px;display:none;max-width:280px;min-width:50px;font-size:10.5px;line-height:12px;direction:ltr;box-shadow:none;padding:0}.qtip-content,.qtip-titlebar{position:relative;overflow:hidden}.qtip-content{padding:5px 9px;text-align:left;word-wrap:break-word}.qtip-titlebar{padding:5px 35px 5px 10px;border-width:0 0 1px;font-weight:700}.qtip-titlebar+.qtip-content{border-top-width:0!important}.qtip-close{position:absolute;right:-9px;top:-9px;z-index:11;outline:0;border:1px solid transparent}.qtip-titlebar .qtip-close{right:4px;top:50%;margin-top:-9px}* html .qtip-titlebar .qtip-close{top:16px}.qtip-icon .ui-icon,.qtip-titlebar .ui-icon{display:block;text-indent:-1000em;direction:ltr}.qtip-icon,.qtip-icon .ui-icon{-moz-border-radius:3px;-webkit-border-radius:3px;border-radius:3px;text-decoration:none}.qtip-icon .ui-icon{width:18px;height:14px;line-height:14px;text-align:center;text-indent:0;font:normal 700 10px/13px Tahoma,sans-serif;color:inherit;background:-100em -100em no-repeat}.qtip-default{border:1px solid #F1D031;background-color:#FFFFA3;color:#555}.qtip-default .qtip-titlebar{background-color:#FFEF93}.qtip-default .qtip-icon{border-color:#CCC;background:#F1F1F1;color:#777}.qtip-default .qtip-titlebar .qtip-close{border-color:#AAA;color:#111}.qtip-light{background-color:#fff;border-color:#E2E2E2;color:#454545}.qtip-light .qtip-titlebar{background-color:#f1f1f1}.qtip-dark{background-color:#505050;border-color:#303030;color:#f3f3f3}.qtip-dark .qtip-titlebar{background-color:#404040}.qtip-dark .qtip-icon{border-color:#444}.qtip-dark .qtip-titlebar .ui-state-hover{border-color:#303030}.qtip-cream{background-color:#FBF7AA;border-color:#F9E98E;color:#A27D35}.qtip-red,.qtip-red .qtip-icon,.qtip-red .qtip-titlebar .ui-state-hover{border-color:#D95252}.qtip-cream .qtip-titlebar{background-color:#F0DE7D}.qtip-cream .qtip-close .qtip-icon{background-position:-82px 0}.qtip-red{background-color:#F78B83;color:#912323}.qtip-red .qtip-titlebar{background-color:#F06D65}.qtip-red .qtip-close .qtip-icon{background-position:-102px 0}.qtip-green{background-color:#CAED9E;border-color:#90D93F;color:#3F6219}.qtip-green .qtip-titlebar{background-color:#B0DE78}.qtip-green .qtip-close .qtip-icon{background-position:-42px 0}.qtip-blue{background-color:#E5F6FE;border-color:#ADD9ED;color:#5E99BD}.qtip-blue .qtip-titlebar{background-color:#D0E9F5}.qtip-blue .qtip-close .qtip-icon{background-position:-2px 0}.qtip-shadow{-webkit-box-shadow:1px 1px 3px 1px rgba(0,0,0,.15);-moz-box-shadow:1px 1px 3px 1px rgba(0,0,0,.15);box-shadow:1px 1px 3px 1px rgba(0,0,0,.15)}.qtip-bootstrap,.qtip-rounded,.qtip-tipsy{-moz-border-radius:5px;-webkit-border-radius:5px;border-radius:5px}.qtip-rounded .qtip-titlebar{-moz-border-radius:4px 4px 0 0;-webkit-border-radius:4px 4px 0 0;border-radius:4px 4px 0 0}.qtip-youtube{-moz-border-radius:2px;-webkit-border-radius:2px;border-radius:2px;-webkit-box-shadow:0 0 3px #333;-moz-box-shadow:0 0 3px #333;box-shadow:0 0 3px #333;color:#fff;border:0 solid transparent;background:#4A4A4A;background-image:-webkit-gradient(linear,left top,left bottom,color-stop(0,#4A4A4A),color-stop(100%,#000));background-image:-webkit-linear-gradient(top,#4A4A4A 0,#000 100%);background-image:-moz-linear-gradient(top,#4A4A4A 0,#000 100%);background-image:-ms-linear-gradient(top,#4A4A4A 0,#000 100%);background-image:-o-linear-gradient(top,#4A4A4A 0,#000 100%)}.qtip-youtube .qtip-titlebar{background-color:#4A4A4A;background-color:rgba(0,0,0,0)}.qtip-youtube .qtip-content{padding:.75em;font:12px arial,sans-serif;filter:progid:DXImageTransform.Microsoft.Gradient(GradientType=0, StartColorStr=#4a4a4a, EndColorStr=#000000);-ms-filter:"progid:DXImageTransform.Microsoft.Gradient(GradientType=0,StartColorStr=#4a4a4a,EndColorStr=#000000);"}.qtip-youtube .qtip-icon{border-color:#222}.qtip-youtube .qtip-titlebar .ui-state-hover{border-color:#303030}.qtip-jtools{background:#232323;background:rgba(0,0,0,.7);background-image:-webkit-gradient(linear,left top,left bottom,from(#717171),to(#232323));background-image:-moz-linear-gradient(top,#717171,#232323);background-image:-webkit-linear-gradient(top,#717171,#232323);background-image:-ms-linear-gradient(top,#717171,#232323);background-image:-o-linear-gradient(top,#717171,#232323);border:2px solid #ddd;border:2px solid rgba(241,241,241,1);-moz-border-radius:2px;-webkit-border-radius:2px;border-radius:2px;-webkit-box-shadow:0 0 12px #333;-moz-box-shadow:0 0 12px #333;box-shadow:0 0 12px #333}.qtip-jtools .qtip-titlebar{background-color:transparent;filter:progid:DXImageTransform.Microsoft.gradient(startColorstr=#717171, endColorstr=#4A4A4A);-ms-filter:"progid:DXImageTransform.Microsoft.gradient(startColorstr=#717171,endColorstr=#4A4A4A)"}.qtip-jtools .qtip-content{filter:progid:DXImageTransform.Microsoft.gradient(startColorstr=#4A4A4A, endColorstr=#232323);-ms-filter:"progid:DXImageTransform.Microsoft.gradient(startColorstr=#4A4A4A,endColorstr=#232323)"}.qtip-jtools .qtip-content,.qtip-jtools .qtip-titlebar{background:0 0;color:#fff;border:0 dashed transparent}.qtip-jtools .qtip-icon{border-color:#555}.qtip-jtools .qtip-titlebar .ui-state-hover{border-color:#333}.qtip-cluetip{-webkit-box-shadow:4px 4px 5px rgba(0,0,0,.4);-moz-box-shadow:4px 4px 5px rgba(0,0,0,.4);box-shadow:4px 4px 5px rgba(0,0,0,.4);background-color:#D9D9C2;color:#111;border:0 dashed transparent}.qtip-cluetip .qtip-titlebar{background-color:#87876A;color:#fff;border:0 dashed transparent}.qtip-cluetip .qtip-icon{border-color:#808064}.qtip-cluetip .qtip-titlebar .ui-state-hover{border-color:#696952;color:#696952}.qtip-tipsy{background:#000;background:rgba(0,0,0,.87);color:#fff;border:0 solid transparent;font-size:11px;font-family:'Lucida Grande',sans-serif;font-weight:700;line-height:16px;text-shadow:0 1px #000}.qtip-tipsy .qtip-titlebar{padding:6px 35px 0 10px;background-color:transparent}.qtip-tipsy .qtip-content{padding:6px 10px}.qtip-tipsy .qtip-icon{border-color:#222;text-shadow:none}.qtip-tipsy .qtip-titlebar .ui-state-hover{border-color:#303030}.qtip-tipped{border:3px solid #959FA9;-moz-border-radius:3px;-webkit-border-radius:3px;border-radius:3px;background-color:#F9F9F9;color:#454545;font-weight:400;font-family:serif}.qtip-tipped .qtip-titlebar{border-bottom-width:0;color:#fff;background:#3A79B8;background-image:-webkit-gradient(linear,left top,left bottom,from(#3A79B8),to(#2E629D));background-image:-webkit-linear-gradient(top,#3A79B8,#2E629D);background-image:-moz-linear-gradient(top,#3A79B8,#2E629D);background-image:-ms-linear-gradient(top,#3A79B8,#2E629D);background-image:-o-linear-gradient(top,#3A79B8,#2E629D);filter:progid:DXImageTransform.Microsoft.gradient(startColorstr=#3A79B8, endColorstr=#2E629D);-ms-filter:"progid:DXImageTransform.Microsoft.gradient(startColorstr=#3A79B8,endColorstr=#2E629D)"}.qtip-tipped .qtip-icon{border:2px solid #285589;background:#285589}.qtip-tipped .qtip-icon .ui-icon{background-color:#FBFBFB;color:#555}.qtip-bootstrap{font-size:14px;line-height:20px;color:#333;padding:1px;background-color:#fff;border:1px solid #ccc;border:1px solid rgba(0,0,0,.2);-webkit-border-radius:6px;-moz-border-radius:6px;border-radius:6px;-webkit-box-shadow:0 5px 10px rgba(0,0,0,.2);-moz-box-shadow:0 5px 10px rgba(0,0,0,.2);box-shadow:0 5px 10px rgba(0,0,0,.2);-webkit-background-clip:padding-box;-moz-background-clip:padding;background-clip:padding-box}.qtip-bootstrap .qtip-titlebar{padding:8px 14px;margin:0;font-size:14px;font-weight:400;line-height:18px;background-color:#f7f7f7;border-bottom:1px solid #ebebeb;-webkit-border-radius:5px 5px 0 0;-moz-border-radius:5px 5px 0 0;border-radius:5px 5px 0 0}.qtip-bootstrap .qtip-titlebar .qtip-close{right:11px;top:45%;border-style:none}.qtip-bootstrap .qtip-content{padding:9px 14px}.qtip-bootstrap .qtip-icon{background:0 0}.qtip-bootstrap .qtip-icon .ui-icon{width:auto;height:auto;float:right;font-size:20px;font-weight:700;line-height:18px;color:#000;text-shadow:0 1px 0 #fff;opacity:.2;filter:alpha(opacity=20)}#qtip-overlay,#qtip-overlay div{left:0;top:0;width:100%;height:100%}.qtip-bootstrap .qtip-icon .ui-icon:hover{color:#000;text-decoration:none;cursor:pointer;opacity:.4;filter:alpha(opacity=40)}.qtip:not(.ie9haxors) div.qtip-content,.qtip:not(.ie9haxors) div.qtip-titlebar{filter:none;-ms-filter:none}.qtip .qtip-tip{margin:0 auto;overflow:hidden;z-index:10}.qtip .qtip-tip,x:-o-prefocus{visibility:hidden}.qtip .qtip-tip,.qtip .qtip-tip .qtip-vml,.qtip .qtip-tip canvas{position:absolute;color:#123456;background:0 0;border:0 dashed transparent}.qtip .qtip-tip canvas{top:0;left:0}.qtip .qtip-tip .qtip-vml{behavior:url(#default#VML);display:inline-block;visibility:visible}#qtip-overlay{position:fixed}#qtip-overlay div{position:absolute;background-color:#000;opacity:.7;filter:alpha(opacity=70);-ms-filter:"progid:DXImageTransform.Microsoft.Alpha(Opacity=70)"}.qtipmodal-ie6fix{position:absolute!important}
