# Supplementary material for: Graph T–T (V1.0Beta), a program for embedding and visualizing periodic graphs in 3D Euclidean space
Source: Acta Crystallogr A Found Adv. 2024 Apr 29;80(Pt 3):282–92. doi: 10.1107/S2053273324002523 (PMC11067947; doi:10.1107/S2053273324002523)
Supplement: Supplementary file 2 [file a-80-00282-sup2.zip › graphtt.github.io-main/css/tooltipster.bundle.min.css]

.tooltipster-fall,.tooltipster-grow.tooltipster-show{-webkit-transition-timing-function:cubic-bezier(.175,.885,.32,1);-moz-transition-timing-function:cubic-bezier(.175,.885,.32,1.15);-ms-transition-timing-function:cubic-bezier(.175,.885,.32,1.15);-o-transition-timing-function:cubic-bezier(.175,.885,.32,1.15)}.tooltipster-base{display:flex;pointer-events:none;position:absolute}.tooltipster-box{flex:1 1 auto}.tooltipster-content{box-sizing:border-box;max-height:100%;max-width:100%;overflow:auto}.tooltipster-ruler{bottom:0;left:0;overflow:hidden;position:fixed;right:0;top:0;visibility:hidden}.tooltipster-fade{opacity:0;-webkit-transition-property:opacity;-moz-transition-property:opacity;-o-transition-property:opacity;-ms-transition-property:opacity;transition-property:opacity}.tooltipster-fade.tooltipster-show{opacity:1}.tooltipster-grow{-webkit-transform:scale(0,0);-moz-transform:scale(0,0);-o-transform:scale(0,0);-ms-transform:scale(0,0);transform:scale(0,0);-webkit-transition-property:-webkit-transform;-moz-transition-property:-moz-transform;-o-transition-property:-o-transform;-ms-transition-property:-ms-transform;transition-property:transform;-webkit-backface-visibility:hidden}.tooltipster-grow.tooltipster-show{-webkit-transform:scale(1,1);-moz-transform:scale(1,1);-o-transform:scale(1,1);-ms-transform:scale(1,1);transform:scale(1,1);-webkit-transition-timing-function:cubic-bezier(.175,.885,.32,1.15);transition-timing-function:cubic-bezier(.175,.885,.32,1.15)}.tooltipster-swing{opacity:0;-webkit-transform:rotateZ(4deg);-moz-transform:rotateZ(4deg);-o-transform:rotateZ(4deg);-ms-transform:rotateZ(4deg);transform:rotateZ(4deg);-webkit-transition-property:-webkit-transform,opacity;-moz-transition-property:-moz-transform;-o-transition-property:-o-transform;-ms-transition-property:-ms-transform;transition-property:transform}.tooltipster-swing.tooltipster-show{opacity:1;-webkit-transform:rotateZ(0);-moz-transform:rotateZ(0);-o-transform:rotateZ(0);-ms-transform:rotateZ(0);transform:rotateZ(0);-webkit-transition-timing-function:cubic-bezier(.23,.635,.495,1);-webkit-transition-timing-function:cubic-bezier(.23,.635,.495,2.4);-moz-transition-timing-function:cubic-bezier(.23,.635,.495,2.4);-ms-transition-timing-function:cubic-bezier(.23,.635,.495,2.4);-o-transition-timing-function:cubic-bezier(.23,.635,.495,2.4);transition-timing-function:cubic-bezier(.23,.635,.495,2.4)}.tooltipster-fall{-webkit-transition-property:top;-moz-transition-property:top;-o-transition-property:top;-ms-transition-property:top;transition-property:top;-webkit-transition-timing-function:cubic-bezier(.175,.885,.32,1.15);transition-timing-function:cubic-bezier(.175,.885,.32,1.15)}.tooltipster-fall.tooltipster-initial{top:0!important}.tooltipster-fall.tooltipster-dying{-webkit-transition-property:all;-moz-transition-property:all;-o-transition-property:all;-ms-transition-property:all;transition-property:all;top:0!important;opacity:0}.tooltipster-slide{-webkit-transition-property:left;-moz-transition-property:left;-o-transition-property:left;-ms-transition-property:left;transition-property:left;-webkit-transition-timing-function:cubic-bezier(.175,.885,.32,1);-webkit-transition-timing-function:cubic-bezier(.175,.885,.32,1.15);-moz-transition-timing-function:cubic-bezier(.175,.885,.32,1.15);-ms-transition-timing-function:cubic-bezier(.175,.885,.32,1.15);-o-transition-timing-function:cubic-bezier(.175,.885,.32,1.15);transition-timing-function:cubic-bezier(.175,.885,.32,1.15)}.tooltipster-slide.tooltipster-initial{left:-40px!important}.tooltipster-slide.tooltipster-dying{-webkit-transition-property:all;-moz-transition-property:all;-o-transition-property:all;-ms-transition-property:all;transition-property:all;left:0!important;opacity:0}@keyframes tooltipster-fading{0%{opacity:0}100%{opacity:1}}.tooltipster-update-fade{animation:tooltipster-fading .4s}@keyframes tooltipster-rotating{25%{transform:rotate(-2deg)}75%{transform:rotate(2deg)}100%{transform:rotate(0)}}.tooltipster-update-rotate{animation:tooltipster-rotating .6s}@keyframes tooltipster-scaling{50%{transform:scale(1.1)}100%{transform:scale(1)}}.tooltipster-update-scale{animation:tooltipster-scaling .6s}.tooltipster-sidetip .tooltipster-box{background:#565656;border:2px solid #000;border-radius:4px}.tooltipster-sidetip.tooltipster-bottom .tooltipster-box{margin-top:8px}.tooltipster-sidetip.tooltipster-left .tooltipster-box{margin-right:8px}.tooltipster-sidetip.tooltipster-right .tooltipster-box{margin-left:8px}.tooltipster-sidetip.tooltipster-top .tooltipster-box{margin-bottom:8px}.tooltipster-sidetip .tooltipster-content{color:#fff;line-height:18px;padding:6px 14px}.tooltipster-sidetip .tooltipster-arrow{overflow:hidden;position:absolute}.tooltipster-sidetip.tooltipster-bottom .tooltipster-arrow{height:10px;margin-left:-10px;top:0;width:20px}.tooltipster-sidetip.tooltipster-left .tooltipster-arrow{height:20px;margin-top:-10px;right:0;top:0;width:10px}.tooltipster-sidetip.tooltipster-right .tooltipster-arrow{height:20px;margin-top:-10px;left:0;top:0;width:10px}.tooltipster-sidetip.tooltipster-top .tooltipster-arrow{bottom:0;height:10px;margin-left:-10px;width:20px}.tooltipster-sidetip .tooltipster-arrow-background,.tooltipster-sidetip .tooltipster-arrow-border{height:0;position:absolute;width:0}.tooltipster-sidetip .tooltipster-arrow-background{border:10px solid transparent}.tooltipster-sidetip.tooltipster-bottom .tooltipster-arrow-background{border-bottom-color:#565656;left:0;top:3px}.tooltipster-sidetip.tooltipster-left .tooltipster-arrow-background{border-left-color:#565656;left:-3px;top:0}.tooltipster-sidetip.tooltipster-right .tooltipster-arrow-background{border-right-color:#565656;left:3px;top:0}.tooltipster-sidetip.tooltipster-top .tooltipster-arrow-background{border-top-color:#565656;left:0;top:-3px}.tooltipster-sidetip .tooltipster-arrow-border{border:10px solid transparent;left:0;top:0}.tooltipster-sidetip.tooltipster-bottom .tooltipster-arrow-border{border-bottom-color:#000}.tooltipster-sidetip.tooltipster-left .tooltipster-arrow-border{border-left-color:#000}.tooltipster-sidetip.tooltipster-right .tooltipster-arrow-border{border-right-color:#000}.tooltipster-sidetip.tooltipster-top .tooltipster-arrow-border{border-top-color:#000}.tooltipster-sidetip .tooltipster-arrow-uncropped{position:relative}.tooltipster-sidetip.tooltipster-bottom .tooltipster-arrow-uncropped{top:-10px}.tooltipster-sidetip.tooltipster-right .tooltipster-arrow-uncropped{left:-10px}
