# Supplementary material for: Graph T–T (V1.0Beta), a program for embedding and visualizing periodic graphs in 3D Euclidean space
Source: Acta Crystallogr A Found Adv. 2024 Apr 29;80(Pt 3):282–92. doi: 10.1107/S2053273324002523 (PMC11067947; doi:10.1107/S2053273324002523)
Supplement: Supplementary file 2 [file a-80-00282-sup2.zip › graphtt.github.io-main/cytoscape/cytoscape-dagre.js]

;(function(){ 'use strict';

    // registers the extension on a cytoscape lib ref
    var register = function( cytoscape, dagre ){
        if( !cytoscape || !dagre ){ return; } // can't register if cytoscape unspecified

        var isFunction = function(o){ return typeof o === 'function'; };

        // default layout options
        var defaults = {
            // dagre algo options, uses default value on undefined
            nodeSep: undefined, // the separation between adjacent nodes in the same rank
            edgeSep: undefined, // the separation between adjacent edges in the same rank
            rankSep: undefined, // the separation between adjacent nodes in the same rank
            rankDir: undefined, // 'TB' for top to bottom flow, 'LR' for left to right
            minLen: function( edge ){ return 1; }, // number of ranks to keep between the source and target of the edge
            edgeWeight: function( edge ){ return 1; }, // higher weight edges are generally made shorter and straighter than lower weight edges

            // general layout options
            fit: true, // whether to fit to viewport
            padding: 30, // fit padding
            animate: false, // whether to transition the node positions
            animationDuration: 500, // duration of animation in ms if enabled
            animationEasing: undefined, // easing of animation if enabled
            boundingBox: undefined, // constrain layout bounds; { x1, y1, x2, y2 } or { x1, y1, w, h }
            ready: function(){}, // on layoutready
            stop: function(){} // on layoutstop
        };

        // constructor
        // options : object containing layout options
        function DagreLayout( options ){
            var opts = this.options = {};
            for( var i in defaults ){ opts[i] = defaults[i]; }
            for( var i in options ){ opts[i] = options[i]; }
        }

        // runs the layout
        DagreLayout.prototype.run = function(){
            var options = this.options;
            var layout = this;

            var cy = options.cy; // cy is automatically populated for us in the constructor
            var eles = options.eles;

            var getVal = function( ele, val ){
                return isFunction(val) ? val.apply( ele, [ ele ] ) : val;
            };

            var bb = options.boundingBox || { x1: 0, y1: 0, w: cy.width(), h: cy.height() };
            if( bb.x2 === undefined ){ bb.x2 = bb.x1 + bb.w; }
            if( bb.w === undefined ){ bb.w = bb.x2 - bb.x1; }
            if( bb.y2 === undefined ){ bb.y2 = bb.y1 + bb.h; }
            if( bb.h === undefined ){ bb.h = bb.y2 - bb.y1; }

            var g = new dagre.graphlib.Graph({
                multigraph: true,
                compound: true
            });

            var gObj = {};
            var setGObj = function( name, val ){
                if( val != null ){
                    gObj[ name ] = val;
                }
            };

            setGObj( 'nodesep', options.nodeSep );
            setGObj( 'edgesep', options.edgeSep );
            setGObj( 'ranksep', options.rankSep );
            setGObj( 'rankdir', options.rankDir );

            g.setGraph( gObj );

            g.setDefaultEdgeLabel(function() { return {}; });
            g.setDefaultNodeLabel(function() { return {}; });

            // add nodes to dagre
            var nodes = eles.nodes();
            for( var i = 0; i < nodes.length; i++ ){
                var node = nodes[i];
                var nbb = node.boundingBox();

                g.setNode( node.id(), {
                    width: nbb.w,
                    height: nbb.h,
                    name: node.id()
                } );

                // console.log( g.node(node.id()) );
            }

            // set compound parents
            for( var i = 0; i < nodes.length; i++ ){
                var node = nodes[i];

                if( node.isChild() ){
                    g.setParent( node.id(), node.parent().id() );
                }
            }

            // add edges to dagre
            var edges = eles.edges().stdFilter(function( edge ){
                return !edge.source().isParent() && !edge.target().isParent(); // dagre can't handle edges on compound nodes
            });
            for( var i = 0; i < edges.length; i++ ){
                var edge = edges[i];

                g.setEdge( edge.source().id(), edge.target().id(), {
                    minlen: getVal( edge, options.minLen ),
                    weight: getVal( edge, options.edgeWeight ),
                    name: edge.id()
                }, edge.id() );

                // console.log( g.edge(edge.source().id(), edge.target().id(), edge.id()) );
            }

            dagre.layout( g );

            var gNodeIds = g.nodes();
            for( var i = 0; i < gNodeIds.length; i++ ){
                var id = gNodeIds[i];
                var n = g.node( id );

                cy.getElementById(id).scratch().dagre = n;
            }

            var dagreBB;

            if( options.boundingBox ){
                dagreBB = { x1: Infinity, x2: -Infinity, y1: Infinity, y2: -Infinity };
                nodes.forEach(function( node ){
                    var dModel = node.scratch().dagre;

                    dagreBB.x1 = Math.min( dagreBB.x1, dModel.x );
                    dagreBB.x2 = Math.max( dagreBB.x2, dModel.x );

                    dagreBB.y1 = Math.min( dagreBB.y1, dModel.y );
                    dagreBB.y2 = Math.max( dagreBB.y2, dModel.y );
                });

                dagreBB.w = dagreBB.x2 - dagreBB.x1;
                dagreBB.h = dagreBB.y2 - dagreBB.y1;
            } else {
                dagreBB = bb;
            }

            var constrainPos = function( p ){
                if( options.boundingBox ){
                    var xPct = (p.x - dagreBB.x1) / dagreBB.w;
                    var yPct = (p.y - dagreBB.y1) / dagreBB.h;

                    return {
                        x: bb.x1 + xPct * bb.w,
                        y: bb.y1 + yPct * bb.h
                    };
                } else {
                    return p;
                }
            };

            nodes.layoutPositions(layout, options, function(){
                var dModel = this.scratch().dagre;

                return constrainPos({
                    x: dModel.x,
                    y: dModel.y
                });
            });

            return this; // chaining
        };

        cytoscape('layout', 'dagre', DagreLayout);

    };

    if( typeof module !== 'undefined' && module.exports ){ // expose as a commonjs module
        module.exports = register;
    }

    if( typeof define !== 'undefined' && define.amd ){ // expose as an amd/requirejs module
        define('cytoscape-dagre', function(){
            return register;
        });
    }

    if( typeof cytoscape !== 'undefined' && typeof dagre !== 'undefined' ){ // expose to global cytoscape (i.e. window.cytoscape)
        register( cytoscape, dagre );
    }

})();
