# Supplementary material for: Graph T–T (V1.0Beta), a program for embedding and visualizing periodic graphs in 3D Euclidean space
Source: Acta Crystallogr A Found Adv. 2024 Apr 29;80(Pt 3):282–92. doi: 10.1107/S2053273324002523 (PMC11067947; doi:10.1107/S2053273324002523)
Supplement: Supplementary file 2 [file a-80-00282-sup2.zip › graphtt.github.io-main/cytoscape/cytoscape.js]

(function(f){if(typeof exports==="object"&&typeof module!=="undefined"){module.exports=f()}else if(typeof define==="function"&&define.amd){define([],f)}else{var g;if(typeof window!=="undefined"){g=window}else if(typeof global!=="undefined"){g=global}else if(typeof self!=="undefined"){g=self}else{g=this}g.cytoscape = f()}})(function(){var define,module,exports;return (function e(t,n,r){function s(o,u){if(!n[o]){if(!t[o]){var a=typeof require=="function"&&require;if(!u&&a)return a(o,!0);if(i)return i(o,!0);var f=new Error("Cannot find module '"+o+"'");throw f.code="MODULE_NOT_FOUND",f}var l=n[o]={exports:{}};t[o][0].call(l.exports,function(e){var n=t[o][1][e];return s(n?n:e)},l,l.exports,e,t,n,r)}return n[o].exports}var i=typeof require=="function"&&require;for(var o=0;o<r.length;o++)s(r[o]);return s})({1:[function(_dereq_,module,exports){

/*!

Cytoscape.js 2.7.15 (MIT licensed)

Copyright (c) The Cytoscape Consortium

Permission is hereby granted, free of charge, to any person obtaining a copy of
this software and associated documentation files (the “Software”), to deal in
the Software without restriction, including without limitation the rights to
use, copy, modify, merge, publish, distribute, sublicense, and/or sell copies
of the Software, and to permit persons to whom the Software is furnished to do
so, subject to the following conditions:

The above copyright notice and this permission notice shall be included in all
copies or substantial portions of the Software.

THE SOFTWARE IS PROVIDED “AS IS”, WITHOUT WARRANTY OF ANY KIND, EXPRESS OR
IMPLIED, INCLUDING BUT NOT LIMITED TO THE WARRANTIES OF MERCHANTABILITY,
FITNESS FOR A PARTICULAR PURPOSE AND NONINFRINGEMENT. IN NO EVENT SHALL THE
AUTHORS OR COPYRIGHT HOLDERS BE LIABLE FOR ANY CLAIM, DAMAGES OR OTHER
LIABILITY, WHETHER IN AN ACTION OF CONTRACT, TORT OR OTHERWISE, ARISING FROM,
OUT OF OR IN CONNECTION WITH THE SOFTWARE OR THE USE OR OTHER DEALINGS IN THE
SOFTWARE.

*/

'use strict';

},{}],2:[function(_dereq_,module,exports){
'use strict';

var util = _dereq_( './util' );
var is = _dereq_( './is' );
var Promise = _dereq_( './promise' );

var Animation = function( target, opts, opts2 ){
  if( !(this instanceof Animation) ){
    return new Animation( target, opts, opts2 );
  }

  var _p = this._private = util.extend( {
    duration: 1000
  }, opts, opts2 );

  _p.target = target;
  _p.style = _p.style || _p.css;
  _p.started = false;
  _p.playing = false;
  _p.hooked = false;
  _p.applying = false;
  _p.progress = 0;
  _p.completes = [];
  _p.frames = [];

  if( _p.complete && is.fn( _p.complete ) ){
    _p.completes.push( _p.complete );
  }

  // for future timeline/animations impl
  this.length = 1;
  this[0] = this;
};

var anifn = Animation.prototype;

util.extend( anifn, {

  instanceString: function(){ return 'animation'; },

  hook: function(){
    var _p = this._private;

    if( !_p.hooked ){
      // add to target's animation queue
      var q;
      var tAni = _p.target._private.animation;
      if( _p.queue ){
        q = tAni.queue;
      } else {
        q = tAni.current;
      }
      q.push( this );

      // add to the animation loop pool
      if( is.elementOrCollection( _p.target ) ){
        _p.target.cy().addToAnimationPool( _p.target );
      }

      _p.hooked = true;
    }

    return this;
  },

  play: function(){
    var _p = this._private;

    // autorewind
    if( _p.progress === 1 ){
      _p.progress = 0;
    }

    _p.playing = true;
    _p.started = false; // needs to be started by animation loop
    _p.stopped = false;

    this.hook();

    // the animation loop will start the animation...

    return this;
  },

  playing: function(){
    return this._private.playing;
  },

  apply: function(){
    var _p = this._private;

    _p.applying = true;
    _p.started = false; // needs to be started by animation loop
    _p.stopped = false;

    this.hook();

    // the animation loop will apply the animation at this progress

    return this;
  },

  applying: function(){
    return this._private.applying;
  },

  pause: function(){
    var _p = this._private;

    _p.playing = false;
    _p.started = false;

    return this;
  },

  stop: function(){
    var _p = this._private;

    _p.playing = false;
    _p.started = false;
    _p.stopped = true; // to be removed from animation queues

    return this;
  },

  rewind: function(){
    return this.progress( 0 );
  },

  fastforward: function(){
    return this.progress( 1 );
  },

  time: function( t ){
    var _p = this._private;

    if( t === undefined ){
      return _p.progress * _p.duration;
    } else {
      return this.progress( t / _p.duration );
    }
  },

  progress: function( p ){
    var _p = this._private;
    var wasPlaying = _p.playing;

    if( p === undefined ){
      return _p.progress;
    } else {
      if( wasPlaying ){
        this.pause();
      }

      _p.progress = p;
      _p.started = false;

      if( wasPlaying ){
        this.play();
      }
    }

    return this;
  },

  completed: function(){
    return this._private.progress === 1;
  },

  reverse: function(){
    var _p = this._private;
    var wasPlaying = _p.playing;

    if( wasPlaying ){
      this.pause();
    }

    _p.progress = 1 - _p.progress;
    _p.started = false;

    var swap = function( a, b ){
      var _pa = _p[ a ];

      _p[ a ] = _p[ b ];
      _p[ b ] = _pa;
    };

    swap( 'zoom', 'startZoom' );
    swap( 'pan', 'startPan' );
    swap( 'position', 'startPosition' );

    // swap styles
    for( var i = 0; i < _p.style.length; i++ ){
      var prop = _p.style[ i ];
      var name = prop.name;
      var startStyleProp = _p.startStyle[ name ];

      _p.startStyle[ name ] = prop;
      _p.style[ i ] = startStyleProp;
    }

    if( wasPlaying ){
      this.play();
    }

    return this;
  },

  promise: function( type ){
    var _p = this._private;

    var arr;

    switch( type ){
      case 'frame':
        arr = _p.frames;
        break;
      default:
      case 'complete':
      case 'completed':
        arr = _p.completes;
    }

    return new Promise( function( resolve, reject ){
      arr.push( function(){
        resolve();
      } );
    } );
  }

} );

anifn.complete = anifn.completed;

module.exports = Animation;

},{"./is":83,"./promise":86,"./util":100}],3:[function(_dereq_,module,exports){
'use strict';

var is = _dereq_( '../../is' );

var elesfn = ({

  // Implemented from pseudocode from wikipedia
  aStar: function( options ){
    var eles = this;

    options = options || {};

    // Reconstructs the path from Start to End, acumulating the result in pathAcum
    var reconstructPath = function( start, end, cameFromMap, pathAcum ){
      // Base case
      if( start == end ){
        pathAcum.push( cy.getElementById( end ) );
        return pathAcum;
      }

      if( end in cameFromMap ){
        // We know which node is before the last one
        var previous = cameFromMap[ end ];
        var previousEdge = cameFromEdge[ end ];

        pathAcum.push( cy.getElementById( end ) );
        pathAcum.push( cy.getElementById( previousEdge ) );


        return reconstructPath( start,
                     previous,
                     cameFromMap,
                     pathAcum );
      }

      // We should not reach here!
      return undefined;
    };

    // Returns the index of the element in openSet which has minimum fScore
    var findMin = function( openSet, fScore ){
      if( openSet.length === 0 ){
        // Should never be the case
        return undefined;
      }
      var minPos = 0;
      var tempScore = fScore[ openSet[0] ];
      for( var i = 1; i < openSet.length; i++ ){
        var s = fScore[ openSet[ i ] ];
        if( s < tempScore ){
          tempScore = s;
          minPos = i;
        }
      }
      return minPos;
    };

    var cy = this._private.cy;

    // root - mandatory!
    if( options != null && options.root != null ){
      var source = is.string( options.root ) ?
        // use it as a selector, e.g. "#rootID
        this.filter( options.root )[0] :
        options.root[0];
    } else {
      return undefined;
    }

    // goal - mandatory!
    if( options.goal != null ){
      var target = is.string( options.goal ) ?
        // use it as a selector, e.g. "#goalID
        this.filter( options.goal )[0] :
        options.goal[0];
    } else {
      return undefined;
    }

    // Heuristic function - optional
    if( options.heuristic != null && is.fn( options.heuristic ) ){
      var heuristic = options.heuristic;
    } else {
      var heuristic = function(){ return 0; }; // use constant if unspecified
    }

    // Weight function - optional
    if( options.weight != null && is.fn( options.weight ) ){
      var weightFn = options.weight;
    } else {
      // If not specified, assume each edge has equal weight (1)
      var weightFn = function( e ){return 1;};
    }

    // directed - optional
    if( options.directed != null ){
      var directed = options.directed;
    } else {
      var directed = false;
    }

    var closedSet = [];
    var openSet = [ source.id() ];
    var cameFrom = {};
    var cameFromEdge = {};
    var gScore = {};
    var fScore = {};

    gScore[ source.id() ] = 0;
    fScore[ source.id() ] = heuristic( source );

    var edges = this.edges().stdFilter( function( e ){ return !e.isLoop(); } );
    var nodes = this.nodes();

    // Counter
    var steps = 0;

    // Main loop
    while( openSet.length > 0 ){
      var minPos = findMin( openSet, fScore );
      var cMin = cy.getElementById( openSet[ minPos ] );
      steps++;

      // If we've found our goal, then we are done
      if( cMin.id() == target.id() ){
        var rPath = reconstructPath( source.id(), target.id(), cameFrom, [] );
        rPath.reverse();
        return {
          found: true,
          distance: gScore[ cMin.id() ],
          path: eles.spawn( rPath ),
          steps: steps
        };
      }

      // Add cMin to processed nodes
      closedSet.push( cMin.id() );
      // Remove cMin from boundary nodes
      openSet.splice( minPos, 1 );

      // Update scores for neighbors of cMin
      // Take into account if graph is directed or not
      var vwEdges = cMin.connectedEdges();
      if( directed ){ vwEdges = vwEdges.stdFilter( function( ele ){ return ele.data( 'source' ) === cMin.id(); } ); }
      vwEdges = vwEdges.intersect( edges );

      for( var i = 0; i < vwEdges.length; i++ ){
        var e = vwEdges[ i ];
        var w = e.connectedNodes().stdFilter( function( n ){ return n.id() !== cMin.id(); } ).intersect( nodes );

        // if node is in closedSet, ignore it
        if( closedSet.indexOf( w.id() ) != -1 ){
          continue;
        }

        // New tentative score for node w
        var tempScore = gScore[ cMin.id() ] + weightFn.apply( e, [ e ] );

        // Update gScore for node w if:
        //   w not present in openSet
        // OR
        //   tentative gScore is less than previous value

        // w not in openSet
        if( openSet.indexOf( w.id() ) == -1 ){
          gScore[ w.id() ] = tempScore;
          fScore[ w.id() ] = tempScore + heuristic( w );
          openSet.push( w.id() ); // Add node to openSet
          cameFrom[ w.id() ] = cMin.id();
          cameFromEdge[ w.id() ] = e.id();
          continue;
        }
        // w already in openSet, but with greater gScore
        if( tempScore < gScore[ w.id() ] ){
          gScore[ w.id() ] = tempScore;
          fScore[ w.id() ] = tempScore + heuristic( w );
          cameFrom[ w.id() ] = cMin.id();
        }

      } // End of neighbors update

    } // End of main loop

    // If we've reached here, then we've not reached our goal
    return {
      found: false,
      distance: undefined,
      path: undefined,
      steps: steps
    };
  }

}); // elesfn


module.exports = elesfn;

},{"../../is":83}],4:[function(_dereq_,module,exports){
'use strict';

var is = _dereq_( '../../is' );
var util = _dereq_( '../../util' );

var elesfn = ({

  // Implemented from pseudocode from wikipedia
  bellmanFord: function( options ){
    var eles = this;

    options = options || {};

    // Weight function - optional
    if( options.weight != null && is.fn( options.weight ) ){
      var weightFn = options.weight;
    } else {
      // If not specified, assume each edge has equal weight (1)
      var weightFn = function( e ){return 1;};
    }

    // directed - optional
    if( options.directed != null ){
      var directed = options.directed;
    } else {
      var directed = false;
    }

    // root - mandatory!
    if( options.root != null ){
      if( is.string( options.root ) ){
        // use it as a selector, e.g. "#rootID
        var source = this.filter( options.root )[0];
      } else {
        var source = options.root[0];
      }
    } else {
      return undefined;
    }

    var cy = this._private.cy;
    var edges = this.edges().stdFilter( function( e ){ return !e.isLoop(); } );
    var nodes = this.nodes();
    var numNodes = nodes.length;

    // mapping: node id -> position in nodes array
    var id2position = {};
    for( var i = 0; i < numNodes; i++ ){
      id2position[ nodes[ i ].id() ] = i;
    }

    // Initializations
    var cost = [];
    var predecessor = [];
    var predEdge = [];

    for( var i = 0; i < numNodes; i++ ){
      if( nodes[ i ].id() === source.id() ){
        cost[ i ] = 0;
      } else {
        cost[ i ] = Infinity;
      }
      predecessor[ i ] = undefined;
    }

    // Edges relaxation
    var flag = false;
    for( var i = 1; i < numNodes; i++ ){
      flag = false;
      for( var e = 0; e < edges.length; e++ ){
        var sourceIndex = id2position[ edges[ e ].source().id() ];
        var targetIndex = id2position[ edges[ e ].target().id() ];
        var weight = weightFn.apply( edges[ e ], [ edges[ e ] ] );

        var temp = cost[ sourceIndex ] + weight;
        if( temp < cost[ targetIndex ] ){
          cost[ targetIndex ] = temp;
          predecessor[ targetIndex ] = sourceIndex;
          predEdge[ targetIndex ] = edges[ e ];
          flag = true;
        }

        // If undirected graph, we need to take into account the 'reverse' edge
        if( !directed ){
          var temp = cost[ targetIndex ] + weight;
          if( temp < cost[ sourceIndex ] ){
            cost[ sourceIndex ] = temp;
            predecessor[ sourceIndex ] = targetIndex;
            predEdge[ sourceIndex ] = edges[ e ];
            flag = true;
          }
        }
      }

      if( !flag ){
        break;
      }
    }

    if( flag ){
      // Check for negative weight cycles
      for( var e = 0; e < edges.length; e++ ){
        var sourceIndex = id2position[ edges[ e ].source().id() ];
        var targetIndex = id2position[ edges[ e ].target().id() ];
        var weight = weightFn.apply( edges[ e ], [ edges[ e ] ] );

        if( cost[ sourceIndex ] + weight < cost[ targetIndex ] ){
          util.error( 'Graph contains a negative weight cycle for Bellman-Ford' );
          return { pathTo: undefined,
               distanceTo: undefined,
               hasNegativeWeightCycle: true};
        }
      }
    }

    // Build result object
    var position2id = [];
    for( var i = 0; i < numNodes; i++ ){
      position2id.push( nodes[ i ].id() );
    }


    var res = {
      distanceTo: function( to ){
        if( is.string( to ) ){
          // to is a selector string
          var toId = (cy.filter( to )[0]).id();
        } else {
          // to is a node
          var toId = to.id();
        }

        return cost[ id2position[ toId ] ];
      },

      pathTo: function( to ){

        var reconstructPathAux = function( predecessor, fromPos, toPos, position2id, acumPath, predEdge ){
          for( ;; ){
            // Add toId to path
            acumPath.push( cy.getElementById( position2id[ toPos ] ) );
            acumPath.push( predEdge[ toPos ] );

            if( fromPos === toPos ){
              // reached starting node
              return acumPath;
            }

            // If no path exists, discart acumulated path and return undefined
            var predPos = predecessor[ toPos ];
            if( typeof predPos === 'undefined' ){
              return undefined;
            }

            toPos = predPos;
          }

        };

        if( is.string( to ) ){
          // to is a selector string
          var toId = (cy.filter( to )[0]).id();
        } else {
          // to is a node
          var toId = to.id();
        }
        var path = [];

        // This returns a reversed path
        var res =  reconstructPathAux( predecessor,
                      id2position[ source.id() ],
                      id2position[ toId ],
                      position2id,
                      path,
                      predEdge );

        // Get it in the correct order and return it
        if( res != null ){
          res.reverse();
        }

        return eles.spawn( res );
      },

      hasNegativeWeightCycle: false
    };

    return res;

  } // bellmanFord

}); // elesfn

module.exports = elesfn;

},{"../../is":83,"../../util":100}],5:[function(_dereq_,module,exports){
'use strict';

var is = _dereq_( '../../is' );
var Heap = _dereq_( '../../heap' );

var elesfn = ({

  // Implemented from the algorithm in the paper "On Variants of Shortest-Path Betweenness Centrality and their Generic Computation" by Ulrik Brandes
  betweennessCentrality: function( options ){
    options = options || {};

    // Weight - optional
    var weighted, weightFn;
    if( is.fn( options.weight ) ){
      weightFn = options.weight;
      weighted = true;
    } else {
      weighted = false;
    }

    // Directed - default false
    var directed = options.directed != null ? options.directed : false;

    var cy = this._private.cy;

    // starting
    var V = this.nodes();
    var A = {};
    var _C = {};
    var max = 0;
    var C = {
      set: function( key, val ){
        _C[ key ] = val;

        if( val > max ){ max = val; }
      },

      get: function( key ){ return _C[ key ]; }
    };

    // A contains the neighborhoods of every node
    for( var i = 0; i < V.length; i++ ){
      var v = V[ i ];
      var vid = v.id();

      if( directed ){
        A[ vid ] = v.outgoers().nodes(); // get outgoers of every node
      } else {
        A[ vid ] = v.openNeighborhood().nodes(); // get neighbors of every node
      }

      C.set( vid, 0 );
    }

    for( var s = 0; s < V.length; s++ ){
      var sid = V[s].id();
      var S = []; // stack
      var P = {};
      var g = {};
      var d = {};
      var Q = new Heap(function( a, b ){
        return d[a] - d[b];
      }); // queue

      // init dictionaries
      for( var i = 0; i < V.length; i++ ){
        var vid = V[ i ].id();

        P[ vid ] = [];
        g[ vid ] = 0;
        d[ vid ] = Infinity;
      }

      g[ sid ] = 1; // sigma
      d[ sid ] = 0; // distance to s

      Q.push( sid );

      while( !Q.empty() ){
        var v = Q.pop();

        S.push( v );

        if( weighted ){
          for( var j = 0; j < A[v].length; j++ ){
            var w = A[v][j];
            var vEle = cy.getElementById( v );

            var edge;
            if( vEle.edgesTo( w ).length > 0 ){
              edge = vEle.edgesTo( w )[0];
            } else {
              edge = w.edgesTo( vEle )[0];
            }

            var edgeWeight = weightFn.apply( edge, [ edge ] );

            w = w.id();

            if( d[w] > d[v] + edgeWeight ){
              d[w] = d[v] + edgeWeight;

              if( Q.nodes.indexOf( w ) < 0 ){ //if w is not in Q
                Q.push( w );
              } else { // update position if w is in Q
                Q.updateItem( w );
              }

              g[w] = 0;
              P[w] = [];
            }

            if( d[w] == d[v] + edgeWeight ){
              g[w] = g[w] + g[v];
              P[w].push( v );
            }
          }
        } else {
          for( var j = 0; j < A[v].length; j++ ){
            var w = A[v][j].id();

            if( d[w] == Infinity ){
              Q.push( w );

              d[w] = d[v] + 1;
            }

            if( d[w] == d[v] + 1 ){
              g[w] = g[w] + g[v];
              P[w].push( v );
            }
          }
        }
      }

      var e = {};
      for( var i = 0; i < V.length; i++ ){
        e[ V[ i ].id() ] = 0;
      }

      while( S.length > 0 ){
        var w = S.pop();

        for( var j = 0; j < P[w].length; j++ ){
          var v = P[w][j];

          e[v] = e[v] + (g[v] / g[w]) * (1 + e[w]);

          if( w != V[s].id() ){
            C.set( w, C.get( w ) + e[w] );
          }
        }
      }
    }

    var ret = {
      betweenness: function( node ){
        if( is.string( node ) ){
          var node = cy.filter( node ).id();
        } else {
          var node = node.id();
        }

        return C.get( node );
      },

      betweennessNormalized: function( node ){
        if ( max == 0 )
          return 0;

        if( is.string( node ) ){
          var node = cy.filter( node ).id();
        } else {
          var node = node.id();
        }

        return C.get( node ) / max;
      }
    };

    // alias
    ret.betweennessNormalised = ret.betweennessNormalized;

    return ret;
  } // betweennessCentrality

}); // elesfn

// nice, short mathemathical alias
elesfn.bc = elesfn.betweennessCentrality;

module.exports = elesfn;

},{"../../heap":81,"../../is":83}],6:[function(_dereq_,module,exports){
'use strict';

var is = _dereq_( '../../is' );

var defineSearch = function( params ){
  params = {
    bfs: params.bfs || !params.dfs,
    dfs: params.dfs || !params.bfs
  };

  // from pseudocode on wikipedia
  return function searchFn( roots, fn, directed ){
    var options;
    var std;
    var thisArg;
    if( is.plainObject( roots ) && !is.elementOrCollection( roots ) ){
      options = roots;
      roots = options.roots || options.root;
      fn = options.visit;
      directed = options.directed;
      std = options.std;
      thisArg = options.thisArg;
    }

    directed = arguments.length === 2 && !is.fn( fn ) ? fn : directed;
    fn = is.fn( fn ) ? fn : function(){};

    var cy = this._private.cy;
    var v = roots = is.string( roots ) ? this.filter( roots ) : roots;
    var Q = [];
    var connectedNodes = [];
    var connectedBy = {};
    var id2depth = {};
    var V = {};
    var j = 0;
    var found;
    var nodes = this.nodes();
    var edges = this.edges();

    // enqueue v
    for( var i = 0; i < v.length; i++ ){
      if( v[ i ].isNode() ){
        Q.unshift( v[ i ] );

        if( params.bfs ){
          V[ v[ i ].id() ] = true;

          connectedNodes.push( v[ i ] );
        }

        id2depth[ v[ i ].id() ] = 0;
      }
    }

    while( Q.length !== 0 ){
      var v = params.bfs ? Q.shift() : Q.pop();

      if( params.dfs ){
        if( V[ v.id() ] ){ continue; }

        V[ v.id() ] = true;

        connectedNodes.push( v );
      }

      var depth = id2depth[ v.id() ];
      var prevEdge = connectedBy[ v.id() ];
      var prevNode = prevEdge == null ? undefined : prevEdge.connectedNodes().not( v )[0];
      var ret;

      if( std ){
        ret = fn.call( thisArg, v, prevEdge, prevNode, j++, depth );
      } else {
        ret = fn.call( v, j++, depth, v, prevEdge, prevNode );
      }

      if( ret === true ){
        found = v;
        break;
      }

      if( ret === false ){
        break;
      }

      var vwEdges = v.connectedEdges( directed ? function(){ return this.data( 'source' ) === v.id(); } : undefined ).intersect( edges );
      for( var i = 0; i < vwEdges.length; i++ ){
        var e = vwEdges[ i ];
        var w = e.connectedNodes( function(){ return this.id() !== v.id(); } ).intersect( nodes );

        if( w.length !== 0 && !V[ w.id() ] ){
          w = w[0];

          Q.push( w );

          if( params.bfs ){
            V[ w.id() ] = true;

            connectedNodes.push( w );
          }

          connectedBy[ w.id() ] = e;

          id2depth[ w.id() ] = id2depth[ v.id() ] + 1;
        }
      }

    }

    var connectedEles = [];

    for( var i = 0; i < connectedNodes.length; i++ ){
      var node = connectedNodes[ i ];
      var edge = connectedBy[ node.id() ];

      if( edge ){
        connectedEles.push( edge );
      }

      connectedEles.push( node );
    }

    return {
      path: cy.collection( connectedEles, { unique: true } ),
      found: cy.collection( found )
    };
  };
};

// search, spanning trees, etc
var elesfn = ({
  breadthFirstSearch: defineSearch( { bfs: true } ),
  depthFirstSearch: defineSearch( { dfs: true } )
});

// nice, short mathemathical alias
elesfn.bfs = elesfn.breadthFirstSearch;
elesfn.dfs = elesfn.depthFirstSearch;

module.exports = elesfn;

},{"../../is":83}],7:[function(_dereq_,module,exports){
'use strict';

var is = _dereq_( '../../is' );

var elesfn = ({

  closenessCentralityNormalized: function( options ){
    options = options || {};

    var cy = this.cy();

    var harmonic = options.harmonic;
    if( harmonic === undefined ){
      harmonic = true;
    }

    var closenesses = {};
    var maxCloseness = 0;
    var nodes = this.nodes();
    var fw = this.floydWarshall( { weight: options.weight, directed: options.directed } );

    // Compute closeness for every node and find the maximum closeness
    for( var i = 0; i < nodes.length; i++ ){
      var currCloseness = 0;
      for( var j = 0; j < nodes.length; j++ ){
        if( i != j ){
          var d = fw.distance( nodes[ i ], nodes[ j ] );

          if( harmonic ){
            currCloseness += 1 / d;
          } else {
            currCloseness += d;
          }
        }
      }

      if( !harmonic ){
        currCloseness = 1 / currCloseness;
      }

      if( maxCloseness < currCloseness ){
        maxCloseness = currCloseness;
      }

      closenesses[ nodes[ i ].id() ] = currCloseness;
    }

    return {
      closeness: function( node ){
        if( maxCloseness == 0 ){ return 0; }

        if( is.string( node ) ){
          // from is a selector string
          var node = (cy.filter( node )[0]).id();
        } else {
          // from is a node
          var node = node.id();
        }

        return closenesses[ node ] / maxCloseness;
      }
    };
  },

  // Implemented from pseudocode from wikipedia
  closenessCentrality: function( options ){
    options = options || {};

    // root - mandatory!
    if( options.root != null ){
      if( is.string( options.root ) ){
        // use it as a selector, e.g. "#rootID
        var root = this.filter( options.root )[0];
      } else {
        var root = options.root[0];
      }
    } else {
      return undefined;
    }

    // weight - optional
    if( options.weight != null && is.fn( options.weight ) ){
      var weight = options.weight;
    } else {
      var weight = function(){return 1;};
    }

    // directed - optional
    if( options.directed != null && is.bool( options.directed ) ){
      var directed = options.directed;
    } else {
      var directed = false;
    }

    var harmonic = options.harmonic;
    if( harmonic === undefined ){
      harmonic = true;
    }

    // we need distance from this node to every other node
    var dijkstra = this.dijkstra( {
      root: root,
      weight: weight,
      directed: directed
    } );
    var totalDistance = 0;

    var nodes = this.nodes();
    for( var i = 0; i < nodes.length; i++ ){
      if( nodes[ i ].id() != root.id() ){
        var d = dijkstra.distanceTo( nodes[ i ] );

        if( harmonic ){
          totalDistance += 1 / d;
        } else {
          totalDistance += d;
        }
      }
    }

    return harmonic ? totalDistance : 1 / totalDistance;
  } // closenessCentrality

}); // elesfn

// nice, short mathemathical alias
elesfn.cc = elesfn.closenessCentrality;
elesfn.ccn = elesfn.closenessCentralityNormalised = elesfn.closenessCentralityNormalized;

module.exports = elesfn;

},{"../../is":83}],8:[function(_dereq_,module,exports){
'use strict';

var is = _dereq_( '../../is' );
var util = _dereq_( '../../util' );

var elesfn = ({

  degreeCentralityNormalized: function( options ){
    options = options || {};

    var cy = this.cy();

    // directed - optional
    if( options.directed != null ){
      var directed = options.directed;
    } else {
      var directed = false;
    }

    var nodes = this.nodes();
    var numNodes = nodes.length;

    if( !directed ){
      var degrees = {};
      var maxDegree = 0;

      for( var i = 0; i < numNodes; i++ ){
        var node = nodes[ i ];
        // add current node to the current options object and call degreeCentrality
        var currDegree = this.degreeCentrality( util.extend( {}, options, {root: node} ) );
        if( maxDegree < currDegree.degree )
          maxDegree = currDegree.degree;

        degrees[ node.id() ] = currDegree.degree;
      }

      return {
        degree: function( node ){
          if( maxDegree == 0 )
            return 0;

          if( is.string( node ) ){
            // from is a selector string
            var node = (cy.filter( node )[0]).id();
          } else {
            // from is a node
            var node = node.id();
          }

          return degrees[ node ] / maxDegree;
        }
      };
    } else {
      var indegrees = {};
      var outdegrees = {};
      var maxIndegree = 0;
      var maxOutdegree = 0;

      for( var i = 0; i < numNodes; i++ ){
        var node = nodes[ i ];
        // add current node to the current options object and call degreeCentrality
        var currDegree = this.degreeCentrality( util.extend( {}, options, {root: node} ) );

        if( maxIndegree < currDegree.indegree )
          maxIndegree = currDegree.indegree;

        if( maxOutdegree < currDegree.outdegree )
          maxOutdegree = currDegree.outdegree;

        indegrees[ node.id() ] = currDegree.indegree;
        outdegrees[ node.id() ] = currDegree.outdegree;
      }

      return {
        indegree: function( node ){
          if ( maxIndegree == 0 )
            return 0;

          if( is.string( node ) ){
            // from is a selector string
            var node = (cy.filter( node )[0]).id();
          } else {
            // from is a node
            var node = node.id();
          }

          return indegrees[ node ] / maxIndegree;
        },
        outdegree: function( node ){
          if ( maxOutdegree == 0 )
            return 0;

          if( is.string( node ) ){
            // from is a selector string
            var node = (cy.filter( node )[0]).id();
          } else {
            // from is a node
            var node = node.id();
          }

          return outdegrees[ node ] / maxOutdegree;
        }

      };
    }

  }, // degreeCentralityNormalized

  // Implemented from the algorithm in Opsahl's paper
  // "Node centrality in weighted networks: Generalizing degree and shortest paths"
  // check the heading 2 "Degree"
  degreeCentrality: function( options ){
    options = options || {};

    var callingEles = this;

    // root - mandatory!
    if( options != null && options.root != null ){
      var root = is.string( options.root ) ? this.filter( options.root )[0] : options.root[0];
    } else {
      return undefined;
    }

    // weight - optional
    if( options.weight != null && is.fn( options.weight ) ){
      var weightFn = options.weight;
    } else {
      // If not specified, assume each edge has equal weight (1)
      var weightFn = function( e ){
        return 1;
      };
    }

    // directed - optional
    if( options.directed != null ){
      var directed = options.directed;
    } else {
      var directed = false;
    }

    // alpha - optional
    if( options.alpha != null && is.number( options.alpha ) ){
      var alpha = options.alpha;
    } else {
      alpha = 0;
    }


    if( !directed ){
      var connEdges = root.connectedEdges().intersection( callingEles );
      var k = connEdges.length;
      var s = 0;

      // Now, sum edge weights
      for( var i = 0; i < connEdges.length; i++ ){
        var edge = connEdges[ i ];
        s += weightFn.apply( edge, [ edge ] );
      }

      return {
        degree: Math.pow( k, 1 - alpha ) * Math.pow( s, alpha )
      };
    } else {
      var incoming = root.connectedEdges( 'edge[target = "' + root.id() + '"]' ).intersection( callingEles );
      var outgoing = root.connectedEdges( 'edge[source = "' + root.id() + '"]' ).intersection( callingEles );
      var k_in = incoming.length;
      var k_out = outgoing.length;
      var s_in = 0;
      var s_out = 0;

      // Now, sum incoming edge weights
      for( var i = 0; i < incoming.length; i++ ){
        var edge = incoming[ i ];
        s_in += weightFn.apply( edge, [ edge ] );
      }

      // Now, sum outgoing edge weights
      for( var i = 0; i < outgoing.length; i++ ){
        var edge = outgoing[ i ];
        s_out += weightFn.apply( edge, [ edge ] );
      }

      return {
        indegree: Math.pow( k_in, 1 - alpha ) * Math.pow( s_in, alpha ),
        outdegree: Math.pow( k_out, 1 - alpha ) * Math.pow( s_out, alpha )
      };
    }
  } // degreeCentrality

}); // elesfn

// nice, short mathemathical alias
elesfn.dc = elesfn.degreeCentrality;
elesfn.dcn = elesfn.degreeCentralityNormalised = elesfn.degreeCentralityNormalized;

module.exports = elesfn;

},{"../../is":83,"../../util":100}],9:[function(_dereq_,module,exports){
'use strict';

var is = _dereq_( '../../is' );
var Heap = _dereq_( '../../heap' );

var elesfn = ({

  dijkstra: function( root, weightFn, directed ){
    var options;
    if( is.plainObject( root ) && !is.elementOrCollection( root ) ){
      options = root;
      root = options.root;
      weightFn = options.weight;
      directed = options.directed;
    }

    var cy = this._private.cy;
    weightFn = is.fn( weightFn ) ? weightFn : function(){ return 1; }; // if not specified, assume each edge has equal weight (1)

    var source = is.string( root ) ? this.filter( root )[0] : root[0];
    var dist = {};
    var prev = {};
    var knownDist = {};

    var edges = this.edges().filter( function(){ return !this.isLoop(); } );
    var nodes = this.nodes();

    var getDist = function( node ){
      return dist[ node.id() ];
    };

    var setDist = function( node, d ){
      dist[ node.id() ] = d;

      Q.updateItem( node );
    };

    var Q = new Heap( function( a, b ){
      return getDist( a ) - getDist( b );
    } );

    for( var i = 0; i < nodes.length; i++ ){
      var node = nodes[ i ];

      dist[ node.id() ] = node.same( source ) ? 0 : Infinity;
      Q.push( node );
    }

    var distBetween = function( u, v ){
      var uvs = ( directed ? u.edgesTo( v ) : u.edgesWith( v ) ).intersect( edges );
      var smallestDistance = Infinity;
      var smallestEdge;

      for( var i = 0; i < uvs.length; i++ ){
        var edge = uvs[ i ];
        var weight = weightFn.apply( edge, [ edge ] );

        if( weight < smallestDistance || !smallestEdge ){
          smallestDistance = weight;
          smallestEdge = edge;
        }
      }

      return {
        edge: smallestEdge,
        dist: smallestDistance
      };
    };

    while( Q.size() > 0 ){
      var u = Q.pop();
      var smalletsDist = getDist( u );
      var uid = u.id();

      knownDist[ uid ] = smalletsDist;

      if( smalletsDist === Math.Infinite ){
        break;
      }

      var neighbors = u.neighborhood().intersect( nodes );
      for( var i = 0; i < neighbors.length; i++ ){
        var v = neighbors[ i ];
        var vid = v.id();
        var vDist = distBetween( u, v );

        var alt = smalletsDist + vDist.dist;

        if( alt < getDist( v ) ){
          setDist( v, alt );

          prev[ vid ] = {
            node: u,
            edge: vDist.edge
          };
        }
      } // for
    } // while

    return {
      distanceTo: function( node ){
        var target = is.string( node ) ? nodes.filter( node )[0] : node[0];

        return knownDist[ target.id() ];
      },

      pathTo: function( node ){
        var target = is.string( node ) ? nodes.filter( node )[0] : node[0];
        var S = [];
        var u = target;

        if( target.length > 0 ){
          S.unshift( target );

          while( prev[ u.id() ] ){
            var p = prev[ u.id() ];

            S.unshift( p.edge );
            S.unshift( p.node );

            u = p.node;
          }
        }

        return cy.collection( S );
      }
    };
  }
});

module.exports = elesfn;

},{"../../heap":81,"../../is":83}],10:[function(_dereq_,module,exports){
'use strict';

var is = _dereq_( '../../is' );

var elesfn = ({

  // Implemented from pseudocode from wikipedia
  floydWarshall: function( options ){
    options = options || {};

    var cy = this.cy();

    // Weight function - optional
    if( options.weight != null && is.fn( options.weight ) ){
      var weightFn = options.weight;
    } else {
      // If not specified, assume each edge has equal weight (1)
      var weightFn = function( e ){return 1;};
    }

    // directed - optional
    if( options.directed != null ){
      var directed = options.directed;
    } else {
      var directed = false;
    }

    var edges = this.edges().stdFilter( function( e ){ return !e.isLoop(); } );
    var nodes = this.nodes();
    var numNodes = nodes.length;

    // mapping: node id -> position in nodes array
    var id2position = {};
    for( var i = 0; i < numNodes; i++ ){
      id2position[ nodes[ i ].id() ] = i;
    }

    // Initialize distance matrix
    var dist = [];
    for( var i = 0; i < numNodes; i++ ){
      var newRow = new Array( numNodes );
      for( var j = 0; j < numNodes; j++ ){
        if( i == j ){
          newRow[ j ] = 0;
        } else {
          newRow[ j ] = Infinity;
        }
      }
      dist.push( newRow );
    }

    // Initialize matrix used for path reconstruction
    // Initialize distance matrix
    var next = [];
    var edgeNext = [];

    var initMatrix = function( next ){
      for( var i = 0; i < numNodes; i++ ){
        var newRow = new Array( numNodes );
        for( var j = 0; j < numNodes; j++ ){
          newRow[ j ] = undefined;
        }
        next.push( newRow );
      }
    };

    initMatrix( next );
    initMatrix( edgeNext );

    // Process edges
    for( var i = 0; i < edges.length ; i++ ){
      var sourceIndex = id2position[ edges[ i ].source().id() ];
      var targetIndex = id2position[ edges[ i ].target().id() ];
      var weight = weightFn.apply( edges[ i ], [ edges[ i ] ] );

      // Check if already process another edge between same 2 nodes
      if( dist[ sourceIndex ][ targetIndex ] > weight ){
        dist[ sourceIndex ][ targetIndex ] = weight;
        next[ sourceIndex ][ targetIndex ] = targetIndex;
        edgeNext[ sourceIndex ][ targetIndex ] = edges[ i ];
      }
    }

    // If undirected graph, process 'reversed' edges
    if( !directed ){
      for( var i = 0; i < edges.length ; i++ ){
        var sourceIndex = id2position[ edges[ i ].target().id() ];
        var targetIndex = id2position[ edges[ i ].source().id() ];
        var weight = weightFn.apply( edges[ i ], [ edges[ i ] ] );

        // Check if already process another edge between same 2 nodes
        if( dist[ sourceIndex ][ targetIndex ] > weight ){
          dist[ sourceIndex ][ targetIndex ] = weight;
          next[ sourceIndex ][ targetIndex ] = targetIndex;
          edgeNext[ sourceIndex ][ targetIndex ] = edges[ i ];
        }
      }
    }

    // Main loop
    for( var k = 0; k < numNodes; k++ ){
      for( var i = 0; i < numNodes; i++ ){
        for( var j = 0; j < numNodes; j++ ){
          if( dist[ i ][ k ] + dist[ k ][ j ] < dist[ i ][ j ] ){
            dist[ i ][ j ] = dist[ i ][ k ] + dist[ k ][ j ];
            next[ i ][ j ] = next[ i ][ k ];
          }
        }
      }
    }

    // Build result object
    var position2id = [];
    for( var i = 0; i < numNodes; i++ ){
      position2id.push( nodes[ i ].id() );
    }

    var res = {
      distance: function( from, to ){
        if( is.string( from ) ){
          // from is a selector string
          var fromId = (cy.filter( from )[0]).id();
        } else {
          // from is a node
          var fromId = from.id();
        }

        if( is.string( to ) ){
          // to is a selector string
          var toId = (cy.filter( to )[0]).id();
        } else {
          // to is a node
          var toId = to.id();
        }

        return dist[ id2position[ fromId ] ][ id2position[ toId ] ];
      },

      path: function( from, to ){
        var reconstructPathAux = function( from, to, next, position2id, edgeNext ){
          if( from === to ){
            return cy.getElementById( position2id[ from ] );
          }
          if( next[ from ][ to ] === undefined ){
            return undefined;
          }

          var path = [ cy.getElementById( position2id[ from ] ) ];
          var prev = from;
          while( from !== to ){
            prev = from;
            from = next[ from ][ to ];

            var edge = edgeNext[ prev ][ from ];
            path.push( edge );

            path.push( cy.getElementById( position2id[ from ] ) );
          }
          return path;
        };

        if( is.string( from ) ){
          // from is a selector string
          var fromId = (cy.filter( from )[0]).id();
        } else {
          // from is a node
          var fromId = from.id();
        }

        if( is.string( to ) ){
          // to is a selector string
          var toId = (cy.filter( to )[0]).id();
        } else {
          // to is a node
          var toId = to.id();
        }

        var pathArr = reconstructPathAux( id2position[ fromId ],
                      id2position[ toId ],
                      next,
                      position2id,
                      edgeNext );

        return cy.collection( pathArr );
      }
    };

    return res;

  } // floydWarshall

}); // elesfn

module.exports = elesfn;

},{"../../is":83}],11:[function(_dereq_,module,exports){
'use strict';

var util = _dereq_( '../../util' );

var elesfn = {};

[
  _dereq_( './bfs-dfs' ),
  _dereq_( './dijkstra' ),
  _dereq_( './kruskal' ),
  _dereq_( './a-star' ),
  _dereq_( './floyd-warshall' ),
  _dereq_( './bellman-ford' ),
  _dereq_( './kerger-stein' ),
  _dereq_( './page-rank' ),
  _dereq_( './degree-centrality' ),
  _dereq_( './closeness-centrality' ),
  _dereq_( './betweenness-centrality' )
].forEach( function( props ){
  util.extend( elesfn, props );
} );

module.exports = elesfn;

},{"../../util":100,"./a-star":3,"./bellman-ford":4,"./betweenness-centrality":5,"./bfs-dfs":6,"./closeness-centrality":7,"./degree-centrality":8,"./dijkstra":9,"./floyd-warshall":10,"./kerger-stein":12,"./kruskal":13,"./page-rank":14}],12:[function(_dereq_,module,exports){
'use strict';

var util = _dereq_( '../../util' );

var elesfn = ({

  // Computes the minimum cut of an undirected graph
  // Returns the correct answer with high probability
  kargerStein: function( options ){
    var eles = this;

    options = options || {};

    // Function which colapses 2 (meta) nodes into one
    // Updates the remaining edge lists
    // Receives as a paramater the edge which causes the collapse
    var colapse = function( edgeIndex, nodeMap, remainingEdges ){
      var edgeInfo = remainingEdges[ edgeIndex ];
      var sourceIn = edgeInfo[1];
      var targetIn = edgeInfo[2];
      var partition1 = nodeMap[ sourceIn ];
      var partition2 = nodeMap[ targetIn ];

      // Delete all edges between partition1 and partition2
      var newEdges = remainingEdges.filter( function( edge ){
        if( nodeMap[ edge[1] ] === partition1 && nodeMap[ edge[2] ] === partition2 ){
          return false;
        }
        if( nodeMap[ edge[1] ] === partition2 && nodeMap[ edge[2] ] === partition1 ){
          return false;
        }
        return true;
      } );

      // All edges pointing to partition2 should now point to partition1
      for( var i = 0; i < newEdges.length; i++ ){
        var edge = newEdges[ i ];
        if( edge[1] === partition2 ){ // Check source
          newEdges[ i ] = edge.slice( 0 );
          newEdges[ i ][1] = partition1;
        } else if( edge[2] === partition2 ){ // Check target
          newEdges[ i ] = edge.slice( 0 );
          newEdges[ i ][2] = partition1;
        }
      }

      // Move all nodes from partition2 to partition1
      for( var i = 0; i < nodeMap.length; i++ ){
        if( nodeMap[ i ] === partition2 ){
          nodeMap[ i ] = partition1;
        }
      }

      return newEdges;
    };


    // Contracts a graph until we reach a certain number of meta nodes
    var contractUntil = function( metaNodeMap,
                   remainingEdges,
                   size,
                   sizeLimit ){
      // Stop condition
      if( size <= sizeLimit ){
        return remainingEdges;
      }

      // Choose an edge randomly
      var edgeIndex = Math.floor( (Math.random() * remainingEdges.length) );

      // Colapse graph based on edge
      var newEdges = colapse( edgeIndex, metaNodeMap, remainingEdges );

      return contractUntil( metaNodeMap,
                 newEdges,
                 size - 1,
                 sizeLimit );
    };

    var cy = this._private.cy;
    var edges = this.edges().stdFilter( function( e ){ return !e.isLoop(); } );
    var nodes = this.nodes();
    var numNodes = nodes.length;
    var numEdges = edges.length;
    var numIter = Math.ceil( Math.pow( Math.log( numNodes ) / Math.LN2, 2 ) );
    var stopSize = Math.floor( numNodes / Math.sqrt( 2 ) );

    if( numNodes < 2 ){
      util.error( 'At least 2 nodes are required for Karger-Stein algorithm' );
      return undefined;
    }

    // Create numerical identifiers for each node
    // mapping: node id -> position in nodes array
    // for reverse mapping, simply use nodes array
    var id2position = {};
    for( var i = 0; i < numNodes; i++ ){
      id2position[ nodes[ i ].id() ] = i;
    }

    // Now store edge destination as indexes
    // Format for each edge (edge index, source node index, target node index)
    var edgeIndexes = [];
    for( var i = 0; i < numEdges; i++ ){
      var e = edges[ i ];
      edgeIndexes.push( [ i, id2position[ e.source().id() ], id2position[ e.target().id() ] ] );
    }

    // We will store the best cut found here
    var minCutSize = Infinity;
    var minCut;

    // Initial meta node partition
    var originalMetaNode = [];
    for( var i = 0; i < numNodes; i++ ){
      originalMetaNode.push( i );
    }

    // Main loop
    for( var iter = 0; iter <= numIter; iter++ ){
      // Create new meta node partition
      var metaNodeMap = originalMetaNode.slice( 0 );

      // Contract until stop point (stopSize nodes)
      var edgesState = contractUntil( metaNodeMap, edgeIndexes, numNodes, stopSize );

      // Create a copy of the colapsed nodes state
      var metaNodeMap2 = metaNodeMap.slice( 0 );

      // Run 2 iterations starting in the stop state
      var res1 = contractUntil( metaNodeMap, edgesState, stopSize, 2 );
      var res2 = contractUntil( metaNodeMap2, edgesState, stopSize, 2 );

      // Is any of the 2 results the best cut so far?
      if( res1.length <= res2.length && res1.length < minCutSize ){
        minCutSize = res1.length;
        minCut = [ res1, metaNodeMap ];
      } else if( res2.length <= res1.length && res2.length < minCutSize ){
        minCutSize = res2.length;
        minCut = [ res2, metaNodeMap2 ];
      }
    } // end of main loop


    // Construct result
    var resEdges = (minCut[0]).map( function( e ){ return edges[ e[0] ]; } );
    var partition1 = [];
    var partition2 = [];

    // traverse metaNodeMap for best cut
    var witnessNodePartition = minCut[1][0];
    for( var i = 0; i < minCut[1].length; i++ ){
      var partitionId = minCut[1][ i ];
      if( partitionId === witnessNodePartition ){
        partition1.push( nodes[ i ] );
      } else {
        partition2.push( nodes[ i ] );
      }
    }

    var ret = {
      cut: eles.spawn( cy, resEdges ),
      partition1: eles.spawn( partition1 ),
      partition2: eles.spawn( partition2 )
    };

    return ret;
  }
}); // elesfn


module.exports = elesfn;

},{"../../util":100}],13:[function(_dereq_,module,exports){
'use strict';

var is = _dereq_( '../../is' );

// search, spanning trees, etc
var elesfn = ({

  // kruskal's algorithm (finds min spanning tree, assuming undirected graph)
  // implemented from pseudocode from wikipedia
  kruskal: function( weightFn ){
    var cy = this.cy();

    weightFn = is.fn( weightFn ) ? weightFn : function(){ return 1; }; // if not specified, assume each edge has equal weight (1)

    function findSet( ele ){
      for( var i = 0; i < forest.length; i++ ){
        var eles = forest[ i ];

        if( eles.anySame( ele ) ){
          return {
            eles: eles,
            index: i
          };
        }
      }
    }

    var A = cy.collection( cy, [] );
    var forest = [];
    var nodes = this.nodes();

    for( var i = 0; i < nodes.length; i++ ){
      forest.push( nodes[ i ].collection() );
    }

    var edges = this.edges();
    var S = edges.toArray().sort( function( a, b ){
      var weightA = weightFn.call( a, a );
      var weightB = weightFn.call( b, b );

      return weightA - weightB;
    } );

    for( var i = 0; i < S.length; i++ ){
      var edge = S[ i ];
      var u = edge.source()[0];
      var v = edge.target()[0];
      var setU = findSet( u );
      var setV = findSet( v );

      if( setU.index !== setV.index ){
        A = A.add( edge );

        // combine forests for u and v
        forest[ setU.index ] = setU.eles.add( setV.eles );
        forest.splice( setV.index, 1 );
      }
    }

    return nodes.add( A );
  }
});

module.exports = elesfn;

},{"../../is":83}],14:[function(_dereq_,module,exports){
'use strict';

var is = _dereq_( '../../is' );

var elesfn = ({

  pageRank: function( options ){
    options = options || {};

    var normalizeVector = function( vector ){
      var length = vector.length;

      // First, get sum of all elements
      var total = 0;
      for( var i = 0; i < length; i++ ){
        total += vector[ i ];
      }

      // Now, divide each by the sum of all elements
      for( var i = 0; i < length; i++ ){
        vector[ i ] = vector[ i ] / total;
      }
    };

    // dampingFactor - optional
    if( options != null &&
      options.dampingFactor != null ){
      var dampingFactor = options.dampingFactor;
    } else {
      var dampingFactor = 0.8; // Default damping factor
    }

    // desired precision - optional
    if( options != null &&
      options.precision != null ){
      var epsilon = options.precision;
    } else {
      var epsilon = 0.000001; // Default precision
    }

    // Max number of iterations - optional
    if( options != null &&
      options.iterations != null ){
      var numIter = options.iterations;
    } else {
      var numIter = 200; // Default number of iterations
    }

    // Weight function - optional
    if( options != null &&
      options.weight != null &&
      is.fn( options.weight ) ){
      var weightFn = options.weight;
    } else {
      // If not specified, assume each edge has equal weight (1)
      var weightFn = function( e ){return 1;};
    }

    var cy = this._private.cy;
    var edges = this.edges().stdFilter( function( e ){ return !e.isLoop(); } );
    var nodes = this.nodes();
    var numNodes = nodes.length;
    var numEdges = edges.length;

    // Create numerical identifiers for each node
    // mapping: node id -> position in nodes array
    // for reverse mapping, simply use nodes array
    var id2position = {};
    for( var i = 0; i < numNodes; i++ ){
      id2position[ nodes[ i ].id() ] = i;
    }

    // Construct transposed adjacency matrix
    // First lets have a zeroed matrix of the right size
    // We'll also keep track of the sum of each column
    var matrix = [];
    var columnSum = [];
    var additionalProb = (1 - dampingFactor) / numNodes;

    // Create null matric
    for( var i = 0; i < numNodes; i++ ){
      var newRow = [];
      for( var j = 0; j < numNodes; j++ ){
        newRow.push( 0.0 );
      }
      matrix.push( newRow );
      columnSum.push( 0.0 );
    }

    // Now, process edges
    for( var i = 0; i < numEdges; i++ ){
      var edge = edges[ i ];
      var s = id2position[ edge.source().id() ];
      var t = id2position[ edge.target().id() ];
      var w = weightFn.apply( edge, [ edge ] );

      // Update matrix
      matrix[ t ][ s ] += w;

      // Update column sum
      columnSum[ s ] += w;
    }

    // Add additional probability based on damping factor
    // Also, take into account columns that have sum = 0
    var p = 1.0 / numNodes + additionalProb; // Shorthand
    // Traverse matrix, column by column
    for( var j = 0; j < numNodes; j++ ){
      if( columnSum[ j ] === 0 ){
        // No 'links' out from node jth, assume equal probability for each possible node
        for( var i = 0; i < numNodes; i++ ){
          matrix[ i ][ j ] = p;
        }
      } else {
        // Node jth has outgoing link, compute normalized probabilities
        for( var i = 0; i < numNodes; i++ ){
          matrix[ i ][ j ] = matrix[ i ][ j ] / columnSum[ j ] + additionalProb;
        }
      }
    }

    // Compute dominant eigenvector using power method
    var eigenvector = [];
    var nullVector = [];
    var previous;

    // Start with a vector of all 1's
    // Also, initialize a null vector which will be used as shorthand
    for( var i = 0; i < numNodes; i++ ){
      eigenvector.push( 1.0 );
      nullVector.push( 0.0 );
    }

    for( var iter = 0; iter < numIter; iter++ ){
      // New array with all 0's
      var temp = nullVector.slice( 0 );

      // Multiply matrix with previous result
      for( var i = 0; i < numNodes; i++ ){
        for( var j = 0; j < numNodes; j++ ){
          temp[ i ] += matrix[ i ][ j ] * eigenvector[ j ];
        }
      }

      normalizeVector( temp );
      previous = eigenvector;
      eigenvector = temp;

      var diff = 0;
      // Compute difference (squared module) of both vectors
      for( var i = 0; i < numNodes; i++ ){
        diff += Math.pow( previous[ i ] - eigenvector[ i ], 2 );
      }

      // If difference is less than the desired threshold, stop iterating
      if( diff < epsilon ){
        break;
      }
    }

    // Construct result
    var res = {
      rank: function( node ){
        if( is.string( node ) ){
          // is a selector string
          var nodeId = (cy.filter( node )[0]).id();
        } else {
          // is a node object
          var nodeId = node.id();
        }
        return eigenvector[ id2position[ nodeId ] ];
      }
    };


    return res;
  } // pageRank

}); // elesfn

module.exports = elesfn;

},{"../../is":83}],15:[function(_dereq_,module,exports){
'use strict';

var define = _dereq_( '../define' );

var elesfn = ({
  animate: define.animate(),
  animation: define.animation(),
  animated: define.animated(),
  clearQueue: define.clearQueue(),
  delay: define.delay(),
  delayAnimation: define.delayAnimation(),
  stop: define.stop()
});

module.exports = elesfn;

},{"../define":44}],16:[function(_dereq_,module,exports){
'use strict';

var util = _dereq_( '../util' );

var elesfn = ({
  classes: function( classes ){
    classes = ( classes || '' ).match( /\S+/g ) || [];
    var self = this;
    var changed = [];
    var classesMap = {};

    // fill in classes map
    for( var i = 0; i < classes.length; i++ ){
      var cls = classes[ i ];

      classesMap[ cls ] = true;
    }

    // check and update each ele
    for( var j = 0; j < self.length; j++ ){
      var ele = self[ j ];
      var _p = ele._private;
      var eleClasses = _p.classes;
      var changedEle = false;

      // check if ele has all of the passed classes
      for( var i = 0; i < classes.length; i++ ){
        var cls = classes[ i ];
        var eleHasClass = eleClasses[ cls ];

        if( !eleHasClass ){
          changedEle = true;
          break;
        }
      }

      // check if ele has classes outside of those passed
      if( !changedEle ){
        var classes = Object.keys( eleClasses );

        for( var i = 0; i < classes.length; i++ ){
          var eleCls = classes[i];
          var eleHasClass = eleClasses[ eleCls ];
          var specdClass = classesMap[ eleCls ]; // i.e. this class is passed to the function

          if( eleHasClass && !specdClass ){
            changedEle = true;
            break;
          }
        }
      }

      if( changedEle ){
        _p.classes = util.copy( classesMap );

        changed.push( ele );
      }
    }

    // trigger update style on those eles that had class changes
    if( changed.length > 0 ){
      this.spawn( changed )
        .updateStyle()
        .trigger( 'class' )
      ;
    }

    return self;
  },

  addClass: function( classes ){
    return this.toggleClass( classes, true );
  },

  hasClass: function( className ){
    var ele = this[0];
    return ( ele != null && ele._private.classes[ className ] ) ? true : false;
  },

  toggleClass: function( classesStr, toggle ){
    var classes = classesStr.match( /\S+/g ) || [];
    var self = this;
    var changed = []; // eles who had classes changed

    for( var i = 0, il = self.length; i < il; i++ ){
      var ele = self[ i ];
      var changedEle = false;

      for( var j = 0; j < classes.length; j++ ){
        var cls = classes[ j ];
        var eleClasses = ele._private.classes;
        var hasClass = eleClasses[ cls ];
        var shouldAdd = toggle || (toggle === undefined && !hasClass);

        if( shouldAdd ){
          eleClasses[ cls ] = true;

          if( !hasClass && !changedEle ){
            changed.push( ele );
            changedEle = true;
          }
        } else { // then remove
          eleClasses[ cls ] = false;

          if( hasClass && !changedEle ){
            changed.push( ele );
            changedEle = true;
          }
        }

      } // for j classes
    } // for i eles

    // trigger update style on those eles that had class changes
    if( changed.length > 0 ){
      this.spawn( changed )
        .updateStyle()
        .trigger( 'class' )
      ;
    }

    return self;
  },

  removeClass: function( classes ){
    return this.toggleClass( classes, false );
  },

  flashClass: function( classes, duration ){
    var self = this;

    if( duration == null ){
      duration = 250;
    } else if( duration === 0 ){
      return self; // nothing to do really
    }

    self.addClass( classes );
    setTimeout( function(){
      self.removeClass( classes );
    }, duration );

    return self;
  }
});

module.exports = elesfn;

},{"../util":100}],17:[function(_dereq_,module,exports){
'use strict';

var elesfn = ({
  allAre: function( selector ){
    return this.filter( selector ).length === this.length;
  },

  is: function( selector ){
    return this.filter( selector ).length > 0;
  },

  some: function( fn, thisArg ){
    for( var i = 0; i < this.length; i++ ){
      var ret = !thisArg ? fn( this[ i ], i, this ) : fn.apply( thisArg, [ this[ i ], i, this ] );

      if( ret ){
        return true;
      }
    }

    return false;
  },

  every: function( fn, thisArg ){
    for( var i = 0; i < this.length; i++ ){
      var ret = !thisArg ? fn( this[ i ], i, this ) : fn.apply( thisArg, [ this[ i ], i, this ] );

      if( !ret ){
        return false;
      }
    }

    return true;
  },

  same: function( collection ){
    collection = this.cy().collection( collection );

    // cheap extra check
    if( this.length !== collection.length ){
      return false;
    }

    return this.intersect( collection ).length === this.length;
  },

  anySame: function( collection ){
    collection = this.cy().collection( collection );

    return this.intersect( collection ).length > 0;
  },

  allAreNeighbors: function( collection ){
    collection = this.cy().collection( collection );

    return this.neighborhood().intersect( collection ).length === collection.length;
  }
});

elesfn.allAreNeighbours = elesfn.allAreNeighbors;

module.exports = elesfn;

},{}],18:[function(_dereq_,module,exports){
'use strict';

var elesfn = ({
  parent: function( selector ){
    var parents = [];
    var cy = this._private.cy;

    for( var i = 0; i < this.length; i++ ){
      var ele = this[ i ];
      var parent = cy.getElementById( ele._private.data.parent );

      if( parent.size() > 0 ){
        parents.push( parent );
      }
    }

    return this.spawn( parents, { unique: true } ).filter( selector );
  },

  parents: function( selector ){
    var parents = [];

    var eles = this.parent();
    while( eles.nonempty() ){
      for( var i = 0; i < eles.length; i++ ){
        var ele = eles[ i ];
        parents.push( ele );
      }

      eles = eles.parent();
    }

    return this.spawn( parents, { unique: true } ).filter( selector );
  },

  commonAncestors: function( selector ){
    var ancestors;

    for( var i = 0; i < this.length; i++ ){
      var ele = this[ i ];
      var parents = ele.parents();

      ancestors = ancestors || parents;

      ancestors = ancestors.intersect( parents ); // current list must be common with current ele parents set
    }

    return ancestors.filter( selector );
  },

  orphans: function( selector ){
    return this.stdFilter( function( ele ){
      return ele.isNode() && ele.parent().empty();
    } ).filter( selector );
  },

  nonorphans: function( selector ){
    return this.stdFilter( function( ele ){
      return ele.isNode() && ele.parent().nonempty();
    } ).filter( selector );
  },

  children: function( selector ){
    var children = [];

    for( var i = 0; i < this.length; i++ ){
      var ele = this[ i ];
      children = children.concat( ele._private.children );
    }

    return this.spawn( children, { unique: true } ).filter( selector );
  },

  siblings: function( selector ){
    return this.parent().children().not( this ).filter( selector );
  },

  isParent: function(){
    var ele = this[0];

    if( ele ){
      return ele._private.children.length !== 0;
    }
  },

  isChild: function(){
    var ele = this[0];

    if( ele ){
      return ele._private.data.parent !== undefined && ele.parent().length !== 0;
    }
  },

  descendants: function( selector ){
    var elements = [];

    function add( eles ){
      for( var i = 0; i < eles.length; i++ ){
        var ele = eles[ i ];

        elements.push( ele );

        if( ele.children().nonempty() ){
          add( ele.children() );
        }
      }
    }

    add( this.children() );

    return this.spawn( elements, { unique: true } ).filter( selector );
  }
});

// aliases
elesfn.ancestors = elesfn.parents;

module.exports = elesfn;

},{}],19:[function(_dereq_,module,exports){
'use strict';

var define = _dereq_( '../define' );
var fn, elesfn;

fn = elesfn = ({

  data: define.data( {
    field: 'data',
    bindingEvent: 'data',
    allowBinding: true,
    allowSetting: true,
    settingEvent: 'data',
    settingTriggersEvent: true,
    triggerFnName: 'trigger',
    allowGetting: true,
    immutableKeys: {
      'id': true,
      'source': true,
      'target': true,
      'parent': true
    },
    updateStyle: true
  } ),

  removeData: define.removeData( {
    field: 'data',
    event: 'data',
    triggerFnName: 'trigger',
    triggerEvent: true,
    immutableKeys: {
      'id': true,
      'source': true,
      'target': true,
      'parent': true
    },
    updateStyle: true
  } ),

  scratch: define.data( {
    field: 'scratch',
    bindingEvent: 'scratch',
    allowBinding: true,
    allowSetting: true,
    settingEvent: 'scratch',
    settingTriggersEvent: true,
    triggerFnName: 'trigger',
    allowGetting: true,
    updateStyle: true
  } ),

  removeScratch: define.removeData( {
    field: 'scratch',
    event: 'scratch',
    triggerFnName: 'trigger',
    triggerEvent: true,
    updateStyle: true
  } ),

  rscratch: define.data( {
    field: 'rscratch',
    allowBinding: false,
    allowSetting: true,
    settingTriggersEvent: false,
    allowGetting: true
  } ),

  removeRscratch: define.removeData( {
    field: 'rscratch',
    triggerEvent: false
  } ),

  id: function(){
    var ele = this[0];

    if( ele ){
      return ele._private.data.id;
    }
  }

});

// aliases
fn.attr = fn.data;
fn.removeAttr = fn.removeData;

module.exports = elesfn;

},{"../define":44}],20:[function(_dereq_,module,exports){
'use strict';

var util = _dereq_( '../util' );

var elesfn = {};

function defineDegreeFunction( callback ){
  return function( includeLoops ){
    var self = this;

    if( includeLoops === undefined ){
      includeLoops = true;
    }

    if( self.length === 0 ){ return; }

    if( self.isNode() && !self.removed() ){
      var degree = 0;
      var node = self[0];
      var connectedEdges = node._private.edges;

      for( var i = 0; i < connectedEdges.length; i++ ){
        var edge = connectedEdges[ i ];

        if( !includeLoops && edge.isLoop() ){
          continue;
        }

        degree += callback( node, edge );
      }

      return degree;
    } else {
      return;
    }
  };
}

util.extend( elesfn, {
  degree: defineDegreeFunction( function( node, edge ){
    if( edge.source().same( edge.target() ) ){
      return 2;
    } else {
      return 1;
    }
  } ),

  indegree: defineDegreeFunction( function( node, edge ){
    if( edge.target().same( node ) ){
      return 1;
    } else {
      return 0;
    }
  } ),

  outdegree: defineDegreeFunction( function( node, edge ){
    if( edge.source().same( node ) ){
      return 1;
    } else {
      return 0;
    }
  } )
} );

function defineDegreeBoundsFunction( degreeFn, callback ){
  return function( includeLoops ){
    var ret;
    var nodes = this.nodes();

    for( var i = 0; i < nodes.length; i++ ){
      var ele = nodes[ i ];
      var degree = ele[ degreeFn ]( includeLoops );
      if( degree !== undefined && (ret === undefined || callback( degree, ret )) ){
        ret = degree;
      }
    }

    return ret;
  };
}

util.extend( elesfn, {
  minDegree: defineDegreeBoundsFunction( 'degree', function( degree, min ){
    return degree < min;
  } ),

  maxDegree: defineDegreeBoundsFunction( 'degree', function( degree, max ){
    return degree > max;
  } ),

  minIndegree: defineDegreeBoundsFunction( 'indegree', function( degree, min ){
    return degree < min;
  } ),

  maxIndegree: defineDegreeBoundsFunction( 'indegree', function( degree, max ){
    return degree > max;
  } ),

  minOutdegree: defineDegreeBoundsFunction( 'outdegree', function( degree, min ){
    return degree < min;
  } ),

  maxOutdegree: defineDegreeBoundsFunction( 'outdegree', function( degree, max ){
    return degree > max;
  } )
} );

util.extend( elesfn, {
  totalDegree: function( includeLoops ){
    var total = 0;
    var nodes = this.nodes();

    for( var i = 0; i < nodes.length; i++ ){
      total += nodes[ i ].degree( includeLoops );
    }

    return total;
  }
} );

module.exports = elesfn;

},{"../util":100}],21:[function(_dereq_,module,exports){
'use strict';

var define = _dereq_( '../define' );
var is = _dereq_( '../is' );
var util = _dereq_( '../util' );
var math = _dereq_( '../math' );
var fn, elesfn;

fn = elesfn = ({

  position: define.data( {
    field: 'position',
    bindingEvent: 'position',
    allowBinding: true,
    allowSetting: true,
    settingEvent: 'position',
    settingTriggersEvent: true,
    triggerFnName: 'rtrigger',
    allowGetting: true,
    validKeys: [ 'x', 'y' ],
    onSet: function( eles ){
      var updatedEles = eles.updateCompoundBounds();
      updatedEles.rtrigger( 'position' );
    },
    canSet: function( ele ){
      return !ele.locked() && !ele.isParent();
    }
  } ),

  // position but no notification to renderer
  silentPosition: define.data( {
    field: 'position',
    bindingEvent: 'position',
    allowBinding: false,
    allowSetting: true,
    settingEvent: 'position',
    settingTriggersEvent: false,
    triggerFnName: 'trigger',
    allowGetting: true,
    validKeys: [ 'x', 'y' ],
    onSet: function( eles ){
      eles.updateCompoundBounds();
    },
    canSet: function( ele ){
      return !ele.locked() && !ele.isParent();
    }
  } ),

  positions: function( pos, silent ){
    if( is.plainObject( pos ) ){
      this.position( pos );

    } else if( is.fn( pos ) ){
      var fn = pos;

      for( var i = 0; i < this.length; i++ ){
        var ele = this[ i ];

        var pos = fn.apply( ele, [ i, ele ] );

        if( pos && !ele.locked() && !ele.isParent() ){
          var elePos = ele._private.position;
          elePos.x = pos.x;
          elePos.y = pos.y;
        }
      }

      var updatedEles = this.updateCompoundBounds();
      var toTrigger = updatedEles.length > 0 ? this.add( updatedEles ) : this;

      if( silent ){
        toTrigger.trigger( 'position' );
      } else {
        toTrigger.rtrigger( 'position' );
      }
    }

    return this; // chaining
  },

  silentPositions: function( pos ){
    return this.positions( pos, true );
  },

  // get/set the rendered (i.e. on screen) positon of the element
  renderedPosition: function( dim, val ){
    var ele = this[0];
    var cy = this.cy();
    var zoom = cy.zoom();
    var pan = cy.pan();
    var rpos = is.plainObject( dim ) ? dim : undefined;
    var setting = rpos !== undefined || ( val !== undefined && is.string( dim ) );

    if( ele && ele.isNode() ){ // must have an element and must be a node to return position
      if( setting ){
        for( var i = 0; i < this.length; i++ ){
          var ele = this[ i ];

          if( val !== undefined ){ // set one dimension
            ele._private.position[ dim ] = ( val - pan[ dim ] ) / zoom;
          } else if( rpos !== undefined ){ // set whole position
            ele._private.position = {
              x: ( rpos.x - pan.x ) / zoom,
              y: ( rpos.y - pan.y ) / zoom
            };
          }
        }

        this.rtrigger( 'position' );
      } else { // getting
        var pos = ele._private.position;
        rpos = {
          x: pos.x * zoom + pan.x,
          y: pos.y * zoom + pan.y
        };

        if( dim === undefined ){ // then return the whole rendered position
          return rpos;
        } else { // then return the specified dimension
          return rpos[ dim ];
        }
      }
    } else if( !setting ){
      return undefined; // for empty collection case
    }

    return this; // chaining
  },

  // get/set the position relative to the parent
  relativePosition: function( dim, val ){
    var ele = this[0];
    var cy = this.cy();
    var ppos = is.plainObject( dim ) ? dim : undefined;
    var setting = ppos !== undefined || ( val !== undefined && is.string( dim ) );
    var hasCompoundNodes = cy.hasCompoundNodes();

    if( ele && ele.isNode() ){ // must have an element and must be a node to return position
      if( setting ){
        for( var i = 0; i < this.length; i++ ){
          var ele = this[ i ];
          var parent = hasCompoundNodes ? ele.parent() : null;
          var hasParent = parent && parent.length > 0;
          var relativeToParent = hasParent;

          if( hasParent ){
            parent = parent[0];
          }

          var origin = relativeToParent ? parent._private.position : { x: 0, y: 0 };

          if( val !== undefined ){ // set one dimension
            ele._private.position[ dim ] = val + origin[ dim ];
          } else if( ppos !== undefined ){ // set whole position
            ele._private.position = {
              x: ppos.x + origin.x,
              y: ppos.y + origin.y
            };
          }
        }

        this.rtrigger( 'position' );

      } else { // getting
        var pos = ele._private.position;
        var parent = hasCompoundNodes ? ele.parent() : null;
        var hasParent = parent && parent.length > 0;
        var relativeToParent = hasParent;

        if( hasParent ){
          parent = parent[0];
        }

        var origin = relativeToParent ? parent._private.position : { x: 0, y: 0 };

        ppos = {
          x: pos.x - origin.x,
          y: pos.y - origin.y
        };

        if( dim === undefined ){ // then return the whole rendered position
          return ppos;
        } else { // then return the specified dimension
          return ppos[ dim ];
        }
      }
    } else if( !setting ){
      return undefined; // for empty collection case
    }

    return this; // chaining
  },

  renderedBoundingBox: function( options ){
    var bb = this.boundingBox( options );
    var cy = this.cy();
    var zoom = cy.zoom();
    var pan = cy.pan();

    var x1 = bb.x1 * zoom + pan.x;
    var x2 = bb.x2 * zoom + pan.x;
    var y1 = bb.y1 * zoom + pan.y;
    var y2 = bb.y2 * zoom + pan.y;

    return {
      x1: x1,
      x2: x2,
      y1: y1,
      y2: y2,
      w: x2 - x1,
      h: y2 - y1
    };
  },

  updateCompoundBounds: function(){
    var cy = this.cy();

    // save cycles for non compound graphs or when style disabled
    if( !cy.styleEnabled() || !cy.hasCompoundNodes() ){ return cy.collection(); }

    var updated = [];

    function update( parent ){
      if( !parent.isParent() ){ return; }

      var _p = parent._private;
      var children = parent.children();
      var includeLabels = parent.pstyle( 'compound-sizing-wrt-labels' ).value === 'include';
      var bb = children.boundingBox( {
        includeLabels: includeLabels,
        includeShadows: false,
        includeOverlays: false,

        // updating the compound bounds happens outside of the regular
        // cache cycle (i.e. before fired events)
        useCache: false
      } );
      var pos = _p.position;

      _p.autoWidth = bb.w;
      pos.x = (bb.x1 + bb.x2) / 2;

      _p.autoHeight = bb.h;
      pos.y = (bb.y1 + bb.y2) / 2;

      updated.push( parent );
    }

    // go up, level by level
    var eles = this;
    while( eles.nonempty() ){

      // update each parent node in this level
      for( var i = 0; i < eles.length; i++ ){
        var ele = eles[ i ];

        update( ele );
      }

      // next level
      eles = eles.parent();
    }

    // return changed
    return this.spawn( updated );
  }
});

var noninf = function( x ){
  if( x === Infinity || x === -Infinity ){
    return 0;
  }

  return x;
};

var updateBounds = function( b, x1, y1, x2, y2 ){
  // don't update with zero area boxes
  if( x2 - x1 === 0 || y2 - y1 === 0 ){ return; }

  b.x1 = x1 < b.x1 ? x1 : b.x1;
  b.x2 = x2 > b.x2 ? x2 : b.x2;
  b.y1 = y1 < b.y1 ? y1 : b.y1;
  b.y2 = y2 > b.y2 ? y2 : b.y2;
};

var updateBoundsFromBox = function( b, b2 ){
  return updateBounds( b, b2.x1, b2.y1, b2.x2, b2.y2 );
};

var prefixedProperty = function( obj, field, prefix ){
  return util.getPrefixedProperty( obj, field, prefix );
};

var updateBoundsFromArrow = function( bounds, ele, prefix, options ){
  var _p = ele._private;
  var rstyle = _p.rstyle;
  var halfArW = rstyle.arrowWidth / 2;
  var arrowType = ele.pstyle( prefix + '-arrow-shape' ).value;
  var x;
  var y;

  if( arrowType !== 'none' ){
    if( prefix === 'source' ){
      x = rstyle.srcX;
      y = rstyle.srcY;
    } else if( prefix === 'target' ){
      x = rstyle.tgtX;
      y = rstyle.tgtY;
    } else {
      x = rstyle.midX;
      y = rstyle.midY;
    }

    updateBounds( bounds, x - halfArW, y - halfArW, x + halfArW, y + halfArW );
  }
};

var updateBoundsFromLabel = function( bounds, ele, prefix, options ){
  var prefixDash;

  if( prefix ){
    prefixDash = prefix + '-';
  } else {
    prefixDash = '';
  }

  var _p = ele._private;
  var rstyle = _p.rstyle;
  var label = ele.pstyle( prefixDash + 'label' ).strValue;

  if( label ){
    var halign = ele.pstyle( 'text-halign' );
    var valign = ele.pstyle( 'text-valign' );
    var labelWidth = prefixedProperty( rstyle, 'labelWidth', prefix );
    var labelHeight = prefixedProperty( rstyle, 'labelHeight', prefix );
    var labelX = prefixedProperty( rstyle, 'labelX', prefix );
    var labelY = prefixedProperty( rstyle, 'labelY', prefix );
    var marginX = ele.pstyle( prefixDash + 'text-margin-x' ).pfValue;
    var marginY = ele.pstyle( prefixDash + 'text-margin-y' ).pfValue;
    var isEdge = ele.isEdge();
    var rotation = ele.pstyle( prefixDash + 'text-rotation' );
    var shadowR = ele.pstyle( 'text-shadow-blur' ).pfValue / 2;
    var shadowX = ele.pstyle( 'text-shadow-offset-x' ).pfValue;
    var shadowY = ele.pstyle( 'text-shadow-offset-y' ).pfValue;
    var shadowOpacity = ele.pstyle( 'text-shadow-opacity' ).value;
    var outlineWidth = ele.pstyle( 'text-outline-width' ).pfValue;
    var borderWidth = ele.pstyle( 'text-border-width' ).pfValue;
    var halfBorderWidth = borderWidth / 2;

    var lh = labelHeight;
    var lw = labelWidth;
    var lw_2 = lw / 2;
    var lh_2 = lh / 2;
    var lx1, lx2, ly1, ly2;

    if( isEdge ){
      lx1 = labelX - lw_2;
      lx2 = labelX + lw_2;
      ly1 = labelY - lh_2;
      ly2 = labelY + lh_2;
    } else {
      switch( halign.value ){
        case 'left':
          lx1 = labelX - lw;
          lx2 = labelX;
          break;

        case 'center':
          lx1 = labelX - lw_2;
          lx2 = labelX + lw_2;
          break;

        case 'right':
          lx1 = labelX;
          lx2 = labelX + lw;
          break;
      }

      switch( valign.value ){
        case 'top':
          ly1 = labelY - lh;
          ly2 = labelY;
          break;

        case 'center':
          ly1 = labelY - lh_2;
          ly2 = labelY + lh_2;
          break;

        case 'bottom':
          ly1 = labelY;
          ly2 = labelY + lh;
          break;
      }
    }

    var isAutorotate = ( isEdge && rotation.strValue === 'autorotate' );
    var isPfValue = ( rotation.pfValue != null && rotation.pfValue !== 0 );

    if( isAutorotate || isPfValue ){
      var theta = isAutorotate ? prefixedProperty( _p.rstyle, 'labelAngle', prefix ) : rotation.pfValue;
      var cos = Math.cos( theta );
      var sin = Math.sin( theta );

      var rotate = function( x, y ){
        x = x - labelX;
        y = y - labelY;

        return {
          x: x * cos - y * sin + labelX,
          y: x * sin + y * cos + labelY
        };
      };

      var px1y1 = rotate( lx1, ly1 );
      var px1y2 = rotate( lx1, ly2 );
      var px2y1 = rotate( lx2, ly1 );
      var px2y2 = rotate( lx2, ly2 );

      lx1 = Math.min( px1y1.x, px1y2.x, px2y1.x, px2y2.x );
      lx2 = Math.max( px1y1.x, px1y2.x, px2y1.x, px2y2.x );
      ly1 = Math.min( px1y1.y, px1y2.y, px2y1.y, px2y2.y );
      ly2 = Math.max( px1y1.y, px1y2.y, px2y1.y, px2y2.y );
    }

    lx1 += marginX - Math.max( outlineWidth, halfBorderWidth );
    lx2 += marginX + Math.max( outlineWidth, halfBorderWidth );
    ly1 += marginY - Math.max( outlineWidth, halfBorderWidth );
    ly2 += marginY + Math.max( outlineWidth, halfBorderWidth );

    updateBounds( bounds, lx1, ly1, lx2, ly2 );

    if( options.includeShadows && shadowOpacity > 0 ){
      lx1 += - shadowR + shadowX;
      lx2 += + shadowR + shadowX;
      ly1 += - shadowR + shadowY;
      ly2 += + shadowR + shadowY;

      updateBounds( bounds, lx1, ly1, lx2, ly2 );
    }
  }

  return bounds;
};

// get the bounding box of the elements (in raw model position)
var boundingBoxImpl = function( ele, options ){
  var cy = ele._private.cy;
  var cy_p = cy._private;
  var styleEnabled = cy_p.styleEnabled;

  var bounds = {
    x1: Infinity,
    y1: Infinity,
    x2: -Infinity,
    y2: -Infinity
  };

  var _p = ele._private;
  var display = styleEnabled ? ele.pstyle( 'display' ).value : 'element';
  var isNode = ele.isNode();
  var isEdge = ele.isEdge();
  var ex1, ex2, ey1, ey2, x, y;
  var displayed = display !== 'none';

  if( displayed ){
    var overlayOpacity = 0;
    var overlayPadding = 0;

    if( styleEnabled && options.includeOverlays ){
      overlayOpacity = ele.pstyle( 'overlay-opacity' ).value;

      if( overlayOpacity !== 0 ){
        overlayPadding = ele.pstyle( 'overlay-padding' ).value;
      }
    }

    var w = 0;
    var wHalf = 0;

    if( styleEnabled ){
      w = ele.pstyle( 'width' ).pfValue;
      wHalf = w / 2;
    }

    if( isNode && options.includeNodes ){
      var pos = _p.position;
      x = pos.x;
      y = pos.y;
      var w = ele.outerWidth();
      var halfW = w / 2;
      var h = ele.outerHeight();
      var halfH = h / 2;

      // handle node dimensions
      /////////////////////////

      ex1 = x - halfW - overlayPadding;
      ex2 = x + halfW + overlayPadding;
      ey1 = y - halfH - overlayPadding;
      ey2 = y + halfH + overlayPadding;

      updateBounds( bounds, ex1, ey1, ex2, ey2 );

    } else if( isEdge && options.includeEdges ){
      var rstyle = _p.rstyle || {};

      // handle edge dimensions (rough box estimate)
      //////////////////////////////////////////////
      if( styleEnabled ){
        ex1 = Math.min( rstyle.srcX, rstyle.midX, rstyle.tgtX );
        ex2 = Math.max( rstyle.srcX, rstyle.midX, rstyle.tgtX );
        ey1 = Math.min( rstyle.srcY, rstyle.midY, rstyle.tgtY );
        ey2 = Math.max( rstyle.srcY, rstyle.midY, rstyle.tgtY );

        // take into account edge width
        ex1 -= wHalf;
        ex2 += wHalf;
        ey1 -= wHalf;
        ey2 += wHalf;

        updateBounds( bounds, ex1, ey1, ex2, ey2 );
      }

      // precise haystacks
      ////////////////////
      if( styleEnabled && ele.pstyle( 'curve-style' ).strValue === 'haystack' ){
        var hpts = rstyle.haystackPts;

        ex1 = hpts[0].x;
        ey1 = hpts[0].y;
        ex2 = hpts[1].x;
        ey2 = hpts[1].y;

        if( ex1 > ex2 ){
          var temp = ex1;
          ex1 = ex2;
          ex2 = temp;
        }

        if( ey1 > ey2 ){
          var temp = ey1;
          ey1 = ey2;
          ey2 = temp;
        }

        updateBounds( bounds, ex1 - wHalf, ey1 - wHalf, ex2 + wHalf, ey2 + wHalf );

      // handle points along edge
      ///////////////////////////
      } else {
        var pts = rstyle.bezierPts || rstyle.linePts || [];

        for( var j = 0; j < pts.length; j++ ){
          var pt = pts[ j ];

          ex1 = pt.x - wHalf;
          ex2 = pt.x + wHalf;
          ey1 = pt.y - wHalf;
          ey2 = pt.y + wHalf;

          updateBounds( bounds, ex1, ey1, ex2, ey2 );
        }

        // fallback on source and target positions
        //////////////////////////////////////////
        if( pts.length === 0 ){
          var n1 = _p.source;
          var n1_p = n1._private;
          var n1pos = n1_p.position;

          var n2 = _p.target;
          var n2_p = n2._private;
          var n2pos = n2_p.position;

          ex1 = n1pos.x;
          ex2 = n2pos.x;
          ey1 = n1pos.y;
          ey2 = n2pos.y;

          if( ex1 > ex2 ){
            var temp = ex1;
            ex1 = ex2;
            ex2 = temp;
          }

          if( ey1 > ey2 ){
            var temp = ey1;
            ey1 = ey2;
            ey2 = temp;
          }

          // take into account edge width
          ex1 -= wHalf;
          ex2 += wHalf;
          ey1 -= wHalf;
          ey2 += wHalf;

          updateBounds( bounds, ex1, ey1, ex2, ey2 );
        }
      }

    } // edges

    // shadow and overlay
    /////////////////////

    if( styleEnabled ){

      ex1 = bounds.x1;
      ex2 = bounds.x2;
      ey1 = bounds.y1;
      ey2 = bounds.y2;

      if( options.includeShadows && ele.pstyle('shadow-opacity').value > 0 ){
        var r = ele.pstyle('shadow-blur').pfValue / 2;
        var ox = ele.pstyle('shadow-offset-x').pfValue;
        var oy = ele.pstyle('shadow-offset-y').pfValue;

        updateBounds( bounds, ex1 - r + ox, ey1 - r + oy, ex2 + r + ox, ey2 + r + oy );
      }

      updateBounds( bounds, ex1 - overlayPadding, ey1 - overlayPadding, ex2 + overlayPadding, ey2 + overlayPadding );
    }

    // handle edge arrow size
    /////////////////////////

    if( styleEnabled && options.includeEdges && isEdge ){
      updateBoundsFromArrow( bounds, ele, 'mid-source', options );
      updateBoundsFromArrow( bounds, ele, 'mid-target', options );
      updateBoundsFromArrow( bounds, ele, 'source', options );
      updateBoundsFromArrow( bounds, ele, 'target', options );
    }

    // handle label dimensions
    //////////////////////////

    if( styleEnabled && options.includeLabels ){
      updateBoundsFromLabel( bounds, ele, null, options );

      if( isEdge ){
        updateBoundsFromLabel( bounds, ele, 'source', options );
        updateBoundsFromLabel( bounds, ele, 'target', options );
      }
    } // style enabled for labels
  } // if displayed

  bounds.x1 = noninf( bounds.x1 );
  bounds.y1 = noninf( bounds.y1 );
  bounds.x2 = noninf( bounds.x2 );
  bounds.y2 = noninf( bounds.y2 );
  bounds.w = noninf( bounds.x2 - bounds.x1 );
  bounds.h = noninf( bounds.y2 - bounds.y1 );

  // expand bounds by 1 because antialiasing can increase the visual/effective size by 1 on all sides
  if( bounds.w > 0 && bounds.h > 0 && displayed ){
    math.expandBoundingBox( bounds, 1 );
  }

  return bounds;
};

var tf = function( val ){
  if( val ){
    return 't';
  } else {
    return 'f';
  }
};

var getKey = function( opts ){
  var key = '';

  key += tf( opts.incudeNodes );
  key += tf( opts.includeEdges );
  key += tf( opts.includeLabels );
  key += tf( opts.includeShadows );
  key += tf( opts.includeOverlays );

  return key;
};

var cachedBoundingBoxImpl = function( ele, opts ){
  var _p = ele._private;
  var bb;
  var headless = ele.cy().headless();
  var key = opts === defBbOpts ? defBbOptsKey : getKey( opts );

  if( !opts.useCache || headless || !_p.bbCache || !_p.bbCache[key] ){
    bb = boundingBoxImpl( ele, opts );

    if( !headless ){
      _p.bbCache = _p.bbCache || {};
      _p.bbCache[key] = bb;
    }
  } else {
    bb = _p.bbCache[key];
  }

  return bb;
};

var defBbOpts = {
  includeNodes: true,
  includeEdges: true,
  includeLabels: true,
  includeShadows: true,
  includeOverlays: true,
  useCache: true
};

var defBbOptsKey = getKey( defBbOpts );

elesfn.recalculateRenderedStyle = function( useCache ){
  var cy = this.cy();
  var renderer = cy.renderer();
  var styleEnabled = cy.styleEnabled();

  if( renderer && styleEnabled ){
    renderer.recalculateRenderedStyle( this, useCache );
  }

  return this;
};

function filledBbOpts( options ){
  return {
    includeNodes: util.default( options.includeNodes, defBbOpts.includeNodes ),
    includeEdges: util.default( options.includeEdges, defBbOpts.includeEdges ),
    includeLabels: util.default( options.includeLabels, defBbOpts.includeLabels ),
    includeShadows: util.default( options.includeShadows, defBbOpts.includeShadows ),
    includeOverlays: util.default( options.includeOverlays, defBbOpts.includeOverlays ),
    useCache: util.default( options.useCache, defBbOpts.useCache )
  };
}

elesfn.boundingBox = function( options ){
  // the main usecase is ele.boundingBox() for a single element with no/def options
  // specified s.t. the cache is used, so check for this case to make it faster by
  // avoiding the overhead of the rest of the function
  if( this.length === 1 && this[0]._private.bbCache && (options === undefined || options.useCache === undefined || options.useCache === true) ){
    if( options === undefined ){
      options = defBbOpts;
    } else {
      options = filledBbOpts( options );
    }

    return cachedBoundingBoxImpl( this[0], options );
  }

  var bounds = {
    x1: Infinity,
    y1: Infinity,
    x2: -Infinity,
    y2: -Infinity
  };

  options = options || util.staticEmptyObject();

  var opts = filledBbOpts( options );

  var eles = this;
  var cy = eles.cy();
  var styleEnabled = cy.styleEnabled();

  if( styleEnabled ){
    this.recalculateRenderedStyle( opts.useCache );
  }

  for( var i = 0; i < eles.length; i++ ){
    var ele = eles[i];

    if( styleEnabled && ele.isEdge() && ele.pstyle('curve-style').strValue === 'bezier' ){
      ele.parallelEdges().recalculateRenderedStyle( opts.useCache ); // n.b. ele.parallelEdges() single is cached
    }

    updateBoundsFromBox( bounds, cachedBoundingBoxImpl( ele, opts ) );
  }

  bounds.x1 = noninf( bounds.x1 );
  bounds.y1 = noninf( bounds.y1 );
  bounds.x2 = noninf( bounds.x2 );
  bounds.y2 = noninf( bounds.y2 );
  bounds.w = noninf( bounds.x2 - bounds.x1 );
  bounds.h = noninf( bounds.y2 - bounds.y1 );

  return bounds;
};

var defineDimFns = function( opts ){
  opts.uppercaseName = util.capitalize( opts.name );
  opts.autoName = 'auto' + opts.uppercaseName;
  opts.labelName = 'label' + opts.uppercaseName;
  opts.outerName = 'outer' + opts.uppercaseName;
  opts.uppercaseOuterName = util.capitalize( opts.outerName );

  fn[ opts.name ] = function dimImpl(){
    var ele = this[0];
    var _p = ele._private;
    var cy = _p.cy;
    var styleEnabled = cy._private.styleEnabled;

    if( ele ){
      if( styleEnabled ){
        if( ele.isParent() ){
          return _p[ opts.autoName ] || 0;
        }

        var d = ele.pstyle( opts.name );

        switch( d.strValue ){
          case 'label':
            return _p.rstyle[ opts.labelName ] || 0;
          default:
            return d.pfValue;
        }
      } else {
        return 1;
      }
    }
  };

  fn[ 'outer' + opts.uppercaseName ] = function outerDimImpl(){
    var ele = this[0];
    var _p = ele._private;
    var cy = _p.cy;
    var styleEnabled = cy._private.styleEnabled;

    if( ele ){
      if( styleEnabled ){
        var dim = ele[ opts.name ]();
        var border = ele.pstyle( 'border-width' ).pfValue; // n.b. 1/2 each side
        var padding = 2 * ele.pstyle( 'padding' ).pfValue;

        return dim + border + padding;
      } else {
        return 1;
      }
    }
  };

  fn[ 'rendered' + opts.uppercaseName ] = function renderedDimImpl(){
    var ele = this[0];

    if( ele ){
      var d = ele[ opts.name ]();
      return d * this.cy().zoom();
    }
  };

  fn[ 'rendered' + opts.uppercaseOuterName ] = function renderedOuterDimImpl(){
    var ele = this[0];

    if( ele ){
      var od = ele[ opts.outerName ]();
      return od * this.cy().zoom();
    }
  };
};

defineDimFns( {
  name: 'width'
} );

defineDimFns( {
  name: 'height'
} );

// aliases
fn.modelPosition = fn.point = fn.position;
fn.modelPositions = fn.points = fn.positions;
fn.renderedPoint = fn.renderedPosition;
fn.relativePoint = fn.relativePosition;
fn.boundingbox = fn.boundingBox;
fn.renderedBoundingbox = fn.renderedBoundingBox;

module.exports = elesfn;

},{"../define":44,"../is":83,"../math":85,"../util":100}],22:[function(_dereq_,module,exports){
'use strict';

var util = _dereq_( '../util' );
var is = _dereq_( '../is' );

// represents a node or an edge
var Element = function( cy, params, restore ){
  var self = this;
  restore = (restore === undefined || restore ? true : false);

  if( cy === undefined || params === undefined || !is.core( cy ) ){
    util.error( 'An element must have a core reference and parameters set' );
    return;
  }

  var group = params.group;

  // try to automatically infer the group if unspecified
  if( group == null ){
    if( params.data && params.data.source != null && params.data.target != null ){
      group = 'edges';
    } else {
      group = 'nodes';
    }
  }

  // validate group
  if( group !== 'nodes' && group !== 'edges' ){
    util.error( 'An element must be of type `nodes` or `edges`; you specified `' + group + '`' );
    return;
  }

  // make the element array-like, just like a collection
  this.length = 1;
  this[0] = this;

  // NOTE: when something is added here, add also to ele.json()
  this._private = {
    cy: cy,
    single: true, // indicates this is an element
    data: params.data || {}, // data object
    position: params.position || {}, // (x, y) position pair
    autoWidth: undefined, // width and height of nodes calculated by the renderer when set to special 'auto' value
    autoHeight: undefined,
    listeners: [], // array of bound listeners
    group: group, // string; 'nodes' or 'edges'
    style: {}, // properties as set by the style
    rstyle: {}, // properties for style sent from the renderer to the core
    styleCxts: [], // applied style contexts from the styler
    removed: true, // whether it's inside the vis; true if removed (set true here since we call restore)
    selected: params.selected ? true : false, // whether it's selected
    selectable: params.selectable === undefined ? true : ( params.selectable ? true : false ), // whether it's selectable
    locked: params.locked ? true : false, // whether the element is locked (cannot be moved)
    grabbed: false, // whether the element is grabbed by the mouse; renderer sets this privately
    grabbable: params.grabbable === undefined ? true : ( params.grabbable ? true : false ), // whether the element can be grabbed
    active: false, // whether the element is active from user interaction
    classes: {}, // map ( className => true )
    animation: { // object for currently-running animations
      current: [],
      queue: []
    },
    rscratch: {}, // object in which the renderer can store information
    scratch: params.scratch || {}, // scratch objects
    edges: [], // array of connected edges
    children: [], // array of children
    traversalCache: {} // cache of output of traversal functions
  };

  // renderedPosition overrides if specified
  if( params.renderedPosition ){
    var rpos = params.renderedPosition;
    var pan = cy.pan();
    var zoom = cy.zoom();

    this._private.position = {
      x: (rpos.x - pan.x) / zoom,
      y: (rpos.y - pan.y) / zoom
    };
  }

  if( is.string( params.classes ) ){
    var classes = params.classes.split( /\s+/ );
    for( var i = 0, l = classes.length; i < l; i++ ){
      var cls = classes[ i ];
      if( !cls || cls === '' ){ continue; }

      self._private.classes[ cls ] = true;
    }
  }

  if( params.style || params.css ){
    cy.style().applyBypass( this, params.style || params.css );
  }

  if( restore === undefined || restore ){
    this.restore();
  }

};

module.exports = Element;

},{"../is":83,"../util":100}],23:[function(_dereq_,module,exports){
'use strict';

var define = _dereq_( '../define' );

var elesfn = ({
  on: define.on(), // .on( events [, selector] [, data], handler)
  one: define.on( { unbindSelfOnTrigger: true } ),
  once: define.on( { unbindAllBindersOnTrigger: true } ),
  off: define.off(), // .off( events [, selector] [, handler] )
  trigger: define.trigger(), // .trigger( events [, extraParams] )

  rtrigger: function( event, extraParams ){ // for internal use only
    if( this.length === 0 ){ return; } // empty collections don't need to notify anything

    // notify renderer
    this.cy().notify( {
      type: event,
      eles: this
    } );

    this.trigger( event, extraParams );
    return this;
  }
});

// aliases:
define.eventAliasesOn( elesfn );

module.exports = elesfn;

},{"../define":44}],24:[function(_dereq_,module,exports){
'use strict';

var is = _dereq_( '../is' );
var Selector = _dereq_( '../selector' );

var elesfn = ({
  nodes: function( selector ){
    return this.filter( function( i, element ){
      return element.isNode();
    } ).filter( selector );
  },

  edges: function( selector ){
    return this.filter( function( i, element ){
      return element.isEdge();
    } ).filter( selector );
  },

  filter: function( filter ){
    if( filter === undefined ){ // check this first b/c it's the most common/performant case
      return this;
    } else if( is.string( filter ) || is.elementOrCollection( filter ) ){
      return Selector( filter ).filter( this );
    } else if( is.fn( filter ) ){
      var elements = [];

      for( var i = 0; i < this.length; i++ ){
        var ele = this[ i ];

        if( filter.apply( ele, [ i, ele ] ) ){
          elements.push( ele );
        }
      }

      return this.spawn( elements );
    }

    return this.spawn(); // if not handled by above, give 'em an empty collection
  },

  not: function( toRemove ){
    if( !toRemove ){
      return this;
    } else {

      if( is.string( toRemove ) ){
        toRemove = this.filter( toRemove );
      }

      var elements = [];

      for( var i = 0; i < this.length; i++ ){
        var element = this[ i ];

        var remove = toRemove._private.ids[ element.id() ];
        if( !remove ){
          elements.push( element );
        }
      }

      return this.spawn( elements );
    }

  },

  absoluteComplement: function(){
    var cy = this._private.cy;

    return cy.mutableElements().not( this );
  },

  intersect: function( other ){
    // if a selector is specified, then filter by it instead
    if( is.string( other ) ){
      var selector = other;
      return this.filter( selector );
    }

    var elements = [];
    var col1 = this;
    var col2 = other;
    var col1Smaller = this.length < other.length;
    // var ids1 = col1Smaller ? col1._private.ids : col2._private.ids;
    var ids2 = col1Smaller ? col2._private.ids : col1._private.ids;
    var col = col1Smaller ? col1 : col2;

    for( var i = 0; i < col.length; i++ ){
      var id = col[ i ]._private.data.id;
      var ele = ids2[ id ];

      if( ele ){
        elements.push( ele );
      }
    }

    return this.spawn( elements );
  },

  xor: function( other ){
    var cy = this._private.cy;

    if( is.string( other ) ){
      other = cy.$( other );
    }

    var elements = [];
    var col1 = this;
    var col2 = other;

    var add = function( col, other ){

      for( var i = 0; i < col.length; i++ ){
        var ele = col[ i ];
        var id = ele._private.data.id;
        var inOther = other._private.ids[ id ];

        if( !inOther ){
          elements.push( ele );
        }
      }

    };

    add( col1, col2 );
    add( col2, col1 );

    return this.spawn( elements );
  },

  diff: function( other ){
    var cy = this._private.cy;

    if( is.string( other ) ){
      other = cy.$( other );
    }

    var left = [];
    var right = [];
    var both = [];
    var col1 = this;
    var col2 = other;

    var add = function( col, other, retEles ){

      for( var i = 0; i < col.length; i++ ){
        var ele = col[ i ];
        var id = ele._private.data.id;
        var inOther = other._private.ids[ id ];

        if( inOther ){
          both.push( ele );
        } else {
          retEles.push( ele );
        }
      }

    };

    add( col1, col2, left );
    add( col2, col1, right );

    return {
      left: this.spawn( left, { unique: true } ),
      right: this.spawn( right, { unique: true } ),
      both: this.spawn( both, { unique: true } )
    };
  },

  add: function( toAdd ){
    var cy = this._private.cy;

    if( !toAdd ){
      return this;
    }

    if( is.string( toAdd ) ){
      var selector = toAdd;
      toAdd = cy.mutableElements().filter( selector );
    }

    var elements = [];

    for( var i = 0; i < this.length; i++ ){
      elements.push( this[ i ] );
    }

    for( var i = 0; i < toAdd.length; i++ ){

      var add = !this._private.ids[ toAdd[ i ].id() ];
      if( add ){
        elements.push( toAdd[ i ] );
      }
    }

    return this.spawn( elements );
  },

  // in place merge on calling collection
  merge: function( toAdd ){
    var _p = this._private;
    var cy = _p.cy;

    if( !toAdd ){
      return this;
    }

    if( toAdd && is.string( toAdd ) ){
      var selector = toAdd;
      toAdd = cy.mutableElements().filter( selector );
    }

    for( var i = 0; i < toAdd.length; i++ ){
      var toAddEle = toAdd[ i ];
      var id = toAddEle._private.data.id;
      var add = !_p.ids[ id ];

      if( add ){
        var index = this.length++;

        this[ index ] = toAddEle;
        _p.ids[ id ] = toAddEle;
        _p.indexes[ id ] = index;
      } else { // replace
        var index = _p.indexes[ id ];

        this[ index ] = toAddEle;
        _p.ids[ id ] = toAddEle;
      }
    }

    return this; // chaining
  },

  // remove single ele in place in calling collection
  unmergeOne: function( ele ){
    ele = ele[0];

    var _p = this._private;
    var id = ele._private.data.id;
    var i = _p.indexes[ id ];

    if( i == null ){
      return this; // no need to remove
    }

    // remove ele
    this[ i ] = undefined;
    _p.ids[ id ] = undefined;
    _p.indexes[ id ] = undefined;

    var unmergedLastEle = i === this.length - 1;

    // replace empty spot with last ele in collection
    if( this.length > 1 && !unmergedLastEle ){
      var lastEleI = this.length - 1;
      var lastEle = this[ lastEleI ];
      var lastEleId = lastEle._private.data.id;

      this[ lastEleI ] = undefined;
      this[ i ] = lastEle;
      _p.indexes[ lastEleId ] = i;
    }

    // the collection is now 1 ele smaller
    this.length--;

    return this;
  },

  // remove eles in place on calling collection
  unmerge: function( toRemove ){
    var cy = this._private.cy;

    if( !toRemove ){
      return this;
    }

    if( toRemove && is.string( toRemove ) ){
      var selector = toRemove;
      toRemove = cy.mutableElements().filter( selector );
    }

    for( var i = 0; i < toRemove.length; i++ ){
      this.unmergeOne( toRemove[ i ] );
    }

    return this; // chaining
  },

  map: function( mapFn, thisArg ){
    var arr = [];
    var eles = this;

    for( var i = 0; i < eles.length; i++ ){
      var ele = eles[ i ];
      var ret = thisArg ? mapFn.apply( thisArg, [ ele, i, eles ] ) : mapFn( ele, i, eles );

      arr.push( ret );
    }

    return arr;
  },

  stdFilter: function( fn, thisArg ){
    var filterEles = [];
    var eles = this;

    for( var i = 0; i < eles.length; i++ ){
      var ele = eles[ i ];
      var include = thisArg ? fn.apply( thisArg, [ ele, i, eles ] ) : fn( ele, i, eles );

      if( include ){
        filterEles.push( ele );
      }
    }

    return this.spawn( filterEles );
  },

  max: function( valFn, thisArg ){
    var max = -Infinity;
    var maxEle;
    var eles = this;

    for( var i = 0; i < eles.length; i++ ){
      var ele = eles[ i ];
      var val = thisArg ? valFn.apply( thisArg, [ ele, i, eles ] ) : valFn( ele, i, eles );

      if( val > max ){
        max = val;
        maxEle = ele;
      }
    }

    return {
      value: max,
      ele: maxEle
    };
  },

  min: function( valFn, thisArg ){
    var min = Infinity;
    var minEle;
    var eles = this;

    for( var i = 0; i < eles.length; i++ ){
      var ele = eles[ i ];
      var val = thisArg ? valFn.apply( thisArg, [ ele, i, eles ] ) : valFn( ele, i, eles );

      if( val < min ){
        min = val;
        minEle = ele;
      }
    }

    return {
      value: min,
      ele: minEle
    };
  }
});

// aliases
var fn = elesfn;
fn[ 'u' ] = fn[ '|' ] = fn[ '+' ] = fn.union = fn.or = fn.add;
fn[ '\\' ] = fn[ '!' ] = fn[ '-' ] = fn.difference = fn.relativeComplement = fn.subtract = fn.not;
fn[ 'n' ] = fn[ '&' ] = fn[ '.' ] = fn.and = fn.intersection = fn.intersect;
fn[ '^' ] = fn[ '(+)' ] = fn[ '(-)' ] = fn.symmetricDifference = fn.symdiff = fn.xor;
fn.fnFilter = fn.filterFn = fn.stdFilter;
fn.complement = fn.abscomp = fn.absoluteComplement;

module.exports = elesfn;

},{"../is":83,"../selector":87}],25:[function(_dereq_,module,exports){
'use strict';

var elesfn = ({
  isNode: function(){
    return this.group() === 'nodes';
  },

  isEdge: function(){
    return this.group() === 'edges';
  },

  isLoop: function(){
    return this.isEdge() && this.source().id() === this.target().id();
  },

  isSimple: function(){
    return this.isEdge() && this.source().id() !== this.target().id();
  },

  group: function(){
    var ele = this[0];

    if( ele ){
      return ele._private.group;
    }
  }
});


module.exports = elesfn;

},{}],26:[function(_dereq_,module,exports){
'use strict';

var util = _dereq_( '../util' );
var is = _dereq_( '../is' );

var Element = _dereq_( './element' );

// factory for generating edge ids when no id is specified for a new element
var idFactory = {
  generate: function( cy, element, tryThisId ){
    var id = tryThisId != null ? tryThisId : util.uuid();

    while( cy.hasElementWithId( id ) ){
      id = util.uuid();
    }

    return id;
  }
};

// represents a set of nodes, edges, or both together
var Collection = function( cy, elements, options ){
  if( cy === undefined || !is.core( cy ) ){
    util.error( 'A collection must have a reference to the core' );
    return;
  }

  var ids = {};
  var indexes = {};
  var createdElements = false;

  if( !elements ){
    elements = [];
  } else if( elements.length > 0 && is.plainObject( elements[0] ) && !is.element( elements[0] ) ){
    createdElements = true;

    // make elements from json and restore all at once later
    var eles = [];
    var elesIds = {};

    for( var i = 0, l = elements.length; i < l; i++ ){
      var json = elements[ i ];

      if( json.data == null ){
        json.data = {};
      }

      var data = json.data;

      // make sure newly created elements have valid ids
      if( data.id == null ){
        data.id = idFactory.generate( cy, json );
      } else if( cy.hasElementWithId( data.id ) || elesIds[ data.id ] ){
        continue; // can't create element if prior id already exists
      }

      var ele = new Element( cy, json, false );
      eles.push( ele );
      elesIds[ data.id ] = true;
    }

    elements = eles;
  }

  this.length = 0;

  for( var i = 0, l = elements.length; i < l; i++ ){
    var element = elements[ i ];
    if( !element ){  continue; }

    var id = element._private.data.id;

    if( !options || (options.unique && !ids[ id ] ) ){
      ids[ id ] = element;
      indexes[ id ] = this.length;

      this[ this.length ] = element;
      this.length++;
    }
  }

  this._private = {
    cy: cy,
    ids: ids,
    indexes: indexes
  };

  // restore the elements if we created them from json
  if( createdElements ){
    this.restore();
  }
};

// Functions
////////////////////////////////////////////////////////////////////////////////////////////////////

// keep the prototypes in sync (an element has the same functions as a collection)
// and use elefn and elesfn as shorthands to the prototypes
var elesfn = Element.prototype = Collection.prototype;

elesfn.instanceString = function(){
  return 'collection';
};

elesfn.spawn = function( cy, eles, opts ){
  if( !is.core( cy ) ){ // cy is optional
    opts = eles;
    eles = cy;
    cy = this.cy();
  }

  return new Collection( cy, eles, opts );
};

elesfn.spawnSelf = function(){
  return this.spawn( this );
};

elesfn.cy = function(){
  return this._private.cy;
};

elesfn.element = function(){
  return this[0];
};

elesfn.collection = function(){
  if( is.collection( this ) ){
    return this;
  } else { // an element
    return new Collection( this._private.cy, [ this ] );
  }
};

elesfn.unique = function(){
  return new Collection( this._private.cy, this, { unique: true } );
};

elesfn.hasElementWithId = function( id ){
  return !!this._private.ids[ id ];
};

elesfn.getElementById = function( id ){
  var cy = this._private.cy;
  var ele = this._private.ids[ id ];

  return ele ? ele : new Collection( cy ); // get ele or empty collection
};

elesfn.poolIndex = function(){
  var cy = this._private.cy;
  var eles = cy._private.elements;
  var id = this._private.data.id;

  return eles._private.indexes[ id ];
};

elesfn.json = function( obj ){
  var ele = this.element();
  var cy = this.cy();

  if( ele == null && obj ){ return this; } // can't set to no eles

  if( ele == null ){ return undefined; } // can't get from no eles

  var p = ele._private;

  if( is.plainObject( obj ) ){ // set

    cy.startBatch();

    if( obj.data ){
      ele.data( obj.data );
    }

    if( obj.position ){
      ele.position( obj.position );
    }

    // ignore group -- immutable

    var checkSwitch = function( k, trueFnName, falseFnName ){
      var obj_k = obj[ k ];

      if( obj_k != null && obj_k !== p[ k ] ){
        if( obj_k ){
          ele[ trueFnName ]();
        } else {
          ele[ falseFnName ]();
        }
      }
    };

    checkSwitch( 'removed', 'remove', 'restore' );

    checkSwitch( 'selected', 'select', 'unselect' );

    checkSwitch( 'selectable', 'selectify', 'unselectify' );

    checkSwitch( 'locked', 'lock', 'unlock' );

    checkSwitch( 'grabbable', 'grabify', 'ungrabify' );

    if( obj.classes != null ){
      ele.classes( obj.classes );
    }

    cy.endBatch();

    return this;

  } else if( obj === undefined ){ // get

    var json = {
      data: util.copy( p.data ),
      position: util.copy( p.position ),
      group: p.group,
      removed: p.removed,
      selected: p.selected,
      selectable: p.selectable,
      locked: p.locked,
      grabbable: p.grabbable,
      classes: null
    };

    json.classes = Object.keys( p.classes ).filter(function( cls ){
      return p.classes[cls];
    }).join(' ');

    return json;
  }
};

elesfn.jsons = function(){
  var jsons = [];

  for( var i = 0; i < this.length; i++ ){
    var ele = this[ i ];
    var json = ele.json();

    jsons.push( json );
  }

  return jsons;
};

elesfn.clone = function(){
  var cy = this.cy();
  var elesArr = [];

  for( var i = 0; i < this.length; i++ ){
    var ele = this[ i ];
    var json = ele.json();
    var clone = new Element( cy, json, false ); // NB no restore

    elesArr.push( clone );
  }

  return new Collection( cy, elesArr );
};
elesfn.copy = elesfn.clone;

elesfn.restore = function( notifyRenderer ){
  var self = this;
  var cy = self.cy();
  var cy_p = cy._private;

  if( notifyRenderer === undefined ){
    notifyRenderer = true;
  }

  // create arrays of nodes and edges, since we need to
  // restore the nodes first
  var nodes = [];
  var edges = [];
  var elements;
  for( var i = 0, l = self.length; i < l; i++ ){
    var ele = self[ i ];

    if( !ele.removed() ){
      // don't need to handle this ele
      continue;
    }

    // keep nodes first in the array and edges after
    if( ele.isNode() ){ // put to front of array if node
      nodes.push( ele );
    } else { // put to end of array if edge
      edges.push( ele );
    }
  }

  elements = nodes.concat( edges );

  var i;
  var removeFromElements = function(){
    elements.splice( i, 1 );
    i--;
  };

  // now, restore each element
  for( i = 0; i < elements.length; i++ ){
    var ele = elements[ i ];

    var _private = ele._private;
    var data = _private.data;

    // the traversal cache should start fresh when ele is added
    _private.traversalCache = null;

    // set id and validate
    if( data.id === undefined ){
      data.id = idFactory.generate( cy, ele );

    } else if( is.number( data.id ) ){
      data.id = '' + data.id; // now it's a string

    } else if( is.emptyString( data.id ) || !is.string( data.id ) ){
      util.error( 'Can not create element with invalid string ID `' + data.id + '`' );

      // can't create element if it has empty string as id or non-string id
      removeFromElements();
      continue;
    } else if( cy.hasElementWithId( data.id ) ){
      util.error( 'Can not create second element with ID `' + data.id + '`' );

      // can't create element if one already has that id
      removeFromElements();
      continue;
    }

    var id = data.id; // id is finalised, now let's keep a ref

    if( ele.isNode() ){ // extra checks for nodes
      var node = ele;
      var pos = _private.position;

      // make sure the nodes have a defined position

      if( pos.x == null ){
        pos.x = 0;
      }

      if( pos.y == null ){
        pos.y = 0;
      }
    }

    if( ele.isEdge() ){ // extra checks for edges

      var edge = ele;
      var fields = [ 'source', 'target' ];
      var fieldsLength = fields.length;
      var badSourceOrTarget = false;
      for( var j = 0; j < fieldsLength; j++ ){

        var field = fields[ j ];
        var val = data[ field ];

        if( is.number( val ) ){
          val = data[ field ] = '' + data[ field ]; // now string
        }

        if( val == null || val === '' ){
          // can't create if source or target is not defined properly
          util.error( 'Can not create edge `' + id + '` with unspecified ' + field );
          badSourceOrTarget = true;
        } else if( !cy.hasElementWithId( val ) ){
          // can't create edge if one of its nodes doesn't exist
          util.error( 'Can not create edge `' + id + '` with nonexistant ' + field + ' `' + val + '`' );
          badSourceOrTarget = true;
        }
      }

      if( badSourceOrTarget ){ removeFromElements(); continue; } // can't create this

      var src = cy.getElementById( data.source );
      var tgt = cy.getElementById( data.target );

      src._private.edges.push( edge );
      tgt._private.edges.push( edge );

      edge._private.source = src;
      edge._private.target = tgt;
    } // if is edge

    // create mock ids / indexes maps for element so it can be used like collections
    _private.ids = {};
    _private.ids[ id ] = ele;
    _private.indexes = {};
    _private.indexes[ id ] = ele;

    _private.removed = false;
    cy.addToPool( ele );
  } // for each element

  // do compound node sanity checks
  for( var i = 0; i < nodes.length; i++ ){ // each node
    var node = nodes[ i ];
    var data = node._private.data;

    if( is.number( data.parent ) ){ // then automake string
      data.parent = '' + data.parent;
    }

    var parentId = data.parent;

    var specifiedParent = parentId != null;

    if( specifiedParent ){
      var parent = cy.getElementById( parentId );

      if( parent.empty() ){
        // non-existant parent; just remove it
        data.parent = undefined;
      } else {
        var selfAsParent = false;
        var ancestor = parent;
        while( !ancestor.empty() ){
          if( node.same( ancestor ) ){
            // mark self as parent and remove from data
            selfAsParent = true;
            data.parent = undefined; // remove parent reference

            // exit or we loop forever
            break;
          }

          ancestor = ancestor.parent();
        }

        if( !selfAsParent ){
          // connect with children
          parent[0]._private.children.push( node );
          node._private.parent = parent[0];

          // let the core know we have a compound graph
          cy_p.hasCompoundNodes = true;
        }
      } // else
    } // if specified parent
  } // for each node

  if( elements.length > 0 ){
    var restored = new Collection( cy, elements );

    for( var i = 0; i < restored.length; i++ ){
      var ele = restored[i];

      if( ele.isNode() ){ continue; }

      // adding an edge invalidates the traversal caches for the parallel edges
      var pedges = ele.parallelEdges();
      for( var j = 0; j < pedges.length; j++ ){
        pedges[j]._private.traversalCache = null;
      }

      // adding an edge invalidates the traversal cache for the connected nodes
      ele.source()[0]._private.traversalCache = null;
      ele.target()[0]._private.traversalCache = null;
    }

    var toUpdateStyle;

    if( cy_p.hasCompoundNodes ){
      toUpdateStyle = restored.add( restored.connectedNodes() ).add( restored.parent() );
    } else {
      toUpdateStyle = restored;
    }

    toUpdateStyle.updateStyle( notifyRenderer );

    if( notifyRenderer ){
      restored.rtrigger( 'add' );
    } else {
      restored.trigger( 'add' );
    }
  }

  return self; // chainability
};

elesfn.removed = function(){
  var ele = this[0];
  return ele && ele._private.removed;
};

elesfn.inside = function(){
  var ele = this[0];
  return ele && !ele._private.removed;
};

elesfn.remove = function( notifyRenderer ){
  var self = this;
  var removed = [];
  var elesToRemove = [];
  var elesToRemoveIds = {};
  var cy = self._private.cy;

  if( notifyRenderer === undefined ){
    notifyRenderer = true;
  }

  // add connected edges
  function addConnectedEdges( node ){
    var edges = node._private.edges;
    for( var i = 0; i < edges.length; i++ ){
      add( edges[ i ] );
    }
  }


  // add descendant nodes
  function addChildren( node ){
    var children = node._private.children;

    for( var i = 0; i < children.length; i++ ){
      add( children[ i ] );
    }
  }

  function add( ele ){
    var alreadyAdded =  elesToRemoveIds[ ele.id() ];
    if( alreadyAdded ){
      return;
    } else {
      elesToRemoveIds[ ele.id() ] = true;
    }

    if( ele.isNode() ){
      elesToRemove.push( ele ); // nodes are removed last

      addConnectedEdges( ele );
      addChildren( ele );
    } else {
      elesToRemove.unshift( ele ); // edges are removed first
    }
  }

  // make the list of elements to remove
  // (may be removing more than specified due to connected edges etc)

  for( var i = 0, l = self.length; i < l; i++ ){
    var ele = self[ i ];

    add( ele );
  }

  function removeEdgeRef( node, edge ){
    var connectedEdges = node._private.edges;

    util.removeFromArray( connectedEdges, edge );

    // removing an edges invalidates the traversal cache for its nodes
    node._private.traversalCache = null;
  }

  function removeParallelRefs( edge ){
    // removing an edge invalidates the traversal caches for the parallel edges
    var pedges = edge.parallelEdges();
    for( var j = 0; j < pedges.length; j++ ){
      pedges[j]._private.traversalCache = null;
    }
  }

  var alteredParents = [];
  alteredParents.ids = {};

  function removeChildRef( parent, ele ){
    ele = ele[0];
    parent = parent[0];

    var children = parent._private.children;
    var pid = parent.id();

    util.removeFromArray( children, ele );

    if( !alteredParents.ids[ pid ] ){
      alteredParents.ids[ pid ] = true;
      alteredParents.push( parent );
    }
  }

  // remove from core pool
  cy.removeFromPool( elesToRemove );

  for( var i = 0; i < elesToRemove.length; i++ ){
    var ele = elesToRemove[ i ];

    // mark as removed
    ele._private.removed = true;

    // add to list of removed elements
    removed.push( ele );

    if( ele.isEdge() ){ // remove references to this edge in its connected nodes
      var src = ele.source()[0];
      var tgt = ele.target()[0];

      removeEdgeRef( src, ele );
      removeEdgeRef( tgt, ele );
      removeParallelRefs( ele );

    } else { // remove reference to parent
      var parent = ele.parent();

      if( parent.length !== 0 ){
        removeChildRef( parent, ele );
      }
    }
  }

  // check to see if we have a compound graph or not
  var elesStillInside = cy._private.elements;
  cy._private.hasCompoundNodes = false;
  for( var i = 0; i < elesStillInside.length; i++ ){
    var ele = elesStillInside[ i ];

    if( ele.isParent() ){
      cy._private.hasCompoundNodes = true;
      break;
    }
  }

  var removedElements = new Collection( this.cy(), removed );
  if( removedElements.size() > 0 ){
    // must manually notify since trigger won't do this automatically once removed

    if( notifyRenderer ){
      this.cy().notify( {
        type: 'remove',
        eles: removedElements
      } );
    }

    removedElements.trigger( 'remove' );
  }

  // the parents who were modified by the removal need their style updated
  for( var i = 0; i < alteredParents.length; i++ ){
    var ele = alteredParents[ i ];

    if( !ele.removed() ){
      ele.updateStyle();
    }
  }

  return new Collection( cy, removed );
};

elesfn.move = function( struct ){
  var cy = this._private.cy;

  if( struct.source !== undefined || struct.target !== undefined ){
    var srcId = struct.source;
    var tgtId = struct.target;
    var srcExists = cy.hasElementWithId( srcId );
    var tgtExists = cy.hasElementWithId( tgtId );

    if( srcExists || tgtExists ){
      var jsons = this.jsons();

      this.remove();

      for( var i = 0; i < jsons.length; i++ ){
        var json = jsons[i];
        var ele = this[i];

        if( json.group === 'edges' ){
          if( srcExists ){ json.data.source = srcId; }

          if( tgtExists ){ json.data.target = tgtId; }

          json.scratch = ele._private.scratch;
        }
      }

      return cy.add( jsons );
    }

  } else if( struct.parent !== undefined ){ // move node to new parent
    var parentId = struct.parent;
    var parentExists = parentId === null || cy.hasElementWithId( parentId );

    if( parentExists ){
      var jsons = this.jsons();
      var descs = this.descendants();
      var descsEtcJsons = descs.union( descs.union( this ).connectedEdges() ).jsons();

      this.remove(); // NB: also removes descendants and their connected edges

      for( var i = 0; i < jsons.length; i++ ){
        var json = jsons[i];
        var ele = this[i];

        if( json.group === 'nodes' ){
          json.data.parent = parentId === null ? undefined : parentId;

          json.scratch = ele._private.scratch;
        }
      }

      return cy.add( jsons.concat( descsEtcJsons ) );
    }
  }

  return this; // if nothing done
};

[
  _dereq_( './algorithms' ),
  _dereq_( './animation' ),
  _dereq_( './class' ),
  _dereq_( './comparators' ),
  _dereq_( './compounds' ),
  _dereq_( './data' ),
  _dereq_( './degree' ),
  _dereq_( './dimensions' ),
  _dereq_( './events' ),
  _dereq_( './filter' ),
  _dereq_( './group' ),
  _dereq_( './index' ),
  _dereq_( './iteration' ),
  _dereq_( './layout' ),
  _dereq_( './style' ),
  _dereq_( './switch-functions' ),
  _dereq_( './traversing' )
].forEach( function( props ){
  util.extend( elesfn, props );
} );

module.exports = Collection;

},{"../is":83,"../util":100,"./algorithms":11,"./animation":15,"./class":16,"./comparators":17,"./compounds":18,"./data":19,"./degree":20,"./dimensions":21,"./element":22,"./events":23,"./filter":24,"./group":25,"./index":26,"./iteration":27,"./layout":28,"./style":29,"./switch-functions":30,"./traversing":31}],27:[function(_dereq_,module,exports){
'use strict';

var is = _dereq_( '../is' );
var zIndexSort = _dereq_( './zsort' );

var elesfn = ({
  each: function( fn ){
    if( is.fn( fn ) ){
      for( var i = 0; i < this.length; i++ ){
        var ele = this[ i ];
        var ret = fn.apply( ele, [ i, ele ] );

        if( ret === false ){ break; } // exit each early on return false
      }
    }
    return this;
  },

  forEach: function( fn, thisArg ){
    if( is.fn( fn ) ){

      for( var i = 0; i < this.length; i++ ){
        var ele = this[ i ];
        var ret = thisArg ? fn.apply( thisArg, [ ele, i, this ] ) : fn( ele, i, this );

        if( ret === false ){ break; } // exit each early on return false
      }
    }

    return this;
  },

  toArray: function(){
    var array = [];

    for( var i = 0; i < this.length; i++ ){
      array.push( this[ i ] );
    }

    return array;
  },

  slice: function( start, end ){
    var array = [];
    var thisSize = this.length;

    if( end == null ){
      end = thisSize;
    }

    if( start == null ){
      start = 0;
    }

    if( start < 0 ){
      start = thisSize + start;
    }

    if( end < 0 ){
      end = thisSize + end;
    }

    for( var i = start; i >= 0 && i < end && i < thisSize; i++ ){
      array.push( this[ i ] );
    }

    return this.spawn( array );
  },

  size: function(){
    return this.length;
  },

  eq: function( i ){
    return this[ i ] || this.spawn();
  },

  first: function(){
    return this[0] || this.spawn();
  },

  last: function(){
    return this[ this.length - 1 ] || this.spawn();
  },

  empty: function(){
    return this.length === 0;
  },

  nonempty: function(){
    return !this.empty();
  },

  sort: function( sortFn ){
    if( !is.fn( sortFn ) ){
      return this;
    }

    var sorted = this.toArray().sort( sortFn );

    return this.spawn( sorted );
  },

  sortByZIndex: function(){
    return this.sort( zIndexSort );
  },

  zDepth: function(){
    var ele = this[0];
    if( !ele ){ return undefined; }

    // var cy = ele.cy();
    var _p = ele._private;
    var group = _p.group;

    if( group === 'nodes' ){
      var depth = _p.data.parent ? ele.parents().size() : 0;

      if( !ele.isParent() ){
        return Number.MAX_VALUE; // childless nodes always on top
      }

      return depth;
    } else {
      var src = _p.source;
      var tgt = _p.target;
      var srcDepth = src.zDepth();
      var tgtDepth = tgt.zDepth();

      return Math.max( srcDepth, tgtDepth, 0 ); // depth of deepest parent
    }
  }
});

module.exports = elesfn;

},{"../is":83,"./zsort":32}],28:[function(_dereq_,module,exports){
'use strict';

var is = _dereq_( '../is' );
var util = _dereq_( '../util' );
var Promise = _dereq_('../promise');

var elesfn = ({

  // using standard layout options, apply position function (w/ or w/o animation)
  layoutPositions: function( layout, options, fn ){
    var nodes = this.nodes();
    var cy = this.cy();

    layout.trigger( { type: 'layoutstart', layout: layout } );

    layout.animations = [];

    if( options.animate ){
      for( var i = 0; i < nodes.length; i++ ){
        var node = nodes[ i ];

        var newPos = fn.call( node, i, node );
        var pos = node.position();

        if( !is.number( pos.x ) || !is.number( pos.y ) ){
          node.silentPosition( { x: 0, y: 0 } );
        }

        var ani = node.animation( {
          position: newPos,
          duration: options.animationDuration,
          easing: options.animationEasing
        } );

        layout.animations.push( ani );

        ani.play();
      }

      var onStep;
      cy.on( 'step.*', ( onStep = function(){
        if( options.fit ){
          cy.fit( options.eles, options.padding );
        }
      }) );

      layout.one('layoutstop', function(){
        cy.off('step.*', onStep);
      });

      layout.one( 'layoutready', options.ready );
      layout.trigger( { type: 'layoutready', layout: layout } );

      Promise.all( layout.animations.map(function( ani ){
        return ani.promise();
      }) ).then(function(){
        cy.off('step.*', onStep);

        if( options.zoom != null ){
          cy.zoom( options.zoom );
        }

        if( options.pan ){
          cy.pan( options.pan );
        }

        if( options.fit ){
          cy.fit( options.eles, options.padding );
        }

        layout.one( 'layoutstop', options.stop );
        layout.trigger( { type: 'layoutstop', layout: layout } );
      });
    } else {
      nodes.positions( fn );

      if( options.fit ){
        cy.fit( options.eles, options.padding );
      }

      if( options.zoom != null ){
        cy.zoom( options.zoom );
      }

      if( options.pan ){
        cy.pan( options.pan );
      }

      layout.one( 'layoutready', options.ready );
      layout.trigger( { type: 'layoutready', layout: layout } );

      layout.one( 'layoutstop', options.stop );
      layout.trigger( { type: 'layoutstop', layout: layout } );
    }

    return this; // chaining
  },

  layout: function( options ){
    var cy = this.cy();

    cy.layout( util.extend( {}, options, {
      eles: this
    } ) );

    return this;
  },

  makeLayout: function( options ){
    var cy = this.cy();

    return cy.makeLayout( util.extend( {}, options, {
      eles: this
    } ) );
  }

});

// aliases:
elesfn.createLayout = elesfn.makeLayout;

module.exports = elesfn;

},{"../is":83,"../promise":86,"../util":100}],29:[function(_dereq_,module,exports){
'use strict';

var is = _dereq_( '../is' );

var elesfn = ({

  // fully updates (recalculates) the style for the elements
  updateStyle: function( notifyRenderer ){
    var cy = this._private.cy;

    if( !cy.styleEnabled() ){ return this; }

    if( cy._private.batchingStyle ){
      var bEles = cy._private.batchStyleEles;

      bEles.merge( this );

      return this; // chaining and exit early when batching
    }

    var hasCompounds = cy.hasCompoundNodes();
    var style = cy.style();
    var updatedEles = this;

    notifyRenderer = notifyRenderer || notifyRenderer === undefined ? true : false;

    if( hasCompounds ){ // then add everything up and down for compound selector checks
      updatedEles = this.spawnSelf().merge( this.descendants() ).merge( this.parents() );
    }

    style.apply( updatedEles );

    if( hasCompounds ){
      var updatedCompounds = updatedEles.updateCompoundBounds();

      // disable for performance for now
      // (as updatedCompounds would be a subset of updatedEles ayway b/c of selectors check)
      // if( updatedCompounds.length > 0 ){
      //   updatedEles.merge( updatedCompounds );
      // }
    }

    if( notifyRenderer ){
      updatedEles.rtrigger( 'style' ); // let renderer know we changed style
    } else {
      updatedEles.trigger( 'style' ); // just fire the event
    }

    return this; // chaining
  },

  // just update the mappers in the elements' styles; cheaper than eles.updateStyle()
  updateMappers: function( notifyRenderer ){
    var cy = this._private.cy;
    var style = cy.style();
    notifyRenderer = notifyRenderer || notifyRenderer === undefined ? true : false;

    if( !cy.styleEnabled() ){ return this; }

    style.updateMappers( this );

    var updatedCompounds = this.updateCompoundBounds();
    var toNotify = updatedCompounds.length > 0 ? this.add( updatedCompounds ) : this;

    if( notifyRenderer ){
      toNotify.rtrigger( 'style' ); // let renderer know we changed style
    } else {
      toNotify.trigger( 'style' ); // just fire the event
    }
    return this; // chaining
  },

  // get the internal parsed style object for the specified property
  parsedStyle: function( property ){
    var ele = this[0];
    if( !ele.cy().styleEnabled() ){ return; }

    if( ele ){
      return ele._private.style[ property ] || ele.cy().style().getDefaultProperty( property );
    }
  },

  // get the specified css property as a rendered value (i.e. on-screen value)
  // or get the whole rendered style if no property specified (NB doesn't allow setting)
  renderedStyle: function( property ){
    var cy = this.cy();
    if( !cy.styleEnabled() ){ return this; }

    var ele = this[0];

    if( ele ){
      var renstyle = ele.cy().style().getRenderedStyle( ele );

      if( property === undefined ){
        return renstyle;
      } else {
        return renstyle[ property ];
      }
    }
  },

  // read the calculated css style of the element or override the style (via a bypass)
  style: function( name, value ){
    var cy = this.cy();

    if( !cy.styleEnabled() ){ return this; }

    var updateTransitions = false;
    var style = cy.style();

    if( is.plainObject( name ) ){ // then extend the bypass
      var props = name;
      style.applyBypass( this, props, updateTransitions );

      var updatedCompounds = this.updateCompoundBounds();
      var toNotify = updatedCompounds.length > 0 ? this.add( updatedCompounds ) : this;
      toNotify.rtrigger( 'style' ); // let the renderer know we've updated style

    } else if( is.string( name ) ){

      if( value === undefined ){ // then get the property from the style
        var ele = this[0];

        if( ele ){
          return style.getStylePropertyValue( ele, name );
        } else { // empty collection => can't get any value
          return;
        }

      } else { // then set the bypass with the property value
        style.applyBypass( this, name, value, updateTransitions );

        var updatedCompounds = this.updateCompoundBounds();
        var toNotify = updatedCompounds.length > 0 ? this.add( updatedCompounds ) : this;
        toNotify.rtrigger( 'style' ); // let the renderer know we've updated style
      }

    } else if( name === undefined ){
      var ele = this[0];

      if( ele ){
        return style.getRawStyle( ele );
      } else { // empty collection => can't get any value
        return;
      }
    }

    return this; // chaining
  },

  removeStyle: function( names ){
    var cy = this.cy();

    if( !cy.styleEnabled() ){ return this; }

    var updateTransitions = false;
    var style = cy.style();
    var eles = this;

    if( names === undefined ){
      for( var i = 0; i < eles.length; i++ ){
        var ele = eles[ i ];

        style.removeAllBypasses( ele, updateTransitions );
      }
    } else {
      names = names.split( /\s+/ );

      for( var i = 0; i < eles.length; i++ ){
        var ele = eles[ i ];

        style.removeBypasses( ele, names, updateTransitions );
      }
    }

    var updatedCompounds = this.updateCompoundBounds();
    var toNotify = updatedCompounds.length > 0 ? this.add( updatedCompounds ) : this;
    toNotify.rtrigger( 'style' ); // let the renderer know we've updated style

    return this; // chaining
  },

  show: function(){
    this.css( 'display', 'element' );
    return this; // chaining
  },

  hide: function(){
    this.css( 'display', 'none' );
    return this; // chaining
  },

  visible: function(){
    var cy = this.cy();
    if( !cy.styleEnabled() ){ return true; }

    var ele = this[0];
    var hasCompoundNodes = cy.hasCompoundNodes();

    if( ele ){
      if(
        ele.pstyle( 'visibility' ).value !== 'visible'
        || ele.pstyle( 'display' ).value !== 'element'
        || ele.pstyle('width').pfValue === 0
      ){
        return false;
      }

      if( ele._private.group === 'nodes' ){
        if( ele.pstyle('height').pfValue === 0 ){ return false; }

        if( !hasCompoundNodes ){ return true; }

        var parents = ele._private.data.parent ? ele.parents() : null;

        if( parents ){
          for( var i = 0; i < parents.length; i++ ){
            var parent = parents[ i ];
            var pVis = parent.pstyle( 'visibility' ).value;
            var pDis = parent.pstyle( 'display' ).value;

            if( pVis !== 'visible' || pDis !== 'element' ){
              return false;
            }
          }
        }

        return true;
      } else {
        var src = ele._private.source;
        var tgt = ele._private.target;

        return src.visible() && tgt.visible();
      }

    }
  },

  hidden: function(){
    var ele = this[0];

    if( ele ){
      return !ele.visible();
    }
  },

  effectiveOpacity: function(){
    var cy = this.cy();
    if( !cy.styleEnabled() ){ return 1; }

    var hasCompoundNodes = cy.hasCompoundNodes();
    var ele = this[0];

    if( ele ){
      var _p = ele._private;
      var parentOpacity = ele.pstyle( 'opacity' ).value;

      if( !hasCompoundNodes ){ return parentOpacity; }

      var parents = !_p.data.parent ? null : ele.parents();

      if( parents ){
        for( var i = 0; i < parents.length; i++ ){
          var parent = parents[ i ];
          var opacity = parent.pstyle( 'opacity' ).value;

          parentOpacity = opacity * parentOpacity;
        }
      }

      return parentOpacity;
    }
  },

  transparent: function(){
    var cy = this.cy();
    if( !cy.styleEnabled() ){ return false; }

    var ele = this[0];
    var hasCompoundNodes = ele.cy().hasCompoundNodes();

    if( ele ){
      if( !hasCompoundNodes ){
        return ele.pstyle( 'opacity' ).value === 0;
      } else {
        return ele.effectiveOpacity() === 0;
      }
    }
  },

  backgrounding: function(){
    var cy = this.cy();
    if( !cy.styleEnabled() ){ return false; }

    var ele = this[0];

    return ele._private.backgrounding ? true : false;
  }

});


elesfn.bypass = elesfn.css = elesfn.style;
elesfn.renderedCss = elesfn.renderedStyle;
elesfn.removeBypass = elesfn.removeCss = elesfn.removeStyle;
elesfn.pstyle = elesfn.parsedStyle;

module.exports = elesfn;

},{"../is":83}],30:[function(_dereq_,module,exports){
'use strict';

var elesfn = {};

function defineSwitchFunction( params ){
  return function(){
    var args = arguments;
    var changedEles = [];

    // e.g. cy.nodes().select( data, handler )
    if( args.length === 2 ){
      var data = args[0];
      var handler = args[1];
      this.on( params.event, data, handler );
    }

    // e.g. cy.nodes().select( handler )
    else if( args.length === 1 ){
      var handler = args[0];
      this.on( params.event, handler );
    }

    // e.g. cy.nodes().select()
    else if( args.length === 0 ){
      for( var i = 0; i < this.length; i++ ){
        var ele = this[ i ];
        var able = !params.ableField || ele._private[ params.ableField ];
        var changed = ele._private[ params.field ] != params.value;

        if( params.overrideAble ){
          var overrideAble = params.overrideAble( ele );

          if( overrideAble !== undefined ){
            able = overrideAble;

            if( !overrideAble ){ return this; } // to save cycles assume not able for all on override
          }
        }

        if( able ){
          ele._private[ params.field ] = params.value;

          if( changed ){
            changedEles.push( ele );
          }
        }
      }

      var changedColl = this.spawn( changedEles );
      changedColl.updateStyle(); // change of state => possible change of style
      changedColl.trigger( params.event );
    }

    return this;
  };
}

function defineSwitchSet( params ){
  elesfn[ params.field ] = function(){
    var ele = this[0];

    if( ele ){
      if( params.overrideField ){
        var val = params.overrideField( ele );

        if( val !== undefined ){
          return val;
        }
      }

      return ele._private[ params.field ];
    }
  };

  elesfn[ params.on ] = defineSwitchFunction( {
    event: params.on,
    field: params.field,
    ableField: params.ableField,
    overrideAble: params.overrideAble,
    value: true
  } );

  elesfn[ params.off ] = defineSwitchFunction( {
    event: params.off,
    field: params.field,
    ableField: params.ableField,
    overrideAble: params.overrideAble,
    value: false
  } );
}

defineSwitchSet( {
  field: 'locked',
  overrideField: function( ele ){
    return ele.cy().autolock() ? true : undefined;
  },
  on: 'lock',
  off: 'unlock'
} );

defineSwitchSet( {
  field: 'grabbable',
  overrideField: function( ele ){
    return ele.cy().autoungrabify() ? false : undefined;
  },
  on: 'grabify',
  off: 'ungrabify'
} );

defineSwitchSet( {
  field: 'selected',
  ableField: 'selectable',
  overrideAble: function( ele ){
    return ele.cy().autounselectify() ? false : undefined;
  },
  on: 'select',
  off: 'unselect'
} );

defineSwitchSet( {
  field: 'selectable',
  overrideField: function( ele ){
    return ele.cy().autounselectify() ? false : undefined;
  },
  on: 'selectify',
  off: 'unselectify'
} );

elesfn.deselect = elesfn.unselect;

elesfn.grabbed = function(){
  var ele = this[0];
  if( ele ){
    return ele._private.grabbed;
  }
};

defineSwitchSet( {
  field: 'active',
  on: 'activate',
  off: 'unactivate'
} );

elesfn.inactive = function(){
  var ele = this[0];
  if( ele ){
    return !ele._private.active;
  }
};

module.exports = elesfn;

},{}],31:[function(_dereq_,module,exports){
'use strict';

var util = _dereq_( '../util' );
var is = _dereq_( '../is' );

var elesfn = {};

var cache = function( fn, name ){
  return function traversalCache( arg1, arg2, arg3, arg4 ){
    var selectorOrEles = arg1;
    var eles = this;
    var key;

    if( selectorOrEles == null ){
      key = 'null';
    } else if( is.elementOrCollection( selectorOrEles ) && selectorOrEles.length === 1 ){
      key = '#' + selectorOrEles.id();
    }

    if( eles.length === 1 && key ){
      var _p = eles[0]._private;
      var tch = _p.traversalCache = _p.traversalCache || {};
      var ch = tch[ name ] = tch[ name ] || {};
      var cacheHit = ch[ key ];

      if( cacheHit ){
        return cacheHit;
      } else {
        return ( ch[ key ] = fn.call( eles, arg1, arg2, arg3, arg4 ) );
      }
    } else {
      return fn.call( eles, arg1, arg2, arg3, arg4 );
    }
  };
};

// DAG functions
////////////////

var defineDagExtremity = function( params ){
  return function dagExtremityImpl( selector ){
    var eles = this;
    var ret = [];

    for( var i = 0; i < eles.length; i++ ){
      var ele = eles[ i ];
      if( !ele.isNode() ){
        continue;
      }

      var disqualified = false;
      var edges = ele.connectedEdges();

      for( var j = 0; j < edges.length; j++ ){
        var edge = edges[j];
        var src = edge.source();
        var tgt = edge.target();

        if(
             ( params.noIncomingEdges && tgt === ele && src !== ele )
          || ( params.noOutgoingEdges && src === ele && tgt !== ele )
        ){
          disqualified = true;
          break;
        }
      }

      if( !disqualified ){
        ret.push( ele );
      }
    }

    return this.spawn( ret, { unique: true } ).filter( selector );
  };
};

var defineDagOneHop = function( params ){
  return function( selector ){
    var eles = this;
    var oEles = [];

    for( var i = 0; i < eles.length; i++ ){
      var ele = eles[ i ];

      if( !ele.isNode() ){ continue; }

      var edges = ele.connectedEdges();
      for( var j = 0; j < edges.length; j++ ){
        var edge = edges[ j ];
        var src = edge.source();
        var tgt = edge.target();

        if( params.outgoing && src === ele ){
          oEles.push( edge );
          oEles.push( tgt );
        } else if( params.incoming && tgt === ele ){
          oEles.push( edge );
          oEles.push( src );
        }
      }
    }

    return this.spawn( oEles, { unique: true } ).filter( selector );
  };
};

var defineDagAllHops = function( params ){
  return function( selector ){
    var eles = this;
    var sEles = [];
    var sElesIds = {};

    for( ;; ){
      var next = params.outgoing ? eles.outgoers() : eles.incomers();

      if( next.length === 0 ){ break; } // done if none left

      var newNext = false;
      for( var i = 0; i < next.length; i++ ){
        var n = next[ i ];
        var nid = n.id();

        if( !sElesIds[ nid ] ){
          sElesIds[ nid ] = true;
          sEles.push( n );
          newNext = true;
        }
      }

      if( !newNext ){ break; } // done if touched all outgoers already

      eles = next;
    }

    return this.spawn( sEles, { unique: true } ).filter( selector );
  };
};

util.extend( elesfn, {
  // get the root nodes in the DAG
  roots: defineDagExtremity({ noIncomingEdges: true }),

  // get the leaf nodes in the DAG
  leaves: defineDagExtremity({ noOutgoingEdges: true }),

  // normally called children in graph theory
  // these nodes =edges=> outgoing nodes
  outgoers: cache( defineDagOneHop({ outgoing: true }) , 'outgoers' ),

  // aka DAG descendants
  successors: defineDagAllHops({ outgoing: true }),

  // normally called parents in graph theory
  // these nodes <=edges= incoming nodes
  incomers: cache( defineDagOneHop({ incoming: true }), 'incomers' ),

  // aka DAG ancestors
  predecessors: defineDagAllHops({ incoming: true })
} );


// Neighbourhood functions
//////////////////////////

util.extend( elesfn, {
  neighborhood: cache(function( selector ){
    var elements = [];
    var nodes = this.nodes();

    for( var i = 0; i < nodes.length; i++ ){ // for all nodes
      var node = nodes[ i ];
      var connectedEdges = node.connectedEdges();

      // for each connected edge, add the edge and the other node
      for( var j = 0; j < connectedEdges.length; j++ ){
        var edge = connectedEdges[ j ];
        var src = edge.source();
        var tgt = edge.target();
        var otherNode = node === src ? tgt : src;

        // need check in case of loop
        if( otherNode.length > 0 ){
          elements.push( otherNode[0] ); // add node 1 hop away
        }

        // add connected edge
        elements.push( edge[0] );
      }

    }

    return ( this.spawn( elements, { unique: true } ) ).filter( selector );
  }, 'neighborhood'),

  closedNeighborhood: function( selector ){
    return this.neighborhood().add( this ).filter( selector );
  },

  openNeighborhood: function( selector ){
    return this.neighborhood( selector );
  }
} );

// aliases
elesfn.neighbourhood = elesfn.neighborhood;
elesfn.closedNeighbourhood = elesfn.closedNeighborhood;
elesfn.openNeighbourhood = elesfn.openNeighborhood;

// Edge functions
/////////////////

util.extend( elesfn, {
  source: cache(function sourceImpl( selector ){
    var ele = this[0];
    var src;

    if( ele ){
      src = ele._private.source || ele.cy().collection();
    }

    return src && selector ? src.filter( selector ) : src;
  }, 'source'),

  target: cache(function targetImpl( selector ){
    var ele = this[0];
    var tgt;

    if( ele ){
      tgt = ele._private.target || ele.cy().collection();
    }

    return tgt && selector ? tgt.filter( selector ) : tgt;
  }, 'target'),

  sources: defineSourceFunction( {
    attr: 'source'
  } ),

  targets: defineSourceFunction( {
    attr: 'target'
  } )
} );

function defineSourceFunction( params ){
  return function sourceImpl( selector ){
    var sources = [];

    for( var i = 0; i < this.length; i++ ){
      var ele = this[ i ];
      var src = ele._private[ params.attr ];

      if( src ){
        sources.push( src );
      }
    }

    return this.spawn( sources, { unique: true } ).filter( selector );
  };
}

util.extend( elesfn, {
  edgesWith: cache( defineEdgesWithFunction(), 'edgesWith', true ),

  edgesTo: cache( defineEdgesWithFunction( {
    thisIsSrc: true
  } ), 'edgesTo', true )
} );

function defineEdgesWithFunction( params ){

  return function edgesWithImpl( otherNodes ){
    var elements = [];
    var cy = this._private.cy;
    var p = params || {};

    // get elements if a selector is specified
    if( is.string( otherNodes ) ){
      otherNodes = cy.$( otherNodes );
    }

    var thisIds = this._private.ids;
    var otherIds = otherNodes._private.ids;

    for( var h = 0; h < otherNodes.length; h++ ){
      var edges = otherNodes[ h ]._private.edges;

      for( var i = 0; i < edges.length; i++ ){
        var edge = edges[ i ];
        var edgeData = edge._private.data;
        var thisToOther = thisIds[ edgeData.source ] && otherIds[ edgeData.target ];
        var otherToThis = otherIds[ edgeData.source ] && thisIds[ edgeData.target ];
        var edgeConnectsThisAndOther = thisToOther || otherToThis;

        if( !edgeConnectsThisAndOther ){ continue; }

        if( p.thisIsSrc || p.thisIsTgt ){
          if( p.thisIsSrc && !thisToOther ){ continue; }

          if( p.thisIsTgt && !otherToThis ){ continue; }
        }

        elements.push( edge );
      }
    }

    return this.spawn( elements, { unique: true } );
  };
}

util.extend( elesfn, {
  connectedEdges: cache(function( selector ){
    var retEles = [];

    var eles = this;
    for( var i = 0; i < eles.length; i++ ){
      var node = eles[ i ];
      if( !node.isNode() ){ continue; }

      var edges = node._private.edges;

      for( var j = 0; j < edges.length; j++ ){
        var edge = edges[ j ];
        retEles.push( edge );
      }
    }

    return this.spawn( retEles, { unique: true } ).filter( selector );
  }, 'connectedEdges'),

  connectedNodes: cache(function( selector ){
    var retEles = [];

    var eles = this;
    for( var i = 0; i < eles.length; i++ ){
      var edge = eles[ i ];
      if( !edge.isEdge() ){ continue; }

      retEles.push( edge.source()[0] );
      retEles.push( edge.target()[0] );
    }

    return this.spawn( retEles, { unique: true } ).filter( selector );
  }, 'connectedNodes'),

  parallelEdges: cache( defineParallelEdgesFunction(), 'parallelEdges' ),

  codirectedEdges: cache( defineParallelEdgesFunction( {
    codirected: true
  } ), 'codirectedEdges' )
} );

function defineParallelEdgesFunction( params ){
  var defaults = {
    codirected: false
  };
  params = util.extend( {}, defaults, params );

  return function parallelEdgesImpl( selector ){ // micro-optimised for renderer
    var elements = [];
    var edges = this.edges();
    var p = params;

    // look at all the edges in the collection
    for( var i = 0; i < edges.length; i++ ){
      var edge1 = edges[ i ];
      var edge1_p = edge1._private;
      var src1 = edge1_p.source;
      var srcid1 = src1._private.data.id;
      var tgtid1 = edge1_p.data.target;
      var srcEdges1 = src1._private.edges;

      // look at edges connected to the src node of this edge
      for( var j = 0; j < srcEdges1.length; j++ ){
        var edge2 = srcEdges1[ j ];
        var edge2data = edge2._private.data;
        var tgtid2 = edge2data.target;
        var srcid2 = edge2data.source;

        var codirected = tgtid2 === tgtid1 && srcid2 === srcid1;
        var oppdirected = srcid1 === tgtid2 && tgtid1 === srcid2;

        if( (p.codirected && codirected) || (!p.codirected && (codirected || oppdirected)) ){
          elements.push( edge2 );
        }
      }
    }

    return this.spawn( elements, { unique: true } ).filter( selector );
  };

}

// Misc functions
/////////////////

util.extend( elesfn, {
  components: function(){
    var self = this;
    var cy = self.cy();
    var visited = self.spawn();
    var unvisited = self.nodes().spawnSelf();
    var components = [];

    var visitInComponent = function( node, component ){
      visited.merge( node );
      unvisited.unmerge( node );
      component.merge( node );
    };

    if( unvisited.empty() ){ return self.spawn(); }

    do {
      var component = cy.collection();
      components.push( component );

      var root = unvisited[0];
      visitInComponent( root, component );

      self.bfs({
        directed: false,
        roots: root,
        visit: function( i, depth, v, e, u ){
          visitInComponent( v, component );
        }
      } );

    } while( unvisited.length > 0 );

    return components.map(function( component ){
      var connectedEdges = component.connectedEdges().stdFilter(function( edge ){
        return component.anySame( edge.source() ) && component.anySame( edge.target() );
      });

      return component.union( connectedEdges );
    });
  }
} );

module.exports = elesfn;

},{"../is":83,"../util":100}],32:[function(_dereq_,module,exports){
'use strict';

var zIndexSort = function( a, b ){
  var cy = a.cy();
  var zDiff = a.pstyle( 'z-index' ).value - b.pstyle( 'z-index' ).value;
  var depthA = 0;
  var depthB = 0;
  var hasCompoundNodes = cy.hasCompoundNodes();
  var aIsNode = a.isNode();
  var aIsEdge = !aIsNode;
  var bIsNode = b.isNode();
  var bIsEdge = !bIsNode;

  // no need to calculate element depth if there is no compound node
  if( hasCompoundNodes ){
    depthA = a.zDepth();
    depthB = b.zDepth();
  }

  var depthDiff = depthA - depthB;
  var sameDepth = depthDiff === 0;

  if( sameDepth ){

    if( aIsNode && bIsEdge ){
      return 1; // 'a' is a node, it should be drawn later

    } else if( aIsEdge && bIsNode ){
      return -1; // 'a' is an edge, it should be drawn first

    } else { // both nodes or both edges
      if( zDiff === 0 ){ // same z-index => compare indices in the core (order added to graph w/ last on top)
        return a.poolIndex() - b.poolIndex();
      } else {
        return zDiff;
      }
    }

  // elements on different level
  } else {
    return depthDiff; // deeper element should be drawn later
  }

};

module.exports = zIndexSort;

},{}],33:[function(_dereq_,module,exports){
'use strict';

var is = _dereq_( '../is' );
var util = _dereq_( '../util' );
var Collection = _dereq_( '../collection' );
var Element = _dereq_( '../collection/element' );

var corefn = {
  add: function( opts ){

    var elements;
    var cy = this;

    // add the elements
    if( is.elementOrCollection( opts ) ){
      var eles = opts;

      if( eles._private.cy === cy ){ // same instance => just restore
        elements = eles.restore();

      } else { // otherwise, copy from json
        var jsons = [];

        for( var i = 0; i < eles.length; i++ ){
          var ele = eles[ i ];
          jsons.push( ele.json() );
        }

        elements = new Collection( cy, jsons );
      }
    }

    // specify an array of options
    else if( is.array( opts ) ){
      var jsons = opts;

      elements = new Collection( cy, jsons );
    }

    // specify via opts.nodes and opts.edges
    else if( is.plainObject( opts ) && (is.array( opts.nodes ) || is.array( opts.edges )) ){
      var elesByGroup = opts;
      var jsons = [];

      var grs = [ 'nodes', 'edges' ];
      for( var i = 0, il = grs.length; i < il; i++ ){
        var group = grs[ i ];
        var elesArray = elesByGroup[ group ];

        if( is.array( elesArray ) ){

          for( var j = 0, jl = elesArray.length; j < jl; j++ ){
            var json = util.extend( { group: group }, elesArray[ j ] );

            jsons.push( json );
          }
        }
      }

      elements = new Collection( cy, jsons );
    }

    // specify options for one element
    else {
      var json = opts;
      elements = (new Element( cy, json )).collection();
    }

    return elements;
  },

  remove: function( collection ){
    if( is.elementOrCollection( collection ) ){
      // already have right ref
    } else if( is.string( collection ) ){
      var selector = collection;
      collection = this.$( selector );
    }

    return collection.remove();
  },

  load: function( elements, onload, ondone ){
    var cy = this;

    cy.notifications( false );

    // remove old elements
    var oldEles = cy.mutableElements();
    if( oldEles.length > 0 ){
      oldEles.remove();
    }

    if( elements != null ){
      if( is.plainObject( elements ) || is.array( elements ) ){
        cy.add( elements );
      }
    }

    cy.one( 'layoutready', function( e ){
      cy.notifications( true );
      cy.trigger( e ); // we missed this event by turning notifications off, so pass it on

      cy.notify( {
        type: 'load',
        eles: cy.mutableElements()
      } );

      cy.one( 'load', onload );
      cy.trigger( 'load' );
    } ).one( 'layoutstop', function(){
      cy.one( 'done', ondone );
      cy.trigger( 'done' );
    } );

    var layoutOpts = util.extend( {}, cy._private.options.layout );
    layoutOpts.eles = cy.elements();

    cy.layout( layoutOpts );

    return this;
  }
};

module.exports = corefn;

},{"../collection":26,"../collection/element":22,"../is":83,"../util":100}],34:[function(_dereq_,module,exports){
'use strict';

var define = _dereq_( '../define' );
var util = _dereq_( '../util' );
var is = _dereq_( '../is' );

var corefn = ({

  // pull in animation functions
  animate: define.animate(),
  animation: define.animation(),
  animated: define.animated(),
  clearQueue: define.clearQueue(),
  delay: define.delay(),
  delayAnimation: define.delayAnimation(),
  stop: define.stop(),

  addToAnimationPool: function( eles ){
    var cy = this;

    if( !cy.styleEnabled() ){ return; } // save cycles when no style used

    cy._private.aniEles.merge( eles );
  },

  stopAnimationLoop: function(){
    this._private.animationsRunning = false;
  },

  startAnimationLoop: function(){
    var cy = this;

    cy._private.animationsRunning = true;

    if( !cy.styleEnabled() ){ return; } // save cycles when no style used

    // NB the animation loop will exec in headless environments if style enabled
    // and explicit cy.destroy() is necessary to stop the loop

    function globalAnimationStep(){
      if( !cy._private.animationsRunning ){ return; }

      util.requestAnimationFrame( function animationStep( now ){
        handleElements( now );
        globalAnimationStep();
      } );
    }

    var renderer = cy.renderer();

    if( renderer && renderer.beforeRender ){ // let the renderer schedule animations
      renderer.beforeRender( function rendererAnimationStep( willDraw, now ){
        handleElements( now );
      }, renderer.beforeRenderPriorities.animations );
    } else { // manage the animation loop ourselves
      globalAnimationStep(); // first call
    }

    function handleElements( now ){
      var eles = cy._private.aniEles;
      var doneEles = [];

      function handleElement( ele, isCore ){
        var _p = ele._private;
        var current = _p.animation.current;
        var queue = _p.animation.queue;
        var ranAnis = false;

        // if nothing currently animating, get something from the queue
        if( current.length === 0 ){
          var next = queue.shift();

          if( next ){
            current.push( next );
          }
        }

        var callbacks = function( callbacks ){
          for( var j = callbacks.length - 1; j >= 0; j-- ){
            var cb = callbacks[ j ];

            cb();
          }

          callbacks.splice( 0, callbacks.length );
        };

        // step and remove if done
        for( var i = current.length - 1; i >= 0; i-- ){
          var ani = current[ i ];
          var ani_p = ani._private;

          if( ani_p.stopped ){
            current.splice( i, 1 );

            ani_p.hooked = false;
            ani_p.playing = false;
            ani_p.started = false;

            callbacks( ani_p.frames );

            continue;
          }

          if( !ani_p.playing && !ani_p.applying ){ continue; }

          // an apply() while playing shouldn't do anything
          if( ani_p.playing && ani_p.applying ){
            ani_p.applying = false;
          }

          if( !ani_p.started ){
            startAnimation( ele, ani, now );
          }

          step( ele, ani, now, isCore );

          if( is.fn( ani_p.step ) ){
            ani_p.step.call( ele, now );
          }

          if( ani_p.applying ){
            ani_p.applying = false;
          }

          callbacks( ani_p.frames );

          if( ani.completed() ){
            current.splice( i, 1 );

            ani_p.hooked = false;
            ani_p.playing = false;
            ani_p.started = false;

            callbacks( ani_p.completes );
          }

          ranAnis = true;
        }

        if( !isCore && current.length === 0 && queue.length === 0 ){
          doneEles.push( ele );
        }

        return ranAnis;
      } // handleElement

      // handle all eles
      var ranEleAni = false;
      for( var e = 0; e < eles.length; e++ ){
        var ele = eles[ e ];
        var handledThisEle = handleElement( ele );

        ranEleAni = ranEleAni || handledThisEle;
      } // each element

      var ranCoreAni = handleElement( cy, true );

      // notify renderer
      if( ranEleAni || ranCoreAni ){
        if( eles.length > 0 ){
          var updatedEles = eles.updateCompoundBounds().spawnSelf().merge( eles );

          cy.notify({
            type: 'draw',
            eles: updatedEles
          });
        } else {
          cy.notify({
            type: 'draw'
          });
        }
      }

      // remove elements from list of currently animating if its queues are empty
      eles.unmerge( doneEles );

      cy.trigger('step');

    } // handleElements

    function startAnimation( self, ani, now ){
      var isCore = is.core( self );
      var isEles = !isCore;
      var ele = self;
      var style = cy._private.style;
      var ani_p = ani._private;

      if( isEles ){
        var pos = ele._private.position;

        ani_p.startPosition = ani_p.startPosition || {
          x: pos.x,
          y: pos.y
        };

        ani_p.startStyle = ani_p.startStyle || style.getAnimationStartStyle( ele, ani_p.style );
      }

      if( isCore ){
        var pan = cy._private.pan;

        ani_p.startPan = ani_p.startPan || {
          x: pan.x,
          y: pan.y
        };

        ani_p.startZoom = ani_p.startZoom != null ? ani_p.startZoom : cy._private.zoom;
      }

      ani_p.started = true;
      ani_p.startTime = now - ani_p.progress * ani_p.duration;
    }

    function step( self, ani, now, isCore ){
      var style = cy._private.style;
      var isEles = !isCore;
      var _p = self._private;
      var ani_p = ani._private;
      var pEasing = ani_p.easing;
      var startTime = ani_p.startTime;

      if( !ani_p.easingImpl ){

        if( pEasing == null ){ // use default
          ani_p.easingImpl = easings[ 'linear' ];

        } else { // then define w/ name
          var easingVals;

          if( is.string( pEasing ) ){
            var easingProp = style.parse( 'transition-timing-function', pEasing );

            easingVals = easingProp.value;

          } else { // then assume preparsed array
            easingVals = pEasing;
          }

          var name, args;

          if( is.string( easingVals ) ){
            name = easingVals;
            args = [];
          } else {
            name = easingVals[1];
            args = easingVals.slice( 2 ).map( function( n ){ return +n; } );
          }

          if( args.length > 0 ){ // create with args
            if( name === 'spring' ){
              args.push( ani_p.duration ); // need duration to generate spring
            }

            ani_p.easingImpl = easings[ name ].apply( null, args );
          } else { // static impl by name
            ani_p.easingImpl = easings[ name ];
          }
        }

      }

      var easing = ani_p.easingImpl;
      var percent;

      if( ani_p.duration === 0 ){
        percent = 1;
      } else {
        percent = (now - startTime) / ani_p.duration;
      }

      if( ani_p.applying ){
        percent = ani_p.progress;
      }

      if( percent < 0 ){
        percent = 0;
      } else if( percent > 1 ){
        percent = 1;
      }

      if( ani_p.delay == null ){ // then update

        var startPos = ani_p.startPosition;
        var endPos = ani_p.position;
        var pos = _p.position;
        if( endPos && isEles ){
          if( valid( startPos.x, endPos.x ) ){
            pos.x = ease( startPos.x, endPos.x, percent, easing );
          }

          if( valid( startPos.y, endPos.y ) ){
            pos.y = ease( startPos.y, endPos.y, percent, easing );
          }

          self.trigger('position');
        }

        var startPan = ani_p.startPan;
        var endPan = ani_p.pan;
        var pan = _p.pan;
        var animatingPan = endPan != null && isCore;
        if( animatingPan ){
          if( valid( startPan.x, endPan.x ) ){
            pan.x = ease( startPan.x, endPan.x, percent, easing );
          }

          if( valid( startPan.y, endPan.y ) ){
            pan.y = ease( startPan.y, endPan.y, percent, easing );
          }

          self.trigger( 'pan' );
        }

        var startZoom = ani_p.startZoom;
        var endZoom = ani_p.zoom;
        var animatingZoom = endZoom != null && isCore;
        if( animatingZoom ){
          if( valid( startZoom, endZoom ) ){
            _p.zoom = ease( startZoom, endZoom, percent, easing );
          }

          self.trigger( 'zoom' );
        }

        if( animatingPan || animatingZoom ){
          self.trigger( 'viewport' );
        }

        var props = ani_p.style;
        if( props && props.length > 0 && isEles ){
          for( var i = 0; i < props.length; i++ ){
            var prop = props[ i ];
            var name = prop.name;
            var end = prop;

            var start = ani_p.startStyle[ name ];
            var easedVal = ease( start, end, percent, easing );

            style.overrideBypass( self, name, easedVal );
          } // for props

          self.trigger('style');

        } // if

      }

      ani_p.progress = percent;

      return percent;
    }

    function valid( start, end ){
      if( start == null || end == null ){
        return false;
      }

      if( is.number( start ) && is.number( end ) ){
        return true;
      } else if( (start) && (end) ){
        return true;
      }

      return false;
    }

    // assumes p0 = 0, p3 = 1
    function evalCubicBezier( p1, p2, t ){
      var one_t = 1 - t;
      var tsq = t * t;

      return ( 3 * one_t * one_t * t * p1 ) + ( 3 * one_t * tsq * p2 ) + tsq * t;
    }

    function cubicBezier( p1, p2 ){
      return function( start, end, percent ){
        return start + (end - start) * evalCubicBezier( p1, p2, percent );
      };
    }

    /*! Runge-Kutta spring physics function generator. Adapted from Framer.js, copyright Koen Bok. MIT License: http://en.wikipedia.org/wiki/MIT_License */
    /* Given a tension, friction, and duration, a simulation at 60FPS will first run without a defined duration in order to calculate the full path. A second pass
       then adjusts the time delta -- using the relation between actual time and duration -- to calculate the path for the duration-constrained animation. */
    var generateSpringRK4 = (function(){
      function springAccelerationForState( state ){
        return (-state.tension * state.x) - (state.friction * state.v);
      }

      function springEvaluateStateWithDerivative( initialState, dt, derivative ){
        var state = {
          x: initialState.x + derivative.dx * dt,
          v: initialState.v + derivative.dv * dt,
          tension: initialState.tension,
          friction: initialState.friction
        };

        return { dx: state.v, dv: springAccelerationForState( state ) };
      }

      function springIntegrateState( state, dt ){
        var a = {
          dx: state.v,
          dv: springAccelerationForState( state )
        },
        b = springEvaluateStateWithDerivative( state, dt * 0.5, a ),
        c = springEvaluateStateWithDerivative( state, dt * 0.5, b ),
        d = springEvaluateStateWithDerivative( state, dt, c ),
        dxdt = 1.0 / 6.0 * (a.dx + 2.0 * (b.dx + c.dx) + d.dx),
        dvdt = 1.0 / 6.0 * (a.dv + 2.0 * (b.dv + c.dv) + d.dv);

        state.x = state.x + dxdt * dt;
        state.v = state.v + dvdt * dt;

        return state;
      }

      return function springRK4Factory( tension, friction, duration ){

        var initState = {
          x: -1,
          v: 0,
          tension: null,
          friction: null
        },
        path = [0],
        time_lapsed = 0,
        tolerance = 1 / 10000,
        DT = 16 / 1000,
        have_duration, dt, last_state;

        tension = parseFloat( tension ) || 500;
        friction = parseFloat( friction ) || 20;
        duration = duration || null;

        initState.tension = tension;
        initState.friction = friction;

        have_duration = duration !== null;

        /* Calculate the actual time it takes for this animation to complete with the provided conditions. */
        if( have_duration ){
          /* Run the simulation without a duration. */
          time_lapsed = springRK4Factory( tension, friction );
          /* Compute the adjusted time delta. */
          dt = time_lapsed / duration * DT;
        } else {
          dt = DT;
        }

        while( true ){
          /* Next/step function .*/
          last_state = springIntegrateState( last_state || initState, dt );
          /* Store the position. */
          path.push( 1 + last_state.x );
          time_lapsed += 16;
          /* If the change threshold is reached, break. */
          if( !(Math.abs( last_state.x ) > tolerance && Math.abs( last_state.v ) > tolerance) ){
            break;
          }
        }

        /* If duration is not defined, return the actual time required for completing this animation. Otherwise, return a closure that holds the
           computed path and returns a snapshot of the position according to a given percentComplete. */
        return !have_duration ? time_lapsed : function( percentComplete ){ return path[ (percentComplete * (path.length - 1)) | 0 ]; };
      };
    }());

    var easings = {
      'linear': function( start, end, percent ){
        return start + (end - start) * percent;
      },

      // default easings
      'ease': cubicBezier( 0.25, 0.1, 0.25, 1 ),
      'ease-in': cubicBezier( 0.42, 0, 1, 1 ),
      'ease-out': cubicBezier( 0, 0, 0.58, 1 ),
      'ease-in-out': cubicBezier( 0.42, 0, 0.58, 1 ),

      // sine
      'ease-in-sine': cubicBezier( 0.47, 0, 0.745, 0.715 ),
      'ease-out-sine': cubicBezier( 0.39, 0.575, 0.565, 1 ),
      'ease-in-out-sine': cubicBezier( 0.445, 0.05, 0.55, 0.95 ),

      // quad
      'ease-in-quad': cubicBezier( 0.55, 0.085, 0.68, 0.53 ),
      'ease-out-quad': cubicBezier( 0.25, 0.46, 0.45, 0.94 ),
      'ease-in-out-quad': cubicBezier( 0.455, 0.03, 0.515, 0.955 ),

      // cubic
      'ease-in-cubic': cubicBezier( 0.55, 0.055, 0.675, 0.19 ),
      'ease-out-cubic': cubicBezier( 0.215, 0.61, 0.355, 1 ),
      'ease-in-out-cubic': cubicBezier( 0.645, 0.045, 0.355, 1 ),

      // quart
      'ease-in-quart': cubicBezier( 0.895, 0.03, 0.685, 0.22 ),
      'ease-out-quart': cubicBezier( 0.165, 0.84, 0.44, 1 ),
      'ease-in-out-quart': cubicBezier( 0.77, 0, 0.175, 1 ),

      // quint
      'ease-in-quint': cubicBezier( 0.755, 0.05, 0.855, 0.06 ),
      'ease-out-quint': cubicBezier( 0.23, 1, 0.32, 1 ),
      'ease-in-out-quint': cubicBezier( 0.86, 0, 0.07, 1 ),

      // expo
      'ease-in-expo': cubicBezier( 0.95, 0.05, 0.795, 0.035 ),
      'ease-out-expo': cubicBezier( 0.19, 1, 0.22, 1 ),
      'ease-in-out-expo': cubicBezier( 1, 0, 0, 1 ),

      // circ
      'ease-in-circ': cubicBezier( 0.6, 0.04, 0.98, 0.335 ),
      'ease-out-circ': cubicBezier( 0.075, 0.82, 0.165, 1 ),
      'ease-in-out-circ': cubicBezier( 0.785, 0.135, 0.15, 0.86 ),


      // user param easings...

      'spring': function( tension, friction, duration ){
        if( duration === 0 ){ // can't get a spring w/ duration 0
          return easings.linear; // duration 0 => jump to end so impl doesn't matter
        }

        var spring = generateSpringRK4( tension, friction, duration );

        return function( start, end, percent ){
          return start + (end - start) * spring( percent );
        };
      },

      'cubic-bezier': function( x1, y1, x2, y2 ){
        return cubicBezier( x1, y1, x2, y2 );
      }
    };

    function ease( startProp, endProp, percent, easingFn ){
      if( percent < 0 ){
        percent = 0;
      } else if( percent > 1 ){
        percent = 1;
      }

      var start, end;

      if( startProp.pfValue != null || startProp.value != null ){
        start = startProp.pfValue != null ? startProp.pfValue : startProp.value;
      } else {
        start = startProp;
      }

      if( endProp.pfValue != null || endProp.value != null ){
        end = endProp.pfValue != null ? endProp.pfValue : endProp.value;
      } else {
        end = endProp;
      }

      if( is.number( start ) && is.number( end ) ){
        return easingFn( start, end, percent );

      } else if( is.array( start ) && is.array( end ) ){
        var easedArr = [];

        for( var i = 0; i < end.length; i++ ){
          var si = start[ i ];
          var ei = end[ i ];

          if( si != null && ei != null ){
            var val = easingFn( si, ei, percent );

            if( startProp.roundValue ){ val = Math.round( val ); }

            easedArr.push( val );
          } else {
            easedArr.push( ei );
          }
        }

        return easedArr;
      }

      return undefined;
    }

  }

});

module.exports = corefn;

},{"../define":44,"../is":83,"../util":100}],35:[function(_dereq_,module,exports){
'use strict';

var define = _dereq_( '../define' );

var corefn = ({
  on: define.on(), // .on( events [, selector] [, data], handler)
  one: define.on( { unbindSelfOnTrigger: true } ),
  once: define.on( { unbindAllBindersOnTrigger: true } ),
  off: define.off(), // .off( events [, selector] [, handler] )
  trigger: define.trigger() // .trigger( events [, extraParams] )
});

define.eventAliasesOn( corefn );

module.exports = corefn;

},{"../define":44}],36:[function(_dereq_,module,exports){
'use strict';

var corefn = ({

  png: function( options ){
    var renderer = this._private.renderer;
    options = options || {};

    return renderer.png( options );
  },

  jpg: function( options ){
    var renderer = this._private.renderer;
    options = options || {};

    options.bg = options.bg || '#fff';

    return renderer.jpg( options );
  }

});

corefn.jpeg = corefn.jpg;

module.exports = corefn;

},{}],37:[function(_dereq_,module,exports){
'use strict';

var window = _dereq_( '../window' );
var util = _dereq_( '../util' );
var Collection = _dereq_( '../collection' );
var is = _dereq_( '../is' );
var Promise = _dereq_( '../promise' );
var define = _dereq_( '../define' );

var Core = function( opts ){
  var cy = this;

  opts = util.extend( {}, opts );

  var container = opts.container;

  // allow for passing a wrapped jquery object
  // e.g. cytoscape({ container: $('#cy') })
  if( container && !is.htmlElement( container ) && is.htmlElement( container[0] ) ){
    container = container[0];
  }

  var reg = container ? container._cyreg : null; // e.g. already registered some info (e.g. readies) via jquery
  reg = reg || {};

  if( reg && reg.cy ){
    reg.cy.destroy();

    reg = {}; // old instance => replace reg completely
  }

  var readies = reg.readies = reg.readies || [];

  if( container ){ container._cyreg = reg; } // make sure container assoc'd reg points to this cy
  reg.cy = cy;

  var head = window !== undefined && container !== undefined && !opts.headless;
  var options = opts;
  options.layout = util.extend( { name: head ? 'grid' : 'null' }, options.layout );
  options.renderer = util.extend( { name: head ? 'canvas' : 'null' }, options.renderer );

  var defVal = function( def, val, altVal ){
    if( val !== undefined ){
      return val;
    } else if( altVal !== undefined ){
      return altVal;
    } else {
      return def;
    }
  };

  var _p = this._private = {
    container: container, // html dom ele container
    ready: false, // whether ready has been triggered
    initrender: false, // has initrender has been triggered
    options: options, // cached options
    elements: new Collection( this ), // elements in the graph
    listeners: [], // list of listeners
    aniEles: new Collection( this ), // elements being animated
    scratch: {}, // scratch object for core
    layout: null,
    renderer: null,
    notificationsEnabled: true, // whether notifications are sent to the renderer
    minZoom: 1e-50,
    maxZoom: 1e50,
    zoomingEnabled: defVal( true, options.zoomingEnabled ),
    userZoomingEnabled: defVal( true, options.userZoomingEnabled ),
    panningEnabled: defVal( true, options.panningEnabled ),
    userPanningEnabled: defVal( true, options.userPanningEnabled ),
    boxSelectionEnabled: defVal( true, options.boxSelectionEnabled ),
    autolock: defVal( false, options.autolock, options.autolockNodes ),
    autoungrabify: defVal( false, options.autoungrabify, options.autoungrabifyNodes ),
    autounselectify: defVal( false, options.autounselectify ),
    styleEnabled: options.styleEnabled === undefined ? head : options.styleEnabled,
    zoom: is.number( options.zoom ) ? options.zoom : 1,
    pan: {
      x: is.plainObject( options.pan ) && is.number( options.pan.x ) ? options.pan.x : 0,
      y: is.plainObject( options.pan ) && is.number( options.pan.y ) ? options.pan.y : 0
    },
    animation: { // object for currently-running animations
      current: [],
      queue: []
    },
    hasCompoundNodes: false
  };

  // set selection type
  var selType = options.selectionType;
  if( selType === undefined || (selType !== 'additive' && selType !== 'single') ){
    // then set default

    _p.selectionType = 'single';
  } else {
    _p.selectionType = selType;
  }

  // init zoom bounds
  if( is.number( options.minZoom ) && is.number( options.maxZoom ) && options.minZoom < options.maxZoom ){
    _p.minZoom = options.minZoom;
    _p.maxZoom = options.maxZoom;
  } else if( is.number( options.minZoom ) && options.maxZoom === undefined ){
    _p.minZoom = options.minZoom;
  } else if( is.number( options.maxZoom ) && options.minZoom === undefined ){
    _p.maxZoom = options.maxZoom;
  }

  var loadExtData = function( extData, next ){
    var anyIsPromise = extData.some( is.promise );

    if( anyIsPromise ){
      return Promise.all( extData ).then( next ); // load all data asynchronously, then exec rest of init
    } else {
      next( extData ); // exec synchronously for convenience
    }
  };

  // create the renderer
  cy.initRenderer( util.extend( {
    hideEdgesOnViewport: options.hideEdgesOnViewport,
    textureOnViewport: options.textureOnViewport,
    wheelSensitivity: is.number( options.wheelSensitivity ) && options.wheelSensitivity > 0 ? options.wheelSensitivity : 1,
    motionBlur: options.motionBlur === undefined ? false : options.motionBlur, // off by default
    motionBlurOpacity: options.motionBlurOpacity === undefined ? 0.05 : options.motionBlurOpacity,
    pixelRatio: is.number( options.pixelRatio ) && options.pixelRatio > 0 ? options.pixelRatio : undefined,
    desktopTapThreshold: options.desktopTapThreshold === undefined ? 4 : options.desktopTapThreshold,
    touchTapThreshold: options.touchTapThreshold === undefined ? 8 : options.touchTapThreshold
  }, options.renderer ) );

  loadExtData([ options.style, options.elements ], function( thens ){
    var initStyle = thens[0];
    var initEles = thens[1];

    // init style
    if( _p.styleEnabled ){
      cy.setStyle( initStyle );
    }

    // trigger the passed function for the `initrender` event
    if( options.initrender ){
      cy.on( 'initrender', options.initrender );
      cy.on( 'initrender', function(){
        _p.initrender = true;
      } );
    }

    // initial load
    cy.load( initEles, function(){ // onready
      cy.startAnimationLoop();
      _p.ready = true;

      // if a ready callback is specified as an option, the bind it
      if( is.fn( options.ready ) ){
        cy.on( 'ready', options.ready );
      }

      // bind all the ready handlers registered before creating this instance
      for( var i = 0; i < readies.length; i++ ){
        var fn = readies[ i ];
        cy.on( 'ready', fn );
      }
      if( reg ){ reg.readies = []; } // clear b/c we've bound them all and don't want to keep it around in case a new core uses the same div etc

      cy.trigger( 'ready' );
    }, options.done );

  } );
};

var corefn = Core.prototype; // short alias

util.extend( corefn, {
  instanceString: function(){
    return 'core';
  },

  isReady: function(){
    return this._private.ready;
  },

  ready: function( fn ){
    if( this.isReady() ){
      this.trigger( 'ready', [], fn ); // just calls fn as though triggered via ready event
    } else {
      this.on( 'ready', fn );
    }

    return this;
  },

  initrender: function(){
    return this._private.initrender;
  },

  destroy: function(){
    var cy = this;

    cy.stopAnimationLoop();

    cy.destroyRenderer();

    return cy;
  },

  hasElementWithId: function( id ){
    return this._private.elements.hasElementWithId( id );
  },

  getElementById: function( id ){
    return this._private.elements.getElementById( id );
  },

  selectionType: function(){
    return this._private.selectionType;
  },

  hasCompoundNodes: function(){
    return this._private.hasCompoundNodes;
  },

  headless: function(){
    return this._private.options.renderer.name === 'null';
  },

  styleEnabled: function(){
    return this._private.styleEnabled;
  },

  addToPool: function( eles ){
    this._private.elements.merge( eles );

    return this; // chaining
  },

  removeFromPool: function( eles ){
    this._private.elements.unmerge( eles );

    return this;
  },

  container: function(){
    return this._private.container;
  },

  options: function(){
    return util.copy( this._private.options );
  },

  json: function( obj ){
    var cy = this;
    var _p = cy._private;
    var eles = cy.mutableElements();

    if( is.plainObject( obj ) ){ // set

      cy.startBatch();

      if( obj.elements ){
        var idInJson = {};

        var updateEles = function( jsons, gr ){
          for( var i = 0; i < jsons.length; i++ ){
            var json = jsons[ i ];
            var id = json.data.id;
            var ele = cy.getElementById( id );

            idInJson[ id ] = true;

            if( ele.length !== 0 ){ // existing element should be updated
              ele.json( json );
            } else { // otherwise should be added
              if( gr ){
                cy.add( util.extend( { group: gr }, json ) );
              } else {
                cy.add( json );
              }
            }
          }
        };

        if( is.array( obj.elements ) ){ // elements: []
          updateEles( obj.elements );

        } else { // elements: { nodes: [], edges: [] }
          var grs = [ 'nodes', 'edges' ];
          for( var i = 0; i < grs.length; i++ ){
            var gr = grs[ i ];
            var elements = obj.elements[ gr ];

            if( is.array( elements ) ){
              updateEles( elements, gr );
            }
          }
        }

        // elements not specified in json should be removed
        eles.stdFilter( function( ele ){
          return !idInJson[ ele.id() ];
        } ).remove();
      }

      if( obj.style ){
        cy.style( obj.style );
      }

      if( obj.zoom != null && obj.zoom !== _p.zoom ){
        cy.zoom( obj.zoom );
      }

      if( obj.pan ){
        if( obj.pan.x !== _p.pan.x || obj.pan.y !== _p.pan.y ){
          cy.pan( obj.pan );
        }
      }

      var fields = [
        'minZoom', 'maxZoom', 'zoomingEnabled', 'userZoomingEnabled',
        'panningEnabled', 'userPanningEnabled',
        'boxSelectionEnabled',
        'autolock', 'autoungrabify', 'autounselectify'
      ];

      for( var i = 0; i < fields.length; i++ ){
        var f = fields[ i ];

        if( obj[ f ] != null ){
          cy[ f ]( obj[ f ] );
        }
      }

      cy.endBatch();

      return this; // chaining
    } else if( obj === undefined ){ // get
      var json = {};

      json.elements = {};
      eles.forEach( function( ele ){
        var group = ele.group();

        if( !json.elements[ group ] ){
          json.elements[ group ] = [];
        }

        json.elements[ group ].push( ele.json() );
      } );

      if( this._private.styleEnabled ){
        json.style = cy.style().json();
      }

      json.zoomingEnabled = cy._private.zoomingEnabled;
      json.userZoomingEnabled = cy._private.userZoomingEnabled;
      json.zoom = cy._private.zoom;
      json.minZoom = cy._private.minZoom;
      json.maxZoom = cy._private.maxZoom;
      json.panningEnabled = cy._private.panningEnabled;
      json.userPanningEnabled = cy._private.userPanningEnabled;
      json.pan = util.copy( cy._private.pan );
      json.boxSelectionEnabled = cy._private.boxSelectionEnabled;
      json.renderer = util.copy( cy._private.options.renderer );
      json.hideEdgesOnViewport = cy._private.options.hideEdgesOnViewport;
      json.textureOnViewport = cy._private.options.textureOnViewport;
      json.wheelSensitivity = cy._private.options.wheelSensitivity;
      json.motionBlur = cy._private.options.motionBlur;

      return json;
    }
  },

  scratch: define.data( {
    field: 'scratch',
    bindingEvent: 'scratch',
    allowBinding: true,
    allowSetting: true,
    settingEvent: 'scratch',
    settingTriggersEvent: true,
    triggerFnName: 'trigger',
    allowGetting: true
  } ),

  removeScratch: define.removeData( {
    field: 'scratch',
    event: 'scratch',
    triggerFnName: 'trigger',
    triggerEvent: true
  } )

} );

[
  _dereq_( './add-remove' ),
  _dereq_( './animation' ),
  _dereq_( './events' ),
  _dereq_( './export' ),
  _dereq_( './layout' ),
  _dereq_( './notification' ),
  _dereq_( './renderer' ),
  _dereq_( './search' ),
  _dereq_( './style' ),
  _dereq_( './viewport' )
].forEach( function( props ){
  util.extend( corefn, props );
} );

module.exports = Core;

},{"../collection":26,"../define":44,"../is":83,"../promise":86,"../util":100,"../window":107,"./add-remove":33,"./animation":34,"./events":35,"./export":36,"./layout":38,"./notification":39,"./renderer":40,"./search":41,"./style":42,"./viewport":43}],38:[function(_dereq_,module,exports){
'use strict';

var util = _dereq_( '../util' );
var is = _dereq_( '../is' );

var corefn = ({

  layout: function( params ){
    var layout = this._private.prevLayout = ( params == null ? this._private.prevLayout : this.makeLayout( params ) );

    layout.run();

    return this; // chaining
  },

  makeLayout: function( options ){
    var cy = this;

    if( options == null ){
      util.error( 'Layout options must be specified to make a layout' );
      return;
    }

    if( options.name == null ){
      util.error( 'A `name` must be specified to make a layout' );
      return;
    }

    var name = options.name;
    var Layout = cy.extension( 'layout', name );

    if( Layout == null ){
      util.error( 'Can not apply layout: No such layout `' + name + '` found; did you include its JS file?' );
      return;
    }

    var eles;
    if( is.string( options.eles ) ){
      eles = cy.$( options.eles );
    } else {
      eles = options.eles != null ? options.eles : cy.$();
    }

    var layout = new Layout( util.extend( {}, options, {
      cy: cy,
      eles: eles
    } ) );

    return layout;
  }

});

corefn.createLayout = corefn.makeLayout;

module.exports = corefn;

},{"../is":83,"../util":100}],39:[function(_dereq_,module,exports){
'use strict';

var corefn = ({
  notify: function( params ){
    var _p = this._private;

    if( _p.batchingNotify ){
      var bEles = _p.batchNotifyEles;
      var bTypes = _p.batchNotifyTypes;

      if( params.eles ){
        bEles.merge( params.eles );
      }

      if( !bTypes.ids[ params.type ] ){
        bTypes.push( params.type );
        bTypes.ids[ params.type ] = true;
      }

      return; // notifications are disabled during batching
    }

    if( !_p.notificationsEnabled ){ return; } // exit on disabled

    var renderer = this.renderer();

    // exit if destroy() called on core or renderer in between frames #1499
    // TODO first check this.isDestroyed() in >=3.1 #1440
    if( !renderer ){ return; }

    renderer.notify( params );
  },

  notifications: function( bool ){
    var p = this._private;

    if( bool === undefined ){
      return p.notificationsEnabled;
    } else {
      p.notificationsEnabled = bool ? true : false;
    }
  },

  noNotifications: function( callback ){
    this.notifications( false );
    callback();
    this.notifications( true );
  },

  startBatch: function(){
    var _p = this._private;

    if( _p.batchCount == null ){
      _p.batchCount = 0;
    }

    if( _p.batchCount === 0 ){
      _p.batchingStyle = _p.batchingNotify = true;
      _p.batchStyleEles = this.collection();
      _p.batchNotifyEles = this.collection();
      _p.batchNotifyTypes = [];
      _p.batchNotifyTypes.ids = {};
    }

    _p.batchCount++;

    return this;
  },

  endBatch: function(){
    var _p = this._private;

    _p.batchCount--;

    if( _p.batchCount === 0 ){
      // update style for dirty eles
      _p.batchingStyle = false;
      _p.batchStyleEles.updateStyle();

      // notify the renderer of queued eles and event types
      _p.batchingNotify = false;
      this.notify( {
        type: _p.batchNotifyTypes,
        eles: _p.batchNotifyEles
      } );
    }

    return this;
  },

  batch: function( callback ){
    this.startBatch();
    callback();
    this.endBatch();

    return this;
  },

  // for backwards compatibility
  batchData: function( map ){
    var cy = this;

    return this.batch( function(){
      var ids = Object.keys( map );

      for( var i = 0; i < ids.length; i++ ){
        var id = ids[i];
        var data = map[ id ];
        var ele = cy.getElementById( id );

        ele.data( data );
      }
    } );
  }
});

module.exports = corefn;

},{}],40:[function(_dereq_,module,exports){
'use strict';

var util = _dereq_( '../util' );

var corefn = ({

  renderTo: function( context, zoom, pan, pxRatio ){
    var r = this._private.renderer;

    r.renderTo( context, zoom, pan, pxRatio );
    return this;
  },

  renderer: function(){
    return this._private.renderer;
  },

  forceRender: function(){
    this.notify( {
      type: 'draw'
    } );

    return this;
  },

  resize: function(){
    this.invalidateSize();

    this.notify( {
      type: 'resize'
    } );

    this.trigger( 'resize' );

    return this;
  },

  initRenderer: function( options ){
    var cy = this;

    var RendererProto = cy.extension( 'renderer', options.name );
    if( RendererProto == null ){
      util.error( 'Can not initialise: No such renderer `%s` found; did you include its JS file?', options.name );
      return;
    }

    var rOpts = util.extend( {}, options, {
      cy: cy
    } );

    cy._private.renderer = new RendererProto( rOpts );
  },

  destroyRenderer: function(){
    var cy = this;

    cy.notify( { type: 'destroy' } ); // destroy the renderer

    var domEle = cy.container();
    if( domEle ){
      domEle._cyreg = null;

      while( domEle.childNodes.length > 0 ){
        domEle.removeChild( domEle.childNodes[0] );
      }
    }

    cy._private.renderer = null; // to be extra safe, remove the ref
  },

  onRender: function( fn ){
    return this.on('render', fn);
  },

  offRender: function( fn ){
    return this.off('render', fn);
  }

});

corefn.invalidateDimensions = corefn.resize;

module.exports = corefn;

},{"../util":100}],41:[function(_dereq_,module,exports){
'use strict';

var is = _dereq_( '../is' );
var Collection = _dereq_( '../collection' );

var corefn = ({

  // get a collection
  // - empty collection on no args
  // - collection of elements in the graph on selector arg
  // - guarantee a returned collection when elements or collection specified
  collection: function( eles, opts ){

    if( is.string( eles ) ){
      return this.$( eles );

    } else if( is.elementOrCollection( eles ) ){
      return eles.collection();

    } else if( is.array( eles ) ){
      return new Collection( this, eles, opts );
    }

    return new Collection( this );
  },

  nodes: function( selector ){
    var nodes = this.$( function(){
      return this.isNode();
    } );

    if( selector ){
      return nodes.filter( selector );
    }

    return nodes;
  },

  edges: function( selector ){
    var edges = this.$( function(){
      return this.isEdge();
    } );

    if( selector ){
      return edges.filter( selector );
    }

    return edges;
  },

  // search the graph like jQuery
  $: function( selector ){
    var eles = this._private.elements;

    if( selector ){
      return eles.filter( selector );
    } else {
      return eles.spawnSelf();
    }
  },

  mutableElements: function(){
    return this._private.elements;
  }

});

// aliases
corefn.elements = corefn.filter = corefn.$;

module.exports = corefn;

},{"../collection":26,"../is":83}],42:[function(_dereq_,module,exports){
'use strict';

var is = _dereq_( '../is' );
var Style = _dereq_( '../style' );

var corefn = ({

  style: function( newStyle ){
    if( newStyle ){
      var s = this.setStyle( newStyle );

      s.update();
    }

    return this._private.style;
  },

  setStyle: function( style ){
    var _p = this._private;

    if( is.stylesheet( style ) ){
      _p.style = style.generateStyle( this );

    } else if( is.array( style ) ){
      _p.style = Style.fromJson( this, style );

    } else if( is.string( style ) ){
      _p.style = Style.fromString( this, style );

    } else {
      _p.style = Style( this );
    }

    return _p.style;
  }
});

module.exports = corefn;

},{"../is":83,"../style":92}],43:[function(_dereq_,module,exports){
'use strict';

var is = _dereq_( '../is' );
var window = _dereq_( '../window' );

var corefn = ({

  autolock: function( bool ){
    if( bool !== undefined ){
      this._private.autolock = bool ? true : false;
    } else {
      return this._private.autolock;
    }

    return this; // chaining
  },

  autoungrabify: function( bool ){
    if( bool !== undefined ){
      this._private.autoungrabify = bool ? true : false;
    } else {
      return this._private.autoungrabify;
    }

    return this; // chaining
  },

  autounselectify: function( bool ){
    if( bool !== undefined ){
      this._private.autounselectify = bool ? true : false;
    } else {
      return this._private.autounselectify;
    }

    return this; // chaining
  },

  panningEnabled: function( bool ){
    if( bool !== undefined ){
      this._private.panningEnabled = bool ? true : false;
    } else {
      return this._private.panningEnabled;
    }

    return this; // chaining
  },

  userPanningEnabled: function( bool ){
    if( bool !== undefined ){
      this._private.userPanningEnabled = bool ? true : false;
    } else {
      return this._private.userPanningEnabled;
    }

    return this; // chaining
  },

  zoomingEnabled: function( bool ){
    if( bool !== undefined ){
      this._private.zoomingEnabled = bool ? true : false;
    } else {
      return this._private.zoomingEnabled;
    }

    return this; // chaining
  },

  userZoomingEnabled: function( bool ){
    if( bool !== undefined ){
      this._private.userZoomingEnabled = bool ? true : false;
    } else {
      return this._private.userZoomingEnabled;
    }

    return this; // chaining
  },

  boxSelectionEnabled: function( bool ){
    if( bool !== undefined ){
      this._private.boxSelectionEnabled = bool ? true : false;
    } else {
      return this._private.boxSelectionEnabled;
    }

    return this; // chaining
  },

  pan: function(){
    var args = arguments;
    var pan = this._private.pan;
    var dim, val, dims, x, y;

    switch( args.length ){
    case 0: // .pan()
      return pan;

    case 1:

      if( is.string( args[0] ) ){ // .pan('x')
        dim = args[0];
        return pan[ dim ];

      } else if( is.plainObject( args[0] ) ){ // .pan({ x: 0, y: 100 })
        if( !this._private.panningEnabled ){
          return this;
        }

        dims = args[0];
        x = dims.x;
        y = dims.y;

        if( is.number( x ) ){
          pan.x = x;
        }

        if( is.number( y ) ){
          pan.y = y;
        }

        this.trigger( 'pan viewport' );
      }
      break;

    case 2: // .pan('x', 100)
      if( !this._private.panningEnabled ){
        return this;
      }

      dim = args[0];
      val = args[1];

      if( (dim === 'x' || dim === 'y') && is.number( val ) ){
        pan[ dim ] = val;
      }

      this.trigger( 'pan viewport' );
      break;

    default:
      break; // invalid
    }

    this.notify( { // notify the renderer that the viewport changed
      type: 'viewport'
    } );

    return this; // chaining
  },

  panBy: function( params ){
    var args = arguments;
    var pan = this._private.pan;
    var dim, val, dims, x, y;

    if( !this._private.panningEnabled ){
      return this;
    }

    switch( args.length ){
    case 1:

      if( is.plainObject( args[0] ) ){ // .panBy({ x: 0, y: 100 })
        dims = args[0];
        x = dims.x;
        y = dims.y;

        if( is.number( x ) ){
          pan.x += x;
        }

        if( is.number( y ) ){
          pan.y += y;
        }

        this.trigger( 'pan viewport' );
      }
      break;

    case 2: // .panBy('x', 100)
      dim = args[0];
      val = args[1];

      if( (dim === 'x' || dim === 'y') && is.number( val ) ){
        pan[ dim ] += val;
      }

      this.trigger( 'pan viewport' );
      break;

    default:
      break; // invalid
    }

    this.notify( { // notify the renderer that the viewport changed
      type: 'viewport'
    } );

    return this; // chaining
  },

  fit: function( elements, padding ){
    var viewportState = this.getFitViewport( elements, padding );

    if( viewportState ){
      var _p = this._private;
      _p.zoom = viewportState.zoom;
      _p.pan = viewportState.pan;

      this.trigger( 'pan zoom viewport' );

      this.notify( { // notify the renderer that the viewport changed
        type: 'viewport'
      } );
    }

    return this; // chaining
  },

  getFitViewport: function( elements, padding ){
    if( is.number( elements ) && padding === undefined ){ // elements is optional
      padding = elements;
      elements = undefined;
    }

    if( !this._private.panningEnabled || !this._private.zoomingEnabled ){
      return;
    }

    var bb;

    if( is.string( elements ) ){
      var sel = elements;
      elements = this.$( sel );

    } else if( is.boundingBox( elements ) ){ // assume bb
      var bbe = elements;
      bb = {
        x1: bbe.x1,
        y1: bbe.y1,
        x2: bbe.x2,
        y2: bbe.y2
      };

      bb.w = bb.x2 - bb.x1;
      bb.h = bb.y2 - bb.y1;

    } else if( !is.elementOrCollection( elements ) ){
      elements = this.mutableElements();
    }

    bb = bb || elements.boundingBox();

    var w = this.width();
    var h = this.height();
    var zoom;
    padding = is.number( padding ) ? padding : 0;

    if( !isNaN( w ) && !isNaN( h ) && w > 0 && h > 0 && !isNaN( bb.w ) && !isNaN( bb.h ) &&  bb.w > 0 && bb.h > 0 ){
      zoom = Math.min( (w - 2 * padding) / bb.w, (h - 2 * padding) / bb.h );

      // crop zoom
      zoom = zoom > this._private.maxZoom ? this._private.maxZoom : zoom;
      zoom = zoom < this._private.minZoom ? this._private.minZoom : zoom;

      var pan = { // now pan to middle
        x: (w - zoom * ( bb.x1 + bb.x2 )) / 2,
        y: (h - zoom * ( bb.y1 + bb.y2 )) / 2
      };

      return {
        zoom: zoom,
        pan: pan
      };
    }

    return;
  },

  minZoom: function( zoom ){
    if( zoom === undefined ){
      return this._private.minZoom;
    } else if( is.number( zoom ) ){
      this._private.minZoom = zoom;
    }

    return this;
  },

  maxZoom: function( zoom ){
    if( zoom === undefined ){
      return this._private.maxZoom;
    } else if( is.number( zoom ) ){
      this._private.maxZoom = zoom;
    }

    return this;
  },

  zoom: function( params ){
    var pos; // in rendered px
    var zoom;

    if( params === undefined ){ // then get the zoom
      return this._private.zoom;

    } else if( is.number( params ) ){ // then set the zoom
      zoom = params;

    } else if( is.plainObject( params ) ){ // then zoom about a point
      zoom = params.level;

      if( params.position ){
        var p = params.position;
        var pan = this._private.pan;
        var z = this._private.zoom;

        pos = { // convert to rendered px
          x: p.x * z + pan.x,
          y: p.y * z + pan.y
        };
      } else if( params.renderedPosition ){
        pos = params.renderedPosition;
      }

      if( pos && !this._private.panningEnabled ){
        return this; // panning disabled
      }
    }

    if( !this._private.zoomingEnabled ){
      return this; // zooming disabled
    }

    if( !is.number( zoom ) || ( pos && (!is.number( pos.x ) || !is.number( pos.y )) ) ){
      return this; // can't zoom with invalid params
    }

    // crop zoom
    zoom = zoom > this._private.maxZoom ? this._private.maxZoom : zoom;
    zoom = zoom < this._private.minZoom ? this._private.minZoom : zoom;

    if( pos ){ // set zoom about position
      var pan1 = this._private.pan;
      var zoom1 = this._private.zoom;
      var zoom2 = zoom;

      var pan2 = {
        x: -zoom2 / zoom1 * (pos.x - pan1.x) + pos.x,
        y: -zoom2 / zoom1 * (pos.y - pan1.y) + pos.y
      };

      this._private.zoom = zoom;
      this._private.pan = pan2;

      var posChanged = pan1.x !== pan2.x || pan1.y !== pan2.y;
      this.trigger( ' zoom ' + (posChanged ? ' pan ' : '') + ' viewport ' );

    } else { // just set the zoom
      this._private.zoom = zoom;
      this.trigger( 'zoom viewport' );
    }

    this.notify( { // notify the renderer that the viewport changed
      type: 'viewport'
    } );

    return this; // chaining
  },

  viewport: function( opts ){
    var _p = this._private;
    var zoomDefd = true;
    var panDefd = true;
    var events = []; // to trigger
    var zoomFailed = false;
    var panFailed = false;

    if( !opts ){ return this; }
    if( !is.number( opts.zoom ) ){ zoomDefd = false; }
    if( !is.plainObject( opts.pan ) ){ panDefd = false; }
    if( !zoomDefd && !panDefd ){ return this; }

    if( zoomDefd ){
      var z = opts.zoom;

      if( z < _p.minZoom || z > _p.maxZoom || !_p.zoomingEnabled ){
        zoomFailed = true;

      } else {
        _p.zoom = z;

        events.push( 'zoom' );
      }
    }

    if( panDefd && (!zoomFailed || !opts.cancelOnFailedZoom) && _p.panningEnabled ){
      var p = opts.pan;

      if( is.number( p.x ) ){
        _p.pan.x = p.x;
        panFailed = false;
      }

      if( is.number( p.y ) ){
        _p.pan.y = p.y;
        panFailed = false;
      }

      if( !panFailed ){
        events.push( 'pan' );
      }
    }

    if( events.length > 0 ){
      events.push( 'viewport' );
      this.trigger( events.join( ' ' ) );

      this.notify( {
        type: 'viewport'
      } );
    }

    return this; // chaining
  },

  center: function( elements ){
    var pan = this.getCenterPan( elements );

    if( pan ){
      this._private.pan = pan;

      this.trigger( 'pan viewport' );

      this.notify( { // notify the renderer that the viewport changed
        type: 'viewport'
      } );
    }

    return this; // chaining
  },

  getCenterPan: function( elements, zoom ){
    if( !this._private.panningEnabled ){
      return;
    }

    if( is.string( elements ) ){
      var selector = elements;
      elements = this.mutableElements().filter( selector );
    } else if( !is.elementOrCollection( elements ) ){
      elements = this.mutableElements();
    }

    var bb = elements.boundingBox();
    var w = this.width();
    var h = this.height();
    zoom = zoom === undefined ? this._private.zoom : zoom;

    var pan = { // middle
      x: (w - zoom * ( bb.x1 + bb.x2 )) / 2,
      y: (h - zoom * ( bb.y1 + bb.y2 )) / 2
    };

    return pan;
  },

  reset: function(){
    if( !this._private.panningEnabled || !this._private.zoomingEnabled ){
      return this;
    }

    this.viewport( {
      pan: { x: 0, y: 0 },
      zoom: 1
    } );

    return this; // chaining
  },

  invalidateSize: function(){
    this._private.sizeCache = null;
  },

  size: function(){
    var _p = this._private;
    var container = _p.container;

    return ( _p.sizeCache = _p.sizeCache || ( container ? (function(){
      var rect = container.getBoundingClientRect();
      var style = window.getComputedStyle( container );
      var val = function( name ){ return parseFloat( style.getPropertyValue( name ) ); };

      return {
        width: rect.width - val('padding-left') - val('padding-right') - val('border-left-width') - val('border-right-width'),
        height: rect.height - val('padding-top') - val('padding-bottom') - val('border-top-width') - val('border-bottom-width')
      };
    })() : { // fallback if no container (not 0 b/c can be used for dividing etc)
      width: 1,
      height: 1
    } ) );
  },

  width: function(){
    return this.size().width;
  },

  height: function(){
    return this.size().height;
  },

  extent: function(){
    var pan = this._private.pan;
    var zoom = this._private.zoom;
    var rb = this.renderedExtent();

    var b = {
      x1: ( rb.x1 - pan.x ) / zoom,
      x2: ( rb.x2 - pan.x ) / zoom,
      y1: ( rb.y1 - pan.y ) / zoom,
      y2: ( rb.y2 - pan.y ) / zoom
    };

    b.w = b.x2 - b.x1;
    b.h = b.y2 - b.y1;

    return b;
  },

  renderedExtent: function(){
    var width = this.width();
    var height = this.height();

    return {
      x1: 0,
      y1: 0,
      x2: width,
      y2: height,
      w: width,
      h: height
    };
  }
});

// aliases
corefn.centre = corefn.center;

// backwards compatibility
corefn.autolockNodes = corefn.autolock;
corefn.autoungrabifyNodes = corefn.autoungrabify;

module.exports = corefn;

},{"../is":83,"../window":107}],44:[function(_dereq_,module,exports){
'use strict';

// use this module to cherry pick functions into your prototype
// (useful for functions shared between the core and collections, for example)

// e.g.
// var foo = define.foo({ /* params... */ })

var util = _dereq_( './util' );
var is = _dereq_( './is' );
var Selector = _dereq_( './selector' );
var Promise = _dereq_( './promise' );
var Event = _dereq_( './event' );
var Animation = _dereq_( './animation' );

var define = {

  // access data field
  data: function( params ){
    var defaults = {
      field: 'data',
      bindingEvent: 'data',
      allowBinding: false,
      allowSetting: false,
      allowGetting: false,
      settingEvent: 'data',
      settingTriggersEvent: false,
      triggerFnName: 'trigger',
      immutableKeys: {}, // key => true if immutable
      updateStyle: false,
      onSet: function( self ){},
      canSet: function( self ){ return true; }
    };
    params = util.extend( {}, defaults, params );

    return function dataImpl( name, value ){
      var p = params;
      var self = this;
      var selfIsArrayLike = self.length !== undefined;
      var all = selfIsArrayLike ? self : [ self ]; // put in array if not array-like
      var single = selfIsArrayLike ? self[0] : self;

      // .data('foo', ...)
      if( is.string( name ) ){ // set or get property

        // .data('foo')
        if( p.allowGetting && value === undefined ){ // get

          var ret;
          if( single ){
            ret = single._private[ p.field ][ name ];
          }
          return ret;

        // .data('foo', 'bar')
        } else if( p.allowSetting && value !== undefined ){ // set
          var valid = !p.immutableKeys[ name ];
          if( valid ){
            for( var i = 0, l = all.length; i < l; i++ ){
              if( p.canSet( all[ i ] ) ){
                all[ i ]._private[ p.field ][ name ] = value;
              }
            }

            // update mappers if asked
            if( p.updateStyle ){ self.updateStyle(); }

            // call onSet callback
            p.onSet( self );

            if( p.settingTriggersEvent ){
              self[ p.triggerFnName ]( p.settingEvent );
            }
          }
        }

      // .data({ 'foo': 'bar' })
      } else if( p.allowSetting && is.plainObject( name ) ){ // extend
        var obj = name;
        var k, v;
        var keys = Object.keys( obj );

        for( var i = 0; i < keys.length; i++ ){
          k = keys[ i ];
          v = obj[ k ];

          var valid = !p.immutableKeys[ k ];
          if( valid ){
            for( var j = 0; j < all.length; j++ ){
              var ele = all[j];

              if( p.canSet( ele ) ){
                ele._private[ p.field ][ k ] = v;
              }
            }
          }
        }

        // update mappers if asked
        if( p.updateStyle ){ self.updateStyle(); }

        // call onSet callback
        p.onSet( self );

        if( p.settingTriggersEvent ){
          self[ p.triggerFnName ]( p.settingEvent );
        }

      // .data(function(){ ... })
      } else if( p.allowBinding && is.fn( name ) ){ // bind to event
        var fn = name;
        self.on( p.bindingEvent, fn );

      // .data()
      } else if( p.allowGetting && name === undefined ){ // get whole object
        var ret;
        if( single ){
          ret = single._private[ p.field ];
        }
        return ret;
      }

      return self; // maintain chainability
    }; // function
  }, // data

  // remove data field
  removeData: function( params ){
    var defaults = {
      field: 'data',
      event: 'data',
      triggerFnName: 'trigger',
      triggerEvent: false,
      immutableKeys: {} // key => true if immutable
    };
    params = util.extend( {}, defaults, params );

    return function removeDataImpl( names ){
      var p = params;
      var self = this;
      var selfIsArrayLike = self.length !== undefined;
      var all = selfIsArrayLike ? self : [ self ]; // put in array if not array-like

      // .removeData('foo bar')
      if( is.string( names ) ){ // then get the list of keys, and delete them
        var keys = names.split( /\s+/ );
        var l = keys.length;

        for( var i = 0; i < l; i++ ){ // delete each non-empty key
          var key = keys[ i ];
          if( is.emptyString( key ) ){ continue; }

          var valid = !p.immutableKeys[ key ]; // not valid if immutable
          if( valid ){
            for( var i_a = 0, l_a = all.length; i_a < l_a; i_a++ ){
              all[ i_a ]._private[ p.field ][ key ] = undefined;
            }
          }
        }

        if( p.triggerEvent ){
          self[ p.triggerFnName ]( p.event );
        }

      // .removeData()
      } else if( names === undefined ){ // then delete all keys

        for( var i_a = 0, l_a = all.length; i_a < l_a; i_a++ ){
          var _privateFields = all[ i_a ]._private[ p.field ];
          var keys = Object.keys( _privateFields );

          for( var i = 0; i < keys.length; i++ ){
            var key = keys[i];
            var validKeyToDelete = !p.immutableKeys[ key ];

            if( validKeyToDelete ){
              _privateFields[ key ] = undefined;
            }
          }
        }

        if( p.triggerEvent ){
          self[ p.triggerFnName ]( p.event );
        }
      }

      return self; // maintain chaining
    }; // function
  }, // removeData

  // event function reusable stuff
  event: {
    regex: /(\w+)(\.(?:\w+|\*))?/, // regex for matching event strings (e.g. "click.namespace")
    universalNamespace: '.*', // matches as if no namespace specified and prevents users from unbinding accidentally
    optionalTypeRegex: /(\w+)?(\.(?:\w+|\*))?/,
    falseCallback: function(){ return false; }
  },

  // event binding
  on: function( params ){
    var defaults = {
      unbindSelfOnTrigger: false,
      unbindAllBindersOnTrigger: false
    };
    params = util.extend( {}, defaults, params );

    return function onImpl( events, selector, data, callback ){
      var self = this;
      var selfIsArrayLike = self.length !== undefined;
      var all = selfIsArrayLike ? self : [ self ]; // put in array if not array-like
      var eventsIsString = is.string( events );
      var p = params;

      if( is.plainObject( selector ) ){ // selector is actually data
        callback = data;
        data = selector;
        selector = undefined;
      } else if( is.fn( selector ) || selector === false ){ // selector is actually callback
        callback = selector;
        data = undefined;
        selector = undefined;
      }

      if( is.fn( data ) || data === false ){ // data is actually callback
        callback = data;
        data = undefined;
      }

      // if there isn't a callback, we can't really do anything
      // (can't speak for mapped events arg version)
      if( !(is.fn( callback ) || callback === false) && eventsIsString ){
        return self; // maintain chaining
      }

      if( eventsIsString ){ // then convert to map
        var map = {};
        map[ events ] = callback;
        events = map;
      }

      var keys = Object.keys( events );

      for( var k = 0; k < keys.length; k++ ){
        var evts = keys[k];

        callback = events[ evts ];
        if( callback === false ){
          callback = define.event.falseCallback;
        }

        if( !is.fn( callback ) ){ continue; }

        evts = evts.split( /\s+/ );
        for( var i = 0; i < evts.length; i++ ){
          var evt = evts[ i ];
          if( is.emptyString( evt ) ){ continue; }

          var match = evt.match( define.event.regex ); // type[.namespace]

          if( match ){
            var type = match[1];
            var namespace = match[2] ? match[2] : undefined;

            var listener = {
              callback: callback, // callback to run
              data: data, // extra data in eventObj.data
              delegated: selector ? true : false, // whether the evt is delegated
              selector: selector, // the selector to match for delegated events
              selObj: new Selector( selector ), // cached selector object to save rebuilding
              type: type, // the event type (e.g. 'click')
              namespace: namespace, // the event namespace (e.g. ".foo")
              unbindSelfOnTrigger: p.unbindSelfOnTrigger,
              unbindAllBindersOnTrigger: p.unbindAllBindersOnTrigger,
              binders: all // who bound together
            };

            for( var j = 0; j < all.length; j++ ){
              var _p = all[ j ]._private = all[ j ]._private || {};

              _p.listeners = _p.listeners || [];
              _p.listeners.push( listener );
            }
          }
        } // for events array
      } // for events map

      return self; // maintain chaining
    }; // function
  }, // on

  eventAliasesOn: function( proto ){
    var p = proto;

    p.addListener = p.listen = p.bind = p.on;
    p.removeListener = p.unlisten = p.unbind = p.off;
    p.emit = p.trigger;

    // this is just a wrapper alias of .on()
    p.pon = p.promiseOn = function( events, selector ){
      var self = this;
      var args = Array.prototype.slice.call( arguments, 0 );

      return new Promise( function( resolve, reject ){
        var callback = function( e ){
          self.off.apply( self, offArgs );

          resolve( e );
        };

        var onArgs = args.concat( [ callback ] );
        var offArgs = onArgs.concat( [] );

        self.on.apply( self, onArgs );
      } );
    };
  },

  off: function offImpl( params ){
    var defaults = {
    };
    params = util.extend( {}, defaults, params );

    return function( events, selector, callback ){
      var self = this;
      var selfIsArrayLike = self.length !== undefined;
      var all = selfIsArrayLike ? self : [ self ]; // put in array if not array-like
      var eventsIsString = is.string( events );

      if( arguments.length === 0 ){ // then unbind all

        for( var i = 0; i < all.length; i++ ){
          all[ i ]._private = all[ i ]._private || {};

          _p.listeners = [];
        }

        return self; // maintain chaining
      }

      if( is.fn( selector ) || selector === false ){ // selector is actually callback
        callback = selector;
        selector = undefined;
      }

      if( eventsIsString ){ // then convert to map
        var map = {};
        map[ events ] = callback;
        events = map;
      }

      var keys = Object.keys( events );

      for( var k = 0; k < keys.length; k++ ){
        var evts = keys[k];

        callback = events[ evts ];

        if( callback === false ){
          callback = define.event.falseCallback;
        }

        evts = evts.split( /\s+/ );
        for( var h = 0; h < evts.length; h++ ){
          var evt = evts[ h ];
          if( is.emptyString( evt ) ){ continue; }

          var match = evt.match( define.event.optionalTypeRegex ); // [type][.namespace]
          if( match ){
            var type = match[1] ? match[1] : undefined;
            var namespace = match[2] ? match[2] : undefined;

            for( var i = 0; i < all.length; i++ ){ //
              var _p = all[ i ]._private = all[ i ]._private || {};
              var listeners = _p.listeners = _p.listeners || [];

              for( var j = 0; j < listeners.length; j++ ){
                var listener = listeners[ j ];
                var nsMatches = !namespace || namespace === listener.namespace;
                var typeMatches = !type || listener.type === type;
                var cbMatches = !callback || callback === listener.callback;
                var listenerMatches = nsMatches && typeMatches && cbMatches;

                // delete listener if it matches
                if( listenerMatches ){
                  listeners.splice( j, 1 );
                  j--;
                }
              } // for listeners
            } // for all
          } // if match
        } // for events array

      } // for events map

      return self; // maintain chaining
    }; // function
  }, // off

  trigger: function( params ){
    var defaults = {};
    params = util.extend( {}, defaults, params );

    return function triggerImpl( events, extraParams, fnToTrigger ){
      var self = this;
      var selfIsArrayLike = self.length !== undefined;
      var all = selfIsArrayLike ? self : [ self ]; // put in array if not array-like
      var eventsIsString = is.string( events );
      var eventsIsObject = is.plainObject( events );
      var eventsIsEvent = is.event( events );
      var _p = this._private = this._private || {};
      var cy = _p.cy || ( is.core( this ) ? this : null );
      var hasCompounds = cy ? cy.hasCompoundNodes() : false;

      if( eventsIsString ){ // then make a plain event object for each event name
        var evts = events.split( /\s+/ );
        events = [];

        for( var i = 0; i < evts.length; i++ ){
          var evt = evts[ i ];
          if( is.emptyString( evt ) ){ continue; }

          var match = evt.match( define.event.regex ); // type[.namespace]
          var type = match[1];
          var namespace = match[2] ? match[2] : undefined;

          events.push( {
            type: type,
            namespace: namespace
          } );
        }
      } else if( eventsIsObject ){ // put in length 1 array
        var eventArgObj = events;

        events = [ eventArgObj ];
      }

      if( extraParams ){
        if( !is.array( extraParams ) ){ // make sure extra params are in an array if specified
          extraParams = [ extraParams ];
        }
      } else { // otherwise, we've got nothing
        extraParams = [];
      }

      for( var i = 0; i < events.length; i++ ){ // trigger each event in order
        var evtObj = events[ i ];

        for( var j = 0; j < all.length; j++ ){ // for each
          var triggerer = all[ j ];
          var _p = triggerer._private = triggerer._private || {};
          var listeners = _p.listeners = _p.listeners || [];
          var triggererIsElement = is.element( triggerer );
          var bubbleUp = triggererIsElement || params.layout;

          // create the event for this element from the event object
          var evt;

          if( eventsIsEvent ){ // then just get the object
            evt = evtObj;

            evt.cyTarget = evt.cyTarget || triggerer;
            evt.cy = evt.cy || cy;

          } else { // then we have to make one
            evt = new Event( evtObj, {
              cyTarget: triggerer,
              cy: cy,
              namespace: evtObj.namespace
            } );
          }

          // if a layout was specified, then put it in the typed event
          if( evtObj.layout ){
            evt.layout = evtObj.layout;
          }

          // if triggered by layout, put in event
          if( params.layout ){
            evt.layout = triggerer;
          }

          // create a rendered position based on the passed position
          if( evt.cyPosition ){
            var pos = evt.cyPosition;
            var zoom = cy.zoom();
            var pan = cy.pan();

            evt.cyRenderedPosition = {
              x: pos.x * zoom + pan.x,
              y: pos.y * zoom + pan.y
            };
          }

          if( fnToTrigger ){ // then override the listeners list with just the one we specified
            listeners = [ {
              namespace: evt.namespace,
              type: evt.type,
              callback: fnToTrigger
            } ];
          }

          for( var k = 0; k < listeners.length; k++ ){ // check each listener
            var lis = listeners[ k ];
            var nsMatches = !lis.namespace || lis.namespace === evt.namespace || lis.namespace === define.event.universalNamespace;
            var typeMatches = lis.type === evt.type;
            var targetMatches = lis.delegated ? ( triggerer !== evt.cyTarget && is.element( evt.cyTarget ) && lis.selObj.matches( evt.cyTarget ) ) : (true); // we're not going to validate the hierarchy; that's too expensive
            var listenerMatches = nsMatches && typeMatches && targetMatches;

            if( listenerMatches ){ // then trigger it
              var args = [ evt ];
              args = args.concat( extraParams ); // add extra params to args list

              if( lis.data ){ // add on data plugged into binding
                evt.data = lis.data;
              } else { // or clear it in case the event obj is reused
                evt.data = undefined;
              }

              if( lis.unbindSelfOnTrigger || lis.unbindAllBindersOnTrigger ){ // then remove listener
                listeners.splice( k, 1 );
                k--;
              }

              if( lis.unbindAllBindersOnTrigger ){ // then delete the listener for all binders
                var binders = lis.binders;
                for( var l = 0; l < binders.length; l++ ){
                  var binder = binders[ l ];
                  if( !binder || binder === triggerer ){ continue; } // already handled triggerer or we can't handle it

                  var binderListeners = binder._private.listeners;
                  for( var m = 0; m < binderListeners.length; m++ ){
                    var binderListener = binderListeners[ m ];

                    if( binderListener === lis ){ // delete listener from list
                      binderListeners.splice( m, 1 );
                      m--;
                    }
                  }
                }
              }

              // run the callback
              var context = lis.delegated ? evt.cyTarget : triggerer;
              var ret = lis.callback.apply( context, args );

              if( ret === false || evt.isPropagationStopped() ){
                // then don't bubble
                bubbleUp = false;

                if( ret === false ){
                  // returning false is a shorthand for stopping propagation and preventing the def. action
                  evt.stopPropagation();
                  evt.preventDefault();
                }
              }
            } // if listener matches
          } // for each listener

          // bubble up event for elements
          if( bubbleUp ){
            var parent = hasCompounds ? triggerer._private.parent : null;
            var hasParent = parent != null && parent.length !== 0;

            if( hasParent ){ // then bubble up to parent
              parent = parent[0];
              parent.trigger( evt );
            } else { // otherwise, bubble up to the core
              cy.trigger( evt );
            }
          }

        } // for each of all
      } // for each event

      return self; // maintain chaining
    }; // function
  }, // trigger

  animated: function( fnParams ){
    var defaults = {};
    fnParams = util.extend( {}, defaults, fnParams );

    return function animatedImpl(){
      var self = this;
      var selfIsArrayLike = self.length !== undefined;
      var all = selfIsArrayLike ? self : [ self ]; // put in array if not array-like
      var cy = this._private.cy || this;

      if( !cy.styleEnabled() ){ return false; }

      var ele = all[0];

      if( ele ){
        return ele._private.animation.current.length > 0;
      }
    };
  }, // animated

  clearQueue: function( fnParams ){
    var defaults = {};
    fnParams = util.extend( {}, defaults, fnParams );

    return function clearQueueImpl(){
      var self = this;
      var selfIsArrayLike = self.length !== undefined;
      var all = selfIsArrayLike ? self : [ self ]; // put in array if not array-like
      var cy = this._private.cy || this;

      if( !cy.styleEnabled() ){ return this; }

      for( var i = 0; i < all.length; i++ ){
        var ele = all[ i ];
        ele._private.animation.queue = [];
      }

      return this;
    };
  }, // clearQueue

  delay: function( fnParams ){
    var defaults = {};
    fnParams = util.extend( {}, defaults, fnParams );

    return function delayImpl( time, complete ){
      var cy = this._private.cy || this;

      if( !cy.styleEnabled() ){ return this; }

      return this.animate( {
        delay: time,
        duration: time,
        complete: complete
      } );
    };
  }, // delay

  delayAnimation: function( fnParams ){
    var defaults = {};
    fnParams = util.extend( {}, defaults, fnParams );

    return function delayAnimationImpl( time, complete ){
      var cy = this._private.cy || this;

      if( !cy.styleEnabled() ){ return this; }

      return this.animation( {
        delay: time,
        duration: time,
        complete: complete
      } );
    };
  }, // delay

  animation: function( fnParams ){
    var defaults = {};
    fnParams = util.extend( {}, defaults, fnParams );

    return function animationImpl( properties, params ){
      var self = this;
      var selfIsArrayLike = self.length !== undefined;
      var all = selfIsArrayLike ? self : [ self ]; // put in array if not array-like
      var cy = this._private.cy || this;
      var isCore = !selfIsArrayLike;
      var isEles = !isCore;

      if( !cy.styleEnabled() ){ return this; }

      var style = cy.style();

      properties = util.extend( {}, properties, params );

      if( properties.duration === undefined ){
        properties.duration = 400;
      }

      switch( properties.duration ){
      case 'slow':
        properties.duration = 600;
        break;
      case 'fast':
        properties.duration = 200;
        break;
      }

      var propertiesEmpty = Object.keys( properties ).length === 0;

      if( propertiesEmpty ){
        return new Animation( all[0], properties ); // nothing to animate
      }

      if( isEles ){
        properties.style = style.getPropsList( properties.style || properties.css );

        properties.css = undefined;
      }

      if( properties.renderedPosition && isEles ){
        var rpos = properties.renderedPosition;
        var pan = cy.pan();
        var zoom = cy.zoom();

        properties.position = {
          x: ( rpos.x - pan.x ) / zoom,
          y: ( rpos.y - pan.y ) / zoom
        };
      }

      // override pan w/ panBy if set
      if( properties.panBy && isCore ){
        var panBy = properties.panBy;
        var cyPan = cy.pan();

        properties.pan = {
          x: cyPan.x + panBy.x,
          y: cyPan.y + panBy.y
        };
      }

      // override pan w/ center if set
      var center = properties.center || properties.centre;
      if( center && isCore ){
        var centerPan = cy.getCenterPan( center.eles, properties.zoom );

        if( centerPan ){
          properties.pan = centerPan;
        }
      }

      // override pan & zoom w/ fit if set
      if( properties.fit && isCore ){
        var fit = properties.fit;
        var fitVp = cy.getFitViewport( fit.eles || fit.boundingBox, fit.padding );

        if( fitVp ){
          properties.pan = fitVp.pan;
          properties.zoom = fitVp.zoom;
        }
      }

      return new Animation( all[0], properties );
    };
  }, // animate

  animate: function( fnParams ){
    var defaults = {};
    fnParams = util.extend( {}, defaults, fnParams );

    return function animateImpl( properties, params ){
      var self = this;
      var selfIsArrayLike = self.length !== undefined;
      var all = selfIsArrayLike ? self : [ self ]; // put in array if not array-like
      var cy = this._private.cy || this;

      if( !cy.styleEnabled() ){ return this; }

      if( params ){
        properties = util.extend( {}, properties, params );
      }

      // manually hook and run the animation
      for( var i = 0; i < all.length; i++ ){
        var ele = all[ i ];
        var queue = ele.animated() && (properties.queue === undefined || properties.queue);

        var ani = ele.animation( properties, (queue ? { queue: true } : undefined) );

        ani.play();
      }

      return this; // chaining
    };
  }, // animate

  stop: function( fnParams ){
    var defaults = {};
    fnParams = util.extend( {}, defaults, fnParams );

    return function stopImpl( clearQueue, jumpToEnd ){
      var self = this;
      var selfIsArrayLike = self.length !== undefined;
      var all = selfIsArrayLike ? self : [ self ]; // put in array if not array-like
      var cy = this._private.cy || this;

      if( !cy.styleEnabled() ){ return this; }

      for( var i = 0; i < all.length; i++ ){
        var ele = all[ i ];
        var _p = ele._private;
        var anis = _p.animation.current;

        for( var j = 0; j < anis.length; j++ ){
          var ani = anis[ j ];
          var ani_p = ani._private;

          if( jumpToEnd ){
            // next iteration of the animation loop, the animation
            // will go straight to the end and be removed
            ani_p.duration = 0;
          }
        }

        // clear the queue of future animations
        if( clearQueue ){
          _p.animation.queue = [];
        }

        if( !jumpToEnd ){
          _p.animation.current = [];
        }
      }

      // we have to notify (the animation loop doesn't do it for us on `stop`)
      cy.notify( {
        eles: this,
        type: 'draw'
      } );

      return this;
    };
  } // stop

}; // define

module.exports = define;

},{"./animation":2,"./event":45,"./is":83,"./promise":86,"./selector":87,"./util":100}],45:[function(_dereq_,module,exports){
'use strict';

/*!
Event object based on jQuery events, MIT license

https://jquery.org/license/
https://tldrlegal.com/license/mit-license
https://github.com/jquery/jquery/blob/master/src/event.js
*/

var Event = function( src, props ){
  // Allow instantiation without the 'new' keyword
  if( !(this instanceof Event) ){
    return new Event( src, props );
  }

  // Event object
  if( src && src.type ){
    this.originalEvent = src;
    this.type = src.type;

    // Events bubbling up the document may have been marked as prevented
    // by a handler lower down the tree; reflect the correct value.
    this.isDefaultPrevented = ( src.defaultPrevented ) ? returnTrue : returnFalse;

  // Event type
  } else {
    this.type = src;
  }

  // Put explicitly provided properties onto the event object
  if( props ){
    // util.extend( this, props );

    // more efficient to manually copy fields we use
    this.type = props.type !== undefined ? props.type : this.type;
    this.cy = props.cy;
    this.cyTarget = props.cyTarget;
    this.cyPosition = props.cyPosition;
    this.cyRenderedPosition = props.cyRenderedPosition;
    this.namespace = props.namespace;
    this.layout = props.layout;
    this.data = props.data;
    this.message = props.message;
  }

  // Create a timestamp if incoming event doesn't have one
  this.timeStamp = src && src.timeStamp || Date.now();
};

function returnFalse(){
  return false;
}

function returnTrue(){
  return true;
}

// http://www.w3.org/TR/2003/WD-DOM-Level-3-Events-20030331/ecma-script-binding.html
Event.prototype = {
  instanceString: function(){
    return 'event';
  },

  preventDefault: function(){
    this.isDefaultPrevented = returnTrue;

    var e = this.originalEvent;
    if( !e ){
      return;
    }

    // if preventDefault exists run it on the original event
    if( e.preventDefault ){
      e.preventDefault();
    }
  },

  stopPropagation: function(){
    this.isPropagationStopped = returnTrue;

    var e = this.originalEvent;
    if( !e ){
      return;
    }

    // if stopPropagation exists run it on the original event
    if( e.stopPropagation ){
      e.stopPropagation();
    }
  },

  stopImmediatePropagation: function(){
    this.isImmediatePropagationStopped = returnTrue;
    this.stopPropagation();
  },

  isDefaultPrevented: returnFalse,
  isPropagationStopped: returnFalse,
  isImmediatePropagationStopped: returnFalse
};

module.exports = Event;

},{}],46:[function(_dereq_,module,exports){
'use strict';

var util = _dereq_( './util' );
var define = _dereq_( './define' );
var Collection = _dereq_( './collection' );
var Core = _dereq_( './core' );
var incExts = _dereq_( './extensions' );
var is = _dereq_( './is' );

// registered extensions to cytoscape, indexed by name
var extensions = {};

// registered modules for extensions, indexed by name
var modules = {};

function setExtension( type, name, registrant ){

  var ext = registrant;

  var overrideErr = function( field ){
    util.error( 'Can not register `' + name + '` for `' + type + '` since `' + field + '` already exists in the prototype and can not be overridden' );
  };

  if( type === 'core' ){
    if( Core.prototype[ name ] ){
      return overrideErr( name );
    } else {
      Core.prototype[ name ] = registrant;
    }

  } else if( type === 'collection' ){
    if( Collection.prototype[ name ] ){
      return overrideErr( name );
    } else {
      Collection.prototype[ name ] = registrant;
    }

  } else if( type === 'layout' ){
    // fill in missing layout functions in the prototype

    var Layout = function( options ){
      this.options = options;

      registrant.call( this, options );

      // make sure layout has _private for use w/ std apis like .on()
      if( !is.plainObject( this._private ) ){
        this._private = {};
      }

      this._private.cy = options.cy;
      this._private.listeners = [];
    };

    var layoutProto = Layout.prototype = Object.create( registrant.prototype );

    var optLayoutFns = [];

    for( var i = 0; i < optLayoutFns.length; i++ ){
      var fnName = optLayoutFns[ i ];

      layoutProto[ fnName ] = layoutProto[ fnName ] || function(){ return this; };
    }

    // either .start() or .run() is defined, so autogen the other
    if( layoutProto.start && !layoutProto.run ){
      layoutProto.run = function(){ this.start(); return this; };
    } else if( !layoutProto.start && layoutProto.run ){
      layoutProto.start = function(){ this.run(); return this; };
    }

    var regStop = registrant.prototype.stop;
    layoutProto.stop = function(){
      var opts = this.options;

      if( opts && opts.animate ){
        var anis = this.animations;

        if( anis ){
          for( var i = 0; i < anis.length; i++ ){
            anis[ i ].stop();
          }
        }
      }

      if( regStop ){
        regStop.call( this );
      } else {
        this.trigger( 'layoutstop' );
      }

      return this;
    };

    if( !layoutProto.destroy ){
      layoutProto.destroy = function(){
        return this;
      };
    }

    layoutProto.on = define.on( { layout: true } );
    layoutProto.one = define.on( { layout: true, unbindSelfOnTrigger: true } );
    layoutProto.once = define.on( { layout: true, unbindAllBindersOnTrigger: true } );
    layoutProto.off = define.off( { layout: true } );
    layoutProto.trigger = define.trigger( { layout: true } );

    define.eventAliasesOn( layoutProto );

    ext = Layout; // replace with our wrapped layout

  } else if( type === 'renderer' && name !== 'null' && name !== 'base' ){
    // user registered renderers inherit from base

    var BaseRenderer = getExtension( 'renderer', 'base' );
    var bProto = BaseRenderer.prototype;
    var RegistrantRenderer = registrant;
    var rProto = registrant.prototype;

    var Renderer = function(){
      BaseRenderer.apply( this, arguments );
      RegistrantRenderer.apply( this, arguments );
    };

    var proto = Renderer.prototype;

    for( var pName in bProto ){
      var pVal = bProto[ pName ];
      var existsInR = rProto[ pName ] != null;

      if( existsInR ){
        return overrideErr( pName );
      }

      proto[ pName ] = pVal; // take impl from base
    }

    for( var pName in rProto ){
      proto[ pName ] = rProto[ pName ]; // take impl from registrant
    }

    bProto.clientFunctions.forEach( function( name ){
      proto[ name ] = proto[ name ] || function(){
        util.error( 'Renderer does not implement `renderer.' + name + '()` on its prototype' );
      };
    } );

    ext = Renderer;

  }

  return util.setMap( {
    map: extensions,
    keys: [ type, name ],
    value: ext
  } );
}

function getExtension( type, name ){
  return util.getMap( {
    map: extensions,
    keys: [ type, name ]
  } );
}

function setModule( type, name, moduleType, moduleName, registrant ){
  return util.setMap( {
    map: modules,
    keys: [ type, name, moduleType, moduleName ],
    value: registrant
  } );
}

function getModule( type, name, moduleType, moduleName ){
  return util.getMap( {
    map: modules,
    keys: [ type, name, moduleType, moduleName ]
  } );
}

var extension = function(){
  // e.g. extension('renderer', 'svg')
  if( arguments.length === 2 ){
    return getExtension.apply( null, arguments );
  }

  // e.g. extension('renderer', 'svg', { ... })
  else if( arguments.length === 3 ){
    return setExtension.apply( null, arguments );
  }

  // e.g. extension('renderer', 'svg', 'nodeShape', 'ellipse')
  else if( arguments.length === 4 ){
    return getModule.apply( null, arguments );
  }

  // e.g. extension('renderer', 'svg', 'nodeShape', 'ellipse', { ... })
  else if( arguments.length === 5 ){
    return setModule.apply( null, arguments );
  }

  else {
    util.error( 'Invalid extension access syntax' );
  }

};

// allows a core instance to access extensions internally
Core.prototype.extension = extension;

// included extensions
incExts.forEach( function( group ){
  group.extensions.forEach( function( ext ){
    setExtension( group.type, ext.name, ext.impl );
  } );
} );

module.exports = extension;

},{"./collection":26,"./core":37,"./define":44,"./extensions":47,"./is":83,"./util":100}],47:[function(_dereq_,module,exports){
'use strict';

module.exports = [
  {
    type: 'layout',
    extensions: _dereq_( './layout' )
  },

  {
    type: 'renderer',
    extensions: _dereq_( './renderer' )
  }
];

},{"./layout":53,"./renderer":78}],48:[function(_dereq_,module,exports){
'use strict';

var util = _dereq_( '../../util' );
var math = _dereq_( '../../math' );
var is = _dereq_( '../../is' );

var defaults = {
  fit: true, // whether to fit the viewport to the graph
  directed: false, // whether the tree is directed downwards (or edges can point in any direction if false)
  padding: 30, // padding on fit
  circle: false, // put depths in concentric circles if true, put depths top down if false
  spacingFactor: 1.75, // positive spacing factor, larger => more space between nodes (N.B. n/a if causes overlap)
  boundingBox: undefined, // constrain layout bounds; { x1, y1, x2, y2 } or { x1, y1, w, h }
  avoidOverlap: true, // prevents node overlap, may overflow boundingBox if not enough space
  roots: undefined, // the roots of the trees
  maximalAdjustments: 0, // how many times to try to position the nodes in a maximal way (i.e. no backtracking)
  animate: false, // whether to transition the node positions
  animationDuration: 500, // duration of animation in ms if enabled
  animationEasing: undefined, // easing of animation if enabled
  ready: undefined, // callback on layoutready
  stop: undefined // callback on layoutstop
};

function BreadthFirstLayout( options ){
  this.options = util.extend( {}, defaults, options );
}

BreadthFirstLayout.prototype.run = function(){
  var params = this.options;
  var options = params;

  var cy = params.cy;
  var eles = options.eles;
  var nodes = eles.nodes().not( ':parent' );
  var graph = eles;

  var bb = math.makeBoundingBox( options.boundingBox ? options.boundingBox : {
    x1: 0, y1: 0, w: cy.width(), h: cy.height()
  } );

  var roots;
  if( is.elementOrCollection( options.roots ) ){
    roots = options.roots;
  } else if( is.array( options.roots ) ){
    var rootsArray = [];

    for( var i = 0; i < options.roots.length; i++ ){
      var id = options.roots[ i ];
      var ele = cy.getElementById( id );
      rootsArray.push( ele );
    }

    roots = cy.collection( rootsArray );
  } else if( is.string( options.roots ) ){
    roots = cy.$( options.roots );

  } else {
    if( options.directed ){
      roots = nodes.roots();
    } else {
      var components = [];
      var unhandledNodes = nodes;

      while( unhandledNodes.length > 0 ){
        var currComp = cy.collection();

        eles.bfs( {
          roots: unhandledNodes[0],
          visit: function( i, depth, node, edge, pNode ){
            currComp = currComp.add( node );
          },
          directed: false
        } );

        unhandledNodes = unhandledNodes.not( currComp );
        components.push( currComp );
      }

      roots = cy.collection();
      for( var i = 0; i < components.length; i++ ){
        var comp = components[ i ];
        var maxDegree = comp.maxDegree( false );
        var compRoots = comp.filter( function(){
          return this.degree( false ) === maxDegree;
        } );

        roots = roots.add( compRoots );
      }

    }
  }


  var depths = [];
  var foundByBfs = {};
  var id2depth = {};
  var prevNode = {};
  var prevEdge = {};
  var successors = {};

  // find the depths of the nodes
  graph.bfs( {
    roots: roots,
    directed: options.directed,
    visit: function( i, depth, node, edge, pNode ){
      var ele = this[0];
      var id = ele.id();

      if( !depths[ depth ] ){
        depths[ depth ] = [];
      }

      depths[ depth ].push( ele );
      foundByBfs[ id ] = true;
      id2depth[ id ] = depth;
      prevNode[ id ] = pNode;
      prevEdge[ id ] = edge;

      if( pNode ){
        var prevId = pNode.id();
        var succ = successors[ prevId ] = successors[ prevId ] || [];

        succ.push( node );
      }
    }
  } );

  // check for nodes not found by bfs
  var orphanNodes = [];
  for( var i = 0; i < nodes.length; i++ ){
    var ele = nodes[ i ];

    if( foundByBfs[ ele.id() ] ){
      continue;
    } else {
      orphanNodes.push( ele );
    }
  }

  // assign orphan nodes a depth from their neighborhood
  var maxChecks = orphanNodes.length * 3;
  var checks = 0;
  while( orphanNodes.length !== 0 && checks < maxChecks ){
    var node = orphanNodes.shift();
    var neighbors = node.neighborhood().nodes();
    var assignedDepth = false;

    for( var i = 0; i < neighbors.length; i++ ){
      var depth = id2depth[ neighbors[ i ].id() ];

      if( depth !== undefined ){
        depths[ depth ].push( node );
        assignedDepth = true;
        break;
      }
    }

    if( !assignedDepth ){
      orphanNodes.push( node );
    }

    checks++;
  }

  // assign orphan nodes that are still left to the depth of their subgraph
  while( orphanNodes.length !== 0 ){
    var node = orphanNodes.shift();
    //var subgraph = graph.bfs( node ).path;
    var assignedDepth = false;

    // for( var i = 0; i < subgraph.length; i++ ){
    //   var depth = id2depth[ subgraph[i].id() ];

    //   if( depth !== undefined ){
    //     depths[depth].push( node );
    //     assignedDepth = true;
    //     break;
    //   }
    // }

    if( !assignedDepth ){ // worst case if the graph really isn't tree friendly, then just dump it in 0
      if( depths.length === 0 ){
        depths.push( [] );
      }

      depths[0].push( node );
    }
  }

  // assign the nodes a depth and index
  var assignDepthsToEles = function(){
    for( var i = 0; i < depths.length; i++ ){
      var eles = depths[ i ];

      for( var j = 0; j < eles.length; j++ ){
        var ele = eles[ j ];

        ele._private.scratch.breadthfirst = {
          depth: i,
          index: j
        };
      }
    }
  };
  assignDepthsToEles();


  var intersectsDepth = function( node ){ // returns true if has edges pointing in from a higher depth
    var edges = node.connectedEdges( function(){
      return this.data( 'target' ) === node.id();
    } );
    var thisInfo = node._private.scratch.breadthfirst;
    var highestDepthOfOther = 0;
    var highestOther;
    for( var i = 0; i < edges.length; i++ ){
      var edge = edges[ i ];
      var otherNode = edge.source()[0];
      var otherInfo = otherNode._private.scratch.breadthfirst;

      if( thisInfo.depth <= otherInfo.depth && highestDepthOfOther < otherInfo.depth ){
        highestDepthOfOther = otherInfo.depth;
        highestOther = otherNode;
      }
    }

    return highestOther;
  };

  // make maximal if so set by adjusting depths
  for( var adj = 0; adj < options.maximalAdjustments; adj++ ){

    var nDepths = depths.length;
    var elesToMove = [];
    for( var i = 0; i < nDepths; i++ ){
      var depth = depths[ i ];

      var nDepth = depth.length;
      for( var j = 0; j < nDepth; j++ ){
        var ele = depth[ j ];
        var info = ele._private.scratch.breadthfirst;
        var intEle = intersectsDepth( ele );

        if( intEle ){
          info.intEle = intEle;
          elesToMove.push( ele );
        }
      }
    }

    for( var i = 0; i < elesToMove.length; i++ ){
      var ele = elesToMove[ i ];
      var info = ele._private.scratch.breadthfirst;
      var intEle = info.intEle;
      var intInfo = intEle._private.scratch.breadthfirst;

      depths[ info.depth ].splice( info.index, 1 ); // remove from old depth & index

      // add to end of new depth
      var newDepth = intInfo.depth + 1;
      while( newDepth > depths.length - 1 ){
        depths.push( [] );
      }
      depths[ newDepth ].push( ele );

      info.depth = newDepth;
      info.index = depths[ newDepth ].length - 1;
    }

    assignDepthsToEles();
  }

  // find min distance we need to leave between nodes
  var minDistance = 0;
  if( options.avoidOverlap ){
    for( var i = 0; i < nodes.length; i++ ){
      var n = nodes[ i ];
      var nbb = n.boundingBox();
      var w = nbb.w;
      var h = nbb.h;

      minDistance = Math.max( minDistance, w, h );
    }
    minDistance *= options.spacingFactor; // just to have some nice spacing
  }

  // get the weighted percent for an element based on its connectivity to other levels
  var cachedWeightedPercent = {};
  var getWeightedPercent = function( ele ){
    if( cachedWeightedPercent[ ele.id() ] ){
      return cachedWeightedPercent[ ele.id() ];
    }

    var eleDepth = ele._private.scratch.breadthfirst.depth;
    var neighbors = ele.neighborhood().nodes().not( ':parent' ).intersection(nodes);
    var percent = 0;
    var samples = 0;

    for( var i = 0; i < neighbors.length; i++ ){
      var neighbor = neighbors[ i ];
      var bf = neighbor._private.scratch.breadthfirst;
      var index = bf.index;
      var depth = bf.depth;
      var nDepth = depths[ depth ].length;

      if( eleDepth > depth || eleDepth === 0 ){ // only get influenced by elements above
        percent += index / nDepth;
        samples++;
      }
    }

    samples = Math.max( 1, samples );
    percent = percent / samples;

    if( samples === 0 ){ // so lone nodes have a "don't care" state in sorting
      percent = undefined;
    }

    cachedWeightedPercent[ ele.id() ] = percent;
    return percent;
  };


  // rearrange the indices in each depth level based on connectivity

  var sortFn = function( a, b ){
    var apct = getWeightedPercent( a );
    var bpct = getWeightedPercent( b );

    return apct - bpct;
  };

  for( var times = 0; times < 3; times++ ){ // do it a few times b/c the depths are dynamic and we want a more stable result

    for( var i = 0; i < depths.length; i++ ){
      depths[ i ] = depths[ i ].sort( sortFn );
    }
    assignDepthsToEles(); // and update

  }

  var biggestDepthSize = 0;
  for( var i = 0; i < depths.length; i++ ){
    biggestDepthSize = Math.max( depths[ i ].length, biggestDepthSize );
  }

  var center = {
    x: bb.x1 + bb.w / 2,
    y: bb.x1 + bb.h / 2
  };

  var getPosition = function( ele, isBottomDepth ){
    var info = ele._private.scratch.breadthfirst;
    var depth = info.depth;
    var index = info.index;
    var depthSize = depths[ depth ].length;

    var distanceX = Math.max( bb.w / (depthSize + 1), minDistance );
    var distanceY = Math.max( bb.h / (depths.length + 1), minDistance );
    var radiusStepSize = Math.min( bb.w / 2 / depths.length, bb.h / 2 / depths.length );
    radiusStepSize = Math.max( radiusStepSize, minDistance );

    if( !options.circle ){

      var epos = {
        x: center.x + (index + 1 - (depthSize + 1) / 2) * distanceX,
        y: (depth + 1) * distanceY
      };

      if( isBottomDepth ){
        return epos;
      }

      // var succs = successors[ ele.id() ];
      // if( succs ){
      //   epos.x = 0;
      //
      //   for( var i = 0 ; i < succs.length; i++ ){
      //     var spos = pos[ succs[i].id() ];
      //
      //     epos.x += spos.x;
      //   }
      //
      //   epos.x /= succs.length;
      // } else {
      //   //debugger;
      // }

      return epos;

    } else {
      if( options.circle ){
        var radius = radiusStepSize * depth + radiusStepSize - (depths.length > 0 && depths[0].length <= 3 ? radiusStepSize / 2 : 0);
        var theta = 2 * Math.PI / depths[ depth ].length * index;

        if( depth === 0 && depths[0].length === 1 ){
          radius = 1;
        }

        return {
          x: center.x + radius * Math.cos( theta ),
          y: center.y + radius * Math.sin( theta )
        };

      } else {
        return {
          x: center.x + (index + 1 - (depthSize + 1) / 2) * distanceX,
          y: (depth + 1) * distanceY
        };
      }
    }

  };

  // get positions in reverse depth order
  var pos = {};
  for( var i = depths.length - 1; i >= 0; i-- ){
    var depth = depths[ i ];

    for( var j = 0; j < depth.length; j++ ){
      var node = depth[ j ];

      pos[ node.id() ] = getPosition( node, i === depths.length - 1 );
    }
  }

  nodes.layoutPositions( this, options, function(){
    return pos[ this.id() ];
  } );

  return this; // chaining
};

module.exports = BreadthFirstLayout;

},{"../../is":83,"../../math":85,"../../util":100}],49:[function(_dereq_,module,exports){
'use strict';

var util = _dereq_( '../../util' );
var math = _dereq_( '../../math' );
var is = _dereq_( '../../is' );

var defaults = {
  fit: true, // whether to fit the viewport to the graph
  padding: 30, // the padding on fit
  boundingBox: undefined, // constrain layout bounds; { x1, y1, x2, y2 } or { x1, y1, w, h }
  avoidOverlap: true, // prevents node overlap, may overflow boundingBox and radius if not enough space
  radius: undefined, // the radius of the circle
  startAngle: 3 / 2 * Math.PI, // where nodes start in radians
  sweep: undefined, // how many radians should be between the first and last node (defaults to full circle)
  clockwise: true, // whether the layout should go clockwise (true) or counterclockwise/anticlockwise (false)
  sort: undefined, // a sorting function to order the nodes; e.g. function(a, b){ return a.data('weight') - b.data('weight') }
  animate: false, // whether to transition the node positions
  animationDuration: 500, // duration of animation in ms if enabled
  animationEasing: undefined, // easing of animation if enabled
  ready: undefined, // callback on layoutready
  stop: undefined // callback on layoutstop
};

function CircleLayout( options ){
  this.options = util.extend( {}, defaults, options );
}

CircleLayout.prototype.run = function(){
  var params = this.options;
  var options = params;

  var cy = params.cy;
  var eles = options.eles;

  var clockwise = options.counterclockwise !== undefined ? !options.counterclockwise : options.clockwise;

  var nodes = eles.nodes().not( ':parent' );

  if( options.sort ){
    nodes = nodes.sort( options.sort );
  }

  var bb = math.makeBoundingBox( options.boundingBox ? options.boundingBox : {
    x1: 0, y1: 0, w: cy.width(), h: cy.height()
  } );

  var center = {
    x: bb.x1 + bb.w / 2,
    y: bb.y1 + bb.h / 2
  };

  var sweep = options.sweep === undefined ? 2 * Math.PI - 2 * Math.PI / nodes.length : options.sweep;

  var dTheta = sweep / ( Math.max( 1, nodes.length - 1 ) );
  var r;

  var minDistance = 0;
  for( var i = 0; i < nodes.length; i++ ){
    var n = nodes[ i ];
    var nbb = n.boundingBox();
    var w = nbb.w;
    var h = nbb.h;

    minDistance = Math.max( minDistance, w, h );
  }

  if( is.number( options.radius ) ){
    r = options.radius;
  } else if( nodes.length <= 1 ){
    r = 0;
  } else {
    r = Math.min( bb.h, bb.w ) / 2 - minDistance;
  }

  // calculate the radius
  if( nodes.length > 1 && options.avoidOverlap ){ // but only if more than one node (can't overlap)
    minDistance *= 1.75; // just to have some nice spacing

    var dcos = Math.cos( dTheta ) - Math.cos( 0 );
    var dsin = Math.sin( dTheta ) - Math.sin( 0 );
    var rMin = Math.sqrt( minDistance * minDistance / ( dcos * dcos + dsin * dsin ) ); // s.t. no nodes overlapping
    r = Math.max( rMin, r );
  }

  var getPos = function( i, ele ){
    var theta = options.startAngle + i * dTheta * ( clockwise ? 1 : -1 );

    var rx = r * Math.cos( theta );
    var ry = r * Math.sin( theta );
    var pos = {
      x: center.x + rx,
      y: center.y + ry
    };

    return pos;
  };

  nodes.layoutPositions( this, options, getPos );

  return this; // chaining
};

module.exports = CircleLayout;

},{"../../is":83,"../../math":85,"../../util":100}],50:[function(_dereq_,module,exports){
'use strict';

var util = _dereq_( '../../util' );
var math = _dereq_( '../../math' );

var defaults = {
  fit: true, // whether to fit the viewport to the graph
  padding: 30, // the padding on fit
  startAngle: 3 / 2 * Math.PI, // where nodes start in radians
  sweep: undefined, // how many radians should be between the first and last node (defaults to full circle)
  clockwise: true, // whether the layout should go clockwise (true) or counterclockwise/anticlockwise (false)
  equidistant: false, // whether levels have an equal radial distance betwen them, may cause bounding box overflow
  minNodeSpacing: 10, // min spacing between outside of nodes (used for radius adjustment)
  boundingBox: undefined, // constrain layout bounds; { x1, y1, x2, y2 } or { x1, y1, w, h }
  avoidOverlap: true, // prevents node overlap, may overflow boundingBox if not enough space
  height: undefined, // height of layout area (overrides container height)
  width: undefined, // width of layout area (overrides container width)
  concentric: function( node ){ // returns numeric value for each node, placing higher nodes in levels towards the centre
    return node.degree();
  },
  levelWidth: function( nodes ){ // the variation of concentric values in each level
    return nodes.maxDegree() / 4;
  },
  animate: false, // whether to transition the node positions
  animationDuration: 500, // duration of animation in ms if enabled
  animationEasing: undefined, // easing of animation if enabled
  ready: undefined, // callback on layoutready
  stop: undefined // callback on layoutstop
};

function ConcentricLayout( options ){
  this.options = util.extend( {}, defaults, options );
}

ConcentricLayout.prototype.run = function(){
  var params = this.options;
  var options = params;

  var clockwise = options.counterclockwise !== undefined ? !options.counterclockwise : options.clockwise;

  var cy = params.cy;

  var eles = options.eles;
  var nodes = eles.nodes().not( ':parent' );

  var bb = math.makeBoundingBox( options.boundingBox ? options.boundingBox : {
    x1: 0, y1: 0, w: cy.width(), h: cy.height()
  } );

  var center = {
    x: bb.x1 + bb.w / 2,
    y: bb.y1 + bb.h / 2
  };

  var nodeValues = []; // { node, value }
  var theta = options.startAngle;
  var maxNodeSize = 0;

  for( var i = 0; i < nodes.length; i++ ){
    var node = nodes[ i ];
    var value;

    // calculate the node value
    value = options.concentric.apply( node, [ node ] );
    nodeValues.push( {
      value: value,
      node: node
    } );

    // for style mapping
    node._private.scratch.concentric = value;
  }

  // in case we used the `concentric` in style
  nodes.updateStyle();

  // calculate max size now based on potentially updated mappers
  for( var i = 0; i < nodes.length; i++ ){
    var node = nodes[ i ];
    var nbb = node.boundingBox();

    maxNodeSize = Math.max( maxNodeSize, nbb.w, nbb.h );
  }

  // sort node values in descreasing order
  nodeValues.sort( function( a, b ){
    return b.value - a.value;
  } );

  var levelWidth = options.levelWidth( nodes );

  // put the values into levels
  var levels = [ [] ];
  var currentLevel = levels[0];
  for( var i = 0; i < nodeValues.length; i++ ){
    var val = nodeValues[ i ];

    if( currentLevel.length > 0 ){
      var diff = Math.abs( currentLevel[0].value - val.value );

      if( diff >= levelWidth ){
        currentLevel = [];
        levels.push( currentLevel );
      }
    }

    currentLevel.push( val );
  }

  // create positions from levels

  var minDist = maxNodeSize + options.minNodeSpacing; // min dist between nodes

  if( !options.avoidOverlap ){ // then strictly constrain to bb
    var firstLvlHasMulti = levels.length > 0 && levels[0].length > 1;
    var maxR = ( Math.min( bb.w, bb.h ) / 2 - minDist );
    var rStep = maxR / ( levels.length + firstLvlHasMulti ? 1 : 0 );

    minDist = Math.min( minDist, rStep );
  }

  // find the metrics for each level
  var r = 0;
  for( var i = 0; i < levels.length; i++ ){
    var level = levels[ i ];
    var sweep = options.sweep === undefined ? 2 * Math.PI - 2 * Math.PI / level.length : options.sweep;
    var dTheta = level.dTheta = sweep / ( Math.max( 1, level.length - 1 ) );

    // calculate the radius
    if( level.length > 1 && options.avoidOverlap ){ // but only if more than one node (can't overlap)
      var dcos = Math.cos( dTheta ) - Math.cos( 0 );
      var dsin = Math.sin( dTheta ) - Math.sin( 0 );
      var rMin = Math.sqrt( minDist * minDist / ( dcos * dcos + dsin * dsin ) ); // s.t. no nodes overlapping

      r = Math.max( rMin, r );
    }

    level.r = r;

    r += minDist;
  }

  if( options.equidistant ){
    var rDeltaMax = 0;
    var r = 0;

    for( var i = 0; i < levels.length; i++ ){
      var level = levels[ i ];
      var rDelta = level.r - r;

      rDeltaMax = Math.max( rDeltaMax, rDelta );
    }

    r = 0;
    for( var i = 0; i < levels.length; i++ ){
      var level = levels[ i ];

      if( i === 0 ){
        r = level.r;
      }

      level.r = r;

      r += rDeltaMax;
    }
  }

  // calculate the node positions
  var pos = {}; // id => position
  for( var i = 0; i < levels.length; i++ ){
    var level = levels[ i ];
    var dTheta = level.dTheta;
    var r = level.r;

    for( var j = 0; j < level.length; j++ ){
      var val = level[ j ];
      var theta = options.startAngle + (clockwise ? 1 : -1) * dTheta * j;

      var p = {
        x: center.x + r * Math.cos( theta ),
        y: center.y + r * Math.sin( theta )
      };

      pos[ val.node.id() ] = p;
    }
  }

  // position the nodes
  nodes.layoutPositions( this, options, function(){
    var id = this.id();

    return pos[ id ];
  } );

  return this; // chaining
};

module.exports = ConcentricLayout;

},{"../../math":85,"../../util":100}],51:[function(_dereq_,module,exports){
'use strict';

/*
The CoSE layout was written by Gerardo Huck.
https://www.linkedin.com/in/gerardohuck/

Based on the following article:
http://dl.acm.org/citation.cfm?id=1498047

Modifications tracked on Github.
*/

var util = _dereq_( '../../util' );
var math = _dereq_( '../../math' );
var Thread = _dereq_( '../../thread' );
var is = _dereq_( '../../is' );

var DEBUG;

/**
 * @brief :  default layout options
 */
var defaults = {
  // Called on `layoutready`
  ready: function(){},

  // Called on `layoutstop`
  stop: function(){},

  // Whether to animate while running the layout
  animate: true,

  // The layout animates only after this many milliseconds
  // (prevents flashing on fast runs)
  animationThreshold: 250,

  // Number of iterations between consecutive screen positions update
  // (0 -> only updated on the end)
  refresh: 20,

  // Whether to fit the network view after when done
  fit: true,

  // Padding on fit
  padding: 30,

  // Constrain layout bounds; { x1, y1, x2, y2 } or { x1, y1, w, h }
  boundingBox: undefined,

  // Randomize the initial positions of the nodes (true) or use existing positions (false)
  randomize: false,

  // Extra spacing between components in non-compound graphs
  componentSpacing: 100,

  // Node repulsion (non overlapping) multiplier
  nodeRepulsion: function( node ){ return 400000; },

  // Node repulsion (overlapping) multiplier
  nodeOverlap: 10,

  // Ideal edge (non nested) length
  idealEdgeLength: function( edge ){ return 10; },

  // Divisor to compute edge forces
  edgeElasticity: function( edge ){ return 100; },

  // Nesting factor (multiplier) to compute ideal edge length for nested edges
  nestingFactor: 5,

  // Gravity force (constant)
  gravity: 80,

  // Maximum number of iterations to perform
  numIter: 1000,

  // Initial temperature (maximum node displacement)
  initialTemp: 200,

  // Cooling factor (how the temperature is reduced between consecutive iterations
  coolingFactor: 0.95,

  // Lower temperature threshold (below this point the layout will end)
  minTemp: 1.0,

  // Whether to use threading to speed up the layout
  useMultitasking: true
};


/**
 * @brief       : constructor
 * @arg options : object containing layout options
 */
function CoseLayout( options ){
  this.options = util.extend( {}, defaults, options );

  this.options.layout = this;
}


/**
 * @brief : runs the layout
 */
CoseLayout.prototype.run = function(){
  var options = this.options;
  var cy      = options.cy;
  var layout  = this;
  var thread  = this.thread;

  if( !thread || thread.stopped() ){
    thread = this.thread = Thread( { disabled: !options.useMultitasking } );
  }

  layout.stopped = false;

  layout.trigger( { type: 'layoutstart', layout: layout } );

  // Set DEBUG - Global variable
  if( true === options.debug ){
    DEBUG = true;
  } else {
    DEBUG = false;
  }

  // Initialize layout info
  var layoutInfo = createLayoutInfo( cy, layout, options );

  // Show LayoutInfo contents if debugging
  if( DEBUG ){
    printLayoutInfo( layoutInfo );
  }

  // If required, randomize node positions
  if (options.randomize) {
    randomizePositions( layoutInfo, cy );
  }

  var startTime = Date.now();
  var refreshRequested = false;
  var refresh = function( rOpts ){
    rOpts = rOpts || {};

    if( refreshRequested && !rOpts.next ){
      return;
    }

    if( !rOpts.force && Date.now() - startTime < options.animationThreshold ){
      return;
    }

    refreshRequested = true;

    util.requestAnimationFrame( function(){
      refreshPositions( layoutInfo, cy, options );

      // Fit the graph if necessary
      if( true === options.fit ){
        cy.fit( options.padding );
      }

      refreshRequested = false;

      if( rOpts.next ){ rOpts.next(); }
    });
  };

  thread.on( 'message', function( e ){
    var layoutNodes = e.message;

    layoutInfo.layoutNodes = layoutNodes;
    refresh();
  } );

  thread.pass( {
    layoutInfo: layoutInfo,
    options: {
      animate: options.animate,
      refresh: options.refresh,
      componentSpacing: options.componentSpacing,
      nodeOverlap: options.nodeOverlap,
      nestingFactor: options.nestingFactor,
      gravity: options.gravity,
      numIter: options.numIter,
      initialTemp: options.initialTemp,
      coolingFactor: options.coolingFactor,
      minTemp: options.minTemp
    }
  } ).run( function( pass ){
    var layoutInfo = pass.layoutInfo;
    var options = pass.options;
    var stopped = false;

    /**
     * @brief          : Performs one iteration of the physical simulation
     * @arg layoutInfo : LayoutInfo object already initialized
     * @arg cy         : Cytoscape object
     * @arg options    : Layout options
     */
    var step = function( layoutInfo, options, step ){
      // var s = "\n\n###############################";
      // s += "\nSTEP: " + step;
      // s += "\n###############################\n";
      // logDebug(s);

      // Calculate node repulsions
      calculateNodeForces( layoutInfo, options );
      // Calculate edge forces
      calculateEdgeForces( layoutInfo, options );
      // Calculate gravity forces
      calculateGravityForces( layoutInfo, options );
      // Propagate forces from parent to child
      propagateForces( layoutInfo, options );
      // Update positions based on calculated forces
      updatePositions( layoutInfo, options );
    };

    /**
     * @brief : Computes the node repulsion forces
     */
    var calculateNodeForces = function( layoutInfo, options ){
      // Go through each of the graphs in graphSet
      // Nodes only repel each other if they belong to the same graph
      // var s = 'calculateNodeForces';
      // logDebug(s);
      for( var i = 0; i < layoutInfo.graphSet.length; i ++ ){
        var graph    = layoutInfo.graphSet[ i ];
        var numNodes = graph.length;

        // s = "Set: " + graph.toString();
        // logDebug(s);

        // Now get all the pairs of nodes
        // Only get each pair once, (A, B) = (B, A)
        for( var j = 0; j < numNodes; j++ ){
          var node1 = layoutInfo.layoutNodes[ layoutInfo.idToIndex[ graph[ j ] ] ];

          for( var k = j + 1; k < numNodes; k++ ){
            var node2 = layoutInfo.layoutNodes[ layoutInfo.idToIndex[ graph[ k ] ] ];

            nodeRepulsion( node1, node2, layoutInfo, options );
          }
        }
      }
    };

    /**
     * @brief : Compute the node repulsion forces between a pair of nodes
     */
    var nodeRepulsion = function( node1, node2, layoutInfo, options ){
      // var s = "Node repulsion. Node1: " + node1.id + " Node2: " + node2.id;

      var cmptId1 = node1.cmptId;
      var cmptId2 = node2.cmptId;

      if( cmptId1 !== cmptId2 && !layoutInfo.isCompound ){ return; }

      // Get direction of line connecting both node centers
      var directionX = node2.positionX - node1.positionX;
      var directionY = node2.positionY - node1.positionY;
      // s += "\ndirectionX: " + directionX + ", directionY: " + directionY;

      // If both centers are the same, apply a random force
      if( 0 === directionX && 0 === directionY ){
        // s += "\nNodes have the same position.";
        return; // TODO could be improved with random force
      }

      var overlap = nodesOverlap( node1, node2, directionX, directionY );

      if( overlap > 0 ){
        // s += "\nNodes DO overlap.";
        // s += "\nOverlap: " + overlap;
        // If nodes overlap, repulsion force is proportional
        // to the overlap
        var force    = options.nodeOverlap * overlap;

        // Compute the module and components of the force vector
        var distance = Math.sqrt( directionX * directionX + directionY * directionY );
        // s += "\nDistance: " + distance;
        var forceX   = force * directionX / distance;
        var forceY   = force * directionY / distance;

      } else {
        // s += "\nNodes do NOT overlap.";
        // If there's no overlap, force is inversely proportional
        // to squared distance

        // Get clipping points for both nodes
        var point1 = findClippingPoint( node1, directionX, directionY );
        var point2 = findClippingPoint( node2, -1 * directionX, -1 * directionY );

        // Use clipping points to compute distance
        var distanceX   = point2.x - point1.x;
        var distanceY   = point2.y - point1.y;
        var distanceSqr = distanceX * distanceX + distanceY * distanceY;
        var distance    = Math.sqrt( distanceSqr );
        // s += "\nDistance: " + distance;

        // Compute the module and components of the force vector
        var force  = ( node1.nodeRepulsion + node2.nodeRepulsion ) / distanceSqr;
        var forceX = force * distanceX / distance;
        var forceY = force * distanceY / distance;
      }

      // Apply force
      if( !node1.isLocked ){
        node1.offsetX -= forceX;
        node1.offsetY -= forceY;
      }

      if( !node2.isLocked ){
        node2.offsetX += forceX;
        node2.offsetY += forceY;
      }

      // s += "\nForceX: " + forceX + " ForceY: " + forceY;
      // logDebug(s);

      return;
    };

    /**
     * @brief  : Determines whether two nodes overlap or not
     * @return : Amount of overlapping (0 => no overlap)
     */
    var nodesOverlap = function( node1, node2, dX, dY ){

      if( dX > 0 ){
        var overlapX = node1.maxX - node2.minX;
      } else {
        var overlapX = node2.maxX - node1.minX;
      }

      if( dY > 0 ){
        var overlapY = node1.maxY - node2.minY;
      } else {
        var overlapY = node2.maxY - node1.minY;
      }

      if( overlapX >= 0 && overlapY >= 0 ){
        return Math.sqrt( overlapX * overlapX + overlapY * overlapY );
      } else {
        return 0;
      }
    };

    /**
     * @brief : Finds the point in which an edge (direction dX, dY) intersects
     *          the rectangular bounding box of it's source/target node
     */
    var findClippingPoint = function( node, dX, dY ){

      // Shorcuts
      var X = node.positionX;
      var Y = node.positionY;
      var H = node.height || 1;
      var W = node.width || 1;
      var dirSlope     = dY / dX;
      var nodeSlope    = H / W;

      // var s = 'Computing clipping point of node ' + node.id +
      //   " . Height:  " + H + ", Width: " + W +
      //   "\nDirection " + dX + ", " + dY;
      //
      // Compute intersection
      var res = {};
      do {
        // Case: Vertical direction (up)
        if( 0 === dX && 0 < dY ){
          res.x = X;
          // s += "\nUp direction";
          res.y = Y + H / 2;
          break;
        }

        // Case: Vertical direction (down)
        if( 0 === dX && 0 > dY ){
          res.x = X;
          res.y = Y + H / 2;
          // s += "\nDown direction";
          break;
        }

        // Case: Intersects the right border
        if( 0 < dX &&
        -1 * nodeSlope <= dirSlope &&
        dirSlope <= nodeSlope ){
          res.x = X + W / 2;
          res.y = Y + (W * dY / 2 / dX);
          // s += "\nRightborder";
          break;
        }

        // Case: Intersects the left border
        if( 0 > dX &&
        -1 * nodeSlope <= dirSlope &&
        dirSlope <= nodeSlope ){
          res.x = X - W / 2;
          res.y = Y - (W * dY / 2 / dX);
          // s += "\nLeftborder";
          break;
        }

        // Case: Intersects the top border
        if( 0 < dY &&
        ( dirSlope <= -1 * nodeSlope ||
          dirSlope >= nodeSlope ) ){
          res.x = X + (H * dX / 2 / dY);
          res.y = Y + H / 2;
          // s += "\nTop border";
          break;
        }

        // Case: Intersects the bottom border
        if( 0 > dY &&
        ( dirSlope <= -1 * nodeSlope ||
          dirSlope >= nodeSlope ) ){
          res.x = X - (H * dX / 2 / dY);
          res.y = Y - H / 2;
          // s += "\nBottom border";
          break;
        }

      } while( false);

      // s += "\nClipping point found at " + res.x + ", " + res.y;
      // logDebug(s);
      return res;
    };

    /**
     * @brief : Calculates all edge forces
     */
    var calculateEdgeForces = function( layoutInfo, options ){
      // Iterate over all edges
      for( var i = 0; i < layoutInfo.edgeSize; i++ ){
        // Get edge, source & target nodes
        var edge     = layoutInfo.layoutEdges[ i ];
        var sourceIx = layoutInfo.idToIndex[ edge.sourceId ];
        var source   = layoutInfo.layoutNodes[ sourceIx ];
        var targetIx = layoutInfo.idToIndex[ edge.targetId ];
        var target   = layoutInfo.layoutNodes[ targetIx ];

        // Get direction of line connecting both node centers
        var directionX = target.positionX - source.positionX;
        var directionY = target.positionY - source.positionY;

        // If both centers are the same, do nothing.
        // A random force has already been applied as node repulsion
        if( 0 === directionX && 0 === directionY ){
          return;
        }

        // Get clipping points for both nodes
        var point1 = findClippingPoint( source, directionX, directionY );
        var point2 = findClippingPoint( target, -1 * directionX, -1 * directionY );


        var lx = point2.x - point1.x;
        var ly = point2.y - point1.y;
        var l  = Math.sqrt( lx * lx + ly * ly );

        var force  = Math.pow( edge.idealLength - l, 2 ) / edge.elasticity;

        if( 0 !== l ){
          var forceX = force * lx / l;
          var forceY = force * ly / l;
        } else {
          var forceX = 0;
          var forceY = 0;
        }

        // Add this force to target and source nodes
        if( !source.isLocked ){
          source.offsetX += forceX;
          source.offsetY += forceY;
        }

        if( !target.isLocked ){
          target.offsetX -= forceX;
          target.offsetY -= forceY;
        }

        // var s = 'Edge force between nodes ' + source.id + ' and ' + target.id;
        // s += "\nDistance: " + l + " Force: (" + forceX + ", " + forceY + ")";
        // logDebug(s);
      }
    };

    /**
     * @brief : Computes gravity forces for all nodes
     */
    var calculateGravityForces = function( layoutInfo, options ){
      var distThreshold = 1;

      // var s = 'calculateGravityForces';
      // logDebug(s);
      for( var i = 0; i < layoutInfo.graphSet.length; i ++ ){
        var graph    = layoutInfo.graphSet[ i ];
        var numNodes = graph.length;

        // s = "Set: " + graph.toString();
        // logDebug(s);

        // Compute graph center
        if( 0 === i ){
          var centerX   = layoutInfo.clientHeight / 2;
          var centerY   = layoutInfo.clientWidth  / 2;
        } else {
          // Get Parent node for this graph, and use its position as center
          var temp    = layoutInfo.layoutNodes[ layoutInfo.idToIndex[ graph[0] ] ];
          var parent  = layoutInfo.layoutNodes[ layoutInfo.idToIndex[ temp.parentId ] ];
          var centerX = parent.positionX;
          var centerY = parent.positionY;
        }
        // s = "Center found at: " + centerX + ", " + centerY;
        // logDebug(s);

        // Apply force to all nodes in graph
        for( var j = 0; j < numNodes; j++ ){
          var node = layoutInfo.layoutNodes[ layoutInfo.idToIndex[ graph[ j ] ] ];
          // s = "Node: " + node.id;

          if( node.isLocked ){ continue; }

          var dx = centerX - node.positionX;
          var dy = centerY - node.positionY;
          var d  = Math.sqrt( dx * dx + dy * dy );
          if( d > distThreshold ){
            var fx = options.gravity * dx / d;
            var fy = options.gravity * dy / d;
            node.offsetX += fx;
            node.offsetY += fy;
            // s += ": Applied force: " + fx + ", " + fy;
          } else {
            // s += ": skypped since it's too close to center";
          }
          // logDebug(s);
        }
      }
    };

    /**
     * @brief          : This function propagates the existing offsets from
     *                   parent nodes to its descendents.
     * @arg layoutInfo : layoutInfo Object
     * @arg cy         : cytoscape Object
     * @arg options    : Layout options
     */
    var propagateForces = function( layoutInfo, options ){
      // Inline implementation of a queue, used for traversing the graph in BFS order
      var queue = [];
      var start = 0;   // Points to the start the queue
      var end   = -1;  // Points to the end of the queue

      // logDebug('propagateForces');

      // Start by visiting the nodes in the root graph
      queue.push.apply( queue, layoutInfo.graphSet[0] );
      end += layoutInfo.graphSet[0].length;

      // Traverse the graph, level by level,
      while( start <= end ){
        // Get the node to visit and remove it from queue
        var nodeId    = queue[ start++ ];
        var nodeIndex = layoutInfo.idToIndex[ nodeId ];
        var node      = layoutInfo.layoutNodes[ nodeIndex ];
        var children  = node.children;

        // We only need to process the node if it's compound
        if( 0 < children.length && !node.isLocked ){
          var offX = node.offsetX;
          var offY = node.offsetY;

          // var s = "Propagating offset from parent node : " + node.id +
          //   ". OffsetX: " + offX + ". OffsetY: " + offY;
          // s += "\n Children: " + children.toString();
          // logDebug(s);

          for( var i = 0; i < children.length; i++ ){
            var childNode = layoutInfo.layoutNodes[ layoutInfo.idToIndex[ children[ i ] ] ];
            // Propagate offset
            childNode.offsetX += offX;
            childNode.offsetY += offY;
            // Add children to queue to be visited
            queue[ ++end ] = children[ i ];
          }

          // Reset parent offsets
          node.offsetX = 0;
          node.offsetY = 0;
        }

      }
    };

    /**
     * @brief : Updates the layout model positions, based on
     *          the accumulated forces
     */
    var updatePositions = function( layoutInfo, options ){
      // var s = 'Updating positions';
      // logDebug(s);

      // Reset boundaries for compound nodes
      for( var i = 0; i < layoutInfo.nodeSize; i++ ){
        var n = layoutInfo.layoutNodes[ i ];
        if( 0 < n.children.length ){
          // logDebug("Resetting boundaries of compound node: " + n.id);
          n.maxX = undefined;
          n.minX = undefined;
          n.maxY = undefined;
          n.minY = undefined;
        }
      }

      for( var i = 0; i < layoutInfo.nodeSize; i++ ){
        var n = layoutInfo.layoutNodes[ i ];
        if( 0 < n.children.length || n.isLocked ){
          // No need to set compound or locked node position
          // logDebug("Skipping position update of node: " + n.id);
          continue;
        }
        // s = "Node: " + n.id + " Previous position: (" +
        // n.positionX + ", " + n.positionY + ").";

        // Limit displacement in order to improve stability
        var tempForce = limitForce( n.offsetX, n.offsetY, layoutInfo.temperature );
        n.positionX += tempForce.x;
        n.positionY += tempForce.y;
        n.offsetX = 0;
        n.offsetY = 0;
        n.minX    = n.positionX - n.width;
        n.maxX    = n.positionX + n.width;
        n.minY    = n.positionY - n.height;
        n.maxY    = n.positionY + n.height;
        // s += " New Position: (" + n.positionX + ", " + n.positionY + ").";
        // logDebug(s);

        // Update ancestry boudaries
        updateAncestryBoundaries( n, layoutInfo );
      }

      // Update size, position of compund nodes
      for( var i = 0; i < layoutInfo.nodeSize; i++ ){
        var n = layoutInfo.layoutNodes[ i ];
        if( 0 < n.children.length && !n.isLocked ){
          n.positionX = (n.maxX + n.minX) / 2;
          n.positionY = (n.maxY + n.minY) / 2;
          n.width     = n.maxX - n.minX;
          n.height    = n.maxY - n.minY;
          // s = "Updating position, size of compound node " + n.id;
          // s += "\nPositionX: " + n.positionX + ", PositionY: " + n.positionY;
          // s += "\nWidth: " + n.width + ", Height: " + n.height;
          // logDebug(s);
        }
      }
    };

    /**
     * @brief : Limits a force (forceX, forceY) to be not
     *          greater (in modulo) than max.
     8          Preserves force direction.
     */
    var limitForce = function( forceX, forceY, max ){
      // var s = "Limiting force: (" + forceX + ", " + forceY + "). Max: " + max;
      var force = Math.sqrt( forceX * forceX + forceY * forceY );

      if( force > max ){
        var res = {
          x: max * forceX / force,
          y: max * forceY / force
        };

      } else {
        var res = {
          x: forceX,
          y: forceY
        };
      }

      // s += ".\nResult: (" + res.x + ", " + res.y + ")";
      // logDebug(s);

      return res;
    };

    /**
     * @brief : Function used for keeping track of compound node
     *          sizes, since they should bound all their subnodes.
     */
    var updateAncestryBoundaries = function( node, layoutInfo ){
      // var s = "Propagating new position/size of node " + node.id;
      var parentId = node.parentId;
      if( null == parentId ){
        // If there's no parent, we are done
        // s += ". No parent node.";
        // logDebug(s);
        return;
      }

      // Get Parent Node
      var p = layoutInfo.layoutNodes[ layoutInfo.idToIndex[ parentId ] ];
      var flag = false;

      // MaxX
      if( null == p.maxX || node.maxX + p.padRight > p.maxX ){
        p.maxX = node.maxX + p.padRight;
        flag = true;
        // s += "\nNew maxX for parent node " + p.id + ": " + p.maxX;
      }

      // MinX
      if( null == p.minX || node.minX - p.padLeft < p.minX ){
        p.minX = node.minX - p.padLeft;
        flag = true;
        // s += "\nNew minX for parent node " + p.id + ": " + p.minX;
      }

      // MaxY
      if( null == p.maxY || node.maxY + p.padBottom > p.maxY ){
        p.maxY = node.maxY + p.padBottom;
        flag = true;
        // s += "\nNew maxY for parent node " + p.id + ": " + p.maxY;
      }

      // MinY
      if( null == p.minY || node.minY - p.padTop < p.minY ){
        p.minY = node.minY - p.padTop;
        flag = true;
        // s += "\nNew minY for parent node " + p.id + ": " + p.minY;
      }

      // If updated boundaries, propagate changes upward
      if( flag ){
        // logDebug(s);
        return updateAncestryBoundaries( p, layoutInfo );
      }

      // s += ". No changes in boundaries/position of parent node " + p.id;
      // logDebug(s);
      return;
    };

    var separateComponents = function( layutInfo, options ){
      var nodes = layoutInfo.layoutNodes;
      var components = [];

      for( var i = 0; i < nodes.length; i++ ){
        var node = nodes[ i ];
        var cid = node.cmptId;
        var component = components[ cid ] = components[ cid ] || [];

        component.push( node );
      }

      var totalA = 0;

      for( var i = 0; i < components.length; i++ ){
        var c = components[ i ];

        if( !c ){ continue; }

        c.x1 = Infinity;
        c.x2 = -Infinity;
        c.y1 = Infinity;
        c.y2 = -Infinity;

        for( var j = 0; j < c.length; j++ ){
          var n = c[ j ];

          c.x1 = Math.min( c.x1, n.positionX - n.width / 2 );
          c.x2 = Math.max( c.x2, n.positionX + n.width / 2 );
          c.y1 = Math.min( c.y1, n.positionY - n.height / 2 );
          c.y2 = Math.max( c.y2, n.positionY + n.height / 2 );
        }

        c.w = c.x2 - c.x1;
        c.h = c.y2 - c.y1;

        totalA += c.w * c.h;
      }

      components.sort( function( c1, c2 ){
        return c2.w * c2.h - c1.w * c1.h;
      } );

      var x = 0;
      var y = 0;
      var usedW = 0;
      var rowH = 0;
      var maxRowW = Math.sqrt( totalA ) * layoutInfo.clientWidth / layoutInfo.clientHeight;

      for( var i = 0; i < components.length; i++ ){
        var c = components[ i ];

        if( !c ){ continue; }

        for( var j = 0; j < c.length; j++ ){
          var n = c[ j ];

          if( !n.isLocked ){
            n.positionX += x;
            n.positionY += y;
          }
        }

        x += c.w + options.componentSpacing;
        usedW += c.w + options.componentSpacing;
        rowH = Math.max( rowH, c.h );

        if( usedW > maxRowW ){
          y += rowH + options.componentSpacing;
          x = 0;
          usedW = 0;
          rowH = 0;
        }
      }
    };

    var mainLoop = function( i ){
      if( stopped ){
        // logDebug("Layout manually stopped. Stopping computation in step " + i);
        return false;
      }

      // Do one step in the phisical simulation
      step( layoutInfo, options, i );

      // Update temperature
      layoutInfo.temperature = layoutInfo.temperature * options.coolingFactor;
      // logDebug("New temperature: " + layoutInfo.temperature);

      if( layoutInfo.temperature < options.minTemp ){
        // logDebug("Temperature drop below minimum threshold. Stopping computation in step " + i);
        return false;
      }

      return true;
    };

    var i = 0;
    var loopRet;

    do {
      var f = 0;

      while( f < options.refresh && i < options.numIter ){
        var loopRet = mainLoop( i );
        if( !loopRet ){ break; }

        f++;
        i++;
      }

      if( options.animate ){
        broadcast( layoutInfo.layoutNodes ); // eslint-disable-line no-undef
      }

    } while( loopRet && i + 1 < options.numIter );

    separateComponents( layoutInfo, options );

    return layoutInfo;
  } ).then( function( layoutInfoUpdated ){
    layoutInfo.layoutNodes = layoutInfoUpdated.layoutNodes; // get the positions

    thread.stop();
    done();
  } );

  var done = function(){
    refresh({
      force: true,
      next: function(){
        // Layout has finished
        layout.one('layoutstop', options.stop);
        layout.trigger({ type: 'layoutstop', layout: layout });
      }
    });
  };

  return this; // chaining
};


/**
 * @brief : called on continuous layouts to stop them before they finish
 */
CoseLayout.prototype.stop = function(){
  this.stopped = true;

  if( this.thread ){
    this.thread.stop();
  }

  this.trigger( 'layoutstop' );

  return this; // chaining
};

CoseLayout.prototype.destroy = function(){
  if( this.thread ){
    this.thread.stop();
  }

  return this; // chaining
};


/**
 * @brief     : Creates an object which is contains all the data
 *              used in the layout process
 * @arg cy    : cytoscape.js object
 * @return    : layoutInfo object initialized
 */
var createLayoutInfo = function( cy, layout, options ){
  // Shortcut
  var edges = options.eles.edges();
  var nodes = options.eles.nodes();

  var layoutInfo   = {
    isCompound: cy.hasCompoundNodes(),
    layoutNodes: [],
    idToIndex: {},
    nodeSize: nodes.size(),
    graphSet: [],
    indexToGraph: [],
    layoutEdges: [],
    edgeSize: edges.size(),
    temperature: options.initialTemp,
    clientWidth: cy.width(),
    clientHeight: cy.width(),
    boundingBox: math.makeBoundingBox( options.boundingBox ? options.boundingBox : {
                     x1: 0, y1: 0, w: cy.width(), h: cy.height()
                   } )
  };

  var components = options.eles.components();
  var id2cmptId = {};

  for( var i = 0; i < components.length; i++ ){
    var component = components[ i ];

    for( var j = 0; j < component.length; j++ ){
      var node = component[ j ];

      id2cmptId[ node.id() ] = i;
    }
  }

  // Iterate over all nodes, creating layout nodes
  for( var i = 0; i < layoutInfo.nodeSize; i++ ){
    var n = nodes[ i ];
    var nbb = n.boundingBox();

    var tempNode        = {};
    tempNode.isLocked   = n.locked();
    tempNode.id         = n.data( 'id' );
    tempNode.parentId   = n.data( 'parent' );
    tempNode.cmptId     = id2cmptId[ n.id() ];
    tempNode.children   = [];
    tempNode.positionX  = n.position( 'x' );
    tempNode.positionY  = n.position( 'y' );
    tempNode.offsetX    = 0;
    tempNode.offsetY    = 0;
    tempNode.height     = nbb.w;
    tempNode.width      = nbb.h;
    tempNode.maxX       = tempNode.positionX + tempNode.width  / 2;
    tempNode.minX       = tempNode.positionX - tempNode.width  / 2;
    tempNode.maxY       = tempNode.positionY + tempNode.height / 2;
    tempNode.minY       = tempNode.positionY - tempNode.height / 2;
    tempNode.padLeft    = parseFloat( n.style( 'padding' ) );
    tempNode.padRight   = parseFloat( n.style( 'padding' ) );
    tempNode.padTop     = parseFloat( n.style( 'padding' ) );
    tempNode.padBottom  = parseFloat( n.style( 'padding' ) );

    // forces
    tempNode.nodeRepulsion = is.fn( options.nodeRepulsion ) ? options.nodeRepulsion.call( n, n ) : options.nodeRepulsion;

    // Add new node
    layoutInfo.layoutNodes.push( tempNode );
    // Add entry to id-index map
    layoutInfo.idToIndex[ tempNode.id ] = i;
  }

  // Inline implementation of a queue, used for traversing the graph in BFS order
  var queue = [];
  var start = 0;   // Points to the start the queue
  var end   = -1;  // Points to the end of the queue

  var tempGraph = [];

  // Second pass to add child information and
  // initialize queue for hierarchical traversal
  for( var i = 0; i < layoutInfo.nodeSize; i++ ){
    var n = layoutInfo.layoutNodes[ i ];
    var p_id = n.parentId;
    // Check if node n has a parent node
    if( null != p_id ){
      // Add node Id to parent's list of children
      layoutInfo.layoutNodes[ layoutInfo.idToIndex[ p_id ] ].children.push( n.id );
    } else {
      // If a node doesn't have a parent, then it's in the root graph
      queue[ ++end ] = n.id;
      tempGraph.push( n.id );
    }
  }

  // Add root graph to graphSet
  layoutInfo.graphSet.push( tempGraph );

  // Traverse the graph, level by level,
  while( start <= end ){
    // Get the node to visit and remove it from queue
    var node_id  = queue[ start++ ];
    var node_ix  = layoutInfo.idToIndex[ node_id ];
    var node     = layoutInfo.layoutNodes[ node_ix ];
    var children = node.children;
    if( children.length > 0 ){
      // Add children nodes as a new graph to graph set
      layoutInfo.graphSet.push( children );
      // Add children to que queue to be visited
      for( var i = 0; i < children.length; i++ ){
        queue[ ++end ] = children[ i ];
      }
    }
  }

  // Create indexToGraph map
  for( var i = 0; i < layoutInfo.graphSet.length; i++ ){
    var graph = layoutInfo.graphSet[ i ];
    for( var j = 0; j < graph.length; j++ ){
      var index = layoutInfo.idToIndex[ graph[ j ] ];
      layoutInfo.indexToGraph[ index ] = i;
    }
  }

  // Iterate over all edges, creating Layout Edges
  for( var i = 0; i < layoutInfo.edgeSize; i++ ){
    var e = edges[ i ];
    var tempEdge = {};
    tempEdge.id       = e.data( 'id' );
    tempEdge.sourceId = e.data( 'source' );
    tempEdge.targetId = e.data( 'target' );

    // Compute ideal length
    var idealLength = is.fn( options.idealEdgeLength ) ? options.idealEdgeLength.call( e, e ) : options.idealEdgeLength;
    var elasticity = is.fn( options.edgeElasticity ) ? options.edgeElasticity.call( e, e ) : options.edgeElasticity;

    // Check if it's an inter graph edge
    var sourceIx    = layoutInfo.idToIndex[ tempEdge.sourceId ];
    var targetIx    = layoutInfo.idToIndex[ tempEdge.targetId ];
    var sourceGraph = layoutInfo.indexToGraph[ sourceIx ];
    var targetGraph = layoutInfo.indexToGraph[ targetIx ];

    if( sourceGraph != targetGraph ){
      // Find lowest common graph ancestor
      var lca = findLCA( tempEdge.sourceId, tempEdge.targetId, layoutInfo );

      // Compute sum of node depths, relative to lca graph
      var lcaGraph = layoutInfo.graphSet[ lca ];
      var depth    = 0;

      // Source depth
      var tempNode = layoutInfo.layoutNodes[ sourceIx ];
      while( -1 === lcaGraph.indexOf( tempNode.id ) ){
        tempNode = layoutInfo.layoutNodes[ layoutInfo.idToIndex[ tempNode.parentId ] ];
        depth++;
      }

      // Target depth
      tempNode = layoutInfo.layoutNodes[ targetIx ];
      while( -1 === lcaGraph.indexOf( tempNode.id ) ){
        tempNode = layoutInfo.layoutNodes[ layoutInfo.idToIndex[ tempNode.parentId ] ];
        depth++;
      }

      // logDebug('LCA of nodes ' + tempEdge.sourceId + ' and ' + tempEdge.targetId +
      //  ". Index: " + lca + " Contents: " + lcaGraph.toString() +
      //  ". Depth: " + depth);

      // Update idealLength
      idealLength *= depth * options.nestingFactor;
    }

    tempEdge.idealLength = idealLength;
    tempEdge.elasticity = elasticity;

    layoutInfo.layoutEdges.push( tempEdge );
  }

  // Finally, return layoutInfo object
  return layoutInfo;
};


/**
 * @brief : This function finds the index of the lowest common
 *          graph ancestor between 2 nodes in the subtree
 *          (from the graph hierarchy induced tree) whose
 *          root is graphIx
 *
 * @arg node1: node1's ID
 * @arg node2: node2's ID
 * @arg layoutInfo: layoutInfo object
 *
 */
var findLCA = function( node1, node2, layoutInfo ){
  // Find their common ancester, starting from the root graph
  var res = findLCA_aux( node1, node2, 0, layoutInfo );
  if( 2 > res.count ){
    // If aux function couldn't find the common ancester,
    // then it is the root graph
    return 0;
  } else {
    return res.graph;
  }
};


/**
 * @brief          : Auxiliary function used for LCA computation
 *
 * @arg node1      : node1's ID
 * @arg node2      : node2's ID
 * @arg graphIx    : subgraph index
 * @arg layoutInfo : layoutInfo object
 *
 * @return         : object of the form {count: X, graph: Y}, where:
 *                   X is the number of ancesters (max: 2) found in
 *                   graphIx (and it's subgraphs),
 *                   Y is the graph index of the lowest graph containing
 *                   all X nodes
 */
var findLCA_aux = function( node1, node2, graphIx, layoutInfo ){
  var graph = layoutInfo.graphSet[ graphIx ];
  // If both nodes belongs to graphIx
  if( -1 < graph.indexOf( node1 ) && -1 < graph.indexOf( node2 ) ){
    return {count: 2, graph: graphIx};
  }

  // Make recursive calls for all subgraphs
  var c = 0;
  for( var i = 0; i < graph.length; i++ ){
    var nodeId   = graph[ i ];
    var nodeIx   = layoutInfo.idToIndex[ nodeId ];
    var children = layoutInfo.layoutNodes[ nodeIx ].children;

    // If the node has no child, skip it
    if( 0 === children.length ){
      continue;
    }

    var childGraphIx = layoutInfo.indexToGraph[ layoutInfo.idToIndex[ children[0] ] ];
    var result = findLCA_aux( node1, node2, childGraphIx, layoutInfo );
    if( 0 === result.count ){
      // Neither node1 nor node2 are present in this subgraph
      continue;
    } else if( 1 === result.count ){
      // One of (node1, node2) is present in this subgraph
      c++;
      if( 2 === c ){
        // We've already found both nodes, no need to keep searching
        break;
      }
    } else {
      // Both nodes are present in this subgraph
      return result;
    }
  }

  return {count: c, graph: graphIx};
};


/**
 * @brief: printsLayoutInfo into js console
 *         Only used for debbuging
 */
var printLayoutInfo = function( layoutInfo ){
  /* eslint-disable */

  if( !DEBUG ){
    return;
  }
  console.debug( 'layoutNodes:' );
  for( var i = 0; i < layoutInfo.nodeSize; i++ ){
    var n = layoutInfo.layoutNodes[ i ];
    var s =
    '\nindex: '     + i +
    '\nId: '        + n.id +
    '\nChildren: '  + n.children.toString() +
    '\nparentId: '  + n.parentId  +
    '\npositionX: ' + n.positionX +
    '\npositionY: ' + n.positionY +
    '\nOffsetX: ' + n.offsetX +
    '\nOffsetY: ' + n.offsetY +
    '\npadLeft: ' + n.padLeft +
    '\npadRight: ' + n.padRight +
    '\npadTop: ' + n.padTop +
    '\npadBottom: ' + n.padBottom;

    console.debug( s );
  }

  console.debug( 'idToIndex' );
  for( var i in layoutInfo.idToIndex ){
    console.debug( 'Id: ' + i + '\nIndex: ' + layoutInfo.idToIndex[ i ] );
  }

  console.debug( 'Graph Set' );
  var set = layoutInfo.graphSet;
  for( var i = 0; i < set.length; i ++ ){
    console.debug( 'Set : ' + i + ': ' + set[ i ].toString() );
  }

  var s = 'IndexToGraph';
  for( var i = 0; i < layoutInfo.indexToGraph.length; i ++ ){
    s += '\nIndex : ' + i + ' Graph: ' + layoutInfo.indexToGraph[ i ];
  }
  console.debug( s );

  s = 'Layout Edges';
  for( var i = 0; i < layoutInfo.layoutEdges.length; i++ ){
    var e = layoutInfo.layoutEdges[ i ];
    s += '\nEdge Index: ' + i + ' ID: ' + e.id +
    ' SouceID: ' + e.sourceId + ' TargetId: ' + e.targetId +
    ' Ideal Length: ' + e.idealLength;
  }
  console.debug( s );

  s =  'nodeSize: ' + layoutInfo.nodeSize;
  s += '\nedgeSize: ' + layoutInfo.edgeSize;
  s += '\ntemperature: ' + layoutInfo.temperature;
  console.debug( s );

  return;
  /* eslint-enable */
};


/**
 * @brief : Randomizes the position of all nodes
 */
var randomizePositions = function( layoutInfo, cy ){
  var width     = layoutInfo.clientWidth;
  var height    = layoutInfo.clientHeight;

  for( var i = 0; i < layoutInfo.nodeSize; i++ ){
    var n = layoutInfo.layoutNodes[ i ];

    // No need to randomize compound nodes or locked nodes
    if( 0 === n.children.length && !n.isLocked ){
      n.positionX = Math.random() * width;
      n.positionY = Math.random() * height;
    }
  }
};


/**
 * @brief          : Updates the positions of nodes in the network
 * @arg layoutInfo : LayoutInfo object
 * @arg cy         : Cytoscape object
 * @arg options    : Layout options
 */
var refreshPositions = function( layoutInfo, cy, options ){
  // var s = 'Refreshing positions';
  // logDebug(s);

  var layout = options.layout;
  var nodes = options.eles.nodes();
  var bb = layoutInfo.boundingBox;
  var coseBB = { x1: Infinity, x2: -Infinity, y1: Infinity, y2: -Infinity };

  if( options.boundingBox ){
    nodes.forEach( function( node ){
      var lnode = layoutInfo.layoutNodes[ layoutInfo.idToIndex[ node.data( 'id' ) ] ];

      coseBB.x1 = Math.min( coseBB.x1, lnode.positionX );
      coseBB.x2 = Math.max( coseBB.x2, lnode.positionX );

      coseBB.y1 = Math.min( coseBB.y1, lnode.positionY );
      coseBB.y2 = Math.max( coseBB.y2, lnode.positionY );
    } );

    coseBB.w = coseBB.x2 - coseBB.x1;
    coseBB.h = coseBB.y2 - coseBB.y1;
  }

  nodes.positions( function( i, ele ){
    var lnode = layoutInfo.layoutNodes[ layoutInfo.idToIndex[ ele.data( 'id' ) ] ];
    // s = "Node: " + lnode.id + ". Refreshed position: (" +
    // lnode.positionX + ", " + lnode.positionY + ").";
    // logDebug(s);

    if( options.boundingBox ){ // then add extra bounding box constraint
      var pctX = (lnode.positionX - coseBB.x1) / coseBB.w;
      var pctY = (lnode.positionY - coseBB.y1) / coseBB.h;

      return {
        x: bb.x1 + pctX * bb.w,
        y: bb.y1 + pctY * bb.h
      };
    } else {
      return {
        x: lnode.positionX,
        y: lnode.positionY
      };
    }
  } );

  // Trigger layoutReady only on first call
  if( true !== layoutInfo.ready ){
    // s = 'Triggering layoutready';
    // logDebug(s);
    layoutInfo.ready = true;
    layout.one( 'layoutready', options.ready );
    layout.trigger( { type: 'layoutready', layout: this } );
  }
};

/**
 * @brief : Logs a debug message in JS console, if DEBUG is ON
 */
// var logDebug = function(text) {
//   if (DEBUG) {
//     console.debug(text);
//   }
// };

module.exports = CoseLayout;

},{"../../is":83,"../../math":85,"../../thread":98,"../../util":100}],52:[function(_dereq_,module,exports){
'use strict';

var util = _dereq_( '../../util' );
var math = _dereq_( '../../math' );

var defaults = {
  fit: true, // whether to fit the viewport to the graph
  padding: 30, // padding used on fit
  boundingBox: undefined, // constrain layout bounds; { x1, y1, x2, y2 } or { x1, y1, w, h }
  avoidOverlap: true, // prevents node overlap, may overflow boundingBox if not enough space
  avoidOverlapPadding: 10, // extra spacing around nodes when avoidOverlap: true
  condense: false, // uses all available space on false, uses minimal space on true
  rows: undefined, // force num of rows in the grid
  cols: undefined, // force num of columns in the grid
  position: function( node ){}, // returns { row, col } for element
  sort: undefined, // a sorting function to order the nodes; e.g. function(a, b){ return a.data('weight') - b.data('weight') }
  animate: false, // whether to transition the node positions
  animationDuration: 500, // duration of animation in ms if enabled
  animationEasing: undefined, // easing of animation if enabled
  ready: undefined, // callback on layoutready
  stop: undefined // callback on layoutstop
};

function GridLayout( options ){
  this.options = util.extend( {}, defaults, options );
}

GridLayout.prototype.run = function(){
  var params = this.options;
  var options = params;

  var cy = params.cy;
  var eles = options.eles;
  var nodes = eles.nodes().not( ':parent' );

  if( options.sort ){
    nodes = nodes.sort( options.sort );
  }

  var bb = math.makeBoundingBox( options.boundingBox ? options.boundingBox : {
    x1: 0, y1: 0, w: cy.width(), h: cy.height()
  } );

  if( bb.h === 0 || bb.w === 0 ){
    nodes.layoutPositions( this, options, function(){
      return { x: bb.x1, y: bb.y1 };
    } );

  } else {

    // width/height * splits^2 = cells where splits is number of times to split width
    var cells = nodes.size();
    var splits = Math.sqrt( cells * bb.h / bb.w );
    var rows = Math.round( splits );
    var cols = Math.round( bb.w / bb.h * splits );

    var small = function( val ){
      if( val == null ){
        return Math.min( rows, cols );
      } else {
        var min = Math.min( rows, cols );
        if( min == rows ){
          rows = val;
        } else {
          cols = val;
        }
      }
    };

    var large = function( val ){
      if( val == null ){
        return Math.max( rows, cols );
      } else {
        var max = Math.max( rows, cols );
        if( max == rows ){
          rows = val;
        } else {
          cols = val;
        }
      }
    };

    var oRows = options.rows;
    var oCols = options.cols != null ? options.cols : options.columns;

    // if rows or columns were set in options, use those values
    if( oRows != null && oCols != null ){
      rows = oRows;
      cols = oCols;
    } else if( oRows != null && oCols == null ){
      rows = oRows;
      cols = Math.ceil( cells / rows );
    } else if( oRows == null && oCols != null ){
      cols = oCols;
      rows = Math.ceil( cells / cols );
    }

    // otherwise use the automatic values and adjust accordingly

    // if rounding was up, see if we can reduce rows or columns
    else if( cols * rows > cells ){
      var sm = small();
      var lg = large();

      // reducing the small side takes away the most cells, so try it first
      if( (sm - 1) * lg >= cells ){
        small( sm - 1 );
      } else if( (lg - 1) * sm >= cells ){
        large( lg - 1 );
      }
    } else {

      // if rounding was too low, add rows or columns
      while( cols * rows < cells ){
        var sm = small();
        var lg = large();

        // try to add to larger side first (adds less in multiplication)
        if( (lg + 1) * sm >= cells ){
          large( lg + 1 );
        } else {
          small( sm + 1 );
        }
      }
    }

    var cellWidth = bb.w / cols;
    var cellHeight = bb.h / rows;

    if( options.condense ){
      cellWidth = 0;
      cellHeight = 0;
    }

    if( options.avoidOverlap ){
      for( var i = 0; i < nodes.length; i++ ){
        var node = nodes[ i ];
        var pos = node._private.position;

        if( pos.x == null || pos.y == null ){ // for bb
          pos.x = 0;
          pos.y = 0;
        }

        var nbb = node.boundingBox();
        var p = options.avoidOverlapPadding;

        var w = nbb.w + p;
        var h = nbb.h + p;

        cellWidth = Math.max( cellWidth, w );
        cellHeight = Math.max( cellHeight, h );
      }
    }

    var cellUsed = {}; // e.g. 'c-0-2' => true

    var used = function( row, col ){
      return cellUsed[ 'c-' + row + '-' + col ] ? true : false;
    };

    var use = function( row, col ){
      cellUsed[ 'c-' + row + '-' + col ] = true;
    };

    // to keep track of current cell position
    var row = 0;
    var col = 0;
    var moveToNextCell = function(){
      col++;
      if( col >= cols ){
        col = 0;
        row++;
      }
    };

    // get a cache of all the manual positions
    var id2manPos = {};
    for( var i = 0; i < nodes.length; i++ ){
      var node = nodes[ i ];
      var rcPos = options.position( node );

      if( rcPos && (rcPos.row !== undefined || rcPos.col !== undefined) ){ // must have at least row or col def'd
        var pos = {
          row: rcPos.row,
          col: rcPos.col
        };

        if( pos.col === undefined ){ // find unused col
          pos.col = 0;

          while( used( pos.row, pos.col ) ){
            pos.col++;
          }
        } else if( pos.row === undefined ){ // find unused row
          pos.row = 0;

          while( used( pos.row, pos.col ) ){
            pos.row++;
          }
        }

        id2manPos[ node.id() ] = pos;
        use( pos.row, pos.col );
      }
    }

    var getPos = function( i, element ){
      var x, y;

      if( element.locked() || element.isParent() ){
        return false;
      }

      // see if we have a manual position set
      var rcPos = id2manPos[ element.id() ];
      if( rcPos ){
        x = rcPos.col * cellWidth + cellWidth / 2 + bb.x1;
        y = rcPos.row * cellHeight + cellHeight / 2 + bb.y1;

      } else { // otherwise set automatically

        while( used( row, col ) ){
          moveToNextCell();
        }

        x = col * cellWidth + cellWidth / 2 + bb.x1;
        y = row * cellHeight + cellHeight / 2 + bb.y1;
        use( row, col );

        moveToNextCell();
      }

      return { x: x, y: y };

    };

    nodes.layoutPositions( this, options, getPos );
  }

  return this; // chaining

};

module.exports = GridLayout;

},{"../../math":85,"../../util":100}],53:[function(_dereq_,module,exports){
'use strict';

module.exports = [
  { name: 'breadthfirst', impl: _dereq_( './breadthfirst' ) },
  { name: 'circle', impl: _dereq_( './circle' ) },
  { name: 'concentric',impl: _dereq_( './concentric' ) },
  { name: 'cose', impl: _dereq_( './cose' ) },
  { name: 'grid', impl: _dereq_( './grid' ) },
  { name: 'null', impl: _dereq_( './null' ) },
  { name: 'preset', impl: _dereq_( './preset' ) },
  { name: 'random', impl: _dereq_( './random' ) }
];

},{"./breadthfirst":48,"./circle":49,"./concentric":50,"./cose":51,"./grid":52,"./null":54,"./preset":55,"./random":56}],54:[function(_dereq_,module,exports){
'use strict';

var util = _dereq_( '../../util' );

// default layout options
var defaults = {
  ready: function(){}, // on layoutready
  stop: function(){} // on layoutstop
};

// constructor
// options : object containing layout options
function NullLayout( options ){
  this.options = util.extend( {}, defaults, options );
}

// runs the layout
NullLayout.prototype.run = function(){
  var options = this.options;
  var eles = options.eles; // elements to consider in the layout
  var layout = this;

  // cy is automatically populated for us in the constructor
  var cy = options.cy; // jshint ignore:line

  layout.trigger( 'layoutstart' );

  // puts all nodes at (0, 0)
  eles.nodes().positions( function(){
    return {
      x: 0,
      y: 0
    };
  } );

  // trigger layoutready when each node has had its position set at least once
  layout.one( 'layoutready', options.ready );
  layout.trigger( 'layoutready' );

  // trigger layoutstop when the layout stops (e.g. finishes)
  layout.one( 'layoutstop', options.stop );
  layout.trigger( 'layoutstop' );

  return this; // chaining
};

// called on continuous layouts to stop them before they finish
NullLayout.prototype.stop = function(){
  return this; // chaining
};

module.exports = NullLayout;

},{"../../util":100}],55:[function(_dereq_,module,exports){
'use strict';

var util = _dereq_( '../../util' );
var is = _dereq_( '../../is' );

var defaults = {
  positions: undefined, // map of (node id) => (position obj); or function(node){ return somPos; }
  zoom: undefined, // the zoom level to set (prob want fit = false if set)
  pan: undefined, // the pan level to set (prob want fit = false if set)
  fit: true, // whether to fit to viewport
  padding: 30, // padding on fit
  animate: false, // whether to transition the node positions
  animationDuration: 500, // duration of animation in ms if enabled
  animationEasing: undefined, // easing of animation if enabled
  ready: undefined, // callback on layoutready
  stop: undefined // callback on layoutstop
};

function PresetLayout( options ){
  this.options = util.extend( {}, defaults, options );
}

PresetLayout.prototype.run = function(){
  var options = this.options;
  var eles = options.eles;

  var nodes = eles.nodes();
  var posIsFn = is.fn( options.positions );

  function getPosition( node ){
    if( options.positions == null ){
      return null;
    }

    if( posIsFn ){
      return options.positions.apply( node, [ node ] );
    }

    var pos = options.positions[ node._private.data.id ];

    if( pos == null ){
      return null;
    }

    return pos;
  }

  nodes.layoutPositions( this, options, function( i, node ){
    var position = getPosition( node );

    if( node.locked() || position == null ){
      return false;
    }

    return position;
  } );

  return this; // chaining
};

module.exports = PresetLayout;

},{"../../is":83,"../../util":100}],56:[function(_dereq_,module,exports){
'use strict';

var util = _dereq_( '../../util' );
var math = _dereq_( '../../math' );

var defaults = {
  fit: true, // whether to fit to viewport
  padding: 30, // fit padding
  boundingBox: undefined, // constrain layout bounds; { x1, y1, x2, y2 } or { x1, y1, w, h }
  animate: false, // whether to transition the node positions
  animationDuration: 500, // duration of animation in ms if enabled
  animationEasing: undefined, // easing of animation if enabled
  ready: undefined, // callback on layoutready
  stop: undefined // callback on layoutstop
};

function RandomLayout( options ){
  this.options = util.extend( {}, defaults, options );
}

RandomLayout.prototype.run = function(){
  var options = this.options;
  var cy = options.cy;
  var eles = options.eles;
  var nodes = eles.nodes().not( ':parent' );

  var bb = math.makeBoundingBox( options.boundingBox ? options.boundingBox : {
    x1: 0, y1: 0, w: cy.width(), h: cy.height()
  } );

  var getPos = function( i, node ){
    return {
      x: bb.x1 + Math.round( Math.random() * bb.w ),
      y: bb.y1 + Math.round( Math.random() * bb.h )
    };
  };

  nodes.layoutPositions( this, options, getPos );

  return this; // chaining
};

module.exports = RandomLayout;

},{"../../math":85,"../../util":100}],57:[function(_dereq_,module,exports){
'use strict';

var math = _dereq_( '../../../math' );
var is = _dereq_( '../../../is' );
var util = _dereq_( '../../../util' );

var BRp = {};

BRp.arrowShapeWidth = 0.3;

BRp.registerArrowShapes = function(){
  var arrowShapes = this.arrowShapes = {};
  var renderer = this;

  // Contract for arrow shapes:
  // 0, 0 is arrow tip
  // (0, 1) is direction towards node
  // (1, 0) is right
  //
  // functional api:
  // collide: check x, y in shape
  // roughCollide: called before collide, no false negatives
  // draw: draw
  // spacing: dist(arrowTip, nodeBoundary)
  // gap: dist(edgeTip, nodeBoundary), edgeTip may != arrowTip

  var bbCollide = function( x, y, size, angle, translation, padding ){
    var x1 = translation.x - size / 2 - padding;
    var x2 = translation.x + size / 2 + padding;
    var y1 = translation.y - size / 2 - padding;
    var y2 = translation.y + size / 2 + padding;

    var inside = (x1 <= x && x <= x2) && (y1 <= y && y <= y2);

    return inside;
  };

  var transform = function( x, y, size, angle, translation ){
    var xRotated = x * Math.cos( angle ) - y * Math.sin( angle );
    var yRotated = x * Math.sin( angle ) + y * Math.cos( angle );

    var xScaled = xRotated * size;
    var yScaled = yRotated * size;

    var xTranslated = xScaled + translation.x;
    var yTranslated = yScaled + translation.y;

    return {
      x: xTranslated,
      y: yTranslated
    };
  };

  var transformPoints = function( pts, size, angle, translation ){
    var retPts = [];

    for( var i = 0; i < pts.length; i += 2 ){
      var x = pts[ i ];
      var y = pts[ i + 1];

      retPts.push( transform( x, y, size, angle, translation ) );
    }

    return retPts;
  };

  var pointsToArr = function( pts ){
    var ret = [];

    for( var i = 0; i < pts.length; i++ ){
      var p = pts[ i ];

      ret.push( p.x, p.y );
    }

    return ret;
  };

  var defineArrowShape = function( name, defn ){
    if( is.string( defn ) ){
      defn = arrowShapes[ defn ];
    }

    arrowShapes[ name ] = util.extend( {
      name: name,

      points: [
        -0.15, -0.3,
        0.15, -0.3,
        0.15, 0.3,
        -0.15, 0.3
      ],

      collide: function( x, y, size, angle, translation, padding ){
        var points = pointsToArr( transformPoints( this.points, size + 2 * padding, angle, translation ) );
        var inside = math.pointInsidePolygonPoints( x, y, points );

        return inside;
      },

      roughCollide: bbCollide,

      draw: function( context, size, angle, translation ){
        var points = transformPoints( this.points, size, angle, translation );

        renderer.arrowShapeImpl( 'polygon' )( context, points );
      },

      spacing: function( edge ){
        return 0;
      },

      gap: function( edge ){
        return edge.pstyle( 'width' ).pfValue * 2;
      }
    }, defn );
  };

  defineArrowShape( 'none', {
    collide: util.falsify,

    roughCollide: util.falsify,

    draw: util.noop,

    spacing: util.zeroify,

    gap: util.zeroify
  } );

  defineArrowShape( 'triangle', {
    points: [
      -0.15, -0.3,
      0, 0,
      0.15, -0.3
    ]
  } );

  defineArrowShape( 'arrow', 'triangle' );

  defineArrowShape( 'triangle-backcurve', {
    points: arrowShapes[ 'triangle' ].points,

    controlPoint: [ 0, -0.15 ],

    roughCollide: bbCollide,

    draw: function( context, size, angle, translation ){
      var ptsTrans = transformPoints( this.points, size, angle, translation );
      var ctrlPt = this.controlPoint;
      var ctrlPtTrans = transform( ctrlPt[0], ctrlPt[1], size, angle, translation );

      renderer.arrowShapeImpl( this.name )( context, ptsTrans, ctrlPtTrans );
    },

    gap: function( edge ){
      return edge.pstyle( 'width' ).pfValue;
    }
  } );


  defineArrowShape( 'triangle-tee', {
    points: [
      -0.15, -0.3,
      0, 0,
      0.15, -0.3,
      -0.15, -0.3
    ],

    pointsTee: [
      -0.15, -0.4,
      -0.15, -0.5,
      0.15, -0.5,
      0.15, -0.4
    ],

    collide: function( x, y, size, angle, translation, padding ){
      var triPts = pointsToArr( transformPoints( this.points, size + 2 * padding, angle, translation ) );
      var teePts = pointsToArr( transformPoints( this.pointsTee, size + 2 * padding, angle, translation ) );

      var inside = math.pointInsidePolygonPoints( x, y, triPts ) || math.pointInsidePolygonPoints( x, y, teePts );

      return inside;
    },

    draw: function( context, size, angle, translation ){
      var triPts = transformPoints( this.points, size, angle, translation );
      var teePts = transformPoints( this.pointsTee, size, angle, translation );

      renderer.arrowShapeImpl( this.name )( context, triPts, teePts );
    }
  } );

  defineArrowShape( 'vee', {
    points: [
      -0.15, -0.3,
      0, 0,
      0.15, -0.3,
      0, -0.15
    ],

    gap: function( edge ){
      return edge.pstyle( 'width' ).pfValue;
    }
  } );

  defineArrowShape( 'circle', {
    radius: 0.15,

    collide: function( x, y, size, angle, translation, padding ){
      var t = translation;
      var inside = ( Math.pow( t.x - x, 2 ) + Math.pow( t.y - y, 2 ) <= Math.pow( (size + 2 * padding) * this.radius, 2 ) );

      return inside;
    },

    draw: function( context, size, angle, translation ){
      renderer.arrowShapeImpl( this.name )( context, translation.x, translation.y, this.radius * size );
    },

    spacing: function( edge ){
      return renderer.getArrowWidth( edge.pstyle( 'width' ).pfValue )
        * this.radius;
    }
  } );

  defineArrowShape( 'inhibitor', {
    points: [
      -0.15, 0,
      -0.15, -0.1,
      0.15, -0.1,
      0.15, 0
    ],

    spacing: function( edge ){
      return 1;
    },

    gap: function( edge ){
      return 1;
    }
  } );

  defineArrowShape( 'tee', 'inhibitor' );

  defineArrowShape( 'square', {
    points: [
      -0.15, 0.00,
      0.15, 0.00,
      0.15, -0.3,
      -0.15, -0.3
    ]
  } );

  defineArrowShape( 'diamond', {
    points: [
      -0.15, -0.15,
      0, -0.3,
      0.15, -0.15,
      0, 0
    ],

    gap: function( edge ){
      return edge.pstyle( 'width' ).pfValue;
    }
  } );

};

module.exports = BRp;

},{"../../../is":83,"../../../math":85,"../../../util":100}],58:[function(_dereq_,module,exports){
'use strict';

var math = _dereq_( '../../../math' );
var is = _dereq_( '../../../is' );
var util = _dereq_( '../../../util' );
var zIndexSort = _dereq_( '../../../collection/zsort' );
var window = _dereq_( '../../../window' );

var BRp = {};

BRp.registerCalculationListeners = function(){
  var cy = this.cy;
  var elesToUpdate = cy.collection();
  var r = this;

  var enqueue = function( eles, e ){
    elesToUpdate.merge( eles );

    for( var i = 0; i < eles.length; i++ ){
      var ele = eles[i];
      var _p = ele._private;
      var rstyle = _p.rstyle;

      rstyle.clean = false;
      _p.bbCache = null;

      var evts = rstyle.dirtyEvents = rstyle.dirtyEvents || { length: 0 };

      if( !evts[ e.type ] ){
        evts[ e.type ] = true;
        evts.length++;
//
        // elesToUpdate.merge( ele );
      }
    }
  };

  r.binder( cy )
    // nodes

    .on('position.* style.* free.*', 'node', function onDirtyModNode( e ){
      var node = e.cyTarget;

      enqueue( node, e );
      enqueue( node.connectedEdges(), e );

      if( cy.hasCompoundNodes() ){
        var parents = node.parents();

        enqueue( parents, e );
        enqueue( parents.connectedEdges(), e );
      }
    })

    .on('add.* background.*', 'node', function onDirtyAddNode( e ){
      var ele = e.cyTarget;

      enqueue( ele, e );
    })

    // edges

    .on('add.* style.*', 'edge', function onDirtyEdge( e ){
      var edge = e.cyTarget;

      enqueue( edge, e );
      enqueue( edge.parallelEdges(), e );
    })

    .on('remove.*', 'edge', function onDirtyRemoveEdge( e ){
      var edge = e.cyTarget;
      var pEdges = edge.parallelEdges();

      for( var i = 0; i < pEdges.length; i++ ){
        var pEdge = pEdges[i];

        if( !pEdge.removed() ){
          enqueue( pEdge, e );
        }
      }
    })
  ;

  var updateEleCalcs = function( willDraw ){
    if( willDraw ){
      var fns = r.onUpdateEleCalcsFns;

      if( fns ){ for( var i = 0; i < fns.length; i++ ){
        var fn = fns[i];

        fn( willDraw, elesToUpdate );
      } }

      r.recalculateRenderedStyle( elesToUpdate, false );

      for( var i = 0; i < elesToUpdate.length; i++ ){
        elesToUpdate[i]._private.rstyle.dirtyEvents = null;
      }

      elesToUpdate = cy.collection();
    }
  };

  r.beforeRender( updateEleCalcs, r.beforeRenderPriorities.eleCalcs );
};

BRp.onUpdateEleCalcs = function( fn ){
  var fns = this.onUpdateEleCalcsFns = this.onUpdateEleCalcsFns || [];

  fns.push( fn );
};

BRp.recalculateRenderedStyle = function( eles, useCache ){
  var edges = [];
  var nodes = [];

  // the renderer can't be used for calcs when destroyed, e.g. ele.boundingBox()
  if( this.destroyed ){ return; }

  // use cache by default for perf
  if( useCache === undefined ){ useCache = true; }

  for( var i = 0; i < eles.length; i++ ){
    var ele = eles[ i ];
    var _p = ele._private;
    var rstyle = _p.rstyle;

    // only update if dirty and in graph
    if( (useCache && rstyle.clean) || ele.removed() ){ continue; }

    if( _p.group === 'nodes' ){
      nodes.push( ele );
    } else { // edges
      edges.push( ele );
    }

    rstyle.clean = true;
    // rstyle.dirtyEvents = null;
  }

  // update node data from projections
  for( var i = 0; i < nodes.length; i++ ){
    var ele = nodes[i];
    var _p = ele._private;
    var rstyle = _p.rstyle;
    var pos = _p.position;

    this.recalculateNodeLabelProjection( ele );

    rstyle.nodeX = pos.x;
    rstyle.nodeY = pos.y;
    rstyle.nodeW = ele.pstyle( 'width' ).pfValue;
    rstyle.nodeH = ele.pstyle( 'height' ).pfValue;
  }

  this.recalculateEdgeProjections( edges );

  // update edge data from projections
  for( var i = 0; i < edges.length; i++ ){
    var ele = edges[ i ];
    var _p = ele._private;
    var rstyle = _p.rstyle;
    var rs = _p.rscratch;

    this.recalculateEdgeLabelProjections( ele );

    // update rstyle positions
    rstyle.srcX = rs.arrowStartX;
    rstyle.srcY = rs.arrowStartY;
    rstyle.tgtX = rs.arrowEndX;
    rstyle.tgtY = rs.arrowEndY;
    rstyle.midX = rs.midX;
    rstyle.midY = rs.midY;
    rstyle.labelAngle = rs.labelAngle;
    rstyle.sourceLabelAngle = rs.sourceLabelAngle;
    rstyle.targetLabelAngle = rs.targetLabelAngle;
  }
};

// Project mouse
BRp.projectIntoViewport = function( clientX, clientY ){
  var cy = this.cy;
  var offsets = this.findContainerClientCoords();
  var offsetLeft = offsets[0];
  var offsetTop = offsets[1];
  var pan = cy.pan();
  var zoom = cy.zoom();

  var x = ( clientX - offsetLeft - pan.x ) / zoom;
  var y = ( clientY - offsetTop - pan.y ) / zoom;

  return [ x, y ];
};

BRp.findContainerClientCoords = function(){
  if( this.containerBB ){
    return this.containerBB;
  }

  var container = this.container;
  var rect = container.getBoundingClientRect();
  var style = window.getComputedStyle( container );
  var styleValue = function( name ){ return parseFloat( style.getPropertyValue( name ) ); };
  var extra = {
    left: styleValue('padding-left') + styleValue('border-left-width'),
    right: styleValue('padding-right') + styleValue('border-right-width'),
    top: styleValue('padding-top') + styleValue('border-top-width'),
    bottom: styleValue('padding-bottom') + styleValue('border-bottom-width')
  };

  return ( this.containerBB = [ // x, y, w, h
    rect.left + extra.left,
    rect.top + extra.top,
    rect.right - rect.left - extra.left - extra.right,
    rect.bottom - rect.top - extra.top - extra.bottom
  ] );
};

BRp.invalidateContainerClientCoordsCache = function(){
  this.containerBB = null;
};

BRp.findNearestElement = function( x, y, visibleElementsOnly, isTouch ){
  return this.findNearestElements( x, y, visibleElementsOnly, isTouch )[0];
};

BRp.findNearestElements = function( x, y, visibleElementsOnly, isTouch ){
  var self = this;
  var r = this;
  var eles = r.getCachedZSortedEles();
  var near = []; // 1 node max, 1 edge max
  var zoom = r.cy.zoom();
  var hasCompounds = r.cy.hasCompoundNodes();
  var edgeThreshold = (isTouch ? 24 : 8) / zoom;
  var nodeThreshold = (isTouch ? 8 : 2) / zoom;
  var labelThreshold = (isTouch ? 8 : 2) / zoom;
  var minSqDist = Infinity;
  var nearEdge;
  var nearNode;

  function addEle( ele, sqDist ){
    if( ele.isNode() ){
      if( nearNode ){
        return; // can't replace node
      } else {
        nearNode = ele;
        near.push( ele );
      }
    }

    if( ele.isEdge() && ( sqDist == null || sqDist < minSqDist ) ){
      if( nearEdge ){ // then replace existing edge
        // can replace only if same z-index
        if( nearEdge.pstyle( 'z-index' ).value === ele.pstyle('z-index').value ){
          for( var i = 0; i < near.length; i++ ){
            if( near[i].isEdge() ){
              near[i] = ele;
              nearEdge = ele;
              minSqDist = sqDist != null ? sqDist : minSqDist;
              break;
            }
          }
        }
      } else {
        near.push( ele );
        nearEdge = ele;
        minSqDist = sqDist != null ? sqDist : minSqDist;
      }
    }
  }

  function checkNode( node ){
    var _p = node._private;

    if( node.pstyle( 'events' ).strValue === 'no' ){ return; }

    var width = node.outerWidth() + 2 * nodeThreshold;
    var height = node.outerHeight() + 2 * nodeThreshold;
    var hw = width / 2;
    var hh = height / 2;
    var pos = _p.position;

    if(
      pos.x - hw <= x && x <= pos.x + hw // bb check x
        &&
      pos.y - hh <= y && y <= pos.y + hh // bb check y
    ){
      var visible = !visibleElementsOnly || ( node.visible() && !node.transparent() );

      // exit early if invisible edge and must be visible
      if( visibleElementsOnly && !visible ){
        return;
      }

      var shape = r.nodeShapes[ self.getNodeShape( node ) ];

      if(
        shape.checkPoint( x, y, 0, width, height, pos.x, pos.y )
      ){
        addEle( node, 0 );
        return true;
      }

    }
  }

  function checkEdge( edge ){
    var _p = edge._private;

    if( edge.pstyle('events').strValue === 'no' ){ return; }

    var rs = _p.rscratch;
    var styleWidth = edge.pstyle( 'width' ).pfValue;
    var width = styleWidth / 2 + edgeThreshold; // more like a distance radius from centre
    var widthSq = width * width;
    var width2 = width * 2;
    var src = _p.source;
    var tgt = _p.target;
    var inEdgeBB = false;
    var sqDist;

    // exit early if invisible edge and must be visible
    var passedVisibilityCheck;
    var passesVisibilityCheck = function(){
      if( passedVisibilityCheck !== undefined ){
        return passedVisibilityCheck;
      }

      if( !visibleElementsOnly ){
        passedVisibilityCheck = true;
        return true;
      }

      var visible = edge.visible() && !edge.transparent();
      if( visible ){
        passedVisibilityCheck = true;
        return true;
      }

      passedVisibilityCheck = false;
      return false;
    };

    if( rs.edgeType === 'segments' || rs.edgeType === 'straight' || rs.edgeType === 'haystack' ){
      var pts = rs.allpts;

      for( var i = 0; i + 3 < pts.length; i += 2 ){
        if(
          (inEdgeBB = math.inLineVicinity( x, y, pts[ i ], pts[ i + 1], pts[ i + 2], pts[ i + 3], width2 ))
            && passesVisibilityCheck() &&
          widthSq > ( sqDist = math.sqdistToFiniteLine( x, y, pts[ i ], pts[ i + 1], pts[ i + 2], pts[ i + 3] ) )
        ){
          addEle( edge, sqDist );
          return true;
        }
      }

    } else if( rs.edgeType === 'bezier' || rs.edgeType === 'multibezier' || rs.edgeType === 'self' || rs.edgeType === 'compound' ){
      var pts = rs.allpts;
      for( var i = 0; i + 5 < rs.allpts.length; i += 4 ){
        if(
          (inEdgeBB = math.inBezierVicinity( x, y, pts[ i ], pts[ i + 1], pts[ i + 2], pts[ i + 3], pts[ i + 4], pts[ i + 5], width2 ))
            && passesVisibilityCheck() &&
          (widthSq > (sqDist = math.sqdistToQuadraticBezier( x, y, pts[ i ], pts[ i + 1], pts[ i + 2], pts[ i + 3], pts[ i + 4], pts[ i + 5] )) )
        ){
          addEle( edge, sqDist );
          return true;
        }
      }
    }

    // if we're close to the edge but didn't hit it, maybe we hit its arrows
    if( passesVisibilityCheck() ){
      var src = src || _p.source;
      var tgt = tgt || _p.target;

      var arSize = self.getArrowWidth( styleWidth );

      var arrows = [
        { name: 'source', x: rs.arrowStartX, y: rs.arrowStartY, angle: rs.srcArrowAngle },
        { name: 'target', x: rs.arrowEndX, y: rs.arrowEndY, angle: rs.tgtArrowAngle },
        { name: 'mid-source', x: rs.midX, y: rs.midY, angle: rs.midsrcArrowAngle },
        { name: 'mid-target', x: rs.midX, y: rs.midY, angle: rs.midtgtArrowAngle }
      ];

      for( var i = 0; i < arrows.length; i++ ){
        var ar = arrows[ i ];
        var shape = r.arrowShapes[ edge.pstyle( ar.name + '-arrow-shape' ).value ];

        if(
          shape.roughCollide( x, y, arSize, ar.angle, { x: ar.x, y: ar.y }, edgeThreshold )
           &&
          shape.collide( x, y, arSize, ar.angle, { x: ar.x, y: ar.y }, edgeThreshold )
        ){
          addEle( edge );
          return true;
        }
      }
    }

    // for compound graphs, hitting edge may actually want a connected node instead (b/c edge may have greater z-index precedence)
    if( hasCompounds && near.length > 0 ){
      checkNode( src );
      checkNode( tgt );
    }
  }

  function preprop( obj, name, pre ){
    return util.getPrefixedProperty( obj, name, pre );
  }

  function checkLabel( ele, prefix ){
    var _p = ele._private;
    var th = labelThreshold;

    var prefixDash;
    if( prefix ){
      prefixDash = prefix + '-';
    } else {
      prefixDash = '';
    }

    var text = ele.pstyle( prefixDash + 'label' ).value;
    var eventsEnabled = ele.pstyle( 'text-events' ).strValue === 'yes';

    if( !eventsEnabled || !text ){ return; }

    var rstyle = _p.rstyle;
    var bw = ele.pstyle('text-border-width').pfValue;
    var lw = preprop( rstyle, 'labelWidth', prefix ) + bw/2 + 2*th;
    var lh = preprop( rstyle, 'labelHeight', prefix ) + bw/2 + 2*th;
    var lx = preprop( rstyle, 'labelX', prefix );
    var ly = preprop( rstyle, 'labelY', prefix );

    var theta = preprop( _p.rscratch, 'labelAngle', prefix );

    var lx1 = lx - lw / 2;
    var lx2 = lx + lw / 2;
    var ly1 = ly - lh / 2;
    var ly2 = ly + lh / 2;

    if( theta ){
      var cos = Math.cos( theta );
      var sin = Math.sin( theta );

      var rotate = function( x, y ){
        x = x - lx;
        y = y - ly;

        return {
          x: x * cos - y * sin + lx,
          y: x * sin + y * cos + ly
        };
      };

      var px1y1 = rotate( lx1, ly1 );
      var px1y2 = rotate( lx1, ly2 );
      var px2y1 = rotate( lx2, ly1 );
      var px2y2 = rotate( lx2, ly2 );

      var points = [
        px1y1.x, px1y1.y,
        px2y1.x, px2y1.y,
        px2y2.x, px2y2.y,
        px1y2.x, px1y2.y
      ];

      if( math.pointInsidePolygonPoints( x, y, points ) ){
        addEle( ele );
        return true;
      }
    } else { // do a cheaper bb check
      var bb = {
        w: lw,
        h: lh,
        x1: lx1,
        x2: lx2,
        y1: ly1,
        y2: ly2
      };

      if( math.inBoundingBox( bb, x, y ) ){
        addEle( ele );
        return true;
      }
    }

  }

  for( var i = eles.length - 1; i >= 0; i-- ){ // reverse order for precedence
    var ele = eles[ i ];

    if( ele.isNode() ){
      checkNode( ele ) || checkLabel( ele );

    } else { // then edge
      checkEdge( ele ) || checkLabel( ele ) || checkLabel( ele, 'source' ) || checkLabel( ele, 'target' );
    }
  }

  return near;
};

// 'Give me everything from this box'
BRp.getAllInBox = function( x1, y1, x2, y2 ){
  var eles = this.getCachedZSortedEles();
  var nodes = eles.nodes;
  var edges = eles.edges;
  var box = [];

  var x1c = Math.min( x1, x2 );
  var x2c = Math.max( x1, x2 );
  var y1c = Math.min( y1, y2 );
  var y2c = Math.max( y1, y2 );

  x1 = x1c;
  x2 = x2c;
  y1 = y1c;
  y2 = y2c;

  var boxBb = math.makeBoundingBox( {
    x1: x1, y1: y1,
    x2: x2, y2: y2
  } );

  for( var i = 0; i < nodes.length; i++ ){
    var node = nodes[ i ];
    var nodeBb = node.boundingBox( {
      includeNodes: true,
      includeEdges: false,
      includeLabels: false,
      includeShadows: false
    } );

    if( math.boundingBoxesIntersect( boxBb, nodeBb ) ){
      box.push( nodes[ i ] );
    }
  }

  for( var e = 0; e < edges.length; e++ ){
    var edge = edges[ e ];
    var _p = edge._private;
    var rs = _p.rscratch;

    if( rs.startX != null && rs.startY != null && !math.inBoundingBox( boxBb, rs.startX, rs.startY ) ){ continue; }
    if( rs.endX != null && rs.endY != null && !math.inBoundingBox( boxBb, rs.endX, rs.endY ) ){ continue; }

    if( rs.edgeType === 'bezier' || rs.edgeType === 'multibezier' || rs.edgeType === 'self' || rs.edgeType === 'compound' || rs.edgeType === 'segments' || rs.edgeType === 'haystack' ){

      var pts = _p.rstyle.bezierPts || _p.rstyle.linePts || _p.rstyle.haystackPts;
      var allInside = true;

      for( var i = 0; i < pts.length; i++ ){
        if( !math.pointInBoundingBox( boxBb, pts[ i ] ) ){
          allInside = false;
          break;
        }
      }

      if( allInside ){
        box.push( edge );
      }

    } else if( rs.edgeType === 'haystack' || rs.edgeType === 'straight' ){
      box.push( edge );
    }

  }

  return box;
};


/**
 * Returns the shape of the given node. If the height or width of the given node
 * is set to auto, the node is considered to be a compound.
 *
 * @param node          a node
 * @return {String}     shape of the node
 */
BRp.getNodeShape = function( node ){
  var r = this;
  var shape = node.pstyle( 'shape' ).value;

  if( node.isParent() ){
    if( shape === 'rectangle' || shape === 'roundrectangle' ){
      return shape;
    } else {
      return 'rectangle';
    }
  }

  if( shape === 'polygon' ){
    var points = node.pstyle( 'shape-polygon-points' ).value;

    return r.nodeShapes.makePolygon( points ).name;
  }

  return shape;
};

BRp.updateCachedZSortedEles = function(){
  this.getCachedZSortedEles( true );
};

BRp.updateCachedGrabbedEles = function(){
  var eles = this.cachedZSortedEles;

  eles.drag = [];
  eles.nondrag = [];

  var grabTargets = [];

  for( var i = 0; i < eles.length; i++ ){
    var ele = eles[i];
    var rs = ele._private.rscratch;

    if( ele.grabbed() && !ele.isParent() ){
      grabTargets.push( ele );
    } else if( rs.inDragLayer ){
      eles.drag.push( ele );
    } else {
      eles.nondrag.push( ele );
    }
  }

  // put the grab target nodes last so it's on top of its neighbourhood
  for( var i = 0; i < grabTargets.length; i++ ){
    var ele = grabTargets[i];

    eles.drag.push( ele );
  }
};

BRp.getCachedZSortedEles = function( forceRecalc ){
  if( forceRecalc || !this.cachedZSortedEles ){
    //console.time('cachezorder')

    var cyEles = this.cy.mutableElements();
    var eles = [];

    eles.nodes = [];
    eles.edges = [];

    for( var i = 0; i < cyEles.length; i++ ){
      var ele = cyEles[i];

      if( ele.animated() || (ele.visible() && !ele.transparent()) ){
        eles.push( ele );

        if( ele.isNode() ){
          eles.nodes.push( ele );
        } else {
          eles.edges.push( ele );
        }
      }
    }

    eles.sort( zIndexSort );

    this.cachedZSortedEles = eles;

    this.updateCachedGrabbedEles();

    //console.log('make cache')

    //console.timeEnd('cachezorder')
  } else {
    eles = this.cachedZSortedEles;
    //console.log('read cache')
  }

  return eles;
};

function pushBezierPts( r, edge, pts ){
  var qbezierAt = function( p1, p2, p3, t ){ return math.qbezierAt( p1, p2, p3, t ); };
  var _p = edge._private;
  var bpts = _p.rstyle.bezierPts;

  for( var i = 0; i < r.bezierProjPcts.length; i++ ){
    var p = r.bezierProjPcts[i];

    bpts.push( {
      x: qbezierAt( pts[0], pts[2], pts[4], p ),
      y: qbezierAt( pts[1], pts[3], pts[5], p )
    } );
  }
}

BRp.projectLines = function( edge ){
  var _p = edge._private;
  var rs = _p.rscratch;
  var et = rs.edgeType;

  // clear the cached points state
  _p.rstyle.bezierPts = null;
  _p.rstyle.linePts = null;
  _p.rstyle.haystackPts = null;

  if( et === 'multibezier' ||  et === 'bezier' ||  et === 'self' ||  et === 'compound' ){
    var bpts = _p.rstyle.bezierPts = []; // jshint ignore:line

    for( var i = 0; i + 5 < rs.allpts.length; i += 4 ){
      pushBezierPts( this, edge, rs.allpts.slice( i, i + 6 ) );
    }
  } else if(  et === 'segments' ){
    var lpts = _p.rstyle.linePts = [];

    for( var i = 0; i + 1 < rs.allpts.length; i += 2 ){
      lpts.push( {
        x: rs.allpts[ i ],
        y: rs.allpts[ i + 1]
      } );
    }
  } else if( et === 'haystack' ){
    var hpts = rs.haystackPts;

    _p.rstyle.haystackPts = [
      { x: hpts[0], y: hpts[1] },
      { x: hpts[2], y: hpts[3] }
    ];
  }

  _p.rstyle.arrowWidth = this.getArrowWidth( edge.pstyle('width').pfValue ) * this.arrowShapeWidth;
};

BRp.projectBezier = BRp.projectLines;

BRp.recalculateNodeLabelProjection = function( node ){
  var content = node.pstyle( 'label' ).strValue;

  if( is.emptyString(content) ){ return; }

  var textX, textY;
  var _p = node._private;
  var nodeWidth = node.width();
  var nodeHeight = node.height();
  var padding = node.pstyle('padding').pfValue;
  var nodePos = _p.position;
  var textHalign = node.pstyle( 'text-halign' ).strValue;
  var textValign = node.pstyle( 'text-valign' ).strValue;
  var rs = _p.rscratch;
  var rstyle = _p.rstyle;

  switch( textHalign ){
    case 'left':
      textX = nodePos.x - nodeWidth / 2 - padding;
      break;

    case 'right':
      textX = nodePos.x + nodeWidth / 2 + padding;
      break;

    default: // e.g. center
      textX = nodePos.x;
  }

  switch( textValign ){
    case 'top':
      textY = nodePos.y - nodeHeight / 2 - padding;
      break;

    case 'bottom':
      textY = nodePos.y + nodeHeight / 2 + padding;
      break;

    default: // e.g. middle
      textY = nodePos.y;
  }

  rs.labelX = textX;
  rs.labelY = textY;
  rstyle.labelX = textX;
  rstyle.labelY = textY;

  this.applyLabelDimensions( node );
};

BRp.recalculateEdgeLabelProjections = function( edge ){
  var p;
  var _p = edge._private;
  var rs = _p.rscratch;
  var r = this;
  var content = {
    mid: edge.pstyle('label').strValue,
    source: edge.pstyle('source-label').strValue,
    target: edge.pstyle('target-label').strValue
  };

  if( content.mid || content.source || content.target ){
    // then we have to calculate...
  } else {
    return; // no labels => no calcs
  }

  // add center point to style so bounding box calculations can use it
  //
  p = {
    x: rs.midX,
    y: rs.midY
  };

  var setRs = function( propName, prefix, value ){
    util.setPrefixedProperty( _p.rscratch, propName, prefix, value );
    util.setPrefixedProperty( _p.rstyle, propName, prefix, value );
  };

  setRs( 'labelX', null, p.x );
  setRs( 'labelY', null, p.y );

  var createControlPointInfo = function(){
    if( createControlPointInfo.cache ){ return createControlPointInfo.cache; } // use cache so only 1x per edge

    var ctrlpts = [];

    // store each ctrlpt info init
    for( var i = 0; i + 5 < rs.allpts.length; i += 4 ){
      var p0 = { x: rs.allpts[i], y: rs.allpts[i+1] };
      var p1 = { x: rs.allpts[i+2], y: rs.allpts[i+3] }; // ctrlpt
      var p2 = { x: rs.allpts[i+4], y: rs.allpts[i+5] };

      ctrlpts.push({
        p0: p0,
        p1: p1,
        p2: p2,
        startDist: 0,
        length: 0,
        segments: []
      });
    }

    var bpts = _p.rstyle.bezierPts;
    var nProjs = r.bezierProjPcts.length;

    function addSegment( cp, p0, p1, t0, t1 ){
      var length = math.dist( p0, p1 );
      var prevSegment = cp.segments[ cp.segments.length - 1 ];
      var segment = {
        p0: p0,
        p1: p1,
        t0: t0,
        t1: t1,
        startDist: prevSegment ? prevSegment.startDist + prevSegment.length : 0,
        length: length
      };

      cp.segments.push( segment );

      cp.length += length;
    }

    // update each ctrlpt with segment info
    for( var i = 0; i < ctrlpts.length; i++ ){
      var cp = ctrlpts[i];
      var prevCp = ctrlpts[i - 1];

      if( prevCp ){
        cp.startDist = prevCp.startDist + prevCp.length;
      }

      addSegment(
        cp,
        cp.p0,   bpts[ i * nProjs ],
        0,       r.bezierProjPcts[ 0 ]
      ); // first

      for( var j = 0; j < nProjs - 1; j++ ){
        addSegment(
          cp,
          bpts[ i * nProjs + j ],   bpts[ i * nProjs + j + 1 ],
          r.bezierProjPcts[ j ],    r.bezierProjPcts[ j + 1 ]
        );
      }

      addSegment(
        cp,
        bpts[ i * nProjs + nProjs - 1 ],   cp.p2,
        r.bezierProjPcts[ nProjs - 1 ],    1
      ); // last
    }

    return ( createControlPointInfo.cache = ctrlpts );
  };

  var calculateEndProjection = function( prefix ){
    var angle;
    var isSrc = prefix === 'source';

    if( !content[ prefix ] ){ return; }

    var offset = edge.pstyle(prefix+'-text-offset').pfValue;

    var lineAngle = function( p0, p1 ){
      var dx = p1.x - p0.x;
      var dy = p1.y - p0.y;

      return Math.atan( dy / dx );
    };

    var bezierAngle = function( p0, p1, p2, t ){
      var t0 = math.bound( 0, t - 0.001, 1 );
      var t1 = math.bound( 0, t + 0.001, 1 );

      var lp0 = math.qbezierPtAt( p0, p1, p2, t0 );
      var lp1 = math.qbezierPtAt( p0, p1, p2, t1 );

      return lineAngle( lp0, lp1 );
    };

    switch( rs.edgeType ){
      case 'self':
      case 'compound':
      case 'bezier':
      case 'multibezier':
        var cps = createControlPointInfo();
        var selected;
        var startDist = 0;
        var totalDist = 0;

        // find the segment we're on
        for( var i = 0; i < cps.length; i++ ){
          var cp = cps[ isSrc ? i : cps.length - 1 - i ];

          for( var j = 0; j < cp.segments.length; j++ ){
            var seg = cp.segments[ isSrc ? j : cp.segments.length - 1 - j ];
            var lastSeg = i === cps.length - 1 && j === cp.segments.length - 1;

            startDist = totalDist;
            totalDist += seg.length;

            if( totalDist >= offset || lastSeg ){
              selected = { cp: cp, segment: seg };
              break;
            }
          }

          if( selected ){ break; }
        }

        var cp = selected.cp;
        var seg = selected.segment;
        var tSegment = ( offset - startDist ) / ( seg.length );
        var segDt = seg.t1 - seg.t0;
        var t = isSrc ? seg.t0 + segDt * tSegment : seg.t1 - segDt * tSegment;

        t = math.bound( 0, t, 1 );
        p = math.qbezierPtAt( cp.p0, cp.p1, cp.p2, t );
        angle = bezierAngle( cp.p0, cp.p1, cp.p2, t, p );

        break;

      case 'straight':
      case 'segments':
      case 'haystack':
        var d = 0, di, d0;
        var p0, p1;
        var l = rs.allpts.length;

        for( var i = 0; i + 3 < l; i += 2 ){
          if( isSrc ){
            p0 = { x: rs.allpts[i],     y: rs.allpts[i+1] };
            p1 = { x: rs.allpts[i+2],   y: rs.allpts[i+3] };
          } else {
            p0 = { x: rs.allpts[l-2-i], y: rs.allpts[l-1-i] };
            p1 = { x: rs.allpts[l-4-i], y: rs.allpts[l-3-i] };
          }

          di = math.dist( p0, p1 );
          d0 = d;
          d += di;

          if( d >= offset ){ break; }
        }

        var pD = offset - d0;
        var t = pD / di;

        t  = math.bound( 0, t, 1 );
        p = math.lineAt( p0, p1, t );
        angle = lineAngle( p0, p1 );

        break;
    }

    setRs( 'labelX', prefix, p.x );
    setRs( 'labelY', prefix, p.y );
    setRs( 'labelAutoAngle', prefix, angle );
  };

  calculateEndProjection( 'source' );
  calculateEndProjection( 'target' );

  this.applyLabelDimensions( edge );
};

BRp.applyLabelDimensions = function( ele ){
  this.applyPrefixedLabelDimensions( ele );

  if( ele.isEdge() ){
    this.applyPrefixedLabelDimensions( ele, 'source' );
    this.applyPrefixedLabelDimensions( ele, 'target' );
  }
};

BRp.applyPrefixedLabelDimensions = function( ele, prefix ){
  var _p = ele._private;

  var text = this.getLabelText( ele, prefix );
  var labelDims = this.calculateLabelDimensions( ele, text );

  util.setPrefixedProperty( _p.rstyle,   'labelWidth', prefix, labelDims.width );
  util.setPrefixedProperty( _p.rscratch, 'labelWidth', prefix, labelDims.width );

  util.setPrefixedProperty( _p.rstyle,   'labelHeight', prefix, labelDims.height );
  util.setPrefixedProperty( _p.rscratch, 'labelHeight', prefix, labelDims.height );
};

BRp.getLabelText = function( ele, prefix ){
  var _p = ele._private;
  var pfd = prefix ? prefix + '-' : '';
  var text = ele.pstyle( pfd + 'label' ).strValue;
  var textTransform = ele.pstyle( 'text-transform' ).value;
  var rscratch = function( propName, value ){
    if( value ){
      util.setPrefixedProperty( _p.rscratch, propName, prefix, value );
      return value;
    } else {
      return util.getPrefixedProperty( _p.rscratch, propName, prefix );
    }
  };

  if( textTransform == 'none' ){
    // passthrough
  } else if( textTransform == 'uppercase' ){
    text = text.toUpperCase();
  } else if( textTransform == 'lowercase' ){
    text = text.toLowerCase();
  }

  if( ele.pstyle( 'text-wrap' ).value === 'wrap' ){
    //console.log('wrap');

    var labelKey = rscratch( 'labelKey' );

    // save recalc if the label is the same as before
    if( labelKey && rscratch( 'labelWrapKey' ) === labelKey ){
      // console.log('wrap cache hit');
      return rscratch( 'labelWrapCachedText' );
    }
    // console.log('wrap cache miss');

    var lines = text.split( '\n' );
    var maxW = ele.pstyle( 'text-max-width' ).pfValue;
    var wrappedLines = [];

    for( var l = 0; l < lines.length; l++ ){
      var line = lines[ l ];
      var lineDims = this.calculateLabelDimensions( ele, line, 'line=' + line );
      var lineW = lineDims.width;

      if( lineW > maxW ){ // line is too long
        var words = line.split( /\s+/ ); // NB: assume collapsed whitespace into single space
        var subline = '';

        for( var w = 0; w < words.length; w++ ){
          var word = words[ w ];
          var testLine = subline.length === 0 ? word : subline + ' ' + word;
          var testDims = this.calculateLabelDimensions( ele, testLine, 'testLine=' + testLine );
          var testW = testDims.width;

          if( testW <= maxW ){ // word fits on current line
            subline += word + ' ';
          } else { // word starts new line
            wrappedLines.push( subline );
            subline = word + ' ';
          }
        }

        // if there's remaining text, put it in a wrapped line
        if( !subline.match( /^\s+$/ ) ){
          wrappedLines.push( subline );
        }
      } else { // line is already short enough
        wrappedLines.push( line );
      }
    } // for

    rscratch( 'labelWrapCachedLines', wrappedLines );
    text = rscratch( 'labelWrapCachedText', wrappedLines.join( '\n' ) );
    rscratch( 'labelWrapKey', labelKey );

    // console.log(text)
  } // if wrap

  return text;
};

BRp.calculateLabelDimensions = function( ele, text, extraKey ){
  var r = this;

  var cacheKey = ele._private.labelStyleKey + '$@$' + text;

  if( extraKey ){
    cacheKey += '$@$' + extraKey;
  }

  var cache = r.labelDimCache || (r.labelDimCache = {});

  if( cache[ cacheKey ] ){
    return cache[ cacheKey ];
  }

  var sizeMult = 1; // increase the scale to increase accuracy w.r.t. zoomed text
  var fStyle = ele.pstyle( 'font-style' ).strValue;
  var size = ( sizeMult * ele.pstyle( 'font-size' ).pfValue ) + 'px';
  var family = ele.pstyle( 'font-family' ).strValue;
  var weight = ele.pstyle( 'font-weight' ).strValue;

  var div = this.labelCalcDiv;

  if( !div ){
    div = this.labelCalcDiv = document.createElement( 'div' ); // eslint-disable-line no-undef
    document.body.appendChild( div ); // eslint-disable-line no-undef
  }

  var ds = div.style;

  // from ele style
  ds.fontFamily = family;
  ds.fontStyle = fStyle;
  ds.fontSize = size;
  ds.fontWeight = weight;

  // forced style
  ds.position = 'absolute';
  ds.left = '-9999px';
  ds.top = '-9999px';
  ds.zIndex = '-1';
  ds.visibility = 'hidden';
  ds.pointerEvents = 'none';
  ds.padding = '0';
  ds.lineHeight = '1';

  if( ele.pstyle( 'text-wrap' ).value === 'wrap' ){
    ds.whiteSpace = 'pre'; // so newlines are taken into account
  } else {
    ds.whiteSpace = 'normal';
  }

  // put label content in div
  div.textContent = text;

  cache[ cacheKey ] = {
    width: Math.ceil( div.clientWidth / sizeMult ),
    height: Math.ceil( div.clientHeight / sizeMult )
  };

  return cache[ cacheKey ];
};

BRp.recalculateEdgeProjections = function( edges ){
  this.findEdgeControlPoints( edges );
};


// Find edge control points
BRp.findEdgeControlPoints = function( edges ){
  if( !edges || edges.length === 0 ){ return; }

  var r = this;
  var cy = r.cy;
  var hasCompounds = cy.hasCompoundNodes();
  var hashTable = {};
  var pairIds = [];
  var haystackEdges = [];

  // create a table of edge (src, tgt) => list of edges between them
  var pairId;
  for( var i = 0; i < edges.length; i++ ){
    var edge = edges[ i ];
    var _p = edge._private;
    var data = _p.data;
    var curveStyle = edge.pstyle( 'curve-style' ).value;
    var edgeIsUnbundled = curveStyle === 'unbundled-bezier' || curveStyle === 'segments';

    // ignore edges who are not to be displayed
    // they shouldn't take up space
    if( edge.pstyle( 'display').value === 'none' ){
      continue;
    }

    if( curveStyle === 'haystack' ){
      haystackEdges.push( edge );
      continue;
    }

    var srcId = data.source;
    var tgtId = data.target;

    pairId = srcId > tgtId ?
      tgtId + '$-$' + srcId :
      srcId + '$-$' + tgtId ;

    if( edgeIsUnbundled ){
      pairId = 'unbundled' + '$-$' + data.id;
    }

    if( hashTable[ pairId ] == null ){
      hashTable[ pairId ] = [];
      pairIds.push( pairId );
    }

    hashTable[ pairId ].push( edge );

    if( edgeIsUnbundled ){
      hashTable[ pairId ].hasUnbundled = true;
    }
  }

  var src, tgt, src_p, tgt_p, srcPos, tgtPos, srcW, srcH, tgtW, tgtH, srcShape, tgtShape;
  var vectorNormInverse;
  var badBezier;

  // for each pair (src, tgt), create the ctrl pts
  // Nested for loop is OK; total number of iterations for both loops = edgeCount
  for( var p = 0; p < pairIds.length; p++ ){
    pairId = pairIds[ p ];
    var pairEdges = hashTable[ pairId ];

    // for each pair id, the edges should be sorted by index
    pairEdges.sort( function( edge1, edge2 ){
      return edge1.poolIndex() - edge2.poolIndex();
    } );

    src = pairEdges[0]._private.source;
    tgt = pairEdges[0]._private.target;

    // make sure src/tgt distinction is consistent for bundled edges
    if( !pairEdges.hasUnbundled && src.id() > tgt.id() ){
      var temp = src;
      src = tgt;
      tgt = temp;
    }

    src_p = src._private;
    tgt_p = tgt._private;

    srcPos = src_p.position;
    tgtPos = tgt_p.position;

    srcW = src.outerWidth();
    srcH = src.outerHeight();

    tgtW = tgt.outerWidth();
    tgtH = tgt.outerHeight();

    srcShape = r.nodeShapes[ this.getNodeShape( src ) ];
    tgtShape = r.nodeShapes[ this.getNodeShape( tgt ) ];

    badBezier = false;


    if( (pairEdges.length > 1 && src !== tgt) || pairEdges.hasUnbundled ){

      // pt outside src shape to calc distance/displacement from src to tgt
      var srcOutside = srcShape.intersectLine(
        srcPos.x,
        srcPos.y,
        srcW,
        srcH,
        tgtPos.x,
        tgtPos.y,
        0
      );

      // pt outside tgt shape to calc distance/displacement from src to tgt
      var tgtOutside = tgtShape.intersectLine(
        tgtPos.x,
        tgtPos.y,
        tgtW,
        tgtH,
        srcPos.x,
        srcPos.y,
        0
      );

      var midptSrcPts = {
        x1: srcOutside[0],
        x2: tgtOutside[0],
        y1: srcOutside[1],
        y2: tgtOutside[1]
      };

      var posPts = {
        x1: srcPos.x,
        x2: tgtPos.x,
        y1: srcPos.y,
        y2: tgtPos.y
      };

      var dy = ( tgtOutside[1] - srcOutside[1] );
      var dx = ( tgtOutside[0] - srcOutside[0] );
      var l = Math.sqrt( dx * dx + dy * dy );

      var vector = {
        x: dx,
        y: dy
      };

      var vectorNorm = {
        x: vector.x / l,
        y: vector.y / l
      };
      vectorNormInverse = {
        x: -vectorNorm.y,
        y: vectorNorm.x
      };


      // if node shapes overlap, then no ctrl pts to draw
      if(
        tgtShape.checkPoint( srcOutside[0], srcOutside[1], 0, tgtW, tgtH, tgtPos.x, tgtPos.y )  &&
        srcShape.checkPoint( tgtOutside[0], tgtOutside[1], 0, srcW, srcH, srcPos.x, srcPos.y )
      ){
        vectorNormInverse = {};
        badBezier = true;
      }

    }

    var edge;
    var edge_p;
    var rs;

    for( var i = 0; i < pairEdges.length; i++ ){
      edge = pairEdges[ i ];
      edge_p = edge._private;
      rs = edge_p.rscratch;

      var edgeIndex1 = rs.lastEdgeIndex;
      var edgeIndex2 = i;

      var numEdges1 = rs.lastNumEdges;
      var numEdges2 = pairEdges.length;

      var curveStyle = edge.pstyle( 'curve-style' ).value;
      var ctrlptDists = edge.pstyle( 'control-point-distances' );
      var ctrlptWs = edge.pstyle( 'control-point-weights' );
      var bezierN = ctrlptDists && ctrlptWs ? Math.min( ctrlptDists.value.length, ctrlptWs.value.length ) : 1;
      var stepSize = edge.pstyle( 'control-point-step-size' ).pfValue;
      var ctrlptDist = ctrlptDists ? ctrlptDists.pfValue[0] : undefined;
      var ctrlptWeight = ctrlptWs.value[0];
      var edgeIsUnbundled = curveStyle === 'unbundled-bezier' || curveStyle === 'segments';

      var srcX1 = rs.lastSrcCtlPtX;
      var srcX2 = srcPos.x;
      var srcY1 = rs.lastSrcCtlPtY;
      var srcY2 = srcPos.y;
      var srcW1 = rs.lastSrcCtlPtW;
      var srcW2 = src.outerWidth();
      var srcH1 = rs.lastSrcCtlPtH;
      var srcH2 = src.outerHeight();

      var tgtX1 = rs.lastTgtCtlPtX;
      var tgtX2 = tgtPos.x;
      var tgtY1 = rs.lastTgtCtlPtY;
      var tgtY2 = tgtPos.y;
      var tgtW1 = rs.lastTgtCtlPtW;
      var tgtW2 = tgt.outerWidth();
      var tgtH1 = rs.lastTgtCtlPtH;
      var tgtH2 = tgt.outerHeight();

      var width1 = rs.lastW;
      var width2 = edge.pstyle( 'control-point-step-size' ).pfValue;

      var edgeDistances = edge.pstyle('edge-distances').value;

      if( badBezier ){
        rs.badBezier = true;
      } else {
        rs.badBezier = false;
      }

      if( srcX1 === srcX2 && srcY1 === srcY2 && srcW1 === srcW2 && srcH1 === srcH2
      &&  tgtX1 === tgtX2 && tgtY1 === tgtY2 && tgtW1 === tgtW2 && tgtH1 === tgtH2
      &&  width1 === width2
      &&  ((edgeIndex1 === edgeIndex2 && numEdges1 === numEdges2) || edgeIsUnbundled) ){
        // console.log('edge ctrl pt cache HIT')
        continue; // then the control points haven't changed and we can skip calculating them
      } else {
        rs.lastSrcCtlPtX = srcX2;
        rs.lastSrcCtlPtY = srcY2;
        rs.lastSrcCtlPtW = srcW2;
        rs.lastSrcCtlPtH = srcH2;
        rs.lastTgtCtlPtX = tgtX2;
        rs.lastTgtCtlPtY = tgtY2;
        rs.lastTgtCtlPtW = tgtW2;
        rs.lastTgtCtlPtH = tgtH2;
        rs.lastEdgeIndex = edgeIndex2;
        rs.lastNumEdges = numEdges2;
        rs.lastWidth = width2;
        // console.log('edge ctrl pt cache MISS')
      }

      if( src === tgt ){
        // Self-edge

        rs.edgeType = 'self';

        var j = i;
        var loopDist = stepSize;

        if( edgeIsUnbundled ){
          j = 0;
          loopDist = ctrlptDist;
        }

        rs.ctrlpts = [
          srcPos.x,
          srcPos.y - (1 + Math.pow( srcH, 1.12 ) / 100) * loopDist * (j / 3 + 1),

          srcPos.x - (1 + Math.pow( srcW, 1.12 ) / 100) * loopDist * (j / 3 + 1),
          srcPos.y
        ];

      } else if(
        hasCompounds &&
        ( src.isParent() || src.isChild() || tgt.isParent() || tgt.isChild() ) &&
        ( src.parents().anySame( tgt ) || tgt.parents().anySame( src ) )
      ){
        // Compound edge

        rs.edgeType = 'compound';

        // because the line approximation doesn't apply for compound beziers
        // (loop/self edges are already elided b/c of cheap src==tgt check)
        rs.badBezier = false;

        var j = i;
        var loopDist = stepSize;

        if( edgeIsUnbundled ){
          j = 0;
          loopDist = ctrlptDist;
        }

        var loopW = 50;

        var loopaPos = {
          x: srcPos.x - srcW / 2,
          y: srcPos.y - srcH / 2
        };

        var loopbPos = {
          x: tgtPos.x - tgtW / 2,
          y: tgtPos.y - tgtH / 2
        };

        var loopPos = {
          x: Math.min( loopaPos.x, loopbPos.x ),
          y: Math.min( loopaPos.y, loopbPos.y )
        };

        // avoids cases with impossible beziers
        var minCompoundStretch = 0.5;
        var compoundStretchA = Math.max( minCompoundStretch, Math.log( srcW * 0.01 ) );
        var compoundStretchB = Math.max( minCompoundStretch, Math.log( tgtW * 0.01 ) );

        rs.ctrlpts = [
          loopPos.x,
          loopPos.y - (1 + Math.pow( loopW, 1.12 ) / 100) * loopDist * (j / 3 + 1) * compoundStretchA,

          loopPos.x - (1 + Math.pow( loopW, 1.12 ) / 100) * loopDist * (j / 3 + 1) * compoundStretchB,
          loopPos.y
        ];

      } else if( curveStyle === 'segments' ){
        // Segments (multiple straight lines)

        rs.edgeType = 'segments';
        rs.segpts = [];

        var segmentWs = edge.pstyle( 'segment-weights' ).pfValue;
        var segmentDs = edge.pstyle( 'segment-distances' ).pfValue;
        var segmentsN = Math.min( segmentWs.length, segmentDs.length );

        for( var s = 0; s < segmentsN; s++ ){
          var w = segmentWs[ s ];
          var d = segmentDs[ s ];

          var w1 = 1 - w;
          var w2 = w;

          var midptPts = edgeDistances === 'node-position' ? posPts : midptSrcPts;

          var adjustedMidpt = {
            x: midptPts.x1 * w1 + midptPts.x2 * w2,
            y: midptPts.y1 * w1 + midptPts.y2 * w2
          };

          rs.segpts.push(
            adjustedMidpt.x + vectorNormInverse.x * d,
            adjustedMidpt.y + vectorNormInverse.y * d
          );
        }

      // Straight edge
      } else if(
        pairEdges.length % 2 === 1
        && i === Math.floor( pairEdges.length / 2 )
        && !edgeIsUnbundled
      ){

        rs.edgeType = 'straight';

      } else {
        // (Multi)bezier

        var multi = edgeIsUnbundled;

        rs.edgeType = multi ? 'multibezier' : 'bezier';
        rs.ctrlpts = [];

        for( var b = 0; b < bezierN; b++ ){
          var normctrlptDist = (0.5 - pairEdges.length / 2 + i) * stepSize;
          var manctrlptDist;
          var sign = math.signum( normctrlptDist );

          if( multi ){
            ctrlptDist = ctrlptDists ? ctrlptDists.pfValue[ b ] : stepSize; // fall back on step size
            ctrlptWeight = ctrlptWs.value[ b ];
          }

          if( edgeIsUnbundled ){ // multi or single unbundled
            manctrlptDist = ctrlptDist;
          } else {
            manctrlptDist = ctrlptDist !== undefined ? sign * ctrlptDist : undefined;
          }

          var distanceFromMidpoint = manctrlptDist !== undefined ? manctrlptDist : normctrlptDist;

          var w1 = 1 - ctrlptWeight;
          var w2 = ctrlptWeight;

          var midptPts = edgeDistances === 'node-position' ? posPts : midptSrcPts;

          var adjustedMidpt = {
            x: midptPts.x1 * w1 + midptPts.x2 * w2,
            y: midptPts.y1 * w1 + midptPts.y2 * w2
          };

          rs.ctrlpts.push(
            adjustedMidpt.x + vectorNormInverse.x * distanceFromMidpoint,
            adjustedMidpt.y + vectorNormInverse.y * distanceFromMidpoint
          );
        }

      }

      // find endpts for edge
      this.findEndpoints( edge );

      var badStart = !is.number( rs.startX ) || !is.number( rs.startY );
      var badAStart = !is.number( rs.arrowStartX ) || !is.number( rs.arrowStartY );
      var badEnd = !is.number( rs.endX ) || !is.number( rs.endY );
      var badAEnd = !is.number( rs.arrowEndX ) || !is.number( rs.arrowEndY );

      var minCpADistFactor = 3;
      var arrowW = this.getArrowWidth( edge.pstyle( 'width' ).pfValue ) * this.arrowShapeWidth;
      var minCpADist = minCpADistFactor * arrowW;

      if( rs.edgeType === 'bezier' ){
        var startACpDist = math.dist( { x: rs.ctrlpts[0], y: rs.ctrlpts[1] }, { x: rs.startX, y: rs.startY } );
        var closeStartACp = startACpDist < minCpADist;
        var endACpDist = math.dist( { x: rs.ctrlpts[0], y: rs.ctrlpts[1] }, { x: rs.endX, y: rs.endY } );
        var closeEndACp = endACpDist < minCpADist;

        var overlapping = false;

        if( badStart || badAStart || closeStartACp ){
          overlapping = true;

          // project control point along line from src centre to outside the src shape
          // (otherwise intersection will yield nothing)
          var cpD = { // delta
            x: rs.ctrlpts[0] - srcPos.x,
            y: rs.ctrlpts[1] - srcPos.y
          };
          var cpL = Math.sqrt( cpD.x * cpD.x + cpD.y * cpD.y ); // length of line
          var cpM = { // normalised delta
            x: cpD.x / cpL,
            y: cpD.y / cpL
          };
          var radius = Math.max( srcW, srcH );
          var cpProj = { // *2 radius guarantees outside shape
            x: rs.ctrlpts[0] + cpM.x * 2 * radius,
            y: rs.ctrlpts[1] + cpM.y * 2 * radius
          };

          var srcCtrlPtIntn = srcShape.intersectLine(
            srcPos.x,
            srcPos.y,
            srcW,
            srcH,
            cpProj.x,
            cpProj.y,
            0
          );

          if( closeStartACp ){
            rs.ctrlpts[0] = rs.ctrlpts[0] + cpM.x * (minCpADist - startACpDist);
            rs.ctrlpts[1] = rs.ctrlpts[1] + cpM.y * (minCpADist - startACpDist);
          } else {
            rs.ctrlpts[0] = srcCtrlPtIntn[0] + cpM.x * minCpADist;
            rs.ctrlpts[1] = srcCtrlPtIntn[1] + cpM.y * minCpADist;
          }
        }

        if( badEnd || badAEnd || closeEndACp ){
          overlapping = true;

          // project control point along line from tgt centre to outside the tgt shape
          // (otherwise intersection will yield nothing)
          var cpD = { // delta
            x: rs.ctrlpts[0] - tgtPos.x,
            y: rs.ctrlpts[1] - tgtPos.y
          };
          var cpL = Math.sqrt( cpD.x * cpD.x + cpD.y * cpD.y ); // length of line
          var cpM = { // normalised delta
            x: cpD.x / cpL,
            y: cpD.y / cpL
          };
          var radius = Math.max( srcW, srcH );
          var cpProj = { // *2 radius guarantees outside shape
            x: rs.ctrlpts[0] + cpM.x * 2 * radius,
            y: rs.ctrlpts[1] + cpM.y * 2 * radius
          };

          var tgtCtrlPtIntn = tgtShape.intersectLine(
            tgtPos.x,
            tgtPos.y,
            tgtW,
            tgtH,
            cpProj.x,
            cpProj.y,
            0
          );

          if( closeEndACp ){
            rs.ctrlpts[0] = rs.ctrlpts[0] + cpM.x * (minCpADist - endACpDist);
            rs.ctrlpts[1] = rs.ctrlpts[1] + cpM.y * (minCpADist - endACpDist);
          } else {
            rs.ctrlpts[0] = tgtCtrlPtIntn[0] + cpM.x * minCpADist;
            rs.ctrlpts[1] = tgtCtrlPtIntn[1] + cpM.y * minCpADist;
          }

        }

        if( overlapping ){
          // recalc endpts
          this.findEndpoints( edge );
        }

      }

      if( rs.edgeType === 'multibezier' || rs.edgeType === 'bezier' || rs.edgeType === 'self' || rs.edgeType === 'compound' ){
        rs.allpts = [];

        rs.allpts.push( rs.startX, rs.startY );

        for( var b = 0; b + 1 < rs.ctrlpts.length; b += 2 ){
          // ctrl pt itself
          rs.allpts.push( rs.ctrlpts[ b ], rs.ctrlpts[ b + 1] );

          // the midpt between ctrlpts as intermediate destination pts
          if( b + 3 < rs.ctrlpts.length ){
            rs.allpts.push( (rs.ctrlpts[ b ] + rs.ctrlpts[ b + 2]) / 2, (rs.ctrlpts[ b + 1] + rs.ctrlpts[ b + 3]) / 2 );
          }
        }

        rs.allpts.push( rs.endX, rs.endY );

        var m, mt;
        if( rs.ctrlpts.length / 2 % 2 === 0 ){
          m = rs.allpts.length / 2 - 1;

          rs.midX = rs.allpts[ m ];
          rs.midY = rs.allpts[ m + 1];
        } else {
          m = rs.allpts.length / 2 - 3;
          mt = 0.5;

          rs.midX = math.qbezierAt( rs.allpts[ m ], rs.allpts[ m + 2], rs.allpts[ m + 4], mt );
          rs.midY = math.qbezierAt( rs.allpts[ m + 1], rs.allpts[ m + 3], rs.allpts[ m + 5], mt );
        }

      } else if( rs.edgeType === 'straight' ){
        // need to calc these after endpts
        rs.allpts = [ rs.startX, rs.startY, rs.endX, rs.endY ];

        // default midpt for labels etc
        rs.midX = ( rs.startX + rs.endX + rs.arrowStartX + rs.arrowEndX ) / 4;
        rs.midY = ( rs.startY + rs.endY + rs.arrowStartY + rs.arrowEndY ) / 4;

      } else if( rs.edgeType === 'segments' ){
        rs.allpts = [];
        rs.allpts.push( rs.startX, rs.startY );
        rs.allpts.push.apply( rs.allpts, rs.segpts );
        rs.allpts.push( rs.endX, rs.endY );

        if( rs.segpts.length % 4 === 0 ){
          var i2 = rs.segpts.length / 2;
          var i1 = i2 - 2;

          rs.midX = ( rs.segpts[ i1 ] + rs.segpts[ i2 ] ) / 2;
          rs.midY = ( rs.segpts[ i1 + 1] + rs.segpts[ i2 + 1] ) / 2;
        } else {
          var i1 = rs.segpts.length / 2 - 1;

          rs.midX = rs.segpts[ i1 ];
          rs.midY = rs.segpts[ i1 + 1];
        }


      }

      this.projectLines( edge );
      this.calculateArrowAngles( edge );
      this.recalculateEdgeLabelProjections( edge );
      this.calculateLabelAngles( edge );

    } // for pair edges
  } // for pair ids

  for( var i = 0; i < haystackEdges.length; i++ ){
    var edge = haystackEdges[ i ];
    var _p = edge._private;
    var rscratch = _p.rscratch;
    var rs = rscratch;

    if( !rscratch.haystack ){
      var angle = Math.random() * 2 * Math.PI;

      rscratch.source = {
        x: Math.cos( angle ),
        y: Math.sin( angle )
      };

      var angle = Math.random() * 2 * Math.PI;

      rscratch.target = {
        x: Math.cos( angle ),
        y: Math.sin( angle )
      };

    }

    var src = _p.source;
    var tgt = _p.target;
    var srcPos = src._private.position;
    var tgtPos = tgt._private.position;
    var srcW = src.width();
    var tgtW = tgt.width();
    var srcH = src.height();
    var tgtH = tgt.height();
    var radius = edge.pstyle( 'haystack-radius' ).value;
    var halfRadius = radius / 2; // b/c have to half width/height

    rs.haystackPts = rs.allpts = [
      rs.source.x * srcW * halfRadius + srcPos.x,
      rs.source.y * srcH * halfRadius + srcPos.y,
      rs.target.x * tgtW * halfRadius + tgtPos.x,
      rs.target.y * tgtH * halfRadius + tgtPos.y
    ];

    rs.midX = (rs.allpts[0] + rs.allpts[2]) / 2;
    rs.midY = (rs.allpts[1] + rs.allpts[3]) / 2;

    // always override as haystack in case set to different type previously
    rscratch.edgeType = 'haystack';
    rscratch.haystack = true;

    this.projectLines( edge );
    this.calculateArrowAngles( edge );
    this.recalculateEdgeLabelProjections( edge );
    this.calculateLabelAngles( edge );
  }

  return hashTable;
};

var getAngleFromDisp = function( dispX, dispY ){
  return Math.atan2( dispY, dispX ) - Math.PI / 2;
};

BRp.calculateArrowAngles = function( edge ){
  var rs = edge._private.rscratch;
  var isHaystack = rs.edgeType === 'haystack';
  var isMultibezier = rs.edgeType === 'multibezier';
  var isSegments = rs.edgeType === 'segments';
  var isCompound = rs.edgeType === 'compound';
  var isSelf = rs.edgeType === 'self';

  // Displacement gives direction for arrowhead orientation
  var dispX, dispY;
  var startX, startY, endX, endY;

  var srcPos = edge._private.source._private.position;
  var tgtPos = edge._private.target._private.position;

  if( isHaystack ){
    startX = rs.haystackPts[0];
    startY = rs.haystackPts[1];
    endX = rs.haystackPts[2];
    endY = rs.haystackPts[3];
  } else {
    startX = rs.arrowStartX;
    startY = rs.arrowStartY;
    endX = rs.arrowEndX;
    endY = rs.arrowEndY;
  }

  // source
  //

  dispX = srcPos.x - startX;
  dispY = srcPos.y - startY;

  rs.srcArrowAngle = getAngleFromDisp( dispX, dispY );

  // mid target
  //

  var midX = rs.midX;
  var midY = rs.midY;

  if( isHaystack ){
    midX = ( startX + endX ) / 2;
    midY = ( startY + endY ) / 2;
  }

  dispX = endX - startX;
  dispY = endY - startY;

  if( isSelf ){
    dispX = -1;
    dispY = 1;
  } else if( isSegments ){
    var pts = rs.allpts;

    if( pts.length / 2 % 2 === 0 ){
      var i2 = pts.length / 2;
      var i1 = i2 - 2;

      dispX = ( pts[ i2 ] - pts[ i1 ] );
      dispY = ( pts[ i2 + 1] - pts[ i1 + 1] );
    } else {
      var i2 = pts.length / 2 - 1;
      var i1 = i2 - 2;
      var i3 = i2 + 2;

      dispX = ( pts[ i2 ] - pts[ i1 ] );
      dispY = ( pts[ i2 + 1] - pts[ i1 + 1] );
    }
  } else if( isMultibezier || isCompound ){
    var pts = rs.allpts;
    var cpts = rs.ctrlpts;
    var bp0x, bp0y;
    var bp1x, bp1y;

    if( cpts.length / 2 % 2 === 0 ){
      var p0 = pts.length / 2 - 1; // startpt
      var ic = p0 + 2;
      var p1 = ic + 2;

      bp0x = math.qbezierAt( pts[ p0 ], pts[ ic ], pts[ p1 ], 0.0 );
      bp0y = math.qbezierAt( pts[ p0 + 1], pts[ ic + 1], pts[ p1 + 1], 0.0 );

      bp1x = math.qbezierAt( pts[ p0 ], pts[ ic ], pts[ p1 ], 0.0001 );
      bp1y = math.qbezierAt( pts[ p0 + 1], pts[ ic + 1], pts[ p1 + 1], 0.0001 );
    } else {
      var ic = pts.length / 2 - 1; // ctrpt
      var p0 = ic - 2; // startpt
      var p1 = ic + 2; // endpt

      bp0x = math.qbezierAt( pts[ p0 ], pts[ ic ], pts[ p1 ], 0.4999 );
      bp0y = math.qbezierAt( pts[ p0 + 1], pts[ ic + 1], pts[ p1 + 1], 0.4999 );

      bp1x = math.qbezierAt( pts[ p0 ], pts[ ic ], pts[ p1 ], 0.5 );
      bp1y = math.qbezierAt( pts[ p0 + 1], pts[ ic + 1], pts[ p1 + 1], 0.5 );
    }

    dispX = ( bp1x - bp0x );
    dispY = ( bp1y - bp0y );
  }

  rs.midtgtArrowAngle = getAngleFromDisp( dispX, dispY );

  rs.midDispX = dispX;
  rs.midDispY = dispY;

  // mid source
  //

  dispX *= -1;
  dispY *= -1;

  if( isSegments ){
    var pts = rs.allpts;

    if( pts.length / 2 % 2 === 0 ){
      // already ok
    } else {
      var i2 = pts.length / 2 - 1;
      var i3 = i2 + 2;

      dispX = -( pts[ i3 ] - pts[ i2 ] );
      dispY = -( pts[ i3 + 1] - pts[ i2 + 1] );
    }
  }

  rs.midsrcArrowAngle = getAngleFromDisp( dispX, dispY );

  // target
  //

  dispX = tgtPos.x - endX;
  dispY = tgtPos.y - endY;

  rs.tgtArrowAngle = getAngleFromDisp( dispX, dispY );
};

BRp.calculateLabelAngles = function( ele ){
  var _p = ele._private;
  var rs = _p.rscratch;
  var isEdge = ele.isEdge();
  var rot = ele.pstyle( 'text-rotation' );
  var rotStr = rot.strValue;

  if( rotStr === 'none' ){
    rs.labelAngle = rs.sourceLabelAngle = rs.targetLabelAngle = 0;
  } else if( isEdge && rotStr === 'autorotate' ){
    rs.labelAngle = Math.atan( rs.midDispY / rs.midDispX );
    rs.sourceLabelAngle = rs.sourceLabelAutoAngle;
    rs.targetLabelAngle = rs.targetLabelAutoAngle;
  } else if( rotStr === 'autorotate' ){
    rs.labelAngle = rs.sourceLabelAngle = rs.targetLabelAngle = 0;
  } else {
    rs.labelAngle = rs.sourceLabelAngle = rs.targetLabelAngle = rot.pfValue;
  }
};


BRp.findEndpoints = function( edge ){
  var r = this;
  var intersect;

  var source = edge.source()[0];
  var target = edge.target()[0];

  var src_p = source._private;
  var tgt_p = target._private;

  var srcPos = src_p.position;
  var tgtPos = tgt_p.position;

  var tgtArShape = edge.pstyle( 'target-arrow-shape' ).value;
  var srcArShape = edge.pstyle( 'source-arrow-shape' ).value;

  var rs = edge._private.rscratch;

  var et = rs.edgeType;
  var bezier = et === 'bezier' || et === 'multibezier' || et === 'self' || et === 'compound';
  var multi = et !== 'bezier';
  var lines = et === 'straight' || et === 'segments';
  var segments = et === 'segments';
  var hasEndpts = bezier || multi || lines;

  var p1, p2;

  if( bezier ){
    var cpStart = [ rs.ctrlpts[0], rs.ctrlpts[1] ];
    var cpEnd = multi ? [ rs.ctrlpts[ rs.ctrlpts.length - 2], rs.ctrlpts[ rs.ctrlpts.length - 1] ] : cpStart;

    p1 = cpEnd;
    p2 = cpStart;
  } else if( lines ){
    var srcArrowFromPt = !segments ? [ tgtPos.x, tgtPos.y ] : rs.segpts.slice( 0, 2 );
    var tgtArrowFromPt = !segments ? [ srcPos.x, srcPos.y ] : rs.segpts.slice( rs.segpts.length - 2 );

    p1 = tgtArrowFromPt;
    p2 = srcArrowFromPt;
  }

  intersect = r.nodeShapes[ this.getNodeShape( target ) ].intersectLine(
    tgtPos.x,
    tgtPos.y,
    target.outerWidth(),
    target.outerHeight(),
    p1[0],
    p1[1],
    0
  );

  var arrowEnd = math.shortenIntersection( intersect, p1,
    r.arrowShapes[ tgtArShape ].spacing( edge ) );
  var edgeEnd = math.shortenIntersection( intersect, p1,
    r.arrowShapes[ tgtArShape ].gap( edge ) );

  rs.endX = edgeEnd[0];
  rs.endY = edgeEnd[1];

  rs.arrowEndX = arrowEnd[0];
  rs.arrowEndY = arrowEnd[1];

  intersect = r.nodeShapes[ this.getNodeShape( source ) ].intersectLine(
    srcPos.x,
    srcPos.y,
    source.outerWidth(),
    source.outerHeight(),
    p2[0],
    p2[1],
    0
  );

  var arrowStart = math.shortenIntersection(
    intersect, p2,
    r.arrowShapes[ srcArShape ].spacing( edge )
  );
  var edgeStart = math.shortenIntersection(
    intersect, p2,
    r.arrowShapes[ srcArShape ].gap( edge )
  );

  rs.startX = edgeStart[0];
  rs.startY = edgeStart[1];

  rs.arrowStartX = arrowStart[0];
  rs.arrowStartY = arrowStart[1];

  if( hasEndpts ){
    if( !is.number( rs.startX ) || !is.number( rs.startY ) || !is.number( rs.endX ) || !is.number( rs.endY ) ){
      rs.badLine = true;
    } else {
      rs.badLine = false;
    }
  }
};

BRp.getArrowWidth = BRp.getArrowHeight = function( edgeWidth ){
  var cache = this.arrowWidthCache = this.arrowWidthCache || {};

  var cachedVal = cache[ edgeWidth ];
  if( cachedVal ){
    return cachedVal;
  }

  cachedVal =  Math.max( Math.pow( edgeWidth * 13.37, 0.9 ), 29 );
  cache[ edgeWidth ] = cachedVal;

  return cachedVal;
};

module.exports = BRp;

},{"../../../collection/zsort":32,"../../../is":83,"../../../math":85,"../../../util":100,"../../../window":107}],59:[function(_dereq_,module,exports){
'use strict';

var BRp = {};

BRp.getCachedImage = function( url, crossOrigin, onLoad ){
  var r = this;
  var imageCache = r.imageCache = r.imageCache || {};
  var cache = imageCache[ url ];

  if( cache ){
    if( !cache.image.complete ){
      cache.image.addEventListener('load', onLoad);
    }

    return cache.image;
  } else {
    cache = imageCache[ url ] = imageCache[ url ] || {};

    var image = cache.image = new Image(); // eslint-disable-line no-undef
    image.addEventListener('load', onLoad);

    // #1582 safari doesn't load data uris with crossOrigin properly
    // https://bugs.webkit.org/show_bug.cgi?id=123978
    var dataUriPrefix = 'data:';
    var isDataUri = url.substring( 0, dataUriPrefix.length ).toLowerCase() === dataUriPrefix;
    if( !isDataUri ){
      image.crossOrigin = crossOrigin; // prevent tainted canvas
    }

    image.src = url;

    return image;
  }
};

module.exports = BRp;

},{}],60:[function(_dereq_,module,exports){
'use strict';

var is = _dereq_( '../../../is' );
var util = _dereq_( '../../../util' );

var BaseRenderer = function( options ){ this.init( options ); };
var BR = BaseRenderer;
var BRp = BR.prototype;

BRp.clientFunctions = [ 'redrawHint', 'render', 'renderTo', 'matchCanvasSize', 'nodeShapeImpl', 'arrowShapeImpl' ];

BRp.init = function( options ){
  var r = this;

  r.options = options;

  r.cy = options.cy;

  r.container = options.cy.container();

  r.selection = [ undefined, undefined, undefined, undefined, 0]; // Coordinates for selection box, plus enabled flag

  r.bezierProjPcts = [ 0.05, 0.225, 0.4, 0.5, 0.6, 0.775, 0.95 ];

  //--Pointer-related data
  r.hoverData = {down: null, last: null,
      downTime: null, triggerMode: null,
      dragging: false,
      initialPan: [ null, null ], capture: false};

  r.dragData = {possibleDragElements: []};

  r.touchData = {
    start: null, capture: false,

    // These 3 fields related to tap, taphold events
    startPosition: [ null, null, null, null, null, null ],
    singleTouchStartTime: null,
    singleTouchMoved: true,

    now: [ null, null, null, null, null, null ],
    earlier: [ null, null, null, null, null, null ]
  };

  r.redraws = 0;
  r.showFps = options.showFps;

  r.hideEdgesOnViewport = options.hideEdgesOnViewport;
  r.hideLabelsOnViewport = options.hideLabelsOnViewport;
  r.textureOnViewport = options.textureOnViewport;
  r.wheelSensitivity = options.wheelSensitivity;
  r.motionBlurEnabled = options.motionBlur; // on by default
  r.forcedPixelRatio = options.pixelRatio;
  r.motionBlur = options.motionBlur; // for initial kick off
  r.motionBlurOpacity = options.motionBlurOpacity;
  r.motionBlurTransparency = 1 - r.motionBlurOpacity;
  r.motionBlurPxRatio = 1;
  r.mbPxRBlurry = 1; //0.8;
  r.minMbLowQualFrames = 4;
  r.fullQualityMb = false;
  r.clearedForMotionBlur = [];
  r.desktopTapThreshold = options.desktopTapThreshold;
  r.desktopTapThreshold2 = options.desktopTapThreshold * options.desktopTapThreshold;
  r.touchTapThreshold = options.touchTapThreshold;
  r.touchTapThreshold2 = options.touchTapThreshold * options.touchTapThreshold;
  r.tapholdDuration = 500;

  r.bindings = [];
  r.beforeRenderCallbacks = [];
  r.beforeRenderPriorities = { // higher priority execs before lower one
    animations:   400,
    eleCalcs:     300,
    eleTxrDeq:    200,
    lyrTxrDeq:    100
  };

  r.registerNodeShapes();
  r.registerArrowShapes();
  r.registerCalculationListeners();
  r.load();
};

BRp.notify = function( params ){
  var types;
  var r = this;

  // the renderer can't be notified after it's destroyed
  if( this.destroyed ){ return; }

  if( is.array( params.type ) ){
    types = params.type;

  } else {
    types = [ params.type ];
  }

  var has = {};
  for( var i = 0; i < types.length; i++ ){
    var type = types[ i ];

    has[ type ] = true;
  } // for

  if( has['destroy'] ){
    r.destroy();
    return;
  }

  if( has['add'] || has['remove'] || has['load'] || has['style'] ){
    r.updateCachedZSortedEles();
  }

  if( has['viewport'] ){
    r.redrawHint( 'select', true );
  }

  if( has['load'] || has['resize'] ){
    r.invalidateContainerClientCoordsCache();
    r.matchCanvasSize( r.container );
  }

  r.redrawHint( 'eles', true );
  r.redrawHint( 'drag', true );

  this.startRenderLoop();

  this.redraw();
};

BRp.destroy = function(){
  var r = this;

  r.destroyed = true;

  r.cy.stopAnimationLoop();

  for( var i = 0; i < r.bindings.length; i++ ){
    var binding = r.bindings[ i ];
    var b = binding;
    var tgt = b.target;

    ( tgt.off || tgt.removeEventListener ).apply( tgt, b.args );
  }

  r.bindings = [];
  r.beforeRenderCallbacks = [];
  r.onUpdateEleCalcsFns = [];

  if( r.removeObserver ){
    r.removeObserver.disconnect();
  }

  if( r.styleObserver ){
    r.styleObserver.disconnect();
  }

  if( r.labelCalcDiv ){
    try {
      document.body.removeChild( r.labelCalcDiv ); // eslint-disable-line no-undef
    } catch( e ){
      // ie10 issue #1014
    }
  }
};

[
  _dereq_( './arrow-shapes' ),
  _dereq_( './coord-ele-math' ),
  _dereq_( './images' ),
  _dereq_( './load-listeners' ),
  _dereq_( './node-shapes' ),
  _dereq_( './redraw' )
].forEach( function( props ){
  util.extend( BRp, props );
} );

module.exports = BR;

},{"../../../is":83,"../../../util":100,"./arrow-shapes":57,"./coord-ele-math":58,"./images":59,"./load-listeners":61,"./node-shapes":62,"./redraw":63}],61:[function(_dereq_,module,exports){
'use strict';

var is = _dereq_( '../../../is' );
var util = _dereq_( '../../../util' );
var math = _dereq_( '../../../math' );
var Event = _dereq_( '../../../event' );

var BRp = {};

BRp.registerBinding = function( target, event, handler, useCapture ){
  var args = Array.prototype.slice.apply( arguments, [1] ); // copy
  var b = this.binder( target );

  return b.on.apply( b, args );
};

BRp.binder = function( tgt ){
  var r = this;

  var tgtIsDom = tgt === window || tgt === document || tgt === document.body || is.domElement( tgt );

  if( r.supportsPassiveEvents == null ){

    // from https://github.com/WICG/EventListenerOptions/blob/gh-pages/explainer.md#feature-detection
    var supportsPassive = false;
    try {
      var opts = Object.defineProperty( {}, 'passive', {
        get: function(){
          supportsPassive = true;
        }
      } );

      window.addEventListener( 'test', null, opts );
    } catch( err ){}

    r.supportsPassiveEvents = supportsPassive;
  }

  var on = function( event, handler, useCapture ){
    var args = Array.prototype.slice.call( arguments );

    if( tgtIsDom && r.supportsPassiveEvents ){ // replace useCapture w/ opts obj
      args[2] = {
        capture: useCapture != null ? useCapture : false,
        passive: false,
        once: false
      };
    }

    r.bindings.push({
      target: tgt,
      args: args
    });

    ( tgt.addEventListener || tgt.on ).apply( tgt, args );

    return this;
  };

  return {
    on: on,
    addEventListener: on,
    addListener: on,
    bind: on
  };
};

BRp.nodeIsDraggable = function( node ){
  return (
    node
    && node.isNode()
    && !node.locked()
    && node.grabbable()
  );
};

BRp.nodeIsGrabbable = function( node ){
  return (
    this.nodeIsDraggable( node )
    && node.pstyle( 'opacity' ).value !== 0
    && node.pstyle( 'visibility' ).value === 'visible'
    && node.pstyle( 'display' ).value === 'element'
  );
};

BRp.load = function(){
  var r = this;

  var triggerEvents = function( target, names, e, props ){
    if( target == null ){
      target = r.cy;
    }

    for( var i = 0; i < names.length; i++ ){
      var name = names[ i ];

      var event = new Event( e, util.extend( { type: name }, props ) );
      target.trigger( event );
    }
  };

  var isMultSelKeyDown = function( e ){
    return e.shiftKey || e.metaKey || e.ctrlKey; // maybe e.altKey
  };

  var allowPanningPassthrough = function( down, downs ){
    var allowPassthrough = true;

    if( r.cy.hasCompoundNodes() && down && down.isEdge() ){
      // a compound node below the edge => no passthrough panning
      for( var i = 0; downs && i < downs.length; i++ ){
        var down = downs[i];

        if( down.isNode() && down.isParent() ){
          allowPassthrough = false;
          break;
        }
      }
    } else {
      allowPassthrough = true;
    }

    return allowPassthrough;
  };

  var getDragListIds = function( opts ){
    var listHasId;

    if( opts.addToList && r.cy.hasCompoundNodes() ){ // only needed for compound graphs
      if( !opts.addToList.hasId ){ // build ids lookup if doesn't already exist
        opts.addToList.hasId = {};

        for( var i = 0; i < opts.addToList.length; i++ ){
          var ele = opts.addToList[ i ];

          opts.addToList.hasId[ ele.id() ] = true;
        }
      }

      listHasId = opts.addToList.hasId;
    }

    return listHasId || {};
  };

  var setGrabbed = function( ele ){
    ele[0]._private.grabbed = true;
  };

  var setFreed = function( ele ){
    ele[0]._private.grabbed = false;
  };

  var setInDragLayer = function( ele ){
    ele[0]._private.rscratch.inDragLayer = true;
  };

  var setOutDragLayer = function( ele ){
    ele[0]._private.rscratch.inDragLayer = false;
  };

  var setGrabTarget = function( ele ){
    ele[0]._private.rscratch.isGrabTarget = true;
  };

  var removeGrabTarget = function( ele ){
    ele[0]._private.rscratch.isGrabTarget = false;
  };

  var addToDragList = function( ele, opts ){
    var listHasId = getDragListIds( opts );

    if( !listHasId[ ele.id() ] ){
      opts.addToList.push( ele );
      listHasId[ ele.id() ] = true;

      setGrabbed( ele );
    }
  };

  // helper function to determine which child nodes and inner edges
  // of a compound node to be dragged as well as the grabbed and selected nodes
  var addDescendantsToDrag = function( node, opts ){
    if( !node.cy().hasCompoundNodes() ){
      return;
    }

    if( opts.inDragLayer == null && opts.addToList == null ){ return; } // nothing to do

    var innerNodes = node.descendants();

    if( opts.inDragLayer ){
      innerNodes.forEach( setInDragLayer );
      innerNodes.connectedEdges().forEach( setInDragLayer );
    }

    if( opts.addToList ){
      innerNodes.forEach(function( ele ){
        addToDragList( ele, opts );
      });
    }
  };

  // adds the given nodes and its neighbourhood to the drag layer
  var addNodesToDrag = function( nodes, opts ){
    opts = opts || {};

    var hasCompoundNodes = nodes.cy().hasCompoundNodes();

    if( opts.inDragLayer ){
      nodes.forEach( setInDragLayer );

      nodes.neighborhood().stdFilter(function( ele ){
        return !hasCompoundNodes || ele.isEdge();
      }).forEach( setInDragLayer );
    }

    if( opts.addToList ){
      nodes.forEach(function( ele ){
        addToDragList( ele, opts );
      });
    }

    addDescendantsToDrag( nodes, opts ); // always add to drag

    // also add nodes and edges related to the topmost ancestor
    updateAncestorsInDragLayer( nodes, {
      inDragLayer: opts.inDragLayer
    } );

    r.updateCachedGrabbedEles();
  };

  var addNodeToDrag = addNodesToDrag;

  var freeDraggedElements = function( grabbedEles ){
    if( !grabbedEles ){ return; }

    grabbedEles.hasId = {}; // clear the id list

    // just go over all elements rather than doing a bunch of (possibly expensive) traversals
    r.getCachedZSortedEles().forEach(function( ele ){
      setFreed( ele );
      setOutDragLayer( ele );
      removeGrabTarget( ele );
    });

    r.updateCachedGrabbedEles();
  };

  // helper function to determine which ancestor nodes and edges should go
  // to the drag layer (or should be removed from drag layer).
  var updateAncestorsInDragLayer = function( node, opts ){

    if( opts.inDragLayer == null && opts.addToList == null ){ return; } // nothing to do

    if( !node.cy().hasCompoundNodes() ){
      return;
    }

    // find top-level parent
    var parent = node.ancestors().orphans();

    // no parent node: no nodes to add to the drag layer
    if( parent.same( node ) ){
      return;
    }

    var nodes = parent.descendants().spawnSelf()
      .merge( parent )
      .unmerge( node )
      .unmerge( node.descendants() )
    ;

    var edges = nodes.connectedEdges();

    if( opts.inDragLayer ){
      edges.forEach( setInDragLayer );
      nodes.forEach( setInDragLayer );
    }

    if( opts.addToList ){
      nodes.forEach(function( ele ){
        addToDragList( ele, opts );
      });
    }
  };

  var haveMutationsApi = typeof MutationObserver !== 'undefined';

  // watch for when the cy container is removed from the dom
  if( haveMutationsApi ){
    r.removeObserver = new MutationObserver( function( mutns ){ // eslint-disable-line no-undef
      for( var i = 0; i < mutns.length; i++ ){
        var mutn = mutns[ i ];
        var rNodes = mutn.removedNodes;

        if( rNodes ){ for( var j = 0; j < rNodes.length; j++ ){
          var rNode = rNodes[ j ];

          if( rNode === r.container ){
            r.destroy();
            break;
          }
        } }
      }
    } );

    if( r.container.parentNode ){
      r.removeObserver.observe( r.container.parentNode, { childList: true } );
    }
  } else {
    r.registerBinding( r.container, 'DOMNodeRemoved', function( e ){
      r.destroy();
    } );
  }

  var onResize = util.debounce( function(){
    r.cy.invalidateSize();
    r.invalidateContainerClientCoordsCache();

    r.matchCanvasSize( r.container );
    r.redrawHint( 'eles', true );
    r.redrawHint( 'drag', true );
    r.redraw();
  }, 100 );

  if( haveMutationsApi ){
    r.styleObserver = new MutationObserver( onResize ); // eslint-disable-line no-undef

    r.styleObserver.observe( r.container, { attributes: true } );
  }

  // auto resize
  r.registerBinding( window, 'resize', onResize ); // eslint-disable-line no-undef

  var invalCtnrBBOnScroll = function( domEle ){
    r.registerBinding( domEle, 'scroll', function( e ){
      r.invalidateContainerClientCoordsCache();
    } );
  };

  var bbCtnr = r.cy.container();

  for( ;; ){

    invalCtnrBBOnScroll( bbCtnr );

    if( bbCtnr.parentNode ){
      bbCtnr = bbCtnr.parentNode;
    } else {
      break;
    }

  }

  // stop right click menu from appearing on cy
  r.registerBinding( r.container, 'contextmenu', function( e ){
    e.preventDefault();
  } );

  var inBoxSelection = function(){
    return r.selection[4] !== 0;
  };

  var eventInContainer = function( e ){
    // save cycles if mouse events aren't to be captured
    var containerPageCoords = r.findContainerClientCoords();
    var x = containerPageCoords[0];
    var y = containerPageCoords[1];
    var width = containerPageCoords[2];
    var height = containerPageCoords[3];

    var positions = e.touches ? e.touches : [ e ];
    var atLeastOnePosInside = false;

    for( var i = 0; i < positions.length; i++ ){
      var p = positions[i];

      if( x <= p.clientX && p.clientX <= x + width
        && y <= p.clientY && p.clientY <= y + height
      ){
        atLeastOnePosInside = true;
        break;
      }
    }

    if( !atLeastOnePosInside ){ return false; }

    var container = r.container;
    var target = e.target;
    var tParent = target.parentNode;
    var containerIsTarget = false;

    while( tParent ){
      if( tParent === container ){
        containerIsTarget = true;
        break;
      }

      tParent = tParent.parentNode;
    }

    if( !containerIsTarget ){ return false; } // if target is outisde cy container, then this event is not for us

    return true;
  };

  // Primary key
  r.registerBinding( r.container, 'mousedown', function mousedownHandler( e ){
    if( !eventInContainer(e) ){ return; }

    e.preventDefault();
    r.hoverData.capture = true;
    r.hoverData.which = e.which;

    var cy = r.cy;
    var gpos = [ e.clientX, e.clientY ];
    var pos = r.projectIntoViewport( gpos[0], gpos[1] );
    var select = r.selection;
    var nears = r.findNearestElements( pos[0], pos[1], true, false );
    var near = nears[0];
    var draggedElements = r.dragData.possibleDragElements;

    r.hoverData.mdownPos = pos;
    r.hoverData.mdownGPos = gpos;

    var checkForTaphold = function(){
      r.hoverData.tapholdCancelled = false;

      clearTimeout( r.hoverData.tapholdTimeout );

      r.hoverData.tapholdTimeout = setTimeout( function(){

        if( r.hoverData.tapholdCancelled ){
          return;
        } else {
          var ele = r.hoverData.down;

          if( ele ){
            ele.trigger( new Event( e, {
              type: 'taphold',
              cyPosition: { x: pos[0], y: pos[1] }
            } ) );
          } else {
            cy.trigger( new Event( e, {
              type: 'taphold',
              cyPosition: { x: pos[0], y: pos[1] }
            } ) );
          }
        }

      }, r.tapholdDuration );
    };

    // Right click button
    if( e.which == 3 ){

      r.hoverData.cxtStarted = true;

      var cxtEvt = new Event( e, {
        type: 'cxttapstart',
        cyPosition: { x: pos[0], y: pos[1] }
      } );

      if( near ){
        near.activate();
        near.trigger( cxtEvt );

        r.hoverData.down = near;
      } else {
        cy.trigger( cxtEvt );
      }

      r.hoverData.downTime = (new Date()).getTime();
      r.hoverData.cxtDragged = false;

    // Primary button
    } else if( e.which == 1 ){

      if( near ){
        near.activate();
      }

      // Element dragging
      {
        // If something is under the cursor and it is draggable, prepare to grab it
        if( near != null ){

          if( r.nodeIsGrabbable( near ) ){

            var grabEvent = new Event( e, {
              type: 'grab',
              cyPosition: { x: pos[0], y: pos[1] }
            } );

            setGrabTarget( near );

            if( !near.selected() ){

              draggedElements = r.dragData.possibleDragElements = [];
              addNodeToDrag( near, { addToList: draggedElements } );

              near.trigger( grabEvent );

            } else if( near.selected() ){
              draggedElements = r.dragData.possibleDragElements = [  ];

              var selectedNodes = cy.$( function(){ return this.isNode() && this.selected() && r.nodeIsGrabbable( this ); } );

              addNodesToDrag( selectedNodes, { addToList: draggedElements } );

              near.trigger( grabEvent );
            }

            r.redrawHint( 'eles', true );
            r.redrawHint( 'drag', true );

          }

        }

        r.hoverData.down = near;
        r.hoverData.downs = nears;
        r.hoverData.downTime = (new Date()).getTime();
      }

      triggerEvents( near, [ 'mousedown', 'tapstart', 'vmousedown' ], e, {
        cyPosition: { x: pos[0], y: pos[1] }
      } );

      if( near == null ){
        select[4] = 1;

        r.data.bgActivePosistion = {
          x: pos[0],
          y: pos[1]
        };

        r.redrawHint( 'select', true );

        r.redraw();
      } else if( near.isEdge() ){
        select[4] = 1; // for future pan
      }

      checkForTaphold();

    }

    // Initialize selection box coordinates
    select[0] = select[2] = pos[0];
    select[1] = select[3] = pos[1];

  }, false );

  r.registerBinding( window, 'mousemove', function mousemoveHandler( e ){ // eslint-disable-line no-undef
    var capture = r.hoverData.capture;

    if( !capture && !eventInContainer(e) ){ return; }

    var preventDefault = false;
    var cy = r.cy;
    var zoom = cy.zoom();
    var gpos = [ e.clientX, e.clientY ];
    var pos = r.projectIntoViewport( gpos[0], gpos[1] );
    var mdownPos = r.hoverData.mdownPos;
    var mdownGPos = r.hoverData.mdownGPos;
    var select = r.selection;

    var near = null;
    if( !r.hoverData.draggingEles && !r.hoverData.dragging && !r.hoverData.selecting ){
      near = r.findNearestElement( pos[0], pos[1], true, false );
    }
    var last = r.hoverData.last;
    var down = r.hoverData.down;

    var disp = [ pos[0] - select[2], pos[1] - select[3] ];

    var draggedElements = r.dragData.possibleDragElements;

    var isOverThresholdDrag;

    if( mdownGPos ){
      var dx = gpos[0] - mdownGPos[0];
      var dx2 = dx * dx;
      var dy = gpos[1] - mdownGPos[1];
      var dy2 = dy * dy;
      var dist2 = dx2 + dy2;

      isOverThresholdDrag = dist2 >= r.desktopTapThreshold2;
    }

    var multSelKeyDown = isMultSelKeyDown( e );

    if (isOverThresholdDrag) {
      r.hoverData.tapholdCancelled = true;
    }

    var updateDragDelta = function(){
      var dragDelta = r.hoverData.dragDelta = r.hoverData.dragDelta || [];

      if( dragDelta.length === 0 ){
        dragDelta.push( disp[0] );
        dragDelta.push( disp[1] );
      } else {
        dragDelta[0] += disp[0];
        dragDelta[1] += disp[1];
      }
    };


    preventDefault = true;

    triggerEvents( near, [ 'mousemove', 'vmousemove', 'tapdrag' ], e, {
      cyPosition: { x: pos[0], y: pos[1] }
    } );

    // trigger context drag if rmouse down
    if( r.hoverData.which === 3 ){
      // but only if over threshold
      if( isOverThresholdDrag ){
        var cxtEvt = new Event( e, {
          type: 'cxtdrag',
          cyPosition: { x: pos[0], y: pos[1] }
        } );

        if( down ){
          down.trigger( cxtEvt );
        } else {
          cy.trigger( cxtEvt );
        }

        r.hoverData.cxtDragged = true;

        if( !r.hoverData.cxtOver || near !== r.hoverData.cxtOver ){

          if( r.hoverData.cxtOver ){
            r.hoverData.cxtOver.trigger( new Event( e, {
              type: 'cxtdragout',
              cyPosition: { x: pos[0], y: pos[1] }
            } ) );
          }

          r.hoverData.cxtOver = near;

          if( near ){
            near.trigger( new Event( e, {
              type: 'cxtdragover',
              cyPosition: { x: pos[0], y: pos[1] }
            } ) );
          }

        }
      }

    // Check if we are drag panning the entire graph
    } else if( r.hoverData.dragging ){
      preventDefault = true;

      if( cy.panningEnabled() && cy.userPanningEnabled() ){
        var deltaP;

        if( r.hoverData.justStartedPan ){
          var mdPos = r.hoverData.mdownPos;

          deltaP = {
            x: ( pos[0] - mdPos[0] ) * zoom,
            y: ( pos[1] - mdPos[1] ) * zoom
          };

          r.hoverData.justStartedPan = false;

        } else {
          deltaP = {
            x: disp[0] * zoom,
            y: disp[1] * zoom
          };

        }

        cy.panBy( deltaP );

        r.hoverData.dragged = true;
      }

      // Needs reproject due to pan changing viewport
      pos = r.projectIntoViewport( e.clientX, e.clientY );

    // Checks primary button down & out of time & mouse not moved much
    } else if(
        select[4] == 1 && (down == null || down.isEdge())
    ){

      if( isOverThresholdDrag ){

        if( !r.hoverData.dragging && cy.boxSelectionEnabled() && ( multSelKeyDown || !cy.panningEnabled() || !cy.userPanningEnabled() ) ){
          r.data.bgActivePosistion = undefined;

          if( !r.hoverData.selecting ){
            cy.trigger('boxstart');
          }

          r.hoverData.selecting = true;

          r.redrawHint( 'select', true );
          r.redraw();

        } else if( !r.hoverData.selecting && cy.panningEnabled() && cy.userPanningEnabled() ){
          var allowPassthrough = allowPanningPassthrough( down, r.hoverData.downs );

          if( allowPassthrough ){
            r.hoverData.dragging = true;
            r.hoverData.justStartedPan = true;
            select[4] = 0;

            r.data.bgActivePosistion = math.array2point( mdownPos );

            r.redrawHint( 'select', true );
            r.redraw();
          }
        }

        if( down && down.isEdge() && down.active() ){ down.unactivate(); }

      }

    } else {
      if( down && down.isEdge() && down.active() ){ down.unactivate(); }

      if( ( !down || !down.grabbed() ) && near != last ){

        if( last ){
          triggerEvents( last, [ 'mouseout', 'tapdragout' ], e, {
            cyPosition: { x: pos[0], y: pos[1] }
          } );
        }

        if( near ){
          triggerEvents( near, [ 'mouseover', 'tapdragover' ], e, {
            cyPosition: { x: pos[0], y: pos[1] }
          } );
        }

        r.hoverData.last = near;
      }

      if( down && r.nodeIsDraggable( down ) ){

        if( isOverThresholdDrag ){ // then drag

          var justStartedDrag = !r.dragData.didDrag;

          if( justStartedDrag ){
            r.redrawHint( 'eles', true );
          }

          r.dragData.didDrag = true; // indicate that we actually did drag the node

          var toTrigger = [];

          // now, add the elements to the drag layer if not done already
          if( !r.hoverData.draggingEles ){
            addNodesToDrag( cy.collection( draggedElements ), { inDragLayer: true } );
          }

          for( var i = 0; i < draggedElements.length; i++ ){
            var dEle = draggedElements[ i ];

            // Locked nodes not draggable, as well as non-visible nodes
            if( r.nodeIsDraggable( dEle ) && dEle.grabbed() ){
              var dPos = dEle._private.position;

              toTrigger.push( dEle );

              if( is.number( disp[0] ) && is.number( disp[1] ) ){
                var updatePos = !dEle.isParent();

                if( updatePos ){
                  dPos.x += disp[0];
                  dPos.y += disp[1];
                }

                if( justStartedDrag ){
                  var dragDelta = r.hoverData.dragDelta;

                  if( updatePos && dragDelta && is.number( dragDelta[0] ) && is.number( dragDelta[1] ) ){
                    dPos.x += dragDelta[0];
                    dPos.y += dragDelta[1];
                  }
                }
              }

            }
          }

          r.hoverData.draggingEles = true;

          var tcol = cy.collection( toTrigger );

          tcol.updateCompoundBounds();
          tcol.trigger( 'position drag' );

          r.redrawHint( 'drag', true );
          r.redraw();

        } else { // otherwise save drag delta for when we actually start dragging so the relative grab pos is constant
          updateDragDelta();
        }
      }

      // prevent the dragging from triggering text selection on the page
      preventDefault = true;
    }

    select[2] = pos[0]; select[3] = pos[1];

    if( preventDefault ){
      if( e.stopPropagation ) e.stopPropagation();
[truncated: 326,313 more chars]
