# Supplementary material for: Graph T–T (V1.0Beta), a program for embedding and visualizing periodic graphs in 3D Euclidean space
Source: Acta Crystallogr A Found Adv. 2024 Apr 29;80(Pt 3):282–92. doi: 10.1107/S2053273324002523 (PMC11067947; doi:10.1107/S2053273324002523)
Supplement: Supplementary file 2 [file a-80-00282-sup2.zip › graphtt.github.io-main/cytoscape/cytoscape.min.js]

!function(e){if("object"==typeof exports&&"undefined"!=typeof module)module.exports=e();else if("function"==typeof define&&define.amd)define([],e);else{var t;t="undefined"!=typeof window?window:"undefined"!=typeof global?global:"undefined"!=typeof self?self:this,t.cytoscape=e()}}(function(){var define,module,exports;return function e(t,r,n){function i(o,s){if(!r[o]){if(!t[o]){var l="function"==typeof require&&require;if(!s&&l)return l(o,!0);if(a)return a(o,!0);var u=new Error("Cannot find module '"+o+"'");throw u.code="MODULE_NOT_FOUND",u}var c=r[o]={exports:{}};t[o][0].call(c.exports,function(e){var r=t[o][1][e];return i(r?r:e)},c,c.exports,e,t,r,n)}return r[o].exports}for(var a="function"==typeof require&&require,o=0;o<n.length;o++)i(n[o]);return i}({1:[function(e,t,r){/*!

Cytoscape.js 2.7.15 (MIT licensed)

Copyright (c) The Cytoscape Consortium

Permission is hereby granted, free of charge, to any person obtaining a copy of
this software and associated documentation files (the “Software”), to deal in
the Software without restriction, including without limitation the rights to
use, copy, modify, merge, publish, distribute, sublicense, and/or sell copies
of the Software, and to permit persons to whom the Software is furnished to do
so, subject to the following conditions:

The above copyright notice and this permission notice shall be included in all
copies or substantial portions of the Software.

THE SOFTWARE IS PROVIDED “AS IS”, WITHOUT WARRANTY OF ANY KIND, EXPRESS OR
IMPLIED, INCLUDING BUT NOT LIMITED TO THE WARRANTIES OF MERCHANTABILITY,
FITNESS FOR A PARTICULAR PURPOSE AND NONINFRINGEMENT. IN NO EVENT SHALL THE
AUTHORS OR COPYRIGHT HOLDERS BE LIABLE FOR ANY CLAIM, DAMAGES OR OTHER
LIABILITY, WHETHER IN AN ACTION OF CONTRACT, TORT OR OTHERWISE, ARISING FROM,
OUT OF OR IN CONNECTION WITH THE SOFTWARE OR THE USE OR OTHER DEALINGS IN THE
SOFTWARE.

*/
"use strict"},{}],2:[function(e,t,r){"use strict";var n=e("./util"),i=e("./is"),a=e("./promise"),o=function(e,t,r){if(!(this instanceof o))return new o(e,t,r);var a=this._private=n.extend({duration:1e3},t,r);a.target=e,a.style=a.style||a.css,a.started=!1,a.playing=!1,a.hooked=!1,a.applying=!1,a.progress=0,a.completes=[],a.frames=[],a.complete&&i.fn(a.complete)&&a.completes.push(a.complete),this.length=1,this[0]=this},s=o.prototype;n.extend(s,{instanceString:function(){return"animation"},hook:function(){var e=this._private;if(!e.hooked){var t,r=e.target._private.animation;t=e.queue?r.queue:r.current,t.push(this),i.elementOrCollection(e.target)&&e.target.cy().addToAnimationPool(e.target),e.hooked=!0}return this},play:function(){var e=this._private;return 1===e.progress&&(e.progress=0),e.playing=!0,e.started=!1,e.stopped=!1,this.hook(),this},playing:function(){return this._private.playing},apply:function(){var e=this._private;return e.applying=!0,e.started=!1,e.stopped=!1,this.hook(),this},applying:function(){return this._private.applying},pause:function(){var e=this._private;return e.playing=!1,e.started=!1,this},stop:function(){var e=this._private;return e.playing=!1,e.started=!1,e.stopped=!0,this},rewind:function(){return this.progress(0)},fastforward:function(){return this.progress(1)},time:function(e){var t=this._private;return void 0===e?t.progress*t.duration:this.progress(e/t.duration)},progress:function(e){var t=this._private,r=t.playing;return void 0===e?t.progress:(r&&this.pause(),t.progress=e,t.started=!1,r&&this.play(),this)},completed:function(){return 1===this._private.progress},reverse:function(){var e=this._private,t=e.playing;t&&this.pause(),e.progress=1-e.progress,e.started=!1;var r=function(t,r){var n=e[t];e[t]=e[r],e[r]=n};r("zoom","startZoom"),r("pan","startPan"),r("position","startPosition");for(var n=0;n<e.style.length;n++){var i=e.style[n],a=i.name,o=e.startStyle[a];e.startStyle[a]=i,e.style[n]=o}return t&&this.play(),this},promise:function(e){var t,r=this._private;switch(e){case"frame":t=r.frames;break;default:case"complete":case"completed":t=r.completes}return new a(function(e,r){t.push(function(){e()})})}}),s.complete=s.completed,t.exports=o},{"./is":83,"./promise":86,"./util":100}],3:[function(e,t,r){"use strict";var n=e("../../is"),i={aStar:function(e){var t=this;e=e||{};var r=function(e,t,n,i){if(e==t)return i.push(a.getElementById(t)),i;if(t in n){var o=n[t],s=f[t];return i.push(a.getElementById(t)),i.push(a.getElementById(s)),r(e,o,n,i)}},i=function(e,t){if(0!==e.length){for(var r=0,n=t[e[0]],i=1;i<e.length;i++){var a=t[e[i]];n>a&&(n=a,r=i)}return r}},a=this._private.cy;if(null!=e&&null!=e.root){var o=n.string(e.root)?this.filter(e.root)[0]:e.root[0];if(null!=e.goal){var s=n.string(e.goal)?this.filter(e.goal)[0]:e.goal[0];if(null!=e.heuristic&&n.fn(e.heuristic))var l=e.heuristic;else var l=function(){return 0};if(null!=e.weight&&n.fn(e.weight))var u=e.weight;else var u=function(e){return 1};if(null!=e.directed)var c=e.directed;else var c=!1;var d=[],h=[o.id()],p={},f={},v={},g={};v[o.id()]=0,g[o.id()]=l(o);for(var y=this.edges().stdFilter(function(e){return!e.isLoop()}),m=this.nodes(),b=0;h.length>0;){var x=i(h,g),w=a.getElementById(h[x]);if(b++,w.id()==s.id()){var E=r(o.id(),s.id(),p,[]);return E.reverse(),{found:!0,distance:v[w.id()],path:t.spawn(E),steps:b}}d.push(w.id()),h.splice(x,1);var _=w.connectedEdges();c&&(_=_.stdFilter(function(e){return e.data("source")===w.id()})),_=_.intersect(y);for(var P=0;P<_.length;P++){var S=_[P],k=S.connectedNodes().stdFilter(function(e){return e.id()!==w.id()}).intersect(m);if(-1==d.indexOf(k.id())){var T=v[w.id()]+u.apply(S,[S]);-1!=h.indexOf(k.id())?T<v[k.id()]&&(v[k.id()]=T,g[k.id()]=T+l(k),p[k.id()]=w.id()):(v[k.id()]=T,g[k.id()]=T+l(k),h.push(k.id()),p[k.id()]=w.id(),f[k.id()]=S.id())}}}return{found:!1,distance:void 0,path:void 0,steps:b}}}}};t.exports=i},{"../../is":83}],4:[function(e,t,r){"use strict";var n=e("../../is"),i=e("../../util"),a={bellmanFord:function(e){var t=this;if(e=e||{},null!=e.weight&&n.fn(e.weight))var r=e.weight;else var r=function(e){return 1};if(null!=e.directed)var a=e.directed;else var a=!1;if(null!=e.root){if(n.string(e.root))var o=this.filter(e.root)[0];else var o=e.root[0];for(var s=this._private.cy,l=this.edges().stdFilter(function(e){return!e.isLoop()}),u=this.nodes(),c=u.length,d={},h=0;c>h;h++)d[u[h].id()]=h;for(var p=[],f=[],v=[],h=0;c>h;h++)u[h].id()===o.id()?p[h]=0:p[h]=1/0,f[h]=void 0;for(var g=!1,h=1;c>h;h++){g=!1;for(var y=0;y<l.length;y++){var m=d[l[y].source().id()],b=d[l[y].target().id()],x=r.apply(l[y],[l[y]]),w=p[m]+x;if(w<p[b]&&(p[b]=w,f[b]=m,v[b]=l[y],g=!0),!a){var w=p[b]+x;w<p[m]&&(p[m]=w,f[m]=b,v[m]=l[y],g=!0)}}if(!g)break}if(g)for(var y=0;y<l.length;y++){var m=d[l[y].source().id()],b=d[l[y].target().id()],x=r.apply(l[y],[l[y]]);if(p[m]+x<p[b])return i.error("Graph contains a negative weight cycle for Bellman-Ford"),{pathTo:void 0,distanceTo:void 0,hasNegativeWeightCycle:!0}}for(var E=[],h=0;c>h;h++)E.push(u[h].id());var _={distanceTo:function(e){if(n.string(e))var t=s.filter(e)[0].id();else var t=e.id();return p[d[t]]},pathTo:function(e){var r=function(e,t,r,n,i,a){for(;;){if(i.push(s.getElementById(n[r])),i.push(a[r]),t===r)return i;var o=e[r];if("undefined"==typeof o)return;r=o}};if(n.string(e))var i=s.filter(e)[0].id();else var i=e.id();var a=[],l=r(f,d[o.id()],d[i],E,a,v);return null!=l&&l.reverse(),t.spawn(l)},hasNegativeWeightCycle:!1};return _}}};t.exports=a},{"../../is":83,"../../util":100}],5:[function(e,t,r){"use strict";var n=e("../../is"),i=e("../../heap"),a={betweennessCentrality:function(e){e=e||{};var t,r;n.fn(e.weight)?(r=e.weight,t=!0):t=!1;for(var a=null!=e.directed?e.directed:!1,o=this._private.cy,s=this.nodes(),l={},u={},c=0,d={set:function(e,t){u[e]=t,t>c&&(c=t)},get:function(e){return u[e]}},h=0;h<s.length;h++){var p=s[h],f=p.id();a?l[f]=p.outgoers().nodes():l[f]=p.openNeighborhood().nodes(),d.set(f,0)}for(var v=0;v<s.length;v++){for(var g=s[v].id(),y=[],m={},b={},x={},w=new i(function(e,t){return x[e]-x[t]}),h=0;h<s.length;h++){var f=s[h].id();m[f]=[],b[f]=0,x[f]=1/0}for(b[g]=1,x[g]=0,w.push(g);!w.empty();){var p=w.pop();if(y.push(p),t)for(var E=0;E<l[p].length;E++){var _,P=l[p][E],S=o.getElementById(p);_=S.edgesTo(P).length>0?S.edgesTo(P)[0]:P.edgesTo(S)[0];var k=r.apply(_,[_]);P=P.id(),x[P]>x[p]+k&&(x[P]=x[p]+k,w.nodes.indexOf(P)<0?w.push(P):w.updateItem(P),b[P]=0,m[P]=[]),x[P]==x[p]+k&&(b[P]=b[P]+b[p],m[P].push(p))}else for(var E=0;E<l[p].length;E++){var P=l[p][E].id();x[P]==1/0&&(w.push(P),x[P]=x[p]+1),x[P]==x[p]+1&&(b[P]=b[P]+b[p],m[P].push(p))}}for(var T={},h=0;h<s.length;h++)T[s[h].id()]=0;for(;y.length>0;)for(var P=y.pop(),E=0;E<m[P].length;E++){var p=m[P][E];T[p]=T[p]+b[p]/b[P]*(1+T[P]),P!=s[v].id()&&d.set(P,d.get(P)+T[P])}}var D={betweenness:function(e){if(n.string(e))var e=o.filter(e).id();else var e=e.id();return d.get(e)},betweennessNormalized:function(e){if(0==c)return 0;if(n.string(e))var e=o.filter(e).id();else var e=e.id();return d.get(e)/c}};return D.betweennessNormalised=D.betweennessNormalized,D}};a.bc=a.betweennessCentrality,t.exports=a},{"../../heap":81,"../../is":83}],6:[function(e,t,r){"use strict";var n=e("../../is"),i=function(e){return e={bfs:e.bfs||!e.dfs,dfs:e.dfs||!e.bfs},function(t,r,i){var a,o,s;n.plainObject(t)&&!n.elementOrCollection(t)&&(a=t,t=a.roots||a.root,r=a.visit,i=a.directed,o=a.std,s=a.thisArg),i=2!==arguments.length||n.fn(r)?i:r,r=n.fn(r)?r:function(){};for(var l,u=this._private.cy,c=t=n.string(t)?this.filter(t):t,d=[],h=[],p={},f={},v={},g=0,y=this.nodes(),m=this.edges(),b=0;b<c.length;b++)c[b].isNode()&&(d.unshift(c[b]),e.bfs&&(v[c[b].id()]=!0,h.push(c[b])),f[c[b].id()]=0);for(;0!==d.length;){var c=e.bfs?d.shift():d.pop();if(e.dfs){if(v[c.id()])continue;v[c.id()]=!0,h.push(c)}var x,w=f[c.id()],E=p[c.id()],_=null==E?void 0:E.connectedNodes().not(c)[0];if(x=o?r.call(s,c,E,_,g++,w):r.call(c,g++,w,c,E,_),x===!0){l=c;break}if(x===!1)break;for(var P=c.connectedEdges(i?function(){return this.data("source")===c.id()}:void 0).intersect(m),b=0;b<P.length;b++){var S=P[b],k=S.connectedNodes(function(){return this.id()!==c.id()}).intersect(y);0===k.length||v[k.id()]||(k=k[0],d.push(k),e.bfs&&(v[k.id()]=!0,h.push(k)),p[k.id()]=S,f[k.id()]=f[c.id()]+1)}}for(var T=[],b=0;b<h.length;b++){var D=h[b],C=p[D.id()];C&&T.push(C),T.push(D)}return{path:u.collection(T,{unique:!0}),found:u.collection(l)}}},a={breadthFirstSearch:i({bfs:!0}),depthFirstSearch:i({dfs:!0})};a.bfs=a.breadthFirstSearch,a.dfs=a.depthFirstSearch,t.exports=a},{"../../is":83}],7:[function(e,t,r){"use strict";var n=e("../../is"),i={closenessCentralityNormalized:function(e){e=e||{};var t=this.cy(),r=e.harmonic;void 0===r&&(r=!0);for(var i={},a=0,o=this.nodes(),s=this.floydWarshall({weight:e.weight,directed:e.directed}),l=0;l<o.length;l++){for(var u=0,c=0;c<o.length;c++)if(l!=c){var d=s.distance(o[l],o[c]);u+=r?1/d:d}r||(u=1/u),u>a&&(a=u),i[o[l].id()]=u}return{closeness:function(e){if(0==a)return 0;if(n.string(e))var e=t.filter(e)[0].id();else var e=e.id();return i[e]/a}}},closenessCentrality:function(e){if(e=e||{},null!=e.root){if(n.string(e.root))var t=this.filter(e.root)[0];else var t=e.root[0];if(null!=e.weight&&n.fn(e.weight))var r=e.weight;else var r=function(){return 1};if(null!=e.directed&&n.bool(e.directed))var i=e.directed;else var i=!1;var a=e.harmonic;void 0===a&&(a=!0);for(var o=this.dijkstra({root:t,weight:r,directed:i}),s=0,l=this.nodes(),u=0;u<l.length;u++)if(l[u].id()!=t.id()){var c=o.distanceTo(l[u]);s+=a?1/c:c}return a?s:1/s}}};i.cc=i.closenessCentrality,i.ccn=i.closenessCentralityNormalised=i.closenessCentralityNormalized,t.exports=i},{"../../is":83}],8:[function(e,t,r){"use strict";var n=e("../../is"),i=e("../../util"),a={degreeCentralityNormalized:function(e){e=e||{};var t=this.cy();if(null!=e.directed)var r=e.directed;else var r=!1;var a=this.nodes(),o=a.length;if(r){for(var s={},l={},u=0,c=0,d=0;o>d;d++){var h=a[d],p=this.degreeCentrality(i.extend({},e,{root:h}));u<p.indegree&&(u=p.indegree),c<p.outdegree&&(c=p.outdegree),s[h.id()]=p.indegree,l[h.id()]=p.outdegree}return{indegree:function(e){if(0==u)return 0;if(n.string(e))var e=t.filter(e)[0].id();else var e=e.id();return s[e]/u},outdegree:function(e){if(0==c)return 0;if(n.string(e))var e=t.filter(e)[0].id();else var e=e.id();return l[e]/c}}}for(var f={},v=0,d=0;o>d;d++){var h=a[d],p=this.degreeCentrality(i.extend({},e,{root:h}));v<p.degree&&(v=p.degree),f[h.id()]=p.degree}return{degree:function(e){if(0==v)return 0;if(n.string(e))var e=t.filter(e)[0].id();else var e=e.id();return f[e]/v}}},degreeCentrality:function(e){e=e||{};var t=this;if(null!=e&&null!=e.root){var r=n.string(e.root)?this.filter(e.root)[0]:e.root[0];if(null!=e.weight&&n.fn(e.weight))var i=e.weight;else var i=function(e){return 1};if(null!=e.directed)var a=e.directed;else var a=!1;if(null!=e.alpha&&n.number(e.alpha))var o=e.alpha;else o=0;if(a){for(var s=r.connectedEdges('edge[target = "'+r.id()+'"]').intersection(t),l=r.connectedEdges('edge[source = "'+r.id()+'"]').intersection(t),u=s.length,c=l.length,d=0,h=0,p=0;p<s.length;p++){var f=s[p];d+=i.apply(f,[f])}for(var p=0;p<l.length;p++){var f=l[p];h+=i.apply(f,[f])}return{indegree:Math.pow(u,1-o)*Math.pow(d,o),outdegree:Math.pow(c,1-o)*Math.pow(h,o)}}for(var v=r.connectedEdges().intersection(t),g=v.length,y=0,p=0;p<v.length;p++){var f=v[p];y+=i.apply(f,[f])}return{degree:Math.pow(g,1-o)*Math.pow(y,o)}}}};a.dc=a.degreeCentrality,a.dcn=a.degreeCentralityNormalised=a.degreeCentralityNormalized,t.exports=a},{"../../is":83,"../../util":100}],9:[function(e,t,r){"use strict";var n=e("../../is"),i=e("../../heap"),a={dijkstra:function(e,t,r){var a;n.plainObject(e)&&!n.elementOrCollection(e)&&(a=e,e=a.root,t=a.weight,r=a.directed);var o=this._private.cy;t=n.fn(t)?t:function(){return 1};for(var s=n.string(e)?this.filter(e)[0]:e[0],l={},u={},c={},d=this.edges().filter(function(){return!this.isLoop()}),h=this.nodes(),p=function(e){return l[e.id()]},f=function(e,t){l[e.id()]=t,v.updateItem(e)},v=new i(function(e,t){return p(e)-p(t)}),g=0;g<h.length;g++){var y=h[g];l[y.id()]=y.same(s)?0:1/0,v.push(y)}for(var m=function(e,n){for(var i,a=(r?e.edgesTo(n):e.edgesWith(n)).intersect(d),o=1/0,s=0;s<a.length;s++){var l=a[s],u=t.apply(l,[l]);(o>u||!i)&&(o=u,i=l)}return{edge:i,dist:o}};v.size()>0;){var b=v.pop(),x=p(b),w=b.id();if(c[w]=x,x===Math.Infinite)break;for(var E=b.neighborhood().intersect(h),g=0;g<E.length;g++){var _=E[g],P=_.id(),S=m(b,_),k=x+S.dist;k<p(_)&&(f(_,k),u[P]={node:b,edge:S.edge})}}return{distanceTo:function(e){var t=n.string(e)?h.filter(e)[0]:e[0];return c[t.id()]},pathTo:function(e){var t=n.string(e)?h.filter(e)[0]:e[0],r=[],i=t;if(t.length>0)for(r.unshift(t);u[i.id()];){var a=u[i.id()];r.unshift(a.edge),r.unshift(a.node),i=a.node}return o.collection(r)}}}};t.exports=a},{"../../heap":81,"../../is":83}],10:[function(e,t,r){"use strict";var n=e("../../is"),i={floydWarshall:function(e){e=e||{};var t=this.cy();if(null!=e.weight&&n.fn(e.weight))var r=e.weight;else var r=function(e){return 1};if(null!=e.directed)var i=e.directed;else var i=!1;for(var a=this.edges().stdFilter(function(e){return!e.isLoop()}),o=this.nodes(),s=o.length,l={},u=0;s>u;u++)l[o[u].id()]=u;for(var c=[],u=0;s>u;u++){for(var d=new Array(s),h=0;s>h;h++)u==h?d[h]=0:d[h]=1/0;c.push(d)}var p=[],f=[],v=function(e){for(var t=0;s>t;t++){for(var r=new Array(s),n=0;s>n;n++)r[n]=void 0;e.push(r)}};v(p),v(f);for(var u=0;u<a.length;u++){var g=l[a[u].source().id()],y=l[a[u].target().id()],m=r.apply(a[u],[a[u]]);c[g][y]>m&&(c[g][y]=m,p[g][y]=y,f[g][y]=a[u])}if(!i)for(var u=0;u<a.length;u++){var g=l[a[u].target().id()],y=l[a[u].source().id()],m=r.apply(a[u],[a[u]]);c[g][y]>m&&(c[g][y]=m,p[g][y]=y,f[g][y]=a[u])}for(var b=0;s>b;b++)for(var u=0;s>u;u++)for(var h=0;s>h;h++)c[u][b]+c[b][h]<c[u][h]&&(c[u][h]=c[u][b]+c[b][h],p[u][h]=p[u][b]);for(var x=[],u=0;s>u;u++)x.push(o[u].id());var w={distance:function(e,r){if(n.string(e))var i=t.filter(e)[0].id();else var i=e.id();if(n.string(r))var a=t.filter(r)[0].id();else var a=r.id();return c[l[i]][l[a]]},path:function(e,r){var i=function(e,r,n,i,a){if(e===r)return t.getElementById(i[e]);if(void 0!==n[e][r]){for(var o=[t.getElementById(i[e])],s=e;e!==r;){s=e,e=n[e][r];var l=a[s][e];o.push(l),o.push(t.getElementById(i[e]))}return o}};if(n.string(e))var a=t.filter(e)[0].id();else var a=e.id();if(n.string(r))var o=t.filter(r)[0].id();else var o=r.id();var s=i(l[a],l[o],p,x,f);return t.collection(s)}};return w}};t.exports=i},{"../../is":83}],11:[function(e,t,r){"use strict";var n=e("../../util"),i={};[e("./bfs-dfs"),e("./dijkstra"),e("./kruskal"),e("./a-star"),e("./floyd-warshall"),e("./bellman-ford"),e("./kerger-stein"),e("./page-rank"),e("./degree-centrality"),e("./closeness-centrality"),e("./betweenness-centrality")].forEach(function(e){n.extend(i,e)}),t.exports=i},{"../../util":100,"./a-star":3,"./bellman-ford":4,"./betweenness-centrality":5,"./bfs-dfs":6,"./closeness-centrality":7,"./degree-centrality":8,"./dijkstra":9,"./floyd-warshall":10,"./kerger-stein":12,"./kruskal":13,"./page-rank":14}],12:[function(e,t,r){"use strict";var n=e("../../util"),i={kargerStein:function(e){var t=this;e=e||{};var r=function(e,t,r){for(var n=r[e],i=n[1],a=n[2],o=t[i],s=t[a],l=r.filter(function(e){return t[e[1]]===o&&t[e[2]]===s?!1:t[e[1]]!==s||t[e[2]]!==o}),u=0;u<l.length;u++){var c=l[u];c[1]===s?(l[u]=c.slice(0),l[u][1]=o):c[2]===s&&(l[u]=c.slice(0),l[u][2]=o)}for(var u=0;u<t.length;u++)t[u]===s&&(t[u]=o);return l},i=function(e,t,n,a){if(a>=n)return t;var o=Math.floor(Math.random()*t.length),s=r(o,e,t);return i(e,s,n-1,a)},a=this._private.cy,o=this.edges().stdFilter(function(e){return!e.isLoop()}),s=this.nodes(),l=s.length,u=o.length,c=Math.ceil(Math.pow(Math.log(l)/Math.LN2,2)),d=Math.floor(l/Math.sqrt(2));if(2>l)return void n.error("At least 2 nodes are required for Karger-Stein algorithm");for(var h={},p=0;l>p;p++)h[s[p].id()]=p;for(var f=[],p=0;u>p;p++){var v=o[p];f.push([p,h[v.source().id()],h[v.target().id()]])}for(var g,y=1/0,m=[],p=0;l>p;p++)m.push(p);for(var b=0;c>=b;b++){var x=m.slice(0),w=i(x,f,l,d),E=x.slice(0),_=i(x,w,d,2),P=i(E,w,d,2);_.length<=P.length&&_.length<y?(y=_.length,g=[_,x]):P.length<=_.length&&P.length<y&&(y=P.length,g=[P,E])}for(var S=g[0].map(function(e){return o[e[0]]}),k=[],T=[],D=g[1][0],p=0;p<g[1].length;p++){var C=g[1][p];C===D?k.push(s[p]):T.push(s[p])}var M={cut:t.spawn(a,S),partition1:t.spawn(k),partition2:t.spawn(T)};return M}};t.exports=i},{"../../util":100}],13:[function(e,t,r){"use strict";var n=e("../../is"),i={kruskal:function(e){function t(e){for(var t=0;t<a.length;t++){var r=a[t];if(r.anySame(e))return{eles:r,index:t}}}var r=this.cy();e=n.fn(e)?e:function(){return 1};for(var i=r.collection(r,[]),a=[],o=this.nodes(),s=0;s<o.length;s++)a.push(o[s].collection());for(var l=this.edges(),u=l.toArray().sort(function(t,r){var n=e.call(t,t),i=e.call(r,r);return n-i}),s=0;s<u.length;s++){var c=u[s],d=c.source()[0],h=c.target()[0],p=t(d),f=t(h);p.index!==f.index&&(i=i.add(c),a[p.index]=p.eles.add(f.eles),a.splice(f.index,1))}return o.add(i)}};t.exports=i},{"../../is":83}],14:[function(e,t,r){"use strict";var n=e("../../is"),i={pageRank:function(e){e=e||{};var t=function(e){for(var t=e.length,r=0,n=0;t>n;n++)r+=e[n];for(var n=0;t>n;n++)e[n]=e[n]/r};if(null!=e&&null!=e.dampingFactor)var r=e.dampingFactor;else var r=.8;if(null!=e&&null!=e.precision)var i=e.precision;else var i=1e-6;if(null!=e&&null!=e.iterations)var a=e.iterations;else var a=200;if(null!=e&&null!=e.weight&&n.fn(e.weight))var o=e.weight;else var o=function(e){return 1};for(var s=this._private.cy,l=this.edges().stdFilter(function(e){return!e.isLoop()}),u=this.nodes(),c=u.length,d=l.length,h={},p=0;c>p;p++)h[u[p].id()]=p;for(var f=[],v=[],g=(1-r)/c,p=0;c>p;p++){for(var y=[],m=0;c>m;m++)y.push(0);f.push(y),v.push(0)}for(var p=0;d>p;p++){var b=l[p],x=h[b.source().id()],w=h[b.target().id()],E=o.apply(b,[b]);f[w][x]+=E,v[x]+=E}for(var _=1/c+g,m=0;c>m;m++)if(0===v[m])for(var p=0;c>p;p++)f[p][m]=_;else for(var p=0;c>p;p++)f[p][m]=f[p][m]/v[m]+g;for(var P,S=[],k=[],p=0;c>p;p++)S.push(1),k.push(0);for(var T=0;a>T;T++){for(var D=k.slice(0),p=0;c>p;p++)for(var m=0;c>m;m++)D[p]+=f[p][m]*S[m];t(D),P=S,S=D;for(var C=0,p=0;c>p;p++)C+=Math.pow(P[p]-S[p],2);if(i>C)break}var M={rank:function(e){if(n.string(e))var t=s.filter(e)[0].id();else var t=e.id();return S[h[t]]}};return M}};t.exports=i},{"../../is":83}],15:[function(e,t,r){"use strict";var n=e("../define"),i={animate:n.animate(),animation:n.animation(),animated:n.animated(),clearQueue:n.clearQueue(),delay:n.delay(),delayAnimation:n.delayAnimation(),stop:n.stop()};t.exports=i},{"../define":44}],16:[function(e,t,r){"use strict";var n=e("../util"),i={classes:function(e){e=(e||"").match(/\S+/g)||[];for(var t=this,r=[],i={},a=0;a<e.length;a++){var o=e[a];i[o]=!0}for(var s=0;s<t.length;s++){for(var l=t[s],u=l._private,c=u.classes,d=!1,a=0;a<e.length;a++){var o=e[a],h=c[o];if(!h){d=!0;break}}if(!d)for(var e=Object.keys(c),a=0;a<e.length;a++){var p=e[a],h=c[p],f=i[p];if(h&&!f){d=!0;break}}d&&(u.classes=n.copy(i),r.push(l))}return r.length>0&&this.spawn(r).updateStyle().trigger("class"),t},addClass:function(e){return this.toggleClass(e,!0)},hasClass:function(e){var t=this[0];return!(null==t||!t._private.classes[e])},toggleClass:function(e,t){for(var r=e.match(/\S+/g)||[],n=this,i=[],a=0,o=n.length;o>a;a++)for(var s=n[a],l=!1,u=0;u<r.length;u++){var c=r[u],d=s._private.classes,h=d[c],p=t||void 0===t&&!h;p?(d[c]=!0,h||l||(i.push(s),l=!0)):(d[c]=!1,h&&!l&&(i.push(s),l=!0))}return i.length>0&&this.spawn(i).updateStyle().trigger("class"),n},removeClass:function(e){return this.toggleClass(e,!1)},flashClass:function(e,t){var r=this;if(null==t)t=250;else if(0===t)return r;return r.addClass(e),setTimeout(function(){r.removeClass(e)},t),r}};t.exports=i},{"../util":100}],17:[function(e,t,r){"use strict";var n={allAre:function(e){return this.filter(e).length===this.length},is:function(e){return this.filter(e).length>0},some:function(e,t){for(var r=0;r<this.length;r++){var n=t?e.apply(t,[this[r],r,this]):e(this[r],r,this);if(n)return!0}return!1},every:function(e,t){for(var r=0;r<this.length;r++){var n=t?e.apply(t,[this[r],r,this]):e(this[r],r,this);if(!n)return!1}return!0},same:function(e){return e=this.cy().collection(e),this.length!==e.length?!1:this.intersect(e).length===this.length},anySame:function(e){return e=this.cy().collection(e),this.intersect(e).length>0},allAreNeighbors:function(e){return e=this.cy().collection(e),this.neighborhood().intersect(e).length===e.length}};n.allAreNeighbours=n.allAreNeighbors,t.exports=n},{}],18:[function(e,t,r){"use strict";var n={parent:function(e){for(var t=[],r=this._private.cy,n=0;n<this.length;n++){var i=this[n],a=r.getElementById(i._private.data.parent);a.size()>0&&t.push(a)}return this.spawn(t,{unique:!0}).filter(e)},parents:function(e){for(var t=[],r=this.parent();r.nonempty();){for(var n=0;n<r.length;n++){var i=r[n];t.push(i)}r=r.parent()}return this.spawn(t,{unique:!0}).filter(e)},commonAncestors:function(e){for(var t,r=0;r<this.length;r++){var n=this[r],i=n.parents();t=t||i,t=t.intersect(i)}return t.filter(e)},orphans:function(e){return this.stdFilter(function(e){return e.isNode()&&e.parent().empty()}).filter(e)},nonorphans:function(e){return this.stdFilter(function(e){return e.isNode()&&e.parent().nonempty()}).filter(e)},children:function(e){for(var t=[],r=0;r<this.length;r++){var n=this[r];t=t.concat(n._private.children)}return this.spawn(t,{unique:!0}).filter(e)},siblings:function(e){return this.parent().children().not(this).filter(e)},isParent:function(){var e=this[0];return e?0!==e._private.children.length:void 0},isChild:function(){var e=this[0];return e?void 0!==e._private.data.parent&&0!==e.parent().length:void 0},descendants:function(e){function t(e){for(var n=0;n<e.length;n++){var i=e[n];r.push(i),i.children().nonempty()&&t(i.children())}}var r=[];return t(this.children()),this.spawn(r,{unique:!0}).filter(e)}};n.ancestors=n.parents,t.exports=n},{}],19:[function(e,t,r){"use strict";var n,i,a=e("../define");n=i={data:a.data({field:"data",bindingEvent:"data",allowBinding:!0,allowSetting:!0,settingEvent:"data",settingTriggersEvent:!0,triggerFnName:"trigger",allowGetting:!0,immutableKeys:{id:!0,source:!0,target:!0,parent:!0},updateStyle:!0}),removeData:a.removeData({field:"data",event:"data",triggerFnName:"trigger",triggerEvent:!0,immutableKeys:{id:!0,source:!0,target:!0,parent:!0},updateStyle:!0}),scratch:a.data({field:"scratch",bindingEvent:"scratch",allowBinding:!0,allowSetting:!0,settingEvent:"scratch",settingTriggersEvent:!0,triggerFnName:"trigger",allowGetting:!0,updateStyle:!0}),removeScratch:a.removeData({field:"scratch",event:"scratch",triggerFnName:"trigger",triggerEvent:!0,updateStyle:!0}),rscratch:a.data({field:"rscratch",allowBinding:!1,allowSetting:!0,settingTriggersEvent:!1,allowGetting:!0}),removeRscratch:a.removeData({field:"rscratch",triggerEvent:!1}),id:function(){var e=this[0];return e?e._private.data.id:void 0}},n.attr=n.data,n.removeAttr=n.removeData,t.exports=i},{"../define":44}],20:[function(e,t,r){"use strict";function n(e){return function(t){var r=this;if(void 0===t&&(t=!0),0!==r.length&&r.isNode()&&!r.removed()){for(var n=0,i=r[0],a=i._private.edges,o=0;o<a.length;o++){var s=a[o];!t&&s.isLoop()||(n+=e(i,s))}return n}}}function i(e,t){return function(r){for(var n,i=this.nodes(),a=0;a<i.length;a++){var o=i[a],s=o[e](r);void 0===s||void 0!==n&&!t(s,n)||(n=s)}return n}}var a=e("../util"),o={};a.extend(o,{degree:n(function(e,t){return t.source().same(t.target())?2:1}),indegree:n(function(e,t){return t.target().same(e)?1:0}),outdegree:n(function(e,t){return t.source().same(e)?1:0})}),a.extend(o,{minDegree:i("degree",function(e,t){return t>e}),maxDegree:i("degree",function(e,t){return e>t}),minIndegree:i("indegree",function(e,t){return t>e}),maxIndegree:i("indegree",function(e,t){return e>t}),minOutdegree:i("outdegree",function(e,t){return t>e}),maxOutdegree:i("outdegree",function(e,t){return e>t})}),a.extend(o,{totalDegree:function(e){for(var t=0,r=this.nodes(),n=0;n<r.length;n++)t+=r[n].degree(e);return t}}),t.exports=o},{"../util":100}],21:[function(e,t,r){"use strict";function n(e){return{includeNodes:l["default"](e.includeNodes,x.includeNodes),includeEdges:l["default"](e.includeEdges,x.includeEdges),includeLabels:l["default"](e.includeLabels,x.includeLabels),includeShadows:l["default"](e.includeShadows,x.includeShadows),includeOverlays:l["default"](e.includeOverlays,x.includeOverlays),useCache:l["default"](e.useCache,x.useCache)}}var i,a,o=e("../define"),s=e("../is"),l=e("../util"),u=e("../math");i=a={position:o.data({field:"position",bindingEvent:"position",allowBinding:!0,allowSetting:!0,settingEvent:"position",settingTriggersEvent:!0,triggerFnName:"rtrigger",allowGetting:!0,validKeys:["x","y"],onSet:function(e){var t=e.updateCompoundBounds();t.rtrigger("position")},canSet:function(e){return!e.locked()&&!e.isParent()}}),silentPosition:o.data({field:"position",bindingEvent:"position",allowBinding:!1,allowSetting:!0,settingEvent:"position",settingTriggersEvent:!1,triggerFnName:"trigger",allowGetting:!0,validKeys:["x","y"],onSet:function(e){e.updateCompoundBounds()},canSet:function(e){return!e.locked()&&!e.isParent()}}),positions:function(e,t){if(s.plainObject(e))this.position(e);else if(s.fn(e)){for(var r=e,n=0;n<this.length;n++){var i=this[n],e=r.apply(i,[n,i]);if(e&&!i.locked()&&!i.isParent()){var a=i._private.position;a.x=e.x,a.y=e.y}}var o=this.updateCompoundBounds(),l=o.length>0?this.add(o):this;t?l.trigger("position"):l.rtrigger("position")}return this},silentPositions:function(e){return this.positions(e,!0)},renderedPosition:function(e,t){var r=this[0],n=this.cy(),i=n.zoom(),a=n.pan(),o=s.plainObject(e)?e:void 0,l=void 0!==o||void 0!==t&&s.string(e);if(r&&r.isNode()){if(!l){var u=r._private.position;return o={x:u.x*i+a.x,y:u.y*i+a.y},void 0===e?o:o[e]}for(var c=0;c<this.length;c++){var r=this[c];void 0!==t?r._private.position[e]=(t-a[e])/i:void 0!==o&&(r._private.position={x:(o.x-a.x)/i,y:(o.y-a.y)/i})}this.rtrigger("position")}else if(!l)return;return this},relativePosition:function(e,t){var r=this[0],n=this.cy(),i=s.plainObject(e)?e:void 0,a=void 0!==i||void 0!==t&&s.string(e),o=n.hasCompoundNodes();if(r&&r.isNode()){if(!a){var l=r._private.position,u=o?r.parent():null,c=u&&u.length>0,d=c;c&&(u=u[0]);var h=d?u._private.position:{x:0,y:0};return i={x:l.x-h.x,y:l.y-h.y},void 0===e?i:i[e]}for(var p=0;p<this.length;p++){var r=this[p],u=o?r.parent():null,c=u&&u.length>0,d=c;c&&(u=u[0]);var h=d?u._private.position:{x:0,y:0};void 0!==t?r._private.position[e]=t+h[e]:void 0!==i&&(r._private.position={x:i.x+h.x,y:i.y+h.y})}this.rtrigger("position")}else if(!a)return;return this},renderedBoundingBox:function(e){var t=this.boundingBox(e),r=this.cy(),n=r.zoom(),i=r.pan(),a=t.x1*n+i.x,o=t.x2*n+i.x,s=t.y1*n+i.y,l=t.y2*n+i.y;return{x1:a,x2:o,y1:s,y2:l,w:o-a,h:l-s}},updateCompoundBounds:function(){function e(e){if(e.isParent()){var t=e._private,n=e.children(),i="include"===e.pstyle("compound-sizing-wrt-labels").value,a=n.boundingBox({includeLabels:i,includeShadows:!1,includeOverlays:!1,useCache:!1}),o=t.position;t.autoWidth=a.w,o.x=(a.x1+a.x2)/2,t.autoHeight=a.h,o.y=(a.y1+a.y2)/2,r.push(e)}}var t=this.cy();if(!t.styleEnabled()||!t.hasCompoundNodes())return t.collection();for(var r=[],n=this;n.nonempty();){for(var i=0;i<n.length;i++){var a=n[i];e(a)}n=n.parent()}return this.spawn(r)}};var c=function(e){return e===1/0||e===-(1/0)?0:e},d=function(e,t,r,n,i){n-t!==0&&i-r!==0&&(e.x1=t<e.x1?t:e.x1,e.x2=n>e.x2?n:e.x2,e.y1=r<e.y1?r:e.y1,e.y2=i>e.y2?i:e.y2)},h=function(e,t){return d(e,t.x1,t.y1,t.x2,t.y2)},p=function(e,t,r){return l.getPrefixedProperty(e,t,r)},f=function(e,t,r,n){var i,a,o=t._private,s=o.rstyle,l=s.arrowWidth/2,u=t.pstyle(r+"-arrow-shape").value;"none"!==u&&("source"===r?(i=s.srcX,a=s.srcY):"target"===r?(i=s.tgtX,a=s.tgtY):(i=s.midX,a=s.midY),d(e,i-l,a-l,i+l,a+l))},v=function(e,t,r,n){var i;i=r?r+"-":"";var a=t._private,o=a.rstyle,s=t.pstyle(i+"label").strValue;if(s){var l,u,c,h,f=t.pstyle("text-halign"),v=t.pstyle("text-valign"),g=p(o,"labelWidth",r),y=p(o,"labelHeight",r),m=p(o,"labelX",r),b=p(o,"labelY",r),x=t.pstyle(i+"text-margin-x").pfValue,w=t.pstyle(i+"text-margin-y").pfValue,E=t.isEdge(),_=t.pstyle(i+"text-rotation"),P=t.pstyle("text-shadow-blur").pfValue/2,S=t.pstyle("text-shadow-offset-x").pfValue,k=t.pstyle("text-shadow-offset-y").pfValue,T=t.pstyle("text-shadow-opacity").value,D=t.pstyle("text-outline-width").pfValue,C=t.pstyle("text-border-width").pfValue,M=C/2,N=y,B=g,z=B/2,I=N/2;if(E)l=m-z,u=m+z,c=b-I,h=b+I;else{switch(f.value){case"left":l=m-B,u=m;break;case"center":l=m-z,u=m+z;break;case"right":l=m,u=m+B}switch(v.value){case"top":c=b-N,h=b;break;case"center":c=b-I,h=b+I;break;case"bottom":c=b,h=b+N}}var L=E&&"autorotate"===_.strValue,O=null!=_.pfValue&&0!==_.pfValue;if(L||O){var A=L?p(a.rstyle,"labelAngle",r):_.pfValue,R=Math.cos(A),q=Math.sin(A),V=function(e,t){return e-=m,t-=b,{x:e*R-t*q+m,y:e*q+t*R+b}},F=V(l,c),j=V(l,h),X=V(u,c),Y=V(u,h);l=Math.min(F.x,j.x,X.x,Y.x),u=Math.max(F.x,j.x,X.x,Y.x),c=Math.min(F.y,j.y,X.y,Y.y),h=Math.max(F.y,j.y,X.y,Y.y)}l+=x-Math.max(D,M),u+=x+Math.max(D,M),c+=w-Math.max(D,M),h+=w+Math.max(D,M),d(e,l,c,u,h),n.includeShadows&&T>0&&(l+=-P+S,u+=+P+S,c+=-P+k,h+=+P+k,d(e,l,c,u,h))}return e},g=function(e,t){var r,n,i,a,o,s,l=e._private.cy,h=l._private,p=h.styleEnabled,g={x1:1/0,y1:1/0,x2:-(1/0),y2:-(1/0)},y=e._private,m=p?e.pstyle("display").value:"element",b=e.isNode(),x=e.isEdge(),w="none"!==m;if(w){var E=0,_=0;p&&t.includeOverlays&&(E=e.pstyle("overlay-opacity").value,0!==E&&(_=e.pstyle("overlay-padding").value));var P=0,S=0;if(p&&(P=e.pstyle("width").pfValue,S=P/2),b&&t.includeNodes){var k=y.position;o=k.x,s=k.y;var P=e.outerWidth(),T=P/2,D=e.outerHeight(),C=D/2;r=o-T-_,n=o+T+_,i=s-C-_,a=s+C+_,d(g,r,i,n,a)}else if(x&&t.includeEdges){var M=y.rstyle||{};if(p&&(r=Math.min(M.srcX,M.midX,M.tgtX),n=Math.max(M.srcX,M.midX,M.tgtX),i=Math.min(M.srcY,M.midY,M.tgtY),a=Math.max(M.srcY,M.midY,M.tgtY),r-=S,n+=S,i-=S,a+=S,d(g,r,i,n,a)),p&&"haystack"===e.pstyle("curve-style").strValue){var N=M.haystackPts;if(r=N[0].x,i=N[0].y,n=N[1].x,a=N[1].y,r>n){var B=r;r=n,n=B}if(i>a){var B=i;i=a,a=B}d(g,r-S,i-S,n+S,a+S)}else{for(var z=M.bezierPts||M.linePts||[],I=0;I<z.length;I++){var L=z[I];r=L.x-S,n=L.x+S,i=L.y-S,a=L.y+S,d(g,r,i,n,a)}if(0===z.length){var O=y.source,A=O._private,R=A.position,q=y.target,V=q._private,F=V.position;if(r=R.x,n=F.x,i=R.y,a=F.y,r>n){var B=r;r=n,n=B}if(i>a){var B=i;i=a,a=B}r-=S,n+=S,i-=S,a+=S,d(g,r,i,n,a)}}}if(p){if(r=g.x1,n=g.x2,i=g.y1,a=g.y2,t.includeShadows&&e.pstyle("shadow-opacity").value>0){var j=e.pstyle("shadow-blur").pfValue/2,X=e.pstyle("shadow-offset-x").pfValue,Y=e.pstyle("shadow-offset-y").pfValue;d(g,r-j+X,i-j+Y,n+j+X,a+j+Y)}d(g,r-_,i-_,n+_,a+_)}p&&t.includeEdges&&x&&(f(g,e,"mid-source",t),f(g,e,"mid-target",t),f(g,e,"source",t),f(g,e,"target",t)),p&&t.includeLabels&&(v(g,e,null,t),x&&(v(g,e,"source",t),v(g,e,"target",t)))}return g.x1=c(g.x1),g.y1=c(g.y1),g.x2=c(g.x2),g.y2=c(g.y2),g.w=c(g.x2-g.x1),g.h=c(g.y2-g.y1),g.w>0&&g.h>0&&w&&u.expandBoundingBox(g,1),g},y=function(e){return e?"t":"f"},m=function(e){var t="";return t+=y(e.incudeNodes),t+=y(e.includeEdges),t+=y(e.includeLabels),t+=y(e.includeShadows),t+=y(e.includeOverlays)},b=function(e,t){var r,n=e._private,i=e.cy().headless(),a=t===x?w:m(t);return t.useCache&&!i&&n.bbCache&&n.bbCache[a]?r=n.bbCache[a]:(r=g(e,t),i||(n.bbCache=n.bbCache||{},n.bbCache[a]=r)),r},x={includeNodes:!0,includeEdges:!0,includeLabels:!0,includeShadows:!0,includeOverlays:!0,useCache:!0},w=m(x);a.recalculateRenderedStyle=function(e){var t=this.cy(),r=t.renderer(),n=t.styleEnabled();return r&&n&&r.recalculateRenderedStyle(this,e),this},a.boundingBox=function(e){if(1===this.length&&this[0]._private.bbCache&&(void 0===e||void 0===e.useCache||e.useCache===!0))return e=void 0===e?x:n(e),b(this[0],e);var t={x1:1/0,y1:1/0,
x2:-(1/0),y2:-(1/0)};e=e||l.staticEmptyObject();var r=n(e),i=this,a=i.cy(),o=a.styleEnabled();o&&this.recalculateRenderedStyle(r.useCache);for(var s=0;s<i.length;s++){var u=i[s];o&&u.isEdge()&&"bezier"===u.pstyle("curve-style").strValue&&u.parallelEdges().recalculateRenderedStyle(r.useCache),h(t,b(u,r))}return t.x1=c(t.x1),t.y1=c(t.y1),t.x2=c(t.x2),t.y2=c(t.y2),t.w=c(t.x2-t.x1),t.h=c(t.y2-t.y1),t};var E=function(e){e.uppercaseName=l.capitalize(e.name),e.autoName="auto"+e.uppercaseName,e.labelName="label"+e.uppercaseName,e.outerName="outer"+e.uppercaseName,e.uppercaseOuterName=l.capitalize(e.outerName),i[e.name]=function(){var t=this[0],r=t._private,n=r.cy,i=n._private.styleEnabled;if(t){if(!i)return 1;if(t.isParent())return r[e.autoName]||0;var a=t.pstyle(e.name);switch(a.strValue){case"label":return r.rstyle[e.labelName]||0;default:return a.pfValue}}},i["outer"+e.uppercaseName]=function(){var t=this[0],r=t._private,n=r.cy,i=n._private.styleEnabled;if(t){if(i){var a=t[e.name](),o=t.pstyle("border-width").pfValue,s=2*t.pstyle("padding").pfValue;return a+o+s}return 1}},i["rendered"+e.uppercaseName]=function(){var t=this[0];if(t){var r=t[e.name]();return r*this.cy().zoom()}},i["rendered"+e.uppercaseOuterName]=function(){var t=this[0];if(t){var r=t[e.outerName]();return r*this.cy().zoom()}}};E({name:"width"}),E({name:"height"}),i.modelPosition=i.point=i.position,i.modelPositions=i.points=i.positions,i.renderedPoint=i.renderedPosition,i.relativePoint=i.relativePosition,i.boundingbox=i.boundingBox,i.renderedBoundingbox=i.renderedBoundingBox,t.exports=a},{"../define":44,"../is":83,"../math":85,"../util":100}],22:[function(e,t,r){"use strict";var n=e("../util"),i=e("../is"),a=function(e,t,r){var a=this;if(r=!(void 0!==r&&!r),void 0===e||void 0===t||!i.core(e))return void n.error("An element must have a core reference and parameters set");var o=t.group;if(null==o&&(o=t.data&&null!=t.data.source&&null!=t.data.target?"edges":"nodes"),"nodes"!==o&&"edges"!==o)return void n.error("An element must be of type `nodes` or `edges`; you specified `"+o+"`");if(this.length=1,this[0]=this,this._private={cy:e,single:!0,data:t.data||{},position:t.position||{},autoWidth:void 0,autoHeight:void 0,listeners:[],group:o,style:{},rstyle:{},styleCxts:[],removed:!0,selected:!!t.selected,selectable:void 0===t.selectable?!0:!!t.selectable,locked:!!t.locked,grabbed:!1,grabbable:void 0===t.grabbable?!0:!!t.grabbable,active:!1,classes:{},animation:{current:[],queue:[]},rscratch:{},scratch:t.scratch||{},edges:[],children:[],traversalCache:{}},t.renderedPosition){var s=t.renderedPosition,l=e.pan(),u=e.zoom();this._private.position={x:(s.x-l.x)/u,y:(s.y-l.y)/u}}if(i.string(t.classes))for(var c=t.classes.split(/\s+/),d=0,h=c.length;h>d;d++){var p=c[d];p&&""!==p&&(a._private.classes[p]=!0)}(t.style||t.css)&&e.style().applyBypass(this,t.style||t.css),(void 0===r||r)&&this.restore()};t.exports=a},{"../is":83,"../util":100}],23:[function(e,t,r){"use strict";var n=e("../define"),i={on:n.on(),one:n.on({unbindSelfOnTrigger:!0}),once:n.on({unbindAllBindersOnTrigger:!0}),off:n.off(),trigger:n.trigger(),rtrigger:function(e,t){return 0!==this.length?(this.cy().notify({type:e,eles:this}),this.trigger(e,t),this):void 0}};n.eventAliasesOn(i),t.exports=i},{"../define":44}],24:[function(e,t,r){"use strict";var n=e("../is"),i=e("../selector"),a={nodes:function(e){return this.filter(function(e,t){return t.isNode()}).filter(e)},edges:function(e){return this.filter(function(e,t){return t.isEdge()}).filter(e)},filter:function(e){if(void 0===e)return this;if(n.string(e)||n.elementOrCollection(e))return i(e).filter(this);if(n.fn(e)){for(var t=[],r=0;r<this.length;r++){var a=this[r];e.apply(a,[r,a])&&t.push(a)}return this.spawn(t)}return this.spawn()},not:function(e){if(e){n.string(e)&&(e=this.filter(e));for(var t=[],r=0;r<this.length;r++){var i=this[r],a=e._private.ids[i.id()];a||t.push(i)}return this.spawn(t)}return this},absoluteComplement:function(){var e=this._private.cy;return e.mutableElements().not(this)},intersect:function(e){if(n.string(e)){var t=e;return this.filter(t)}for(var r=[],i=this,a=e,o=this.length<e.length,s=o?a._private.ids:i._private.ids,l=o?i:a,u=0;u<l.length;u++){var c=l[u]._private.data.id,d=s[c];d&&r.push(d)}return this.spawn(r)},xor:function(e){var t=this._private.cy;n.string(e)&&(e=t.$(e));var r=[],i=this,a=e,o=function(e,t){for(var n=0;n<e.length;n++){var i=e[n],a=i._private.data.id,o=t._private.ids[a];o||r.push(i)}};return o(i,a),o(a,i),this.spawn(r)},diff:function(e){var t=this._private.cy;n.string(e)&&(e=t.$(e));var r=[],i=[],a=[],o=this,s=e,l=function(e,t,r){for(var n=0;n<e.length;n++){var i=e[n],o=i._private.data.id,s=t._private.ids[o];s?a.push(i):r.push(i)}};return l(o,s,r),l(s,o,i),{left:this.spawn(r,{unique:!0}),right:this.spawn(i,{unique:!0}),both:this.spawn(a,{unique:!0})}},add:function(e){var t=this._private.cy;if(!e)return this;if(n.string(e)){var r=e;e=t.mutableElements().filter(r)}for(var i=[],a=0;a<this.length;a++)i.push(this[a]);for(var a=0;a<e.length;a++){var o=!this._private.ids[e[a].id()];o&&i.push(e[a])}return this.spawn(i)},merge:function(e){var t=this._private,r=t.cy;if(!e)return this;if(e&&n.string(e)){var i=e;e=r.mutableElements().filter(i)}for(var a=0;a<e.length;a++){var o=e[a],s=o._private.data.id,l=!t.ids[s];if(l){var u=this.length++;this[u]=o,t.ids[s]=o,t.indexes[s]=u}else{var u=t.indexes[s];this[u]=o,t.ids[s]=o}}return this},unmergeOne:function(e){e=e[0];var t=this._private,r=e._private.data.id,n=t.indexes[r];if(null==n)return this;this[n]=void 0,t.ids[r]=void 0,t.indexes[r]=void 0;var i=n===this.length-1;if(this.length>1&&!i){var a=this.length-1,o=this[a],s=o._private.data.id;this[a]=void 0,this[n]=o,t.indexes[s]=n}return this.length--,this},unmerge:function(e){var t=this._private.cy;if(!e)return this;if(e&&n.string(e)){var r=e;e=t.mutableElements().filter(r)}for(var i=0;i<e.length;i++)this.unmergeOne(e[i]);return this},map:function(e,t){for(var r=[],n=this,i=0;i<n.length;i++){var a=n[i],o=t?e.apply(t,[a,i,n]):e(a,i,n);r.push(o)}return r},stdFilter:function(e,t){for(var r=[],n=this,i=0;i<n.length;i++){var a=n[i],o=t?e.apply(t,[a,i,n]):e(a,i,n);o&&r.push(a)}return this.spawn(r)},max:function(e,t){for(var r,n=-(1/0),i=this,a=0;a<i.length;a++){var o=i[a],s=t?e.apply(t,[o,a,i]):e(o,a,i);s>n&&(n=s,r=o)}return{value:n,ele:r}},min:function(e,t){for(var r,n=1/0,i=this,a=0;a<i.length;a++){var o=i[a],s=t?e.apply(t,[o,a,i]):e(o,a,i);n>s&&(n=s,r=o)}return{value:n,ele:r}}},o=a;o.u=o["|"]=o["+"]=o.union=o.or=o.add,o["\\"]=o["!"]=o["-"]=o.difference=o.relativeComplement=o.subtract=o.not,o.n=o["&"]=o["."]=o.and=o.intersection=o.intersect,o["^"]=o["(+)"]=o["(-)"]=o.symmetricDifference=o.symdiff=o.xor,o.fnFilter=o.filterFn=o.stdFilter,o.complement=o.abscomp=o.absoluteComplement,t.exports=a},{"../is":83,"../selector":87}],25:[function(e,t,r){"use strict";var n={isNode:function(){return"nodes"===this.group()},isEdge:function(){return"edges"===this.group()},isLoop:function(){return this.isEdge()&&this.source().id()===this.target().id()},isSimple:function(){return this.isEdge()&&this.source().id()!==this.target().id()},group:function(){var e=this[0];return e?e._private.group:void 0}};t.exports=n},{}],26:[function(e,t,r){"use strict";var n=e("../util"),i=e("../is"),a=e("./element"),o={generate:function(e,t,r){for(var i=null!=r?r:n.uuid();e.hasElementWithId(i);)i=n.uuid();return i}},s=function(e,t,r){if(void 0===e||!i.core(e))return void n.error("A collection must have a reference to the core");var s={},l={},u=!1;if(t){if(t.length>0&&i.plainObject(t[0])&&!i.element(t[0])){u=!0;for(var c=[],d={},h=0,p=t.length;p>h;h++){var f=t[h];null==f.data&&(f.data={});var v=f.data;if(null==v.id)v.id=o.generate(e,f);else if(e.hasElementWithId(v.id)||d[v.id])continue;var g=new a(e,f,!1);c.push(g),d[v.id]=!0}t=c}}else t=[];this.length=0;for(var h=0,p=t.length;p>h;h++){var y=t[h];if(y){var m=y._private.data.id;(!r||r.unique&&!s[m])&&(s[m]=y,l[m]=this.length,this[this.length]=y,this.length++)}}this._private={cy:e,ids:s,indexes:l},u&&this.restore()},l=a.prototype=s.prototype;l.instanceString=function(){return"collection"},l.spawn=function(e,t,r){return i.core(e)||(r=t,t=e,e=this.cy()),new s(e,t,r)},l.spawnSelf=function(){return this.spawn(this)},l.cy=function(){return this._private.cy},l.element=function(){return this[0]},l.collection=function(){return i.collection(this)?this:new s(this._private.cy,[this])},l.unique=function(){return new s(this._private.cy,this,{unique:!0})},l.hasElementWithId=function(e){return!!this._private.ids[e]},l.getElementById=function(e){var t=this._private.cy,r=this._private.ids[e];return r?r:new s(t)},l.poolIndex=function(){var e=this._private.cy,t=e._private.elements,r=this._private.data.id;return t._private.indexes[r]},l.json=function(e){var t=this.element(),r=this.cy();if(null==t&&e)return this;if(null!=t){var a=t._private;if(i.plainObject(e)){r.startBatch(),e.data&&t.data(e.data),e.position&&t.position(e.position);var o=function(r,n,i){var o=e[r];null!=o&&o!==a[r]&&(o?t[n]():t[i]())};return o("removed","remove","restore"),o("selected","select","unselect"),o("selectable","selectify","unselectify"),o("locked","lock","unlock"),o("grabbable","grabify","ungrabify"),null!=e.classes&&t.classes(e.classes),r.endBatch(),this}if(void 0===e){var s={data:n.copy(a.data),position:n.copy(a.position),group:a.group,removed:a.removed,selected:a.selected,selectable:a.selectable,locked:a.locked,grabbable:a.grabbable,classes:null};return s.classes=Object.keys(a.classes).filter(function(e){return a.classes[e]}).join(" "),s}}},l.jsons=function(){for(var e=[],t=0;t<this.length;t++){var r=this[t],n=r.json();e.push(n)}return e},l.clone=function(){for(var e=this.cy(),t=[],r=0;r<this.length;r++){var n=this[r],i=n.json(),o=new a(e,i,!1);t.push(o)}return new s(e,t)},l.copy=l.clone,l.restore=function(e){var t=this,r=t.cy(),a=r._private;void 0===e&&(e=!0);for(var l,u=[],c=[],d=0,h=t.length;h>d;d++){var p=t[d];p.removed()&&(p.isNode()?u.push(p):c.push(p))}l=u.concat(c);var d,f=function(){l.splice(d,1),d--};for(d=0;d<l.length;d++){var p=l[d],v=p._private,g=v.data;if(v.traversalCache=null,void 0===g.id)g.id=o.generate(r,p);else if(i.number(g.id))g.id=""+g.id;else{if(i.emptyString(g.id)||!i.string(g.id)){n.error("Can not create element with invalid string ID `"+g.id+"`"),f();continue}if(r.hasElementWithId(g.id)){n.error("Can not create second element with ID `"+g.id+"`"),f();continue}}var y=g.id;if(p.isNode()){var m=p,b=v.position;null==b.x&&(b.x=0),null==b.y&&(b.y=0)}if(p.isEdge()){for(var x=p,w=["source","target"],E=w.length,_=!1,P=0;E>P;P++){var S=w[P],k=g[S];i.number(k)&&(k=g[S]=""+g[S]),null==k||""===k?(n.error("Can not create edge `"+y+"` with unspecified "+S),_=!0):r.hasElementWithId(k)||(n.error("Can not create edge `"+y+"` with nonexistant "+S+" `"+k+"`"),_=!0)}if(_){f();continue}var T=r.getElementById(g.source),D=r.getElementById(g.target);T._private.edges.push(x),D._private.edges.push(x),x._private.source=T,x._private.target=D}v.ids={},v.ids[y]=p,v.indexes={},v.indexes[y]=p,v.removed=!1,r.addToPool(p)}for(var d=0;d<u.length;d++){var m=u[d],g=m._private.data;i.number(g.parent)&&(g.parent=""+g.parent);var C=g.parent,M=null!=C;if(M){var N=r.getElementById(C);if(N.empty())g.parent=void 0;else{for(var B=!1,z=N;!z.empty();){if(m.same(z)){B=!0,g.parent=void 0;break}z=z.parent()}B||(N[0]._private.children.push(m),m._private.parent=N[0],a.hasCompoundNodes=!0)}}}if(l.length>0){for(var I=new s(r,l),d=0;d<I.length;d++){var p=I[d];if(!p.isNode()){for(var L=p.parallelEdges(),P=0;P<L.length;P++)L[P]._private.traversalCache=null;p.source()[0]._private.traversalCache=null,p.target()[0]._private.traversalCache=null}}var O;O=a.hasCompoundNodes?I.add(I.connectedNodes()).add(I.parent()):I,O.updateStyle(e),e?I.rtrigger("add"):I.trigger("add")}return t},l.removed=function(){var e=this[0];return e&&e._private.removed},l.inside=function(){var e=this[0];return e&&!e._private.removed},l.remove=function(e){function t(e){for(var t=e._private.edges,r=0;r<t.length;r++)i(t[r])}function r(e){for(var t=e._private.children,r=0;r<t.length;r++)i(t[r])}function i(e){var n=h[e.id()];n||(h[e.id()]=!0,e.isNode()?(d.push(e),t(e),r(e)):d.unshift(e))}function a(e,t){var r=e._private.edges;n.removeFromArray(r,t),e._private.traversalCache=null}function o(e){for(var t=e.parallelEdges(),r=0;r<t.length;r++)t[r]._private.traversalCache=null}function l(e,t){t=t[0],e=e[0];var r=e._private.children,i=e.id();n.removeFromArray(r,t),y.ids[i]||(y.ids[i]=!0,y.push(e))}var u=this,c=[],d=[],h={},p=u._private.cy;void 0===e&&(e=!0);for(var f=0,v=u.length;v>f;f++){var g=u[f];i(g)}var y=[];y.ids={},p.removeFromPool(d);for(var f=0;f<d.length;f++){var g=d[f];if(g._private.removed=!0,c.push(g),g.isEdge()){var m=g.source()[0],b=g.target()[0];a(m,g),a(b,g),o(g)}else{var x=g.parent();0!==x.length&&l(x,g)}}var w=p._private.elements;p._private.hasCompoundNodes=!1;for(var f=0;f<w.length;f++){var g=w[f];if(g.isParent()){p._private.hasCompoundNodes=!0;break}}var E=new s(this.cy(),c);E.size()>0&&(e&&this.cy().notify({type:"remove",eles:E}),E.trigger("remove"));for(var f=0;f<y.length;f++){var g=y[f];g.removed()||g.updateStyle()}return new s(p,c)},l.move=function(e){var t=this._private.cy;if(void 0!==e.source||void 0!==e.target){var r=e.source,n=e.target,i=t.hasElementWithId(r),a=t.hasElementWithId(n);if(i||a){var o=this.jsons();this.remove();for(var s=0;s<o.length;s++){var l=o[s],u=this[s];"edges"===l.group&&(i&&(l.data.source=r),a&&(l.data.target=n),l.scratch=u._private.scratch)}return t.add(o)}}else if(void 0!==e.parent){var c=e.parent,d=null===c||t.hasElementWithId(c);if(d){var o=this.jsons(),h=this.descendants(),p=h.union(h.union(this).connectedEdges()).jsons();this.remove();for(var s=0;s<o.length;s++){var l=o[s],u=this[s];"nodes"===l.group&&(l.data.parent=null===c?void 0:c,l.scratch=u._private.scratch)}return t.add(o.concat(p))}}return this},[e("./algorithms"),e("./animation"),e("./class"),e("./comparators"),e("./compounds"),e("./data"),e("./degree"),e("./dimensions"),e("./events"),e("./filter"),e("./group"),e("./index"),e("./iteration"),e("./layout"),e("./style"),e("./switch-functions"),e("./traversing")].forEach(function(e){n.extend(l,e)}),t.exports=s},{"../is":83,"../util":100,"./algorithms":11,"./animation":15,"./class":16,"./comparators":17,"./compounds":18,"./data":19,"./degree":20,"./dimensions":21,"./element":22,"./events":23,"./filter":24,"./group":25,"./index":26,"./iteration":27,"./layout":28,"./style":29,"./switch-functions":30,"./traversing":31}],27:[function(e,t,r){"use strict";var n=e("../is"),i=e("./zsort"),a={each:function(e){if(n.fn(e))for(var t=0;t<this.length;t++){var r=this[t],i=e.apply(r,[t,r]);if(i===!1)break}return this},forEach:function(e,t){if(n.fn(e))for(var r=0;r<this.length;r++){var i=this[r],a=t?e.apply(t,[i,r,this]):e(i,r,this);if(a===!1)break}return this},toArray:function(){for(var e=[],t=0;t<this.length;t++)e.push(this[t]);return e},slice:function(e,t){var r=[],n=this.length;null==t&&(t=n),null==e&&(e=0),0>e&&(e=n+e),0>t&&(t=n+t);for(var i=e;i>=0&&t>i&&n>i;i++)r.push(this[i]);return this.spawn(r)},size:function(){return this.length},eq:function(e){return this[e]||this.spawn()},first:function(){return this[0]||this.spawn()},last:function(){return this[this.length-1]||this.spawn()},empty:function(){return 0===this.length},nonempty:function(){return!this.empty()},sort:function(e){if(!n.fn(e))return this;var t=this.toArray().sort(e);return this.spawn(t)},sortByZIndex:function(){return this.sort(i)},zDepth:function(){var e=this[0];if(e){var t=e._private,r=t.group;if("nodes"===r){var n=t.data.parent?e.parents().size():0;return e.isParent()?n:Number.MAX_VALUE}var i=t.source,a=t.target,o=i.zDepth(),s=a.zDepth();return Math.max(o,s,0)}}};t.exports=a},{"../is":83,"./zsort":32}],28:[function(e,t,r){"use strict";var n=e("../is"),i=e("../util"),a=e("../promise"),o={layoutPositions:function(e,t,r){var i=this.nodes(),o=this.cy();if(e.trigger({type:"layoutstart",layout:e}),e.animations=[],t.animate){for(var s=0;s<i.length;s++){var l=i[s],u=r.call(l,s,l),c=l.position();n.number(c.x)&&n.number(c.y)||l.silentPosition({x:0,y:0});var d=l.animation({position:u,duration:t.animationDuration,easing:t.animationEasing});e.animations.push(d),d.play()}var h;o.on("step.*",h=function(){t.fit&&o.fit(t.eles,t.padding)}),e.one("layoutstop",function(){o.off("step.*",h)}),e.one("layoutready",t.ready),e.trigger({type:"layoutready",layout:e}),a.all(e.animations.map(function(e){return e.promise()})).then(function(){o.off("step.*",h),null!=t.zoom&&o.zoom(t.zoom),t.pan&&o.pan(t.pan),t.fit&&o.fit(t.eles,t.padding),e.one("layoutstop",t.stop),e.trigger({type:"layoutstop",layout:e})})}else i.positions(r),t.fit&&o.fit(t.eles,t.padding),null!=t.zoom&&o.zoom(t.zoom),t.pan&&o.pan(t.pan),e.one("layoutready",t.ready),e.trigger({type:"layoutready",layout:e}),e.one("layoutstop",t.stop),e.trigger({type:"layoutstop",layout:e});return this},layout:function(e){var t=this.cy();return t.layout(i.extend({},e,{eles:this})),this},makeLayout:function(e){var t=this.cy();return t.makeLayout(i.extend({},e,{eles:this}))}};o.createLayout=o.makeLayout,t.exports=o},{"../is":83,"../promise":86,"../util":100}],29:[function(e,t,r){"use strict";var n=e("../is"),i={updateStyle:function(e){var t=this._private.cy;if(!t.styleEnabled())return this;if(t._private.batchingStyle){var r=t._private.batchStyleEles;return r.merge(this),this}var n=t.hasCompoundNodes(),i=t.style(),a=this;if(e=!(!e&&void 0!==e),n&&(a=this.spawnSelf().merge(this.descendants()).merge(this.parents())),i.apply(a),n){a.updateCompoundBounds()}return e?a.rtrigger("style"):a.trigger("style"),this},updateMappers:function(e){var t=this._private.cy,r=t.style();if(e=!(!e&&void 0!==e),!t.styleEnabled())return this;r.updateMappers(this);var n=this.updateCompoundBounds(),i=n.length>0?this.add(n):this;return e?i.rtrigger("style"):i.trigger("style"),this},parsedStyle:function(e){var t=this[0];if(t.cy().styleEnabled())return t?t._private.style[e]||t.cy().style().getDefaultProperty(e):void 0},renderedStyle:function(e){var t=this.cy();if(!t.styleEnabled())return this;var r=this[0];if(r){var n=r.cy().style().getRenderedStyle(r);return void 0===e?n:n[e]}},style:function(e,t){var r=this.cy();if(!r.styleEnabled())return this;var i=!1,a=r.style();if(n.plainObject(e)){var o=e;a.applyBypass(this,o,i);var s=this.updateCompoundBounds(),l=s.length>0?this.add(s):this;l.rtrigger("style")}else if(n.string(e)){if(void 0===t){var u=this[0];return u?a.getStylePropertyValue(u,e):void 0}a.applyBypass(this,e,t,i);var s=this.updateCompoundBounds(),l=s.length>0?this.add(s):this;l.rtrigger("style")}else if(void 0===e){var u=this[0];return u?a.getRawStyle(u):void 0}return this},removeStyle:function(e){var t=this.cy();if(!t.styleEnabled())return this;var r=!1,n=t.style(),i=this;if(void 0===e)for(var a=0;a<i.length;a++){var o=i[a];n.removeAllBypasses(o,r)}else{e=e.split(/\s+/);for(var a=0;a<i.length;a++){var o=i[a];n.removeBypasses(o,e,r)}}var s=this.updateCompoundBounds(),l=s.length>0?this.add(s):this;return l.rtrigger("style"),this},show:function(){return this.css("display","element"),this},hide:function(){return this.css("display","none"),this},visible:function(){var e=this.cy();if(!e.styleEnabled())return!0;var t=this[0],r=e.hasCompoundNodes();if(t){if("visible"!==t.pstyle("visibility").value||"element"!==t.pstyle("display").value||0===t.pstyle("width").pfValue)return!1;if("nodes"===t._private.group){if(0===t.pstyle("height").pfValue)return!1;if(!r)return!0;var n=t._private.data.parent?t.parents():null;if(n)for(var i=0;i<n.length;i++){var a=n[i],o=a.pstyle("visibility").value,s=a.pstyle("display").value;if("visible"!==o||"element"!==s)return!1}return!0}var l=t._private.source,u=t._private.target;return l.visible()&&u.visible()}},hidden:function(){var e=this[0];return e?!e.visible():void 0},effectiveOpacity:function(){var e=this.cy();if(!e.styleEnabled())return 1;var t=e.hasCompoundNodes(),r=this[0];if(r){var n=r._private,i=r.pstyle("opacity").value;if(!t)return i;var a=n.data.parent?r.parents():null;if(a)for(var o=0;o<a.length;o++){var s=a[o],l=s.pstyle("opacity").value;i=l*i}return i}},transparent:function(){var e=this.cy();if(!e.styleEnabled())return!1;var t=this[0],r=t.cy().hasCompoundNodes();return t?r?0===t.effectiveOpacity():0===t.pstyle("opacity").value:void 0},backgrounding:function(){var e=this.cy();if(!e.styleEnabled())return!1;var t=this[0];return!!t._private.backgrounding}};i.bypass=i.css=i.style,i.renderedCss=i.renderedStyle,i.removeBypass=i.removeCss=i.removeStyle,i.pstyle=i.parsedStyle,t.exports=i},{"../is":83}],30:[function(e,t,r){"use strict";function n(e){return function(){var t=arguments,r=[];if(2===t.length){var n=t[0],i=t[1];this.on(e.event,n,i)}else if(1===t.length){var i=t[0];this.on(e.event,i)}else if(0===t.length){for(var a=0;a<this.length;a++){var o=this[a],s=!e.ableField||o._private[e.ableField],l=o._private[e.field]!=e.value;if(e.overrideAble){var u=e.overrideAble(o);if(void 0!==u&&(s=u,!u))return this}s&&(o._private[e.field]=e.value,l&&r.push(o))}var c=this.spawn(r);c.updateStyle(),c.trigger(e.event)}return this}}function i(e){a[e.field]=function(){var t=this[0];if(t){if(e.overrideField){var r=e.overrideField(t);if(void 0!==r)return r}return t._private[e.field]}},a[e.on]=n({event:e.on,field:e.field,ableField:e.ableField,overrideAble:e.overrideAble,value:!0}),a[e.off]=n({event:e.off,field:e.field,ableField:e.ableField,overrideAble:e.overrideAble,value:!1})}var a={};i({field:"locked",overrideField:function(e){return e.cy().autolock()?!0:void 0},on:"lock",off:"unlock"}),i({field:"grabbable",overrideField:function(e){return e.cy().autoungrabify()?!1:void 0},on:"grabify",off:"ungrabify"}),i({field:"selected",ableField:"selectable",overrideAble:function(e){return e.cy().autounselectify()?!1:void 0},on:"select",off:"unselect"}),i({field:"selectable",overrideField:function(e){return e.cy().autounselectify()?!1:void 0},on:"selectify",off:"unselectify"}),a.deselect=a.unselect,a.grabbed=function(){var e=this[0];return e?e._private.grabbed:void 0},i({field:"active",on:"activate",off:"unactivate"}),a.inactive=function(){var e=this[0];return e?!e._private.active:void 0},t.exports=a},{}],31:[function(e,t,r){"use strict";function n(e){return function(t){for(var r=[],n=0;n<this.length;n++){var i=this[n],a=i._private[e.attr];a&&r.push(a)}return this.spawn(r,{unique:!0}).filter(t)}}function i(e){return function(t){var r=[],n=this._private.cy,i=e||{};s.string(t)&&(t=n.$(t));for(var a=this._private.ids,o=t._private.ids,l=0;l<t.length;l++)for(var u=t[l]._private.edges,c=0;c<u.length;c++){var d=u[c],h=d._private.data,p=a[h.source]&&o[h.target],f=o[h.source]&&a[h.target],v=p||f;if(v){if(i.thisIsSrc||i.thisIsTgt){if(i.thisIsSrc&&!p)continue;if(i.thisIsTgt&&!f)continue}r.push(d)}}return this.spawn(r,{unique:!0})}}function a(e){var t={codirected:!1};return e=o.extend({},t,e),function(t){for(var r=[],n=this.edges(),i=e,a=0;a<n.length;a++)for(var o=n[a],s=o._private,l=s.source,u=l._private.data.id,c=s.data.target,d=l._private.edges,h=0;h<d.length;h++){var p=d[h],f=p._private.data,v=f.target,g=f.source,y=v===c&&g===u,m=u===v&&c===g;(i.codirected&&y||!i.codirected&&(y||m))&&r.push(p)}return this.spawn(r,{unique:!0}).filter(t)}}var o=e("../util"),s=e("../is"),l={},u=function(e,t){return function(r,n,i,a){var o,l=r,u=this;if(null==l?o="null":s.elementOrCollection(l)&&1===l.length&&(o="#"+l.id()),1===u.length&&o){var c=u[0]._private,d=c.traversalCache=c.traversalCache||{},h=d[t]=d[t]||{},p=h[o];return p?p:h[o]=e.call(u,r,n,i,a)}return e.call(u,r,n,i,a)}},c=function(e){return function(t){for(var r=this,n=[],i=0;i<r.length;i++){var a=r[i];if(a.isNode()){for(var o=!1,s=a.connectedEdges(),l=0;l<s.length;l++){var u=s[l],c=u.source(),d=u.target();if(e.noIncomingEdges&&d===a&&c!==a||e.noOutgoingEdges&&c===a&&d!==a){o=!0;break}}o||n.push(a)}}return this.spawn(n,{unique:!0}).filter(t)}},d=function(e){return function(t){for(var r=this,n=[],i=0;i<r.length;i++){var a=r[i];if(a.isNode())for(var o=a.connectedEdges(),s=0;s<o.length;s++){var l=o[s],u=l.source(),c=l.target();e.outgoing&&u===a?(n.push(l),n.push(c)):e.incoming&&c===a&&(n.push(l),n.push(u))}}return this.spawn(n,{unique:!0}).filter(t)}},h=function(e){return function(t){for(var r=this,n=[],i={};;){var a=e.outgoing?r.outgoers():r.incomers();if(0===a.length)break;for(var o=!1,s=0;s<a.length;s++){var l=a[s],u=l.id();i[u]||(i[u]=!0,n.push(l),o=!0)}if(!o)break;r=a}return this.spawn(n,{unique:!0}).filter(t)}};o.extend(l,{roots:c({noIncomingEdges:!0}),leaves:c({noOutgoingEdges:!0}),outgoers:u(d({outgoing:!0}),"outgoers"),successors:h({outgoing:!0}),incomers:u(d({incoming:!0}),"incomers"),predecessors:h({incoming:!0})}),o.extend(l,{neighborhood:u(function(e){for(var t=[],r=this.nodes(),n=0;n<r.length;n++)for(var i=r[n],a=i.connectedEdges(),o=0;o<a.length;o++){var s=a[o],l=s.source(),u=s.target(),c=i===l?u:l;c.length>0&&t.push(c[0]),t.push(s[0])}return this.spawn(t,{unique:!0}).filter(e)},"neighborhood"),closedNeighborhood:function(e){return this.neighborhood().add(this).filter(e)},openNeighborhood:function(e){return this.neighborhood(e)}}),l.neighbourhood=l.neighborhood,l.closedNeighbourhood=l.closedNeighborhood,l.openNeighbourhood=l.openNeighborhood,o.extend(l,{source:u(function(e){var t,r=this[0];return r&&(t=r._private.source||r.cy().collection()),t&&e?t.filter(e):t},"source"),target:u(function(e){var t,r=this[0];return r&&(t=r._private.target||r.cy().collection()),t&&e?t.filter(e):t},"target"),sources:n({attr:"source"}),targets:n({attr:"target"})}),o.extend(l,{edgesWith:u(i(),"edgesWith",!0),edgesTo:u(i({thisIsSrc:!0}),"edgesTo",!0)}),o.extend(l,{connectedEdges:u(function(e){for(var t=[],r=this,n=0;n<r.length;n++){var i=r[n];if(i.isNode())for(var a=i._private.edges,o=0;o<a.length;o++){var s=a[o];t.push(s)}}return this.spawn(t,{unique:!0}).filter(e)},"connectedEdges"),connectedNodes:u(function(e){for(var t=[],r=this,n=0;n<r.length;n++){var i=r[n];i.isEdge()&&(t.push(i.source()[0]),t.push(i.target()[0]))}return this.spawn(t,{unique:!0}).filter(e)},"connectedNodes"),parallelEdges:u(a(),"parallelEdges"),codirectedEdges:u(a({codirected:!0}),"codirectedEdges")}),o.extend(l,{components:function(){var e=this,t=e.cy(),r=e.spawn(),n=e.nodes().spawnSelf(),i=[],a=function(e,t){r.merge(e),n.unmerge(e),t.merge(e)};if(n.empty())return e.spawn();do{var o=t.collection();i.push(o);var s=n[0];a(s,o),e.bfs({directed:!1,roots:s,visit:function(e,t,r,n,i){a(r,o)}})}while(n.length>0);return i.map(function(e){var t=e.connectedEdges().stdFilter(function(t){return e.anySame(t.source())&&e.anySame(t.target())});return e.union(t)})}}),t.exports=l},{"../is":83,"../util":100}],32:[function(e,t,r){"use strict";var n=function(e,t){var r=e.cy(),n=e.pstyle("z-index").value-t.pstyle("z-index").value,i=0,a=0,o=r.hasCompoundNodes(),s=e.isNode(),l=!s,u=t.isNode(),c=!u;o&&(i=e.zDepth(),a=t.zDepth());var d=i-a,h=0===d;return h?s&&c?1:l&&u?-1:0===n?e.poolIndex()-t.poolIndex():n:d};t.exports=n},{}],33:[function(e,t,r){"use strict";var n=e("../is"),i=e("../util"),a=e("../collection"),o=e("../collection/element"),s={add:function(e){var t,r=this;if(n.elementOrCollection(e)){var s=e;if(s._private.cy===r)t=s.restore();else{for(var l=[],u=0;u<s.length;u++){var c=s[u];l.push(c.json())}t=new a(r,l)}}else if(n.array(e)){var l=e;t=new a(r,l)}else if(n.plainObject(e)&&(n.array(e.nodes)||n.array(e.edges))){for(var d=e,l=[],h=["nodes","edges"],u=0,p=h.length;p>u;u++){var f=h[u],v=d[f];if(n.array(v))for(var g=0,y=v.length;y>g;g++){var m=i.extend({group:f},v[g]);l.push(m)}}t=new a(r,l)}else{var m=e;t=new o(r,m).collection()}return t},remove:function(e){if(n.elementOrCollection(e));else if(n.string(e)){var t=e;e=this.$(t)}return e.remove()},load:function(e,t,r){var a=this;a.notifications(!1);var o=a.mutableElements();o.length>0&&o.remove(),null!=e&&(n.plainObject(e)||n.array(e))&&a.add(e),a.one("layoutready",function(e){a.notifications(!0),a.trigger(e),a.notify({type:"load",eles:a.mutableElements()}),a.one("load",t),a.trigger("load")}).one("layoutstop",function(){a.one("done",r),a.trigger("done")});var s=i.extend({},a._private.options.layout);return s.eles=a.elements(),a.layout(s),this}};t.exports=s},{"../collection":26,"../collection/element":22,"../is":83,"../util":100}],34:[function(e,t,r){"use strict";var n=e("../define"),i=e("../util"),a=e("../is"),o={animate:n.animate(),animation:n.animation(),animated:n.animated(),clearQueue:n.clearQueue(),delay:n.delay(),delayAnimation:n.delayAnimation(),stop:n.stop(),addToAnimationPool:function(e){var t=this;t.styleEnabled()&&t._private.aniEles.merge(e)},stopAnimationLoop:function(){this._private.animationsRunning=!1},startAnimationLoop:function(){function e(){c._private.animationsRunning&&i.requestAnimationFrame(function(r){t(r),e()})}function t(e){function t(t,i){var s=t._private,l=s.animation.current,u=s.animation.queue,c=!1;if(0===l.length){var d=u.shift();d&&l.push(d)}for(var h=function(e){for(var t=e.length-1;t>=0;t--){var r=e[t];r()}e.splice(0,e.length)},p=l.length-1;p>=0;p--){var f=l[p],v=f._private;v.stopped?(l.splice(p,1),v.hooked=!1,v.playing=!1,v.started=!1,h(v.frames)):(v.playing||v.applying)&&(v.playing&&v.applying&&(v.applying=!1),v.started||r(t,f,e),n(t,f,e,i),a.fn(v.step)&&v.step.call(t,e),v.applying&&(v.applying=!1),h(v.frames),f.completed()&&(l.splice(p,1),v.hooked=!1,v.playing=!1,v.started=!1,h(v.completes)),c=!0)}return i||0!==l.length||0!==u.length||o.push(t),c}for(var i=c._private.aniEles,o=[],s=!1,l=0;l<i.length;l++){var u=i[l],d=t(u);s=s||d}var h=t(c,!0);if(s||h)if(i.length>0){var p=i.updateCompoundBounds().spawnSelf().merge(i);c.notify({type:"draw",eles:p})}else c.notify({type:"draw"});i.unmerge(o),c.trigger("step")}function r(e,t,r){var n=a.core(e),i=!n,o=e,s=c._private.style,l=t._private;if(i){var u=o._private.position;l.startPosition=l.startPosition||{x:u.x,y:u.y},l.startStyle=l.startStyle||s.getAnimationStartStyle(o,l.style)}if(n){var d=c._private.pan;l.startPan=l.startPan||{x:d.x,y:d.y},l.startZoom=null!=l.startZoom?l.startZoom:c._private.zoom}l.started=!0,l.startTime=r-l.progress*l.duration}function n(e,t,r,n){var i=c._private.style,s=!n,l=e._private,d=t._private,h=d.easing,f=d.startTime;if(!d.easingImpl)if(null==h)d.easingImpl=p.linear;else{var v;if(a.string(h)){var g=i.parse("transition-timing-function",h);v=g.value}else v=h;var y,m;a.string(v)?(y=v,m=[]):(y=v[1],m=v.slice(2).map(function(e){return+e})),m.length>0?("spring"===y&&m.push(d.duration),d.easingImpl=p[y].apply(null,m)):d.easingImpl=p[y]}var b,x=d.easingImpl;if(b=0===d.duration?1:(r-f)/d.duration,d.applying&&(b=d.progress),0>b?b=0:b>1&&(b=1),null==d.delay){var w=d.startPosition,E=d.position,_=l.position;E&&s&&(o(w.x,E.x)&&(_.x=u(w.x,E.x,b,x)),o(w.y,E.y)&&(_.y=u(w.y,E.y,b,x)),e.trigger("position"));var P=d.startPan,S=d.pan,k=l.pan,T=null!=S&&n;T&&(o(P.x,S.x)&&(k.x=u(P.x,S.x,b,x)),o(P.y,S.y)&&(k.y=u(P.y,S.y,b,x)),e.trigger("pan"));var D=d.startZoom,C=d.zoom,M=null!=C&&n;M&&(o(D,C)&&(l.zoom=u(D,C,b,x)),e.trigger("zoom")),(T||M)&&e.trigger("viewport");var N=d.style;if(N&&N.length>0&&s){for(var B=0;B<N.length;B++){var z=N[B],y=z.name,I=z,L=d.startStyle[y],O=u(L,I,b,x);i.overrideBypass(e,y,O)}e.trigger("style")}}return d.progress=b,b}function o(e,t){return null==e||null==t?!1:a.number(e)&&a.number(t)?!0:!(!e||!t)}function s(e,t,r){var n=1-r,i=r*r;return 3*n*n*r*e+3*n*i*t+i*r}function l(e,t){return function(r,n,i){return r+(n-r)*s(e,t,i)}}function u(e,t,r,n){0>r?r=0:r>1&&(r=1);var i,o;if(i=null!=e.pfValue||null!=e.value?null!=e.pfValue?e.pfValue:e.value:e,o=null!=t.pfValue||null!=t.value?null!=t.pfValue?t.pfValue:t.value:t,a.number(i)&&a.number(o))return n(i,o,r);if(a.array(i)&&a.array(o)){for(var s=[],l=0;l<o.length;l++){var u=i[l],c=o[l];if(null!=u&&null!=c){var d=n(u,c,r);e.roundValue&&(d=Math.round(d)),s.push(d)}else s.push(c)}return s}}var c=this;if(c._private.animationsRunning=!0,c.styleEnabled()){var d=c.renderer();d&&d.beforeRender?d.beforeRender(function(e,r){t(r)},d.beforeRenderPriorities.animations):e();
/*! Runge-Kutta spring physics function generator. Adapted from Framer.js, copyright Koen Bok. MIT License: http://en.wikipedia.org/wiki/MIT_License */
/* Given a tension, friction, and duration, a simulation at 60FPS will first run without a defined duration in order to calculate the full path. A second pass
       then adjusts the time delta -- using the relation between actual time and duration -- to calculate the path for the duration-constrained animation. */
var h=function(){function e(e){return-e.tension*e.x-e.friction*e.v}function t(t,r,n){var i={x:t.x+n.dx*r,v:t.v+n.dv*r,tension:t.tension,friction:t.friction};return{dx:i.v,dv:e(i)}}function r(r,n){var i={dx:r.v,dv:e(r)},a=t(r,.5*n,i),o=t(r,.5*n,a),s=t(r,n,o),l=1/6*(i.dx+2*(a.dx+o.dx)+s.dx),u=1/6*(i.dv+2*(a.dv+o.dv)+s.dv);return r.x=r.x+l*n,r.v=r.v+u*n,r}return function n(e,t,i){var a,o,s,l={x:-1,v:0,tension:null,friction:null},u=[0],c=0,d=1e-4,h=.016;for(e=parseFloat(e)||500,t=parseFloat(t)||20,i=i||null,l.tension=e,l.friction=t,a=null!==i,a?(c=n(e,t),o=c/i*h):o=h;;)if(s=r(s||l,o),u.push(1+s.x),c+=16,!(Math.abs(s.x)>d&&Math.abs(s.v)>d))break;return a?function(e){return u[e*(u.length-1)|0]}:c}}(),p={linear:function(e,t,r){return e+(t-e)*r},ease:l(.25,.1,.25,1),"ease-in":l(.42,0,1,1),"ease-out":l(0,0,.58,1),"ease-in-out":l(.42,0,.58,1),"ease-in-sine":l(.47,0,.745,.715),"ease-out-sine":l(.39,.575,.565,1),"ease-in-out-sine":l(.445,.05,.55,.95),"ease-in-quad":l(.55,.085,.68,.53),"ease-out-quad":l(.25,.46,.45,.94),"ease-in-out-quad":l(.455,.03,.515,.955),"ease-in-cubic":l(.55,.055,.675,.19),"ease-out-cubic":l(.215,.61,.355,1),"ease-in-out-cubic":l(.645,.045,.355,1),"ease-in-quart":l(.895,.03,.685,.22),"ease-out-quart":l(.165,.84,.44,1),"ease-in-out-quart":l(.77,0,.175,1),"ease-in-quint":l(.755,.05,.855,.06),"ease-out-quint":l(.23,1,.32,1),"ease-in-out-quint":l(.86,0,.07,1),"ease-in-expo":l(.95,.05,.795,.035),"ease-out-expo":l(.19,1,.22,1),"ease-in-out-expo":l(1,0,0,1),"ease-in-circ":l(.6,.04,.98,.335),"ease-out-circ":l(.075,.82,.165,1),"ease-in-out-circ":l(.785,.135,.15,.86),spring:function(e,t,r){if(0===r)return p.linear;var n=h(e,t,r);return function(e,t,r){return e+(t-e)*n(r)}},"cubic-bezier":function(e,t,r,n){return l(e,t,r,n)}}}}};t.exports=o},{"../define":44,"../is":83,"../util":100}],35:[function(e,t,r){"use strict";var n=e("../define"),i={on:n.on(),one:n.on({unbindSelfOnTrigger:!0}),once:n.on({unbindAllBindersOnTrigger:!0}),off:n.off(),trigger:n.trigger()};n.eventAliasesOn(i),t.exports=i},{"../define":44}],36:[function(e,t,r){"use strict";var n={png:function(e){var t=this._private.renderer;return e=e||{},t.png(e)},jpg:function(e){var t=this._private.renderer;return e=e||{},e.bg=e.bg||"#fff",t.jpg(e)}};n.jpeg=n.jpg,t.exports=n},{}],37:[function(e,t,r){"use strict";var n=e("../window"),i=e("../util"),a=e("../collection"),o=e("../is"),s=e("../promise"),l=e("../define"),u=function(e){var t=this;e=i.extend({},e);var r=e.container;r&&!o.htmlElement(r)&&o.htmlElement(r[0])&&(r=r[0]);var l=r?r._cyreg:null;l=l||{},l&&l.cy&&(l.cy.destroy(),l={});var u=l.readies=l.readies||[];r&&(r._cyreg=l),l.cy=t;var c=void 0!==n&&void 0!==r&&!e.headless,d=e;d.layout=i.extend({name:c?"grid":"null"},d.layout),d.renderer=i.extend({name:c?"canvas":"null"},d.renderer);var h=function(e,t,r){return void 0!==t?t:void 0!==r?r:e},p=this._private={container:r,ready:!1,initrender:!1,options:d,elements:new a(this),listeners:[],aniEles:new a(this),scratch:{},layout:null,renderer:null,notificationsEnabled:!0,minZoom:1e-50,maxZoom:1e50,zoomingEnabled:h(!0,d.zoomingEnabled),userZoomingEnabled:h(!0,d.userZoomingEnabled),panningEnabled:h(!0,d.panningEnabled),userPanningEnabled:h(!0,d.userPanningEnabled),boxSelectionEnabled:h(!0,d.boxSelectionEnabled),autolock:h(!1,d.autolock,d.autolockNodes),autoungrabify:h(!1,d.autoungrabify,d.autoungrabifyNodes),autounselectify:h(!1,d.autounselectify),styleEnabled:void 0===d.styleEnabled?c:d.styleEnabled,zoom:o.number(d.zoom)?d.zoom:1,pan:{x:o.plainObject(d.pan)&&o.number(d.pan.x)?d.pan.x:0,y:o.plainObject(d.pan)&&o.number(d.pan.y)?d.pan.y:0},animation:{current:[],queue:[]},hasCompoundNodes:!1},f=d.selectionType;void 0===f||"additive"!==f&&"single"!==f?p.selectionType="single":p.selectionType=f,o.number(d.minZoom)&&o.number(d.maxZoom)&&d.minZoom<d.maxZoom?(p.minZoom=d.minZoom,p.maxZoom=d.maxZoom):o.number(d.minZoom)&&void 0===d.maxZoom?p.minZoom=d.minZoom:o.number(d.maxZoom)&&void 0===d.minZoom&&(p.maxZoom=d.maxZoom);var v=function(e,t){var r=e.some(o.promise);return r?s.all(e).then(t):void t(e)};t.initRenderer(i.extend({hideEdgesOnViewport:d.hideEdgesOnViewport,textureOnViewport:d.textureOnViewport,wheelSensitivity:o.number(d.wheelSensitivity)&&d.wheelSensitivity>0?d.wheelSensitivity:1,motionBlur:void 0===d.motionBlur?!1:d.motionBlur,motionBlurOpacity:void 0===d.motionBlurOpacity?.05:d.motionBlurOpacity,pixelRatio:o.number(d.pixelRatio)&&d.pixelRatio>0?d.pixelRatio:void 0,desktopTapThreshold:void 0===d.desktopTapThreshold?4:d.desktopTapThreshold,touchTapThreshold:void 0===d.touchTapThreshold?8:d.touchTapThreshold},d.renderer)),v([d.style,d.elements],function(e){var r=e[0],n=e[1];p.styleEnabled&&t.setStyle(r),d.initrender&&(t.on("initrender",d.initrender),t.on("initrender",function(){p.initrender=!0})),t.load(n,function(){t.startAnimationLoop(),p.ready=!0,o.fn(d.ready)&&t.on("ready",d.ready);for(var e=0;e<u.length;e++){var r=u[e];t.on("ready",r)}l&&(l.readies=[]),t.trigger("ready")},d.done)})},c=u.prototype;i.extend(c,{instanceString:function(){return"core"},isReady:function(){return this._private.ready},ready:function(e){return this.isReady()?this.trigger("ready",[],e):this.on("ready",e),this},initrender:function(){return this._private.initrender},destroy:function(){var e=this;return e.stopAnimationLoop(),e.destroyRenderer(),e},hasElementWithId:function(e){return this._private.elements.hasElementWithId(e)},getElementById:function(e){return this._private.elements.getElementById(e)},selectionType:function(){return this._private.selectionType},hasCompoundNodes:function(){return this._private.hasCompoundNodes},headless:function(){return"null"===this._private.options.renderer.name},styleEnabled:function(){return this._private.styleEnabled},addToPool:function(e){return this._private.elements.merge(e),this},removeFromPool:function(e){return this._private.elements.unmerge(e),this},container:function(){return this._private.container},options:function(){return i.copy(this._private.options)},json:function(e){var t=this,r=t._private,n=t.mutableElements();if(o.plainObject(e)){if(t.startBatch(),e.elements){var a={},s=function(e,r){for(var n=0;n<e.length;n++){var o=e[n],s=o.data.id,l=t.getElementById(s);a[s]=!0,0!==l.length?l.json(o):r?t.add(i.extend({group:r},o)):t.add(o)}};if(o.array(e.elements))s(e.elements);else for(var l=["nodes","edges"],u=0;u<l.length;u++){var c=l[u],d=e.elements[c];o.array(d)&&s(d,c)}n.stdFilter(function(e){return!a[e.id()]}).remove()}e.style&&t.style(e.style),null!=e.zoom&&e.zoom!==r.zoom&&t.zoom(e.zoom),e.pan&&(e.pan.x===r.pan.x&&e.pan.y===r.pan.y||t.pan(e.pan));for(var h=["minZoom","maxZoom","zoomingEnabled","userZoomingEnabled","panningEnabled","userPanningEnabled","boxSelectionEnabled","autolock","autoungrabify","autounselectify"],u=0;u<h.length;u++){var p=h[u];null!=e[p]&&t[p](e[p])}return t.endBatch(),this}if(void 0===e){var f={};return f.elements={},n.forEach(function(e){var t=e.group();f.elements[t]||(f.elements[t]=[]),f.elements[t].push(e.json())}),this._private.styleEnabled&&(f.style=t.style().json()),f.zoomingEnabled=t._private.zoomingEnabled,f.userZoomingEnabled=t._private.userZoomingEnabled,f.zoom=t._private.zoom,f.minZoom=t._private.minZoom,f.maxZoom=t._private.maxZoom,f.panningEnabled=t._private.panningEnabled,f.userPanningEnabled=t._private.userPanningEnabled,f.pan=i.copy(t._private.pan),f.boxSelectionEnabled=t._private.boxSelectionEnabled,f.renderer=i.copy(t._private.options.renderer),f.hideEdgesOnViewport=t._private.options.hideEdgesOnViewport,f.textureOnViewport=t._private.options.textureOnViewport,f.wheelSensitivity=t._private.options.wheelSensitivity,f.motionBlur=t._private.options.motionBlur,f}},scratch:l.data({field:"scratch",bindingEvent:"scratch",allowBinding:!0,allowSetting:!0,settingEvent:"scratch",settingTriggersEvent:!0,triggerFnName:"trigger",allowGetting:!0}),removeScratch:l.removeData({field:"scratch",event:"scratch",triggerFnName:"trigger",triggerEvent:!0})}),[e("./add-remove"),e("./animation"),e("./events"),e("./export"),e("./layout"),e("./notification"),e("./renderer"),e("./search"),e("./style"),e("./viewport")].forEach(function(e){i.extend(c,e)}),t.exports=u},{"../collection":26,"../define":44,"../is":83,"../promise":86,"../util":100,"../window":107,"./add-remove":33,"./animation":34,"./events":35,"./export":36,"./layout":38,"./notification":39,"./renderer":40,"./search":41,"./style":42,"./viewport":43}],38:[function(e,t,r){"use strict";var n=e("../util"),i=e("../is"),a={layout:function(e){var t=this._private.prevLayout=null==e?this._private.prevLayout:this.makeLayout(e);return t.run(),this},makeLayout:function(e){var t=this;if(null==e)return void n.error("Layout options must be specified to make a layout");if(null==e.name)return void n.error("A `name` must be specified to make a layout");var r=e.name,a=t.extension("layout",r);if(null==a)return void n.error("Can not apply layout: No such layout `"+r+"` found; did you include its JS file?");var o;o=i.string(e.eles)?t.$(e.eles):null!=e.eles?e.eles:t.$();var s=new a(n.extend({},e,{cy:t,eles:o}));return s}};a.createLayout=a.makeLayout,t.exports=a},{"../is":83,"../util":100}],39:[function(e,t,r){"use strict";var n={notify:function(e){var t=this._private;if(t.batchingNotify){var r=t.batchNotifyEles,n=t.batchNotifyTypes;return e.eles&&r.merge(e.eles),void(n.ids[e.type]||(n.push(e.type),n.ids[e.type]=!0))}if(t.notificationsEnabled){var i=this.renderer();i&&i.notify(e)}},notifications:function(e){var t=this._private;return void 0===e?t.notificationsEnabled:void(t.notificationsEnabled=!!e)},noNotifications:function(e){this.notifications(!1),e(),this.notifications(!0)},startBatch:function(){var e=this._private;return null==e.batchCount&&(e.batchCount=0),0===e.batchCount&&(e.batchingStyle=e.batchingNotify=!0,e.batchStyleEles=this.collection(),e.batchNotifyEles=this.collection(),e.batchNotifyTypes=[],e.batchNotifyTypes.ids={}),e.batchCount++,this},endBatch:function(){var e=this._private;return e.batchCount--,0===e.batchCount&&(e.batchingStyle=!1,e.batchStyleEles.updateStyle(),e.batchingNotify=!1,this.notify({type:e.batchNotifyTypes,eles:e.batchNotifyEles})),this},batch:function(e){return this.startBatch(),e(),this.endBatch(),this},batchData:function(e){var t=this;return this.batch(function(){for(var r=Object.keys(e),n=0;n<r.length;n++){var i=r[n],a=e[i],o=t.getElementById(i);o.data(a)}})}};t.exports=n},{}],40:[function(e,t,r){"use strict";var n=e("../util"),i={renderTo:function(e,t,r,n){var i=this._private.renderer;return i.renderTo(e,t,r,n),this},renderer:function(){return this._private.renderer},forceRender:function(){return this.notify({type:"draw"}),this},resize:function(){return this.invalidateSize(),this.notify({type:"resize"}),this.trigger("resize"),this},initRenderer:function(e){var t=this,r=t.extension("renderer",e.name);if(null==r)return void n.error("Can not initialise: No such renderer `%s` found; did you include its JS file?",e.name);var i=n.extend({},e,{cy:t});t._private.renderer=new r(i)},destroyRenderer:function(){var e=this;e.notify({type:"destroy"});var t=e.container();if(t)for(t._cyreg=null;t.childNodes.length>0;)t.removeChild(t.childNodes[0]);e._private.renderer=null},onRender:function(e){return this.on("render",e)},offRender:function(e){return this.off("render",e)}};i.invalidateDimensions=i.resize,t.exports=i},{"../util":100}],41:[function(e,t,r){"use strict";var n=e("../is"),i=e("../collection"),a={collection:function(e,t){return n.string(e)?this.$(e):n.elementOrCollection(e)?e.collection():n.array(e)?new i(this,e,t):new i(this)},nodes:function(e){var t=this.$(function(){return this.isNode()});return e?t.filter(e):t},edges:function(e){var t=this.$(function(){return this.isEdge()});return e?t.filter(e):t},$:function(e){var t=this._private.elements;return e?t.filter(e):t.spawnSelf()},mutableElements:function(){return this._private.elements}};a.elements=a.filter=a.$,t.exports=a},{"../collection":26,"../is":83}],42:[function(e,t,r){"use strict";var n=e("../is"),i=e("../style"),a={style:function(e){if(e){var t=this.setStyle(e);t.update()}return this._private.style},setStyle:function(e){var t=this._private;return n.stylesheet(e)?t.style=e.generateStyle(this):n.array(e)?t.style=i.fromJson(this,e):n.string(e)?t.style=i.fromString(this,e):t.style=i(this),t.style}};t.exports=a},{"../is":83,"../style":92}],43:[function(e,t,r){"use strict";var n=e("../is"),i=e("../window"),a={autolock:function(e){return void 0===e?this._private.autolock:(this._private.autolock=!!e,this)},autoungrabify:function(e){return void 0===e?this._private.autoungrabify:(this._private.autoungrabify=!!e,this)},autounselectify:function(e){return void 0===e?this._private.autounselectify:(this._private.autounselectify=!!e,this)},panningEnabled:function(e){return void 0===e?this._private.panningEnabled:(this._private.panningEnabled=!!e,this)},userPanningEnabled:function(e){return void 0===e?this._private.userPanningEnabled:(this._private.userPanningEnabled=!!e,this)},zoomingEnabled:function(e){return void 0===e?this._private.zoomingEnabled:(this._private.zoomingEnabled=!!e,this)},userZoomingEnabled:function(e){return void 0===e?this._private.userZoomingEnabled:(this._private.userZoomingEnabled=!!e,this)},boxSelectionEnabled:function(e){return void 0===e?this._private.boxSelectionEnabled:(this._private.boxSelectionEnabled=!!e,this)},pan:function(){var e,t,r,i,a,o=arguments,s=this._private.pan;switch(o.length){case 0:return s;case 1:if(n.string(o[0]))return e=o[0],s[e];if(n.plainObject(o[0])){if(!this._private.panningEnabled)return this;r=o[0],i=r.x,a=r.y,n.number(i)&&(s.x=i),n.number(a)&&(s.y=a),this.trigger("pan viewport")}break;case 2:if(!this._private.panningEnabled)return this;e=o[0],t=o[1],"x"!==e&&"y"!==e||!n.number(t)||(s[e]=t),this.trigger("pan viewport")}return this.notify({type:"viewport"}),this},panBy:function(e){var t,r,i,a,o,s=arguments,l=this._private.pan;if(!this._private.panningEnabled)return this;switch(s.length){case 1:n.plainObject(s[0])&&(i=s[0],a=i.x,o=i.y,n.number(a)&&(l.x+=a),n.number(o)&&(l.y+=o),this.trigger("pan viewport"));break;case 2:t=s[0],r=s[1],"x"!==t&&"y"!==t||!n.number(r)||(l[t]+=r),this.trigger("pan viewport")}return this.notify({type:"viewport"}),this},fit:function(e,t){var r=this.getFitViewport(e,t);if(r){var n=this._private;n.zoom=r.zoom,n.pan=r.pan,this.trigger("pan zoom viewport"),this.notify({type:"viewport"})}return this},getFitViewport:function(e,t){if(n.number(e)&&void 0===t&&(t=e,e=void 0),this._private.panningEnabled&&this._private.zoomingEnabled){var r;if(n.string(e)){var i=e;e=this.$(i)}else if(n.boundingBox(e)){var a=e;r={x1:a.x1,y1:a.y1,x2:a.x2,y2:a.y2},r.w=r.x2-r.x1,r.h=r.y2-r.y1}else n.elementOrCollection(e)||(e=this.mutableElements());r=r||e.boundingBox();var o,s=this.width(),l=this.height();if(t=n.number(t)?t:0,!isNaN(s)&&!isNaN(l)&&s>0&&l>0&&!isNaN(r.w)&&!isNaN(r.h)&&r.w>0&&r.h>0){o=Math.min((s-2*t)/r.w,(l-2*t)/r.h),o=o>this._private.maxZoom?this._private.maxZoom:o,o=o<this._private.minZoom?this._private.minZoom:o;var u={x:(s-o*(r.x1+r.x2))/2,y:(l-o*(r.y1+r.y2))/2};return{zoom:o,pan:u}}}},minZoom:function(e){return void 0===e?this._private.minZoom:(n.number(e)&&(this._private.minZoom=e),this)},maxZoom:function(e){return void 0===e?this._private.maxZoom:(n.number(e)&&(this._private.maxZoom=e),this)},zoom:function(e){var t,r;if(void 0===e)return this._private.zoom;if(n.number(e))r=e;else if(n.plainObject(e)){if(r=e.level,e.position){var i=e.position,a=this._private.pan,o=this._private.zoom;t={x:i.x*o+a.x,y:i.y*o+a.y}}else e.renderedPosition&&(t=e.renderedPosition);if(t&&!this._private.panningEnabled)return this}if(!this._private.zoomingEnabled)return this;if(!n.number(r)||t&&(!n.number(t.x)||!n.number(t.y)))return this;if(r=r>this._private.maxZoom?this._private.maxZoom:r,r=r<this._private.minZoom?this._private.minZoom:r,t){var s=this._private.pan,l=this._private.zoom,u=r,c={x:-u/l*(t.x-s.x)+t.x,y:-u/l*(t.y-s.y)+t.y};this._private.zoom=r,this._private.pan=c;var d=s.x!==c.x||s.y!==c.y;this.trigger(" zoom "+(d?" pan ":"")+" viewport ")}else this._private.zoom=r,this.trigger("zoom viewport");return this.notify({type:"viewport"}),this},viewport:function(e){var t=this._private,r=!0,i=!0,a=[],o=!1,s=!1;if(!e)return this;if(n.number(e.zoom)||(r=!1),n.plainObject(e.pan)||(i=!1),!r&&!i)return this;if(r){var l=e.zoom;l<t.minZoom||l>t.maxZoom||!t.zoomingEnabled?o=!0:(t.zoom=l,a.push("zoom"))}if(i&&(!o||!e.cancelOnFailedZoom)&&t.panningEnabled){var u=e.pan;n.number(u.x)&&(t.pan.x=u.x,s=!1),n.number(u.y)&&(t.pan.y=u.y,s=!1),s||a.push("pan")}return a.length>0&&(a.push("viewport"),this.trigger(a.join(" ")),this.notify({type:"viewport"})),this},center:function(e){var t=this.getCenterPan(e);return t&&(this._private.pan=t,this.trigger("pan viewport"),this.notify({type:"viewport"})),this},getCenterPan:function(e,t){if(this._private.panningEnabled){if(n.string(e)){var r=e;e=this.mutableElements().filter(r)}else n.elementOrCollection(e)||(e=this.mutableElements());var i=e.boundingBox(),a=this.width(),o=this.height();t=void 0===t?this._private.zoom:t;var s={x:(a-t*(i.x1+i.x2))/2,y:(o-t*(i.y1+i.y2))/2};return s}},reset:function(){return this._private.panningEnabled&&this._private.zoomingEnabled?(this.viewport({pan:{x:0,y:0},zoom:1}),this):this},invalidateSize:function(){this._private.sizeCache=null},size:function(){var e=this._private,t=e.container;return e.sizeCache=e.sizeCache||(t?function(){var e=t.getBoundingClientRect(),r=i.getComputedStyle(t),n=function(e){return parseFloat(r.getPropertyValue(e))};return{width:e.width-n("padding-left")-n("padding-right")-n("border-left-width")-n("border-right-width"),height:e.height-n("padding-top")-n("padding-bottom")-n("border-top-width")-n("border-bottom-width")}}():{width:1,height:1})},width:function(){return this.size().width},height:function(){return this.size().height},extent:function(){var e=this._private.pan,t=this._private.zoom,r=this.renderedExtent(),n={x1:(r.x1-e.x)/t,x2:(r.x2-e.x)/t,y1:(r.y1-e.y)/t,y2:(r.y2-e.y)/t};return n.w=n.x2-n.x1,n.h=n.y2-n.y1,n},renderedExtent:function(){var e=this.width(),t=this.height();return{x1:0,y1:0,x2:e,y2:t,w:e,h:t}}};a.centre=a.center,a.autolockNodes=a.autolock,a.autoungrabifyNodes=a.autoungrabify,t.exports=a},{"../is":83,"../window":107}],44:[function(e,t,r){"use strict";var n=e("./util"),i=e("./is"),a=e("./selector"),o=e("./promise"),s=e("./event"),l=e("./animation"),u={data:function(e){var t={field:"data",bindingEvent:"data",allowBinding:!1,allowSetting:!1,allowGetting:!1,settingEvent:"data",settingTriggersEvent:!1,triggerFnName:"trigger",immutableKeys:{},updateStyle:!1,onSet:function(e){},canSet:function(e){return!0}};return e=n.extend({},t,e),function(t,r){var n=e,a=this,o=void 0!==a.length,s=o?a:[a],l=o?a[0]:a;if(i.string(t)){if(n.allowGetting&&void 0===r){var u;return l&&(u=l._private[n.field][t]),u}if(n.allowSetting&&void 0!==r){var c=!n.immutableKeys[t];if(c){for(var d=0,h=s.length;h>d;d++)n.canSet(s[d])&&(s[d]._private[n.field][t]=r);n.updateStyle&&a.updateStyle(),n.onSet(a),n.settingTriggersEvent&&a[n.triggerFnName](n.settingEvent)}}}else if(n.allowSetting&&i.plainObject(t)){for(var p,f,v=t,g=Object.keys(v),d=0;d<g.length;d++){p=g[d],f=v[p];var c=!n.immutableKeys[p];if(c)for(var y=0;y<s.length;y++){var m=s[y];n.canSet(m)&&(m._private[n.field][p]=f)}}n.updateStyle&&a.updateStyle(),n.onSet(a),n.settingTriggersEvent&&a[n.triggerFnName](n.settingEvent)}else if(n.allowBinding&&i.fn(t)){var b=t;a.on(n.bindingEvent,b)}else if(n.allowGetting&&void 0===t){var u;return l&&(u=l._private[n.field]),u}return a}},removeData:function(e){var t={field:"data",event:"data",triggerFnName:"trigger",triggerEvent:!1,immutableKeys:{}};return e=n.extend({},t,e),function(t){var r=e,n=this,a=void 0!==n.length,o=a?n:[n];if(i.string(t)){for(var s=t.split(/\s+/),l=s.length,u=0;l>u;u++){var c=s[u];if(!i.emptyString(c)){var d=!r.immutableKeys[c];if(d)for(var h=0,p=o.length;p>h;h++)o[h]._private[r.field][c]=void 0}}r.triggerEvent&&n[r.triggerFnName](r.event)}else if(void 0===t){for(var h=0,p=o.length;p>h;h++)for(var f=o[h]._private[r.field],s=Object.keys(f),u=0;u<s.length;u++){var c=s[u],v=!r.immutableKeys[c];v&&(f[c]=void 0)}r.triggerEvent&&n[r.triggerFnName](r.event)}return n}},event:{regex:/(\w+)(\.(?:\w+|\*))?/,universalNamespace:".*",optionalTypeRegex:/(\w+)?(\.(?:\w+|\*))?/,falseCallback:function(){return!1}},on:function(e){var t={unbindSelfOnTrigger:!1,unbindAllBindersOnTrigger:!1};return e=n.extend({},t,e),function(t,r,n,o){var s=this,l=void 0!==s.length,c=l?s:[s],d=i.string(t),h=e;if(i.plainObject(r)?(o=n,n=r,r=void 0):(i.fn(r)||r===!1)&&(o=r,n=void 0,r=void 0),(i.fn(n)||n===!1)&&(o=n,n=void 0),!i.fn(o)&&o!==!1&&d)return s;if(d){var p={};p[t]=o,t=p}for(var f=Object.keys(t),v=0;v<f.length;v++){var g=f[v];if(o=t[g],o===!1&&(o=u.event.falseCallback),i.fn(o)){g=g.split(/\s+/);for(var y=0;y<g.length;y++){var m=g[y];if(!i.emptyString(m)){var b=m.match(u.event.regex);if(b)for(var x=b[1],w=b[2]?b[2]:void 0,E={callback:o,data:n,delegated:!!r,selector:r,selObj:new a(r),type:x,namespace:w,unbindSelfOnTrigger:h.unbindSelfOnTrigger,unbindAllBindersOnTrigger:h.unbindAllBindersOnTrigger,binders:c},_=0;_<c.length;_++){var P=c[_]._private=c[_]._private||{};P.listeners=P.listeners||[],P.listeners.push(E)}}}}}return s}},eventAliasesOn:function(e){var t=e;t.addListener=t.listen=t.bind=t.on,t.removeListener=t.unlisten=t.unbind=t.off,t.emit=t.trigger,t.pon=t.promiseOn=function(e,t){var r=this,n=Array.prototype.slice.call(arguments,0);return new o(function(e,t){var i=function(t){r.off.apply(r,o),e(t)},a=n.concat([i]),o=a.concat([]);r.on.apply(r,a)})}},off:function(e){var t={};return e=n.extend({},t,e),function(e,t,r){var n=this,a=void 0!==n.length,o=a?n:[n],s=i.string(e);if(0===arguments.length){for(var l=0;l<o.length;l++)o[l]._private=o[l]._private||{},b.listeners=[];return n}if((i.fn(t)||t===!1)&&(r=t,t=void 0),s){var c={};c[e]=r,e=c}for(var d=Object.keys(e),h=0;h<d.length;h++){var p=d[h];r=e[p],r===!1&&(r=u.event.falseCallback),p=p.split(/\s+/);for(var f=0;f<p.length;f++){var v=p[f];if(!i.emptyString(v)){var g=v.match(u.event.optionalTypeRegex);if(g)for(var y=g[1]?g[1]:void 0,m=g[2]?g[2]:void 0,l=0;l<o.length;l++)for(var b=o[l]._private=o[l]._private||{},x=b.listeners=b.listeners||[],w=0;w<x.length;w++){var E=x[w],_=!m||m===E.namespace,P=!y||E.type===y,S=!r||r===E.callback,k=_&&P&&S;k&&(x.splice(w,1),w--)}}}}return n}},trigger:function(e){var t={};return e=n.extend({},t,e),function(t,r,n){var a=this,o=void 0!==a.length,l=o?a:[a],c=i.string(t),d=i.plainObject(t),h=i.event(t),p=this._private=this._private||{},f=p.cy||(i.core(this)?this:null),v=f?f.hasCompoundNodes():!1;if(c){var g=t.split(/\s+/);t=[];for(var y=0;y<g.length;y++){var m=g[y];if(!i.emptyString(m)){var b=m.match(u.event.regex),x=b[1],w=b[2]?b[2]:void 0;t.push({type:x,namespace:w})}}}else if(d){var E=t;t=[E]}r?i.array(r)||(r=[r]):r=[];for(var y=0;y<t.length;y++)for(var _=t[y],P=0;P<l.length;P++){var m,S=l[P],p=S._private=S._private||{},k=p.listeners=p.listeners||[],T=i.element(S),D=T||e.layout;if(h?(m=_,m.cyTarget=m.cyTarget||S,m.cy=m.cy||f):m=new s(_,{cyTarget:S,cy:f,namespace:_.namespace}),_.layout&&(m.layout=_.layout),e.layout&&(m.layout=S),m.cyPosition){var C=m.cyPosition,M=f.zoom(),N=f.pan();m.cyRenderedPosition={x:C.x*M+N.x,y:C.y*M+N.y}}n&&(k=[{namespace:m.namespace,type:m.type,callback:n}]);for(var B=0;B<k.length;B++){var z=k[B],I=!z.namespace||z.namespace===m.namespace||z.namespace===u.event.universalNamespace,L=z.type===m.type,O=z.delegated?S!==m.cyTarget&&i.element(m.cyTarget)&&z.selObj.matches(m.cyTarget):!0,A=I&&L&&O;if(A){var R=[m];if(R=R.concat(r),z.data?m.data=z.data:m.data=void 0,(z.unbindSelfOnTrigger||z.unbindAllBindersOnTrigger)&&(k.splice(B,1),B--),z.unbindAllBindersOnTrigger)for(var q=z.binders,V=0;V<q.length;V++){var F=q[V];if(F&&F!==S)for(var j=F._private.listeners,X=0;X<j.length;X++){var Y=j[X];Y===z&&(j.splice(X,1),X--)}}var W=z.delegated?m.cyTarget:S,$=z.callback.apply(W,R);($===!1||m.isPropagationStopped())&&(D=!1,$===!1&&(m.stopPropagation(),m.preventDefault()))}}if(D){var H=v?S._private.parent:null,U=null!=H&&0!==H.length;U?(H=H[0],H.trigger(m)):f.trigger(m)}}return a}},animated:function(e){var t={};return e=n.extend({},t,e),function(){var e=this,t=void 0!==e.length,r=t?e:[e],n=this._private.cy||this;if(!n.styleEnabled())return!1;var i=r[0];return i?i._private.animation.current.length>0:void 0}},clearQueue:function(e){var t={};return e=n.extend({},t,e),function(){var e=this,t=void 0!==e.length,r=t?e:[e],n=this._private.cy||this;if(!n.styleEnabled())return this;for(var i=0;i<r.length;i++){var a=r[i];a._private.animation.queue=[]}return this}},delay:function(e){var t={};return e=n.extend({},t,e),function(e,t){var r=this._private.cy||this;return r.styleEnabled()?this.animate({delay:e,duration:e,complete:t}):this}},delayAnimation:function(e){var t={};return e=n.extend({},t,e),function(e,t){var r=this._private.cy||this;return r.styleEnabled()?this.animation({delay:e,duration:e,complete:t}):this}},animation:function(e){var t={};return e=n.extend({},t,e),function(e,t){var r=this,i=void 0!==r.length,a=i?r:[r],o=this._private.cy||this,s=!i,u=!s;if(!o.styleEnabled())return this;var c=o.style();switch(e=n.extend({},e,t),void 0===e.duration&&(e.duration=400),e.duration){case"slow":e.duration=600;break;case"fast":e.duration=200}var d=0===Object.keys(e).length;if(d)return new l(a[0],e);if(u&&(e.style=c.getPropsList(e.style||e.css),e.css=void 0),e.renderedPosition&&u){var h=e.renderedPosition,p=o.pan(),f=o.zoom();e.position={x:(h.x-p.x)/f,y:(h.y-p.y)/f}}if(e.panBy&&s){var v=e.panBy,g=o.pan();e.pan={x:g.x+v.x,y:g.y+v.y}}var y=e.center||e.centre;if(y&&s){var m=o.getCenterPan(y.eles,e.zoom);m&&(e.pan=m)}if(e.fit&&s){var b=e.fit,x=o.getFitViewport(b.eles||b.boundingBox,b.padding);x&&(e.pan=x.pan,e.zoom=x.zoom)}return new l(a[0],e)}},animate:function(e){var t={};return e=n.extend({},t,e),function(e,t){var r=this,i=void 0!==r.length,a=i?r:[r],o=this._private.cy||this;if(!o.styleEnabled())return this;t&&(e=n.extend({},e,t));for(var s=0;s<a.length;s++){var l=a[s],u=l.animated()&&(void 0===e.queue||e.queue),c=l.animation(e,u?{queue:!0}:void 0);c.play()}return this}},stop:function(e){var t={};return e=n.extend({},t,e),function(e,t){var r=this,n=void 0!==r.length,i=n?r:[r],a=this._private.cy||this;if(!a.styleEnabled())return this;for(var o=0;o<i.length;o++){for(var s=i[o],l=s._private,u=l.animation.current,c=0;c<u.length;c++){var d=u[c],h=d._private;t&&(h.duration=0)}e&&(l.animation.queue=[]),t||(l.animation.current=[])}return a.notify({eles:this,type:"draw"}),this}}};t.exports=u},{"./animation":2,"./event":45,"./is":83,"./promise":86,"./selector":87,"./util":100}],45:[function(e,t,r){"use strict";function n(){return!1}function i(){return!0}/*!
Event object based on jQuery events, MIT license

https://jquery.org/license/
https://tldrlegal.com/license/mit-license
https://github.com/jquery/jquery/blob/master/src/event.js
*/
var a=function(e,t){return this instanceof a?(e&&e.type?(this.originalEvent=e,this.type=e.type,this.isDefaultPrevented=e.defaultPrevented?i:n):this.type=e,t&&(this.type=void 0!==t.type?t.type:this.type,this.cy=t.cy,this.cyTarget=t.cyTarget,this.cyPosition=t.cyPosition,this.cyRenderedPosition=t.cyRenderedPosition,this.namespace=t.namespace,this.layout=t.layout,this.data=t.data,this.message=t.message),void(this.timeStamp=e&&e.timeStamp||Date.now())):new a(e,t)};a.prototype={instanceString:function(){return"event"},preventDefault:function(){this.isDefaultPrevented=i;var e=this.originalEvent;e&&e.preventDefault&&e.preventDefault()},stopPropagation:function(){this.isPropagationStopped=i;var e=this.originalEvent;e&&e.stopPropagation&&e.stopPropagation()},stopImmediatePropagation:function(){this.isImmediatePropagationStopped=i,this.stopPropagation()},isDefaultPrevented:n,isPropagationStopped:n,isImmediatePropagationStopped:n},t.exports=a},{}],46:[function(e,t,r){"use strict";function n(e,t,r){var n=r,a=function(r){s.error("Can not register `"+t+"` for `"+e+"` since `"+r+"` already exists in the prototype and can not be overridden")};if("core"===e){if(c.prototype[t])return a(t);c.prototype[t]=r}else if("collection"===e){if(u.prototype[t])return a(t);u.prototype[t]=r}else if("layout"===e){for(var o=function(e){this.options=e,r.call(this,e),h.plainObject(this._private)||(this._private={}),this._private.cy=e.cy,this._private.listeners=[]},d=o.prototype=Object.create(r.prototype),f=[],v=0;v<f.length;v++){var g=f[v];d[g]=d[g]||function(){return this}}d.start&&!d.run?d.run=function(){return this.start(),this}:!d.start&&d.run&&(d.start=function(){return this.run(),this});var y=r.prototype.stop;d.stop=function(){var e=this.options;if(e&&e.animate){var t=this.animations;if(t)for(var r=0;r<t.length;r++)t[r].stop()}return y?y.call(this):this.trigger("layoutstop"),this},d.destroy||(d.destroy=function(){return this}),d.on=l.on({layout:!0}),d.one=l.on({layout:!0,unbindSelfOnTrigger:!0}),d.once=l.on({layout:!0,unbindAllBindersOnTrigger:!0}),d.off=l.off({layout:!0}),d.trigger=l.trigger({layout:!0}),l.eventAliasesOn(d),n=o}else if("renderer"===e&&"null"!==t&&"base"!==t){var m=i("renderer","base"),b=m.prototype,x=r,w=r.prototype,E=function(){m.apply(this,arguments),x.apply(this,arguments)},_=E.prototype;for(var P in b){var S=b[P],k=null!=w[P];if(k)return a(P);_[P]=S}for(var P in w)_[P]=w[P];b.clientFunctions.forEach(function(e){_[e]=_[e]||function(){s.error("Renderer does not implement `renderer."+e+"()` on its prototype")}}),n=E}return s.setMap({map:p,keys:[e,t],value:n})}function i(e,t){return s.getMap({map:p,keys:[e,t]})}function a(e,t,r,n,i){return s.setMap({map:f,keys:[e,t,r,n],value:i})}function o(e,t,r,n){return s.getMap({map:f,keys:[e,t,r,n]})}var s=e("./util"),l=e("./define"),u=e("./collection"),c=e("./core"),d=e("./extensions"),h=e("./is"),p={},f={},v=function(){return 2===arguments.length?i.apply(null,arguments):3===arguments.length?n.apply(null,arguments):4===arguments.length?o.apply(null,arguments):5===arguments.length?a.apply(null,arguments):void s.error("Invalid extension access syntax")};c.prototype.extension=v,d.forEach(function(e){e.extensions.forEach(function(t){n(e.type,t.name,t.impl)})}),t.exports=v},{"./collection":26,"./core":37,"./define":44,"./extensions":47,"./is":83,"./util":100}],47:[function(e,t,r){"use strict";t.exports=[{type:"layout",extensions:e("./layout")},{type:"renderer",extensions:e("./renderer")}]},{"./layout":53,"./renderer":78}],48:[function(e,t,r){"use strict";function n(e){this.options=i.extend({},s,e)}var i=e("../../util"),a=e("../../math"),o=e("../../is"),s={fit:!0,directed:!1,padding:30,circle:!1,spacingFactor:1.75,boundingBox:void 0,avoidOverlap:!0,roots:void 0,maximalAdjustments:0,animate:!1,animationDuration:500,animationEasing:void 0,ready:void 0,stop:void 0};n.prototype.run=function(){var e,t=this.options,r=t,n=t.cy,i=r.eles,s=i.nodes().not(":parent"),l=i,u=a.makeBoundingBox(r.boundingBox?r.boundingBox:{x1:0,y1:0,w:n.width(),h:n.height()});if(o.elementOrCollection(r.roots))e=r.roots;else if(o.array(r.roots)){for(var c=[],d=0;d<r.roots.length;d++){var h=r.roots[d],p=n.getElementById(h);c.push(p)}e=n.collection(c)}else if(o.string(r.roots))e=n.$(r.roots);else if(r.directed)e=s.roots();else{for(var f=[],v=s;v.length>0;){var g=n.collection();i.bfs({roots:v[0],visit:function(e,t,r,n,i){g=g.add(r)},directed:!1}),v=v.not(g),f.push(g)}e=n.collection();for(var d=0;d<f.length;d++){var y=f[d],m=y.maxDegree(!1),b=y.filter(function(){return this.degree(!1)===m});e=e.add(b)}}var x=[],w={},E={},_={},P={},S={};l.bfs({roots:e,directed:r.directed,visit:function(e,t,r,n,i){var a=this[0],o=a.id();if(x[t]||(x[t]=[]),x[t].push(a),w[o]=!0,E[o]=t,_[o]=i,P[o]=n,i){var s=i.id(),l=S[s]=S[s]||[];l.push(r)}}});for(var k=[],d=0;d<s.length;d++){var p=s[d];w[p.id()]||k.push(p)}for(var T=3*k.length,D=0;0!==k.length&&T>D;){for(var C=k.shift(),M=C.neighborhood().nodes(),N=!1,d=0;d<M.length;d++){var B=E[M[d].id()];if(void 0!==B){x[B].push(C),N=!0;break}}N||k.push(C),D++}for(;0!==k.length;){var C=k.shift(),N=!1;N||(0===x.length&&x.push([]),x[0].push(C))}var z=function(){for(var e=0;e<x.length;e++)for(var t=x[e],r=0;r<t.length;r++){var n=t[r];n._private.scratch.breadthfirst={depth:e,index:r}}};z();for(var I=function(e){for(var t,r=e.connectedEdges(function(){return this.data("target")===e.id()}),n=e._private.scratch.breadthfirst,i=0,a=0;a<r.length;a++){var o=r[a],s=o.source()[0],l=s._private.scratch.breadthfirst;n.depth<=l.depth&&i<l.depth&&(i=l.depth,t=s)}return t},L=0;L<r.maximalAdjustments;L++){for(var O=x.length,A=[],d=0;O>d;d++)for(var B=x[d],R=B.length,q=0;R>q;q++){var p=B[q],V=p._private.scratch.breadthfirst,F=I(p);F&&(V.intEle=F,A.push(p))}for(var d=0;d<A.length;d++){var p=A[d],V=p._private.scratch.breadthfirst,F=V.intEle,j=F._private.scratch.breadthfirst;x[V.depth].splice(V.index,1);for(var X=j.depth+1;X>x.length-1;)x.push([]);x[X].push(p),V.depth=X,V.index=x[X].length-1}z()}var Y=0;if(r.avoidOverlap){for(var d=0;d<s.length;d++){var W=s[d],$=W.boundingBox(),H=$.w,U=$.h;Y=Math.max(Y,H,U)}Y*=r.spacingFactor}for(var Z={},G=function(e){if(Z[e.id()])return Z[e.id()];for(var t=e._private.scratch.breadthfirst.depth,r=e.neighborhood().nodes().not(":parent").intersection(s),n=0,i=0,a=0;a<r.length;a++){var o=r[a],l=o._private.scratch.breadthfirst,u=l.index,c=l.depth,d=x[c].length;(t>c||0===t)&&(n+=u/d,i++)}return i=Math.max(1,i),n/=i,0===i&&(n=void 0),Z[e.id()]=n,n},Q=function(e,t){var r=G(e),n=G(t);return r-n},K=0;3>K;K++){for(var d=0;d<x.length;d++)x[d]=x[d].sort(Q);z()}for(var J=0,d=0;d<x.length;d++)J=Math.max(x[d].length,J);for(var ee={x:u.x1+u.w/2,y:u.x1+u.h/2},te=function(e,t){var n=e._private.scratch.breadthfirst,i=n.depth,a=n.index,o=x[i].length,s=Math.max(u.w/(o+1),Y),l=Math.max(u.h/(x.length+1),Y),c=Math.min(u.w/2/x.length,u.h/2/x.length);if(c=Math.max(c,Y),r.circle){if(r.circle){var d=c*i+c-(x.length>0&&x[0].length<=3?c/2:0),h=2*Math.PI/x[i].length*a;return 0===i&&1===x[0].length&&(d=1),{x:ee.x+d*Math.cos(h),y:ee.y+d*Math.sin(h)}}return{x:ee.x+(a+1-(o+1)/2)*s,y:(i+1)*l}}var p={x:ee.x+(a+1-(o+1)/2)*s,y:(i+1)*l};return t?p:p},re={},d=x.length-1;d>=0;d--)for(var B=x[d],q=0;q<B.length;q++){var C=B[q];re[C.id()]=te(C,d===x.length-1)}return s.layoutPositions(this,r,function(){return re[this.id()]}),this},t.exports=n},{"../../is":83,"../../math":85,"../../util":100}],49:[function(e,t,r){"use strict";function n(e){this.options=i.extend({},s,e)}var i=e("../../util"),a=e("../../math"),o=e("../../is"),s={fit:!0,padding:30,boundingBox:void 0,avoidOverlap:!0,radius:void 0,startAngle:1.5*Math.PI,sweep:void 0,clockwise:!0,sort:void 0,animate:!1,animationDuration:500,animationEasing:void 0,ready:void 0,stop:void 0};n.prototype.run=function(){var e=this.options,t=e,r=e.cy,n=t.eles,i=void 0!==t.counterclockwise?!t.counterclockwise:t.clockwise,s=n.nodes().not(":parent");t.sort&&(s=s.sort(t.sort));for(var l,u=a.makeBoundingBox(t.boundingBox?t.boundingBox:{x1:0,y1:0,w:r.width(),h:r.height()}),c={x:u.x1+u.w/2,y:u.y1+u.h/2},d=void 0===t.sweep?2*Math.PI-2*Math.PI/s.length:t.sweep,h=d/Math.max(1,s.length-1),p=0,f=0;f<s.length;f++){var v=s[f],g=v.boundingBox(),y=g.w,m=g.h;p=Math.max(p,y,m)}if(l=o.number(t.radius)?t.radius:s.length<=1?0:Math.min(u.h,u.w)/2-p,s.length>1&&t.avoidOverlap){p*=1.75;var b=Math.cos(h)-Math.cos(0),x=Math.sin(h)-Math.sin(0),w=Math.sqrt(p*p/(b*b+x*x));l=Math.max(w,l)}var E=function(e,r){var n=t.startAngle+e*h*(i?1:-1),a=l*Math.cos(n),o=l*Math.sin(n),s={x:c.x+a,y:c.y+o};return s};return s.layoutPositions(this,t,E),this},t.exports=n},{"../../is":83,"../../math":85,"../../util":100}],50:[function(e,t,r){"use strict";function n(e){this.options=i.extend({},o,e)}var i=e("../../util"),a=e("../../math"),o={fit:!0,padding:30,startAngle:1.5*Math.PI,sweep:void 0,clockwise:!0,equidistant:!1,minNodeSpacing:10,boundingBox:void 0,avoidOverlap:!0,height:void 0,width:void 0,concentric:function(e){return e.degree()},levelWidth:function(e){return e.maxDegree()/4},animate:!1,animationDuration:500,animationEasing:void 0,ready:void 0,stop:void 0};n.prototype.run=function(){for(var e=this.options,t=e,r=void 0!==t.counterclockwise?!t.counterclockwise:t.clockwise,n=e.cy,i=t.eles,o=i.nodes().not(":parent"),s=a.makeBoundingBox(t.boundingBox?t.boundingBox:{x1:0,y1:0,w:n.width(),h:n.height()}),l={x:s.x1+s.w/2,y:s.y1+s.h/2},u=[],c=t.startAngle,d=0,h=0;h<o.length;h++){var p,f=o[h];p=t.concentric.apply(f,[f]),u.push({value:p,node:f}),f._private.scratch.concentric=p}o.updateStyle();for(var h=0;h<o.length;h++){var f=o[h],v=f.boundingBox();d=Math.max(d,v.w,v.h)}u.sort(function(e,t){return t.value-e.value});for(var g=t.levelWidth(o),y=[[]],m=y[0],h=0;h<u.length;h++){var b=u[h];if(m.length>0){var x=Math.abs(m[0].value-b.value);x>=g&&(m=[],y.push(m))}m.push(b)}var w=d+t.minNodeSpacing;if(!t.avoidOverlap){var E=y.length>0&&y[0].length>1,_=Math.min(s.w,s.h)/2-w,P=_/(y.length+E?1:0);w=Math.min(w,P)}for(var S=0,h=0;h<y.length;h++){var k=y[h],T=void 0===t.sweep?2*Math.PI-2*Math.PI/k.length:t.sweep,D=k.dTheta=T/Math.max(1,k.length-1);if(k.length>1&&t.avoidOverlap){var C=Math.cos(D)-Math.cos(0),M=Math.sin(D)-Math.sin(0),N=Math.sqrt(w*w/(C*C+M*M));S=Math.max(N,S)}k.r=S,S+=w}if(t.equidistant){for(var B=0,S=0,h=0;h<y.length;h++){var k=y[h],z=k.r-S;B=Math.max(B,z)}S=0;for(var h=0;h<y.length;h++){var k=y[h];0===h&&(S=k.r),k.r=S,S+=B}}for(var I={},h=0;h<y.length;h++)for(var k=y[h],D=k.dTheta,S=k.r,L=0;L<k.length;L++){var b=k[L],c=t.startAngle+(r?1:-1)*D*L,O={x:l.x+S*Math.cos(c),y:l.y+S*Math.sin(c)};I[b.node.id()]=O}return o.layoutPositions(this,t,function(){var e=this.id();return I[e]}),this},t.exports=n},{"../../math":85,"../../util":100}],51:[function(e,t,r){"use strict";function n(e){this.options=a.extend({},u,e),this.options.layout=this}var i,a=e("../../util"),o=e("../../math"),s=e("../../thread"),l=e("../../is"),u={ready:function(){},stop:function(){},animate:!0,animationThreshold:250,refresh:20,fit:!0,padding:30,boundingBox:void 0,randomize:!1,componentSpacing:100,nodeRepulsion:function(e){return 4e5},nodeOverlap:10,idealEdgeLength:function(e){return 10},edgeElasticity:function(e){return 100},nestingFactor:5,gravity:80,numIter:1e3,initialTemp:200,coolingFactor:.95,minTemp:1,useMultitasking:!0};n.prototype.run=function(){var e=this.options,t=e.cy,r=this,n=this.thread;n&&!n.stopped()||(n=this.thread=s({disabled:!e.useMultitasking})),r.stopped=!1,r.trigger({type:"layoutstart",layout:r}),i=!0===e.debug;var o=c(t,r,e);i&&p(o),e.randomize&&f(o,t);var l=Date.now(),u=!1,d=function(r){r=r||{},u&&!r.next||!r.force&&Date.now()-l<e.animationThreshold||(u=!0,a.requestAnimationFrame(function(){v(o,t,e),!0===e.fit&&t.fit(e.padding),u=!1,r.next&&r.next()}))};n.on("message",function(e){var t=e.message;o.layoutNodes=t,d()}),n.pass({layoutInfo:o,options:{animate:e.animate,refresh:e.refresh,componentSpacing:e.componentSpacing,nodeOverlap:e.nodeOverlap,nestingFactor:e.nestingFactor,gravity:e.gravity,numIter:e.numIter,initialTemp:e.initialTemp,coolingFactor:e.coolingFactor,minTemp:e.minTemp}}).run(function(e){var t,r=e.layoutInfo,n=e.options,i=!1,a=function(e,t,r){o(e,t),c(e,t),d(e,t),h(e,t),p(e,t)},o=function(e,t){for(var r=0;r<e.graphSet.length;r++)for(var n=e.graphSet[r],i=n.length,a=0;i>a;a++)for(var o=e.layoutNodes[e.idToIndex[n[a]]],l=a+1;i>l;l++){var u=e.layoutNodes[e.idToIndex[n[l]]];s(o,u,e,t)}},s=function(e,t,r,n){var i=e.cmptId,a=t.cmptId;if(i===a||r.isCompound){var o=t.positionX-e.positionX,s=t.positionY-e.positionY;if(0!==o||0!==s){var c=l(e,t,o,s);if(c>0)var d=n.nodeOverlap*c,h=Math.sqrt(o*o+s*s),p=d*o/h,f=d*s/h;else var v=u(e,o,s),g=u(t,-1*o,-1*s),y=g.x-v.x,m=g.y-v.y,b=y*y+m*m,h=Math.sqrt(b),d=(e.nodeRepulsion+t.nodeRepulsion)/b,p=d*y/h,f=d*m/h;e.isLocked||(e.offsetX-=p,e.offsetY-=f),t.isLocked||(t.offsetX+=p,t.offsetY+=f)}}},l=function(e,t,r,n){if(r>0)var i=e.maxX-t.minX;else var i=t.maxX-e.minX;if(n>0)var a=e.maxY-t.minY;else var a=t.maxY-e.minY;return i>=0&&a>=0?Math.sqrt(i*i+a*a):0},u=function(e,t,r){var n=e.positionX,i=e.positionY,a=e.height||1,o=e.width||1,s=r/t,l=a/o,u={};do{if(0===t&&r>0){u.x=n,u.y=i+a/2;break}if(0===t&&0>r){u.x=n,u.y=i+a/2;break}if(t>0&&s>=-1*l&&l>=s){u.x=n+o/2,u.y=i+o*r/2/t;break}if(0>t&&s>=-1*l&&l>=s){u.x=n-o/2,u.y=i-o*r/2/t;break}if(r>0&&(-1*l>=s||s>=l)){u.x=n+a*t/2/r,u.y=i+a/2;break}if(0>r&&(-1*l>=s||s>=l)){u.x=n-a*t/2/r,u.y=i-a/2;break}}while(!1);return u},c=function(e,t){for(var r=0;r<e.edgeSize;r++){var n=e.layoutEdges[r],i=e.idToIndex[n.sourceId],a=e.layoutNodes[i],o=e.idToIndex[n.targetId],s=e.layoutNodes[o],l=s.positionX-a.positionX,c=s.positionY-a.positionY;if(0===l&&0===c)return;var d=u(a,l,c),h=u(s,-1*l,-1*c),p=h.x-d.x,f=h.y-d.y,v=Math.sqrt(p*p+f*f),g=Math.pow(n.idealLength-v,2)/n.elasticity;if(0!==v)var y=g*p/v,m=g*f/v;else var y=0,m=0;a.isLocked||(a.offsetX+=y,a.offsetY+=m),s.isLocked||(s.offsetX-=y,s.offsetY-=m)}},d=function(e,t){for(var r=1,n=0;n<e.graphSet.length;n++){var i=e.graphSet[n],a=i.length;if(0===n)var o=e.clientHeight/2,s=e.clientWidth/2;else var l=e.layoutNodes[e.idToIndex[i[0]]],u=e.layoutNodes[e.idToIndex[l.parentId]],o=u.positionX,s=u.positionY;for(var c=0;a>c;c++){var d=e.layoutNodes[e.idToIndex[i[c]]];if(!d.isLocked){var h=o-d.positionX,p=s-d.positionY,f=Math.sqrt(h*h+p*p);if(f>r){var v=t.gravity*h/f,g=t.gravity*p/f;d.offsetX+=v,d.offsetY+=g}}}}},h=function(e,t){var r=[],n=0,i=-1;for(r.push.apply(r,e.graphSet[0]),i+=e.graphSet[0].length;i>=n;){var a=r[n++],o=e.idToIndex[a],s=e.layoutNodes[o],l=s.children;if(0<l.length&&!s.isLocked){for(var u=s.offsetX,c=s.offsetY,d=0;d<l.length;d++){var h=e.layoutNodes[e.idToIndex[l[d]]];h.offsetX+=u,h.offsetY+=c,r[++i]=l[d]}s.offsetX=0,s.offsetY=0}}},p=function(e,t){for(var r=0;r<e.nodeSize;r++){var n=e.layoutNodes[r];0<n.children.length&&(n.maxX=void 0,n.minX=void 0,n.maxY=void 0,n.minY=void 0)}for(var r=0;r<e.nodeSize;r++){var n=e.layoutNodes[r];if(!(0<n.children.length||n.isLocked)){var i=f(n.offsetX,n.offsetY,e.temperature);n.positionX+=i.x,n.positionY+=i.y,n.offsetX=0,n.offsetY=0,n.minX=n.positionX-n.width,n.maxX=n.positionX+n.width,n.minY=n.positionY-n.height,n.maxY=n.positionY+n.height,v(n,e)}}for(var r=0;r<e.nodeSize;r++){var n=e.layoutNodes[r];0<n.children.length&&!n.isLocked&&(n.positionX=(n.maxX+n.minX)/2,n.positionY=(n.maxY+n.minY)/2,n.width=n.maxX-n.minX,n.height=n.maxY-n.minY)}},f=function(e,t,r){var n=Math.sqrt(e*e+t*t);if(n>r)var i={x:r*e/n,y:r*t/n};else var i={x:e,y:t};return i},v=function(e,t){var r=e.parentId;if(null!=r){var n=t.layoutNodes[t.idToIndex[r]],i=!1;return(null==n.maxX||e.maxX+n.padRight>n.maxX)&&(n.maxX=e.maxX+n.padRight,i=!0),(null==n.minX||e.minX-n.padLeft<n.minX)&&(n.minX=e.minX-n.padLeft,i=!0),(null==n.maxY||e.maxY+n.padBottom>n.maxY)&&(n.maxY=e.maxY+n.padBottom,i=!0),(null==n.minY||e.minY-n.padTop<n.minY)&&(n.minY=e.minY-n.padTop,i=!0),i?v(n,t):void 0}},g=function(e,t){for(var n=r.layoutNodes,i=[],a=0;a<n.length;a++){var o=n[a],s=o.cmptId,l=i[s]=i[s]||[];l.push(o)}for(var u=0,a=0;a<i.length;a++){var c=i[a];if(c){c.x1=1/0,c.x2=-(1/0),c.y1=1/0,c.y2=-(1/0);for(var d=0;d<c.length;d++){var h=c[d];c.x1=Math.min(c.x1,h.positionX-h.width/2),c.x2=Math.max(c.x2,h.positionX+h.width/2),c.y1=Math.min(c.y1,h.positionY-h.height/2),c.y2=Math.max(c.y2,h.positionY+h.height/2)}c.w=c.x2-c.x1,c.h=c.y2-c.y1,u+=c.w*c.h}}i.sort(function(e,t){return t.w*t.h-e.w*e.h});for(var p=0,f=0,v=0,g=0,y=Math.sqrt(u)*r.clientWidth/r.clientHeight,a=0;a<i.length;a++){var c=i[a];if(c){for(var d=0;d<c.length;d++){var h=c[d];h.isLocked||(h.positionX+=p,h.positionY+=f)}p+=c.w+t.componentSpacing,v+=c.w+t.componentSpacing,g=Math.max(g,c.h),v>y&&(f+=g+t.componentSpacing,p=0,v=0,g=0)}}},y=function(e){return i?!1:(a(r,n,e),r.temperature=r.temperature*n.coolingFactor,!(r.temperature<n.minTemp))},m=0;do{for(var b=0;b<n.refresh&&m<n.numIter;){var t=y(m);if(!t)break;b++,m++}n.animate&&broadcast(r.layoutNodes)}while(t&&m+1<n.numIter);return g(r,n),r}).then(function(e){o.layoutNodes=e.layoutNodes,n.stop(),h()});var h=function(){d({force:!0,next:function(){r.one("layoutstop",e.stop),r.trigger({type:"layoutstop",layout:r})}})};return this},n.prototype.stop=function(){return this.stopped=!0,this.thread&&this.thread.stop(),this.trigger("layoutstop"),this},n.prototype.destroy=function(){return this.thread&&this.thread.stop(),this};var c=function(e,t,r){for(var n=r.eles.edges(),i=r.eles.nodes(),a={isCompound:e.hasCompoundNodes(),layoutNodes:[],idToIndex:{},nodeSize:i.size(),graphSet:[],indexToGraph:[],layoutEdges:[],edgeSize:n.size(),temperature:r.initialTemp,clientWidth:e.width(),clientHeight:e.width(),boundingBox:o.makeBoundingBox(r.boundingBox?r.boundingBox:{x1:0,y1:0,w:e.width(),h:e.height()})},s=r.eles.components(),u={},c=0;c<s.length;c++)for(var h=s[c],p=0;p<h.length;p++){var f=h[p];u[f.id()]=c}for(var c=0;c<a.nodeSize;c++){var v=i[c],g=v.boundingBox(),y={};y.isLocked=v.locked(),y.id=v.data("id"),y.parentId=v.data("parent"),y.cmptId=u[v.id()],y.children=[],y.positionX=v.position("x"),y.positionY=v.position("y"),y.offsetX=0,y.offsetY=0,y.height=g.w,y.width=g.h,y.maxX=y.positionX+y.width/2,y.minX=y.positionX-y.width/2,y.maxY=y.positionY+y.height/2,y.minY=y.positionY-y.height/2,y.padLeft=parseFloat(v.style("padding")),y.padRight=parseFloat(v.style("padding")),y.padTop=parseFloat(v.style("padding")),y.padBottom=parseFloat(v.style("padding")),y.nodeRepulsion=l.fn(r.nodeRepulsion)?r.nodeRepulsion.call(v,v):r.nodeRepulsion,a.layoutNodes.push(y),a.idToIndex[y.id]=c}for(var m=[],b=0,x=-1,w=[],c=0;c<a.nodeSize;c++){var v=a.layoutNodes[c],E=v.parentId;null!=E?a.layoutNodes[a.idToIndex[E]].children.push(v.id):(m[++x]=v.id,w.push(v.id))}for(a.graphSet.push(w);x>=b;){var _=m[b++],P=a.idToIndex[_],f=a.layoutNodes[P],S=f.children;if(S.length>0){a.graphSet.push(S);for(var c=0;c<S.length;c++)m[++x]=S[c]}}for(var c=0;c<a.graphSet.length;c++)for(var k=a.graphSet[c],p=0;p<k.length;p++){var T=a.idToIndex[k[p]];a.indexToGraph[T]=c}for(var c=0;c<a.edgeSize;c++){var D=n[c],C={};C.id=D.data("id"),C.sourceId=D.data("source"),C.targetId=D.data("target");var M=l.fn(r.idealEdgeLength)?r.idealEdgeLength.call(D,D):r.idealEdgeLength,N=l.fn(r.edgeElasticity)?r.edgeElasticity.call(D,D):r.edgeElasticity,B=a.idToIndex[C.sourceId],z=a.idToIndex[C.targetId],I=a.indexToGraph[B],L=a.indexToGraph[z];if(I!=L){for(var O=d(C.sourceId,C.targetId,a),A=a.graphSet[O],R=0,y=a.layoutNodes[B];-1===A.indexOf(y.id);)y=a.layoutNodes[a.idToIndex[y.parentId]],R++;for(y=a.layoutNodes[z];-1===A.indexOf(y.id);)y=a.layoutNodes[a.idToIndex[y.parentId]],R++;M*=R*r.nestingFactor}C.idealLength=M,C.elasticity=N,a.layoutEdges.push(C)}return a},d=function(e,t,r){var n=h(e,t,0,r);return 2>n.count?0:n.graph},h=function(e,t,r,n){var i=n.graphSet[r];if(-1<i.indexOf(e)&&-1<i.indexOf(t))return{count:2,graph:r};for(var a=0,o=0;o<i.length;o++){var s=i[o],l=n.idToIndex[s],u=n.layoutNodes[l].children;if(0!==u.length){var c=n.indexToGraph[n.idToIndex[u[0]]],d=h(e,t,c,n);if(0!==d.count){if(1!==d.count)return d;if(a++,2===a)break}}}return{count:a,graph:r}},p=function(e){if(i){console.debug("layoutNodes:");for(var t=0;t<e.nodeSize;t++){var r=e.layoutNodes[t],n="\nindex: "+t+"\nId: "+r.id+"\nChildren: "+r.children.toString()+"\nparentId: "+r.parentId+"\npositionX: "+r.positionX+"\npositionY: "+r.positionY+"\nOffsetX: "+r.offsetX+"\nOffsetY: "+r.offsetY+"\npadLeft: "+r.padLeft+"\npadRight: "+r.padRight+"\npadTop: "+r.padTop+"\npadBottom: "+r.padBottom;console.debug(n)}console.debug("idToIndex");for(var t in e.idToIndex)console.debug("Id: "+t+"\nIndex: "+e.idToIndex[t]);console.debug("Graph Set");for(var a=e.graphSet,t=0;t<a.length;t++)console.debug("Set : "+t+": "+a[t].toString());for(var n="IndexToGraph",t=0;t<e.indexToGraph.length;t++)n+="\nIndex : "+t+" Graph: "+e.indexToGraph[t];console.debug(n),n="Layout Edges";for(var t=0;t<e.layoutEdges.length;t++){var o=e.layoutEdges[t];n+="\nEdge Index: "+t+" ID: "+o.id+" SouceID: "+o.sourceId+" TargetId: "+o.targetId+" Ideal Length: "+o.idealLength}console.debug(n),n="nodeSize: "+e.nodeSize,n+="\nedgeSize: "+e.edgeSize,n+="\ntemperature: "+e.temperature,console.debug(n)}},f=function(e,t){for(var r=e.clientWidth,n=e.clientHeight,i=0;i<e.nodeSize;i++){var a=e.layoutNodes[i];0!==a.children.length||a.isLocked||(a.positionX=Math.random()*r,a.positionY=Math.random()*n)}},v=function(e,t,r){var n=r.layout,i=r.eles.nodes(),a=e.boundingBox,o={x1:1/0,x2:-(1/0),y1:1/0,y2:-(1/0)};r.boundingBox&&(i.forEach(function(t){var r=e.layoutNodes[e.idToIndex[t.data("id")]];o.x1=Math.min(o.x1,r.positionX),o.x2=Math.max(o.x2,r.positionX),o.y1=Math.min(o.y1,r.positionY),o.y2=Math.max(o.y2,r.positionY)}),o.w=o.x2-o.x1,o.h=o.y2-o.y1),i.positions(function(t,n){var i=e.layoutNodes[e.idToIndex[n.data("id")]];if(r.boundingBox){var s=(i.positionX-o.x1)/o.w,l=(i.positionY-o.y1)/o.h;return{x:a.x1+s*a.w,y:a.y1+l*a.h}}return{x:i.positionX,y:i.positionY}}),!0!==e.ready&&(e.ready=!0,n.one("layoutready",r.ready),n.trigger({type:"layoutready",layout:this}))};t.exports=n},{"../../is":83,"../../math":85,"../../thread":98,"../../util":100}],52:[function(e,t,r){"use strict";function n(e){this.options=i.extend({},o,e)}var i=e("../../util"),a=e("../../math"),o={fit:!0,padding:30,boundingBox:void 0,avoidOverlap:!0,avoidOverlapPadding:10,condense:!1,rows:void 0,cols:void 0,position:function(e){},sort:void 0,animate:!1,animationDuration:500,animationEasing:void 0,ready:void 0,stop:void 0};n.prototype.run=function(){var e=this.options,t=e,r=e.cy,n=t.eles,i=n.nodes().not(":parent");t.sort&&(i=i.sort(t.sort));var o=a.makeBoundingBox(t.boundingBox?t.boundingBox:{x1:0,y1:0,w:r.width(),h:r.height()});if(0===o.h||0===o.w)i.layoutPositions(this,t,function(){return{x:o.x1,y:o.y1}});else{var s=i.size(),l=Math.sqrt(s*o.h/o.w),u=Math.round(l),c=Math.round(o.w/o.h*l),d=function(e){if(null==e)return Math.min(u,c);var t=Math.min(u,c);t==u?u=e:c=e},h=function(e){if(null==e)return Math.max(u,c);var t=Math.max(u,c);t==u?u=e:c=e},p=t.rows,f=null!=t.cols?t.cols:t.columns;if(null!=p&&null!=f)u=p,c=f;else if(null!=p&&null==f)u=p,c=Math.ceil(s/u);else if(null==p&&null!=f)c=f,u=Math.ceil(s/c);else if(c*u>s){var v=d(),g=h();(v-1)*g>=s?d(v-1):(g-1)*v>=s&&h(g-1)}else for(;s>c*u;){var v=d(),g=h();(g+1)*v>=s?h(g+1):d(v+1)}var y=o.w/c,m=o.h/u;if(t.condense&&(y=0,m=0),t.avoidOverlap)for(var b=0;b<i.length;b++){var x=i[b],w=x._private.position;null!=w.x&&null!=w.y||(w.x=0,w.y=0);var E=x.boundingBox(),_=t.avoidOverlapPadding,P=E.w+_,S=E.h+_;y=Math.max(y,P),m=Math.max(m,S)}for(var k={},T=function(e,t){return!!k["c-"+e+"-"+t]},D=function(e,t){k["c-"+e+"-"+t]=!0},C=0,M=0,N=function(){M++,M>=c&&(M=0,C++)},B={},b=0;b<i.length;b++){var x=i[b],z=t.position(x);if(z&&(void 0!==z.row||void 0!==z.col)){var w={row:z.row,col:z.col};if(void 0===w.col)for(w.col=0;T(w.row,w.col);)w.col++;else if(void 0===w.row)for(w.row=0;T(w.row,w.col);)w.row++;B[x.id()]=w,D(w.row,w.col)}}var I=function(e,t){var r,n;if(t.locked()||t.isParent())return!1;var i=B[t.id()];if(i)r=i.col*y+y/2+o.x1,n=i.row*m+m/2+o.y1;else{for(;T(C,M);)N();r=M*y+y/2+o.x1,n=C*m+m/2+o.y1,D(C,M),N()}return{x:r,y:n}};i.layoutPositions(this,t,I)}return this},t.exports=n},{"../../math":85,"../../util":100}],53:[function(e,t,r){"use strict";t.exports=[{name:"breadthfirst",impl:e("./breadthfirst")},{name:"circle",impl:e("./circle")},{name:"concentric",impl:e("./concentric")},{name:"cose",impl:e("./cose")},{name:"grid",impl:e("./grid")},{name:"null",impl:e("./null")},{name:"preset",impl:e("./preset")},{name:"random",impl:e("./random")}]},{"./breadthfirst":48,"./circle":49,"./concentric":50,"./cose":51,"./grid":52,"./null":54,"./preset":55,"./random":56}],54:[function(e,t,r){"use strict";function n(e){this.options=i.extend({},a,e)}var i=e("../../util"),a={ready:function(){},stop:function(){}};n.prototype.run=function(){var e=this.options,t=e.eles,r=this;e.cy;return r.trigger("layoutstart"),t.nodes().positions(function(){return{x:0,y:0}}),r.one("layoutready",e.ready),r.trigger("layoutready"),r.one("layoutstop",e.stop),r.trigger("layoutstop"),this},n.prototype.stop=function(){return this},t.exports=n},{"../../util":100}],55:[function(e,t,r){"use strict";function n(e){this.options=i.extend({},o,e)}var i=e("../../util"),a=e("../../is"),o={positions:void 0,zoom:void 0,pan:void 0,fit:!0,padding:30,animate:!1,animationDuration:500,animationEasing:void 0,ready:void 0,stop:void 0};n.prototype.run=function(){function e(e){if(null==t.positions)return null;if(i)return t.positions.apply(e,[e]);var r=t.positions[e._private.data.id];return null==r?null:r}var t=this.options,r=t.eles,n=r.nodes(),i=a.fn(t.positions);return n.layoutPositions(this,t,function(t,r){var n=e(r);return r.locked()||null==n?!1:n}),this},t.exports=n},{"../../is":83,"../../util":100}],56:[function(e,t,r){"use strict";function n(e){this.options=i.extend({},o,e)}var i=e("../../util"),a=e("../../math"),o={fit:!0,padding:30,boundingBox:void 0,animate:!1,animationDuration:500,animationEasing:void 0,ready:void 0,stop:void 0};n.prototype.run=function(){var e=this.options,t=e.cy,r=e.eles,n=r.nodes().not(":parent"),i=a.makeBoundingBox(e.boundingBox?e.boundingBox:{x1:0,y1:0,w:t.width(),h:t.height()}),o=function(e,t){return{x:i.x1+Math.round(Math.random()*i.w),y:i.y1+Math.round(Math.random()*i.h)}};return n.layoutPositions(this,e,o),this},t.exports=n},{"../../math":85,"../../util":100}],57:[function(e,t,r){"use strict";var n=e("../../../math"),i=e("../../../is"),a=e("../../../util"),o={};o.arrowShapeWidth=.3,o.registerArrowShapes=function(){var e=this.arrowShapes={},t=this,r=function(e,t,r,n,i,a){var o=i.x-r/2-a,s=i.x+r/2+a,l=i.y-r/2-a,u=i.y+r/2+a,c=e>=o&&s>=e&&t>=l&&u>=t;return c},o=function(e,t,r,n,i){var a=e*Math.cos(n)-t*Math.sin(n),o=e*Math.sin(n)+t*Math.cos(n),s=a*r,l=o*r,u=s+i.x,c=l+i.y;return{x:u,y:c}},s=function(e,t,r,n){for(var i=[],a=0;a<e.length;a+=2){var s=e[a],l=e[a+1];i.push(o(s,l,t,r,n))}return i},l=function(e){for(var t=[],r=0;r<e.length;r++){var n=e[r];t.push(n.x,n.y)}return t},u=function(o,u){i.string(u)&&(u=e[u]),e[o]=a.extend({name:o,points:[-.15,-.3,.15,-.3,.15,.3,-.15,.3],collide:function(e,t,r,i,a,o){var u=l(s(this.points,r+2*o,i,a)),c=n.pointInsidePolygonPoints(e,t,u);return c},roughCollide:r,draw:function(e,r,n,i){var a=s(this.points,r,n,i);t.arrowShapeImpl("polygon")(e,a)},spacing:function(e){return 0},gap:function(e){return 2*e.pstyle("width").pfValue}},u)};u("none",{collide:a.falsify,roughCollide:a.falsify,draw:a.noop,spacing:a.zeroify,gap:a.zeroify}),u("triangle",{points:[-.15,-.3,0,0,.15,-.3]}),u("arrow","triangle"),u("triangle-backcurve",{points:e.triangle.points,controlPoint:[0,-.15],roughCollide:r,draw:function(e,r,n,i){var a=s(this.points,r,n,i),l=this.controlPoint,u=o(l[0],l[1],r,n,i);t.arrowShapeImpl(this.name)(e,a,u)},gap:function(e){return e.pstyle("width").pfValue}}),u("triangle-tee",{points:[-.15,-.3,0,0,.15,-.3,-.15,-.3],pointsTee:[-.15,-.4,-.15,-.5,.15,-.5,.15,-.4],collide:function(e,t,r,i,a,o){var u=l(s(this.points,r+2*o,i,a)),c=l(s(this.pointsTee,r+2*o,i,a)),d=n.pointInsidePolygonPoints(e,t,u)||n.pointInsidePolygonPoints(e,t,c);return d},draw:function(e,r,n,i){var a=s(this.points,r,n,i),o=s(this.pointsTee,r,n,i);t.arrowShapeImpl(this.name)(e,a,o)}}),u("vee",{points:[-.15,-.3,0,0,.15,-.3,0,-.15],gap:function(e){return e.pstyle("width").pfValue}}),u("circle",{radius:.15,collide:function(e,t,r,n,i,a){var o=i,s=Math.pow(o.x-e,2)+Math.pow(o.y-t,2)<=Math.pow((r+2*a)*this.radius,2);return s},draw:function(e,r,n,i){t.arrowShapeImpl(this.name)(e,i.x,i.y,this.radius*r)},spacing:function(e){return t.getArrowWidth(e.pstyle("width").pfValue)*this.radius}}),u("inhibitor",{points:[-.15,0,-.15,-.1,.15,-.1,.15,0],spacing:function(e){return 1},gap:function(e){return 1}}),u("tee","inhibitor"),u("square",{points:[-.15,0,.15,0,.15,-.3,-.15,-.3]}),u("diamond",{points:[-.15,-.15,0,-.3,.15,-.15,0,0],gap:function(e){return e.pstyle("width").pfValue}})},t.exports=o},{"../../../is":83,"../../../math":85,"../../../util":100}],58:[function(e,t,r){"use strict";function n(e,t,r){for(var n=function(e,t,r,n){return i.qbezierAt(e,t,r,n)},a=t._private,o=a.rstyle.bezierPts,s=0;s<e.bezierProjPcts.length;s++){var l=e.bezierProjPcts[s];o.push({x:n(r[0],r[2],r[4],l),y:n(r[1],r[3],r[5],l)})}}var i=e("../../../math"),a=e("../../../is"),o=e("../../../util"),s=e("../../../collection/zsort"),l=e("../../../window"),u={};u.registerCalculationListeners=function(){var e=this.cy,t=e.collection(),r=this,n=function(e,r){t.merge(e);for(var n=0;n<e.length;n++){var i=e[n],a=i._private,o=a.rstyle;o.clean=!1,a.bbCache=null;var s=o.dirtyEvents=o.dirtyEvents||{length:0};s[r.type]||(s[r.type]=!0,s.length++)}};r.binder(e).on("position.* style.* free.*","node",function(t){var r=t.cyTarget;if(n(r,t),n(r.connectedEdges(),t),e.hasCompoundNodes()){var i=r.parents();n(i,t),n(i.connectedEdges(),t)}}).on("add.* background.*","node",function(e){var t=e.cyTarget;n(t,e)}).on("add.* style.*","edge",function(e){var t=e.cyTarget;n(t,e),n(t.parallelEdges(),e)}).on("remove.*","edge",function(e){for(var t=e.cyTarget,r=t.parallelEdges(),i=0;i<r.length;i++){var a=r[i];a.removed()||n(a,e)}});var i=function(n){if(n){var i=r.onUpdateEleCalcsFns;if(i)for(var a=0;a<i.length;a++){var o=i[a];o(n,t)}r.recalculateRenderedStyle(t,!1);for(var a=0;a<t.length;a++)t[a]._private.rstyle.dirtyEvents=null;t=e.collection()}};r.beforeRender(i,r.beforeRenderPriorities.eleCalcs)},u.onUpdateEleCalcs=function(e){var t=this.onUpdateEleCalcsFns=this.onUpdateEleCalcsFns||[];t.push(e)},u.recalculateRenderedStyle=function(e,t){var r=[],n=[];if(!this.destroyed){void 0===t&&(t=!0);for(var i=0;i<e.length;i++){var a=e[i],o=a._private,s=o.rstyle;t&&s.clean||a.removed()||("nodes"===o.group?n.push(a):r.push(a),s.clean=!0)}for(var i=0;i<n.length;i++){var a=n[i],o=a._private,s=o.rstyle,l=o.position;this.recalculateNodeLabelProjection(a),s.nodeX=l.x,s.nodeY=l.y,s.nodeW=a.pstyle("width").pfValue,s.nodeH=a.pstyle("height").pfValue}this.recalculateEdgeProjections(r);for(var i=0;i<r.length;i++){var a=r[i],o=a._private,s=o.rstyle,u=o.rscratch;this.recalculateEdgeLabelProjections(a),s.srcX=u.arrowStartX,s.srcY=u.arrowStartY,s.tgtX=u.arrowEndX,s.tgtY=u.arrowEndY,s.midX=u.midX,s.midY=u.midY,s.labelAngle=u.labelAngle,s.sourceLabelAngle=u.sourceLabelAngle,s.targetLabelAngle=u.targetLabelAngle}}},u.projectIntoViewport=function(e,t){var r=this.cy,n=this.findContainerClientCoords(),i=n[0],a=n[1],o=r.pan(),s=r.zoom(),l=(e-i-o.x)/s,u=(t-a-o.y)/s;return[l,u]},u.findContainerClientCoords=function(){if(this.containerBB)return this.containerBB;var e=this.container,t=e.getBoundingClientRect(),r=l.getComputedStyle(e),n=function(e){return parseFloat(r.getPropertyValue(e))},i={left:n("padding-left")+n("border-left-width"),right:n("padding-right")+n("border-right-width"),top:n("padding-top")+n("border-top-width"),bottom:n("padding-bottom")+n("border-bottom-width")};return this.containerBB=[t.left+i.left,t.top+i.top,t.right-t.left-i.left-i.right,t.bottom-t.top-i.top-i.bottom]},u.invalidateContainerClientCoordsCache=function(){this.containerBB=null},u.findNearestElement=function(e,t,r,n){return this.findNearestElements(e,t,r,n)[0];
},u.findNearestElements=function(e,t,r,n){function a(e,t){if(e.isNode()){if(h)return;h=e,g.push(e)}if(e.isEdge()&&(null==t||E>t))if(d){if(d.pstyle("z-index").value===e.pstyle("z-index").value)for(var r=0;r<g.length;r++)if(g[r].isEdge()){g[r]=e,d=e,E=null!=t?t:E;break}}else g.push(e),d=e,E=null!=t?t:E}function s(n){var i=n._private;if("no"!==n.pstyle("events").strValue){var o=n.outerWidth()+2*x,s=n.outerHeight()+2*x,l=o/2,u=s/2,c=i.position;if(c.x-l<=e&&e<=c.x+l&&c.y-u<=t&&t<=c.y+u){var d=!r||n.visible()&&!n.transparent();if(r&&!d)return;var h=f.nodeShapes[p.getNodeShape(n)];if(h.checkPoint(e,t,0,o,s,c.x,c.y))return a(n,0),!0}}}function l(n){var o=n._private;if("no"!==n.pstyle("events").strValue){var l,u,c=o.rscratch,d=n.pstyle("width").pfValue,h=d/2+b,v=h*h,y=2*h,x=o.source,w=o.target,E=!1,_=function(){if(void 0!==u)return u;if(!r)return u=!0,!0;var e=n.visible()&&!n.transparent();return e?(u=!0,!0):(u=!1,!1)};if("segments"===c.edgeType||"straight"===c.edgeType||"haystack"===c.edgeType){for(var P=c.allpts,S=0;S+3<P.length;S+=2)if((E=i.inLineVicinity(e,t,P[S],P[S+1],P[S+2],P[S+3],y))&&_()&&v>(l=i.sqdistToFiniteLine(e,t,P[S],P[S+1],P[S+2],P[S+3])))return a(n,l),!0}else if("bezier"===c.edgeType||"multibezier"===c.edgeType||"self"===c.edgeType||"compound"===c.edgeType)for(var P=c.allpts,S=0;S+5<c.allpts.length;S+=4)if((E=i.inBezierVicinity(e,t,P[S],P[S+1],P[S+2],P[S+3],P[S+4],P[S+5],y))&&_()&&v>(l=i.sqdistToQuadraticBezier(e,t,P[S],P[S+1],P[S+2],P[S+3],P[S+4],P[S+5])))return a(n,l),!0;if(_())for(var x=x||o.source,w=w||o.target,k=p.getArrowWidth(d),T=[{name:"source",x:c.arrowStartX,y:c.arrowStartY,angle:c.srcArrowAngle},{name:"target",x:c.arrowEndX,y:c.arrowEndY,angle:c.tgtArrowAngle},{name:"mid-source",x:c.midX,y:c.midY,angle:c.midsrcArrowAngle},{name:"mid-target",x:c.midX,y:c.midY,angle:c.midtgtArrowAngle}],S=0;S<T.length;S++){var D=T[S],C=f.arrowShapes[n.pstyle(D.name+"-arrow-shape").value];if(C.roughCollide(e,t,k,D.angle,{x:D.x,y:D.y},b)&&C.collide(e,t,k,D.angle,{x:D.x,y:D.y},b))return a(n),!0}m&&g.length>0&&(s(x),s(w))}}function u(e,t,r){return o.getPrefixedProperty(e,t,r)}function c(r,n){var o,s=r._private,l=w;o=n?n+"-":"";var c=r.pstyle(o+"label").value,d="yes"===r.pstyle("text-events").strValue;if(d&&c){var h=s.rstyle,p=r.pstyle("text-border-width").pfValue,f=u(h,"labelWidth",n)+p/2+2*l,v=u(h,"labelHeight",n)+p/2+2*l,g=u(h,"labelX",n),y=u(h,"labelY",n),m=u(s.rscratch,"labelAngle",n),b=g-f/2,x=g+f/2,E=y-v/2,_=y+v/2;if(m){var P=Math.cos(m),S=Math.sin(m),k=function(e,t){return e-=g,t-=y,{x:e*P-t*S+g,y:e*S+t*P+y}},T=k(b,E),D=k(b,_),C=k(x,E),M=k(x,_),N=[T.x,T.y,C.x,C.y,M.x,M.y,D.x,D.y];if(i.pointInsidePolygonPoints(e,t,N))return a(r),!0}else{var B={w:f,h:v,x1:b,x2:x,y1:E,y2:_};if(i.inBoundingBox(B,e,t))return a(r),!0}}}for(var d,h,p=this,f=this,v=f.getCachedZSortedEles(),g=[],y=f.cy.zoom(),m=f.cy.hasCompoundNodes(),b=(n?24:8)/y,x=(n?8:2)/y,w=(n?8:2)/y,E=1/0,_=v.length-1;_>=0;_--){var P=v[_];P.isNode()?s(P)||c(P):l(P)||c(P)||c(P,"source")||c(P,"target")}return g},u.getAllInBox=function(e,t,r,n){var a=this.getCachedZSortedEles(),o=a.nodes,s=a.edges,l=[],u=Math.min(e,r),c=Math.max(e,r),d=Math.min(t,n),h=Math.max(t,n);e=u,r=c,t=d,n=h;for(var p=i.makeBoundingBox({x1:e,y1:t,x2:r,y2:n}),f=0;f<o.length;f++){var v=o[f],g=v.boundingBox({includeNodes:!0,includeEdges:!1,includeLabels:!1,includeShadows:!1});i.boundingBoxesIntersect(p,g)&&l.push(o[f])}for(var y=0;y<s.length;y++){var m=s[y],b=m._private,x=b.rscratch;if((null==x.startX||null==x.startY||i.inBoundingBox(p,x.startX,x.startY))&&(null==x.endX||null==x.endY||i.inBoundingBox(p,x.endX,x.endY)))if("bezier"===x.edgeType||"multibezier"===x.edgeType||"self"===x.edgeType||"compound"===x.edgeType||"segments"===x.edgeType||"haystack"===x.edgeType){for(var w=b.rstyle.bezierPts||b.rstyle.linePts||b.rstyle.haystackPts,E=!0,f=0;f<w.length;f++)if(!i.pointInBoundingBox(p,w[f])){E=!1;break}E&&l.push(m)}else"haystack"!==x.edgeType&&"straight"!==x.edgeType||l.push(m)}return l},u.getNodeShape=function(e){var t=this,r=e.pstyle("shape").value;if(e.isParent())return"rectangle"===r||"roundrectangle"===r?r:"rectangle";if("polygon"===r){var n=e.pstyle("shape-polygon-points").value;return t.nodeShapes.makePolygon(n).name}return r},u.updateCachedZSortedEles=function(){this.getCachedZSortedEles(!0)},u.updateCachedGrabbedEles=function(){var e=this.cachedZSortedEles;e.drag=[],e.nondrag=[];for(var t=[],r=0;r<e.length;r++){var n=e[r],i=n._private.rscratch;n.grabbed()&&!n.isParent()?t.push(n):i.inDragLayer?e.drag.push(n):e.nondrag.push(n)}for(var r=0;r<t.length;r++){var n=t[r];e.drag.push(n)}},u.getCachedZSortedEles=function(e){if(e||!this.cachedZSortedEles){var t=this.cy.mutableElements(),r=[];r.nodes=[],r.edges=[];for(var n=0;n<t.length;n++){var i=t[n];(i.animated()||i.visible()&&!i.transparent())&&(r.push(i),i.isNode()?r.nodes.push(i):r.edges.push(i))}r.sort(s),this.cachedZSortedEles=r,this.updateCachedGrabbedEles()}else r=this.cachedZSortedEles;return r},u.projectLines=function(e){var t=e._private,r=t.rscratch,i=r.edgeType;if(t.rstyle.bezierPts=null,t.rstyle.linePts=null,t.rstyle.haystackPts=null,"multibezier"===i||"bezier"===i||"self"===i||"compound"===i)for(var a=(t.rstyle.bezierPts=[],0);a+5<r.allpts.length;a+=4)n(this,e,r.allpts.slice(a,a+6));else if("segments"===i)for(var o=t.rstyle.linePts=[],a=0;a+1<r.allpts.length;a+=2)o.push({x:r.allpts[a],y:r.allpts[a+1]});else if("haystack"===i){var s=r.haystackPts;t.rstyle.haystackPts=[{x:s[0],y:s[1]},{x:s[2],y:s[3]}]}t.rstyle.arrowWidth=this.getArrowWidth(e.pstyle("width").pfValue)*this.arrowShapeWidth},u.projectBezier=u.projectLines,u.recalculateNodeLabelProjection=function(e){var t=e.pstyle("label").strValue;if(!a.emptyString(t)){var r,n,i=e._private,o=e.width(),s=e.height(),l=e.pstyle("padding").pfValue,u=i.position,c=e.pstyle("text-halign").strValue,d=e.pstyle("text-valign").strValue,h=i.rscratch,p=i.rstyle;switch(c){case"left":r=u.x-o/2-l;break;case"right":r=u.x+o/2+l;break;default:r=u.x}switch(d){case"top":n=u.y-s/2-l;break;case"bottom":n=u.y+s/2+l;break;default:n=u.y}h.labelX=r,h.labelY=n,p.labelX=r,p.labelY=n,this.applyLabelDimensions(e)}},u.recalculateEdgeLabelProjections=function(e){var t,r=e._private,n=r.rscratch,a=this,s={mid:e.pstyle("label").strValue,source:e.pstyle("source-label").strValue,target:e.pstyle("target-label").strValue};if(s.mid||s.source||s.target){t={x:n.midX,y:n.midY};var l=function(e,t,n){o.setPrefixedProperty(r.rscratch,e,t,n),o.setPrefixedProperty(r.rstyle,e,t,n)};l("labelX",null,t.x),l("labelY",null,t.y);var u=function(){function e(e,t,r,n,a){var o=i.dist(t,r),s=e.segments[e.segments.length-1],l={p0:t,p1:r,t0:n,t1:a,startDist:s?s.startDist+s.length:0,length:o};e.segments.push(l),e.length+=o}if(u.cache)return u.cache;for(var t=[],o=0;o+5<n.allpts.length;o+=4){var s={x:n.allpts[o],y:n.allpts[o+1]},l={x:n.allpts[o+2],y:n.allpts[o+3]},c={x:n.allpts[o+4],y:n.allpts[o+5]};t.push({p0:s,p1:l,p2:c,startDist:0,length:0,segments:[]})}for(var d=r.rstyle.bezierPts,h=a.bezierProjPcts.length,o=0;o<t.length;o++){var p=t[o],f=t[o-1];f&&(p.startDist=f.startDist+f.length),e(p,p.p0,d[o*h],0,a.bezierProjPcts[0]);for(var v=0;h-1>v;v++)e(p,d[o*h+v],d[o*h+v+1],a.bezierProjPcts[v],a.bezierProjPcts[v+1]);e(p,d[o*h+h-1],p.p2,a.bezierProjPcts[h-1],1)}return u.cache=t},c=function(r){var a,o="source"===r;if(s[r]){var c=e.pstyle(r+"-text-offset").pfValue,d=function(e,t){var r=t.x-e.x,n=t.y-e.y;return Math.atan(n/r)},h=function(e,t,r,n){var a=i.bound(0,n-.001,1),o=i.bound(0,n+.001,1),s=i.qbezierPtAt(e,t,r,a),l=i.qbezierPtAt(e,t,r,o);return d(s,l)};switch(n.edgeType){case"self":case"compound":case"bezier":case"multibezier":for(var p,f=u(),v=0,g=0,y=0;y<f.length;y++){for(var m=f[o?y:f.length-1-y],b=0;b<m.segments.length;b++){var x=m.segments[o?b:m.segments.length-1-b],w=y===f.length-1&&b===m.segments.length-1;if(v=g,g+=x.length,g>=c||w){p={cp:m,segment:x};break}}if(p)break}var m=p.cp,x=p.segment,E=(c-v)/x.length,_=x.t1-x.t0,P=o?x.t0+_*E:x.t1-_*E;P=i.bound(0,P,1),t=i.qbezierPtAt(m.p0,m.p1,m.p2,P),a=h(m.p0,m.p1,m.p2,P,t);break;case"straight":case"segments":case"haystack":for(var S,k,T,D,C=0,M=n.allpts.length,y=0;M>y+3&&(o?(T={x:n.allpts[y],y:n.allpts[y+1]},D={x:n.allpts[y+2],y:n.allpts[y+3]}):(T={x:n.allpts[M-2-y],y:n.allpts[M-1-y]},D={x:n.allpts[M-4-y],y:n.allpts[M-3-y]}),S=i.dist(T,D),k=C,C+=S,!(C>=c));y+=2);var N=c-k,P=N/S;P=i.bound(0,P,1),t=i.lineAt(T,D,P),a=d(T,D)}l("labelX",r,t.x),l("labelY",r,t.y),l("labelAutoAngle",r,a)}};c("source"),c("target"),this.applyLabelDimensions(e)}},u.applyLabelDimensions=function(e){this.applyPrefixedLabelDimensions(e),e.isEdge()&&(this.applyPrefixedLabelDimensions(e,"source"),this.applyPrefixedLabelDimensions(e,"target"))},u.applyPrefixedLabelDimensions=function(e,t){var r=e._private,n=this.getLabelText(e,t),i=this.calculateLabelDimensions(e,n);o.setPrefixedProperty(r.rstyle,"labelWidth",t,i.width),o.setPrefixedProperty(r.rscratch,"labelWidth",t,i.width),o.setPrefixedProperty(r.rstyle,"labelHeight",t,i.height),o.setPrefixedProperty(r.rscratch,"labelHeight",t,i.height)},u.getLabelText=function(e,t){var r=e._private,n=t?t+"-":"",i=e.pstyle(n+"label").strValue,a=e.pstyle("text-transform").value,s=function(e,n){return n?(o.setPrefixedProperty(r.rscratch,e,t,n),n):o.getPrefixedProperty(r.rscratch,e,t)};if("none"==a||("uppercase"==a?i=i.toUpperCase():"lowercase"==a&&(i=i.toLowerCase())),"wrap"===e.pstyle("text-wrap").value){var l=s("labelKey");if(l&&s("labelWrapKey")===l)return s("labelWrapCachedText");for(var u=i.split("\n"),c=e.pstyle("text-max-width").pfValue,d=[],h=0;h<u.length;h++){var p=u[h],f=this.calculateLabelDimensions(e,p,"line="+p),v=f.width;if(v>c){for(var g=p.split(/\s+/),y="",m=0;m<g.length;m++){var b=g[m],x=0===y.length?b:y+" "+b,w=this.calculateLabelDimensions(e,x,"testLine="+x),E=w.width;c>=E?y+=b+" ":(d.push(y),y=b+" ")}y.match(/^\s+$/)||d.push(y)}else d.push(p)}s("labelWrapCachedLines",d),i=s("labelWrapCachedText",d.join("\n")),s("labelWrapKey",l)}return i},u.calculateLabelDimensions=function(e,t,r){var n=this,i=e._private.labelStyleKey+"$@$"+t;r&&(i+="$@$"+r);var a=n.labelDimCache||(n.labelDimCache={});if(a[i])return a[i];var o=1,s=e.pstyle("font-style").strValue,l=o*e.pstyle("font-size").pfValue+"px",u=e.pstyle("font-family").strValue,c=e.pstyle("font-weight").strValue,d=this.labelCalcDiv;d||(d=this.labelCalcDiv=document.createElement("div"),document.body.appendChild(d));var h=d.style;return h.fontFamily=u,h.fontStyle=s,h.fontSize=l,h.fontWeight=c,h.position="absolute",h.left="-9999px",h.top="-9999px",h.zIndex="-1",h.visibility="hidden",h.pointerEvents="none",h.padding="0",h.lineHeight="1","wrap"===e.pstyle("text-wrap").value?h.whiteSpace="pre":h.whiteSpace="normal",d.textContent=t,a[i]={width:Math.ceil(d.clientWidth/o),height:Math.ceil(d.clientHeight/o)},a[i]},u.recalculateEdgeProjections=function(e){this.findEdgeControlPoints(e)},u.findEdgeControlPoints=function(e){if(e&&0!==e.length){for(var t,r=this,n=r.cy,o=n.hasCompoundNodes(),s={},l=[],u=[],c=0;c<e.length;c++){var d=e[c],h=d._private,p=h.data,f=d.pstyle("curve-style").value,v="unbundled-bezier"===f||"segments"===f;if("none"!==d.pstyle("display").value)if("haystack"!==f){var g=p.source,y=p.target;t=g>y?y+"$-$"+g:g+"$-$"+y,v&&(t="unbundled$-$"+p.id),null==s[t]&&(s[t]=[],l.push(t)),s[t].push(d),v&&(s[t].hasUnbundled=!0)}else u.push(d)}for(var m,b,x,w,E,_,P,S,k,T,D,C,M,N,B=0;B<l.length;B++){t=l[B];var z=s[t];if(z.sort(function(e,t){return e.poolIndex()-t.poolIndex()}),m=z[0]._private.source,b=z[0]._private.target,!z.hasUnbundled&&m.id()>b.id()){var I=m;m=b,b=I}if(x=m._private,w=b._private,E=x.position,_=w.position,P=m.outerWidth(),S=m.outerHeight(),k=b.outerWidth(),T=b.outerHeight(),D=r.nodeShapes[this.getNodeShape(m)],C=r.nodeShapes[this.getNodeShape(b)],N=!1,z.length>1&&m!==b||z.hasUnbundled){var L=D.intersectLine(E.x,E.y,P,S,_.x,_.y,0),O=C.intersectLine(_.x,_.y,k,T,E.x,E.y,0),A={x1:L[0],x2:O[0],y1:L[1],y2:O[1]},R={x1:E.x,x2:_.x,y1:E.y,y2:_.y},q=O[1]-L[1],V=O[0]-L[0],F=Math.sqrt(V*V+q*q),j={x:V,y:q},X={x:j.x/F,y:j.y/F};M={x:-X.y,y:X.x},C.checkPoint(L[0],L[1],0,k,T,_.x,_.y)&&D.checkPoint(O[0],O[1],0,P,S,E.x,E.y)&&(M={},N=!0)}for(var d,Y,W,c=0;c<z.length;c++){d=z[c],Y=d._private,W=Y.rscratch;var $=W.lastEdgeIndex,H=c,U=W.lastNumEdges,Z=z.length,f=d.pstyle("curve-style").value,G=d.pstyle("control-point-distances"),Q=d.pstyle("control-point-weights"),K=G&&Q?Math.min(G.value.length,Q.value.length):1,J=d.pstyle("control-point-step-size").pfValue,ee=G?G.pfValue[0]:void 0,te=Q.value[0],v="unbundled-bezier"===f||"segments"===f,re=W.lastSrcCtlPtX,ne=E.x,ie=W.lastSrcCtlPtY,ae=E.y,oe=W.lastSrcCtlPtW,se=m.outerWidth(),le=W.lastSrcCtlPtH,ue=m.outerHeight(),ce=W.lastTgtCtlPtX,de=_.x,he=W.lastTgtCtlPtY,pe=_.y,fe=W.lastTgtCtlPtW,ve=b.outerWidth(),ge=W.lastTgtCtlPtH,ye=b.outerHeight(),me=W.lastW,be=d.pstyle("control-point-step-size").pfValue,xe=d.pstyle("edge-distances").value;if(N?W.badBezier=!0:W.badBezier=!1,re!==ne||ie!==ae||oe!==se||le!==ue||ce!==de||he!==pe||fe!==ve||ge!==ye||me!==be||!($===H&&U===Z||v)){if(W.lastSrcCtlPtX=ne,W.lastSrcCtlPtY=ae,W.lastSrcCtlPtW=se,W.lastSrcCtlPtH=ue,W.lastTgtCtlPtX=de,W.lastTgtCtlPtY=pe,W.lastTgtCtlPtW=ve,W.lastTgtCtlPtH=ye,W.lastEdgeIndex=H,W.lastNumEdges=Z,W.lastWidth=be,m===b){W.edgeType="self";var we=c,Ee=J;v&&(we=0,Ee=ee),W.ctrlpts=[E.x,E.y-(1+Math.pow(S,1.12)/100)*Ee*(we/3+1),E.x-(1+Math.pow(P,1.12)/100)*Ee*(we/3+1),E.y]}else if(o&&(m.isParent()||m.isChild()||b.isParent()||b.isChild())&&(m.parents().anySame(b)||b.parents().anySame(m))){W.edgeType="compound",W.badBezier=!1;var we=c,Ee=J;v&&(we=0,Ee=ee);var _e=50,Pe={x:E.x-P/2,y:E.y-S/2},Se={x:_.x-k/2,y:_.y-T/2},ke={x:Math.min(Pe.x,Se.x),y:Math.min(Pe.y,Se.y)},Te=.5,De=Math.max(Te,Math.log(.01*P)),Ce=Math.max(Te,Math.log(.01*k));W.ctrlpts=[ke.x,ke.y-(1+Math.pow(_e,1.12)/100)*Ee*(we/3+1)*De,ke.x-(1+Math.pow(_e,1.12)/100)*Ee*(we/3+1)*Ce,ke.y]}else if("segments"===f){W.edgeType="segments",W.segpts=[];for(var Me=d.pstyle("segment-weights").pfValue,Ne=d.pstyle("segment-distances").pfValue,Be=Math.min(Me.length,Ne.length),ze=0;Be>ze;ze++){var Ie=Me[ze],Le=Ne[ze],Oe=1-Ie,Ae=Ie,Re="node-position"===xe?R:A,qe={x:Re.x1*Oe+Re.x2*Ae,y:Re.y1*Oe+Re.y2*Ae};W.segpts.push(qe.x+M.x*Le,qe.y+M.y*Le)}}else if(z.length%2!==1||c!==Math.floor(z.length/2)||v){var Ve=v;W.edgeType=Ve?"multibezier":"bezier",W.ctrlpts=[];for(var Fe=0;K>Fe;Fe++){var je,Xe=(.5-z.length/2+c)*J,Ye=i.signum(Xe);Ve&&(ee=G?G.pfValue[Fe]:J,te=Q.value[Fe]),je=v?ee:void 0!==ee?Ye*ee:void 0;var We=void 0!==je?je:Xe,Oe=1-te,Ae=te,Re="node-position"===xe?R:A,qe={x:Re.x1*Oe+Re.x2*Ae,y:Re.y1*Oe+Re.y2*Ae};W.ctrlpts.push(qe.x+M.x*We,qe.y+M.y*We)}}else W.edgeType="straight";this.findEndpoints(d);var $e=!a.number(W.startX)||!a.number(W.startY),He=!a.number(W.arrowStartX)||!a.number(W.arrowStartY),Ue=!a.number(W.endX)||!a.number(W.endY),Ze=!a.number(W.arrowEndX)||!a.number(W.arrowEndY),Ge=3,Qe=this.getArrowWidth(d.pstyle("width").pfValue)*this.arrowShapeWidth,Ke=Ge*Qe;if("bezier"===W.edgeType){var Je=i.dist({x:W.ctrlpts[0],y:W.ctrlpts[1]},{x:W.startX,y:W.startY}),et=Ke>Je,tt=i.dist({x:W.ctrlpts[0],y:W.ctrlpts[1]},{x:W.endX,y:W.endY}),rt=Ke>tt,nt=!1;if($e||He||et){nt=!0;var it={x:W.ctrlpts[0]-E.x,y:W.ctrlpts[1]-E.y},at=Math.sqrt(it.x*it.x+it.y*it.y),ot={x:it.x/at,y:it.y/at},st=Math.max(P,S),lt={x:W.ctrlpts[0]+2*ot.x*st,y:W.ctrlpts[1]+2*ot.y*st},ut=D.intersectLine(E.x,E.y,P,S,lt.x,lt.y,0);et?(W.ctrlpts[0]=W.ctrlpts[0]+ot.x*(Ke-Je),W.ctrlpts[1]=W.ctrlpts[1]+ot.y*(Ke-Je)):(W.ctrlpts[0]=ut[0]+ot.x*Ke,W.ctrlpts[1]=ut[1]+ot.y*Ke)}if(Ue||Ze||rt){nt=!0;var it={x:W.ctrlpts[0]-_.x,y:W.ctrlpts[1]-_.y},at=Math.sqrt(it.x*it.x+it.y*it.y),ot={x:it.x/at,y:it.y/at},st=Math.max(P,S),lt={x:W.ctrlpts[0]+2*ot.x*st,y:W.ctrlpts[1]+2*ot.y*st},ct=C.intersectLine(_.x,_.y,k,T,lt.x,lt.y,0);rt?(W.ctrlpts[0]=W.ctrlpts[0]+ot.x*(Ke-tt),W.ctrlpts[1]=W.ctrlpts[1]+ot.y*(Ke-tt)):(W.ctrlpts[0]=ct[0]+ot.x*Ke,W.ctrlpts[1]=ct[1]+ot.y*Ke)}nt&&this.findEndpoints(d)}if("multibezier"===W.edgeType||"bezier"===W.edgeType||"self"===W.edgeType||"compound"===W.edgeType){W.allpts=[],W.allpts.push(W.startX,W.startY);for(var Fe=0;Fe+1<W.ctrlpts.length;Fe+=2)W.allpts.push(W.ctrlpts[Fe],W.ctrlpts[Fe+1]),Fe+3<W.ctrlpts.length&&W.allpts.push((W.ctrlpts[Fe]+W.ctrlpts[Fe+2])/2,(W.ctrlpts[Fe+1]+W.ctrlpts[Fe+3])/2);W.allpts.push(W.endX,W.endY);var dt,ht;W.ctrlpts.length/2%2===0?(dt=W.allpts.length/2-1,W.midX=W.allpts[dt],W.midY=W.allpts[dt+1]):(dt=W.allpts.length/2-3,ht=.5,W.midX=i.qbezierAt(W.allpts[dt],W.allpts[dt+2],W.allpts[dt+4],ht),W.midY=i.qbezierAt(W.allpts[dt+1],W.allpts[dt+3],W.allpts[dt+5],ht))}else if("straight"===W.edgeType)W.allpts=[W.startX,W.startY,W.endX,W.endY],W.midX=(W.startX+W.endX+W.arrowStartX+W.arrowEndX)/4,W.midY=(W.startY+W.endY+W.arrowStartY+W.arrowEndY)/4;else if("segments"===W.edgeType)if(W.allpts=[],W.allpts.push(W.startX,W.startY),W.allpts.push.apply(W.allpts,W.segpts),W.allpts.push(W.endX,W.endY),W.segpts.length%4===0){var pt=W.segpts.length/2,ft=pt-2;W.midX=(W.segpts[ft]+W.segpts[pt])/2,W.midY=(W.segpts[ft+1]+W.segpts[pt+1])/2}else{var ft=W.segpts.length/2-1;W.midX=W.segpts[ft],W.midY=W.segpts[ft+1]}this.projectLines(d),this.calculateArrowAngles(d),this.recalculateEdgeLabelProjections(d),this.calculateLabelAngles(d)}}}for(var c=0;c<u.length;c++){var d=u[c],h=d._private,vt=h.rscratch,W=vt;if(!vt.haystack){var gt=2*Math.random()*Math.PI;vt.source={x:Math.cos(gt),y:Math.sin(gt)};var gt=2*Math.random()*Math.PI;vt.target={x:Math.cos(gt),y:Math.sin(gt)}}var m=h.source,b=h.target,E=m._private.position,_=b._private.position,P=m.width(),k=b.width(),S=m.height(),T=b.height(),st=d.pstyle("haystack-radius").value,yt=st/2;W.haystackPts=W.allpts=[W.source.x*P*yt+E.x,W.source.y*S*yt+E.y,W.target.x*k*yt+_.x,W.target.y*T*yt+_.y],W.midX=(W.allpts[0]+W.allpts[2])/2,W.midY=(W.allpts[1]+W.allpts[3])/2,vt.edgeType="haystack",vt.haystack=!0,this.projectLines(d),this.calculateArrowAngles(d),this.recalculateEdgeLabelProjections(d),this.calculateLabelAngles(d)}return s}};var c=function(e,t){return Math.atan2(t,e)-Math.PI/2};u.calculateArrowAngles=function(e){var t,r,n,a,o,s,l=e._private.rscratch,u="haystack"===l.edgeType,d="multibezier"===l.edgeType,h="segments"===l.edgeType,p="compound"===l.edgeType,f="self"===l.edgeType,v=e._private.source._private.position,g=e._private.target._private.position;u?(n=l.haystackPts[0],a=l.haystackPts[1],o=l.haystackPts[2],s=l.haystackPts[3]):(n=l.arrowStartX,a=l.arrowStartY,o=l.arrowEndX,s=l.arrowEndY),t=v.x-n,r=v.y-a,l.srcArrowAngle=c(t,r);var y=l.midX,m=l.midY;if(u&&(y=(n+o)/2,m=(a+s)/2),t=o-n,r=s-a,f)t=-1,r=1;else if(h){var b=l.allpts;if(b.length/2%2===0){var x=b.length/2,w=x-2;t=b[x]-b[w],r=b[x+1]-b[w+1]}else{var x=b.length/2-1,w=x-2,E=x+2;t=b[x]-b[w],r=b[x+1]-b[w+1]}}else if(d||p){var _,P,S,k,b=l.allpts,T=l.ctrlpts;if(T.length/2%2===0){var D=b.length/2-1,C=D+2,M=C+2;_=i.qbezierAt(b[D],b[C],b[M],0),P=i.qbezierAt(b[D+1],b[C+1],b[M+1],0),S=i.qbezierAt(b[D],b[C],b[M],1e-4),k=i.qbezierAt(b[D+1],b[C+1],b[M+1],1e-4)}else{var C=b.length/2-1,D=C-2,M=C+2;_=i.qbezierAt(b[D],b[C],b[M],.4999),P=i.qbezierAt(b[D+1],b[C+1],b[M+1],.4999),S=i.qbezierAt(b[D],b[C],b[M],.5),k=i.qbezierAt(b[D+1],b[C+1],b[M+1],.5)}t=S-_,r=k-P}if(l.midtgtArrowAngle=c(t,r),l.midDispX=t,l.midDispY=r,t*=-1,r*=-1,h){var b=l.allpts;if(b.length/2%2===0);else{var x=b.length/2-1,E=x+2;t=-(b[E]-b[x]),r=-(b[E+1]-b[x+1])}}l.midsrcArrowAngle=c(t,r),t=g.x-o,r=g.y-s,l.tgtArrowAngle=c(t,r)},u.calculateLabelAngles=function(e){var t=e._private,r=t.rscratch,n=e.isEdge(),i=e.pstyle("text-rotation"),a=i.strValue;"none"===a?r.labelAngle=r.sourceLabelAngle=r.targetLabelAngle=0:n&&"autorotate"===a?(r.labelAngle=Math.atan(r.midDispY/r.midDispX),r.sourceLabelAngle=r.sourceLabelAutoAngle,r.targetLabelAngle=r.targetLabelAutoAngle):"autorotate"===a?r.labelAngle=r.sourceLabelAngle=r.targetLabelAngle=0:r.labelAngle=r.sourceLabelAngle=r.targetLabelAngle=i.pfValue},u.findEndpoints=function(e){var t,r,n,o=this,s=e.source()[0],l=e.target()[0],u=s._private,c=l._private,d=u.position,h=c.position,p=e.pstyle("target-arrow-shape").value,f=e.pstyle("source-arrow-shape").value,v=e._private.rscratch,g=v.edgeType,y="bezier"===g||"multibezier"===g||"self"===g||"compound"===g,m="bezier"!==g,b="straight"===g||"segments"===g,x="segments"===g,w=y||m||b;if(y){var E=[v.ctrlpts[0],v.ctrlpts[1]],_=m?[v.ctrlpts[v.ctrlpts.length-2],v.ctrlpts[v.ctrlpts.length-1]]:E;r=_,n=E}else if(b){var P=x?v.segpts.slice(0,2):[h.x,h.y],S=x?v.segpts.slice(v.segpts.length-2):[d.x,d.y];r=S,n=P}t=o.nodeShapes[this.getNodeShape(l)].intersectLine(h.x,h.y,l.outerWidth(),l.outerHeight(),r[0],r[1],0);var k=i.shortenIntersection(t,r,o.arrowShapes[p].spacing(e)),T=i.shortenIntersection(t,r,o.arrowShapes[p].gap(e));v.endX=T[0],v.endY=T[1],v.arrowEndX=k[0],v.arrowEndY=k[1],t=o.nodeShapes[this.getNodeShape(s)].intersectLine(d.x,d.y,s.outerWidth(),s.outerHeight(),n[0],n[1],0);var D=i.shortenIntersection(t,n,o.arrowShapes[f].spacing(e)),C=i.shortenIntersection(t,n,o.arrowShapes[f].gap(e));v.startX=C[0],v.startY=C[1],v.arrowStartX=D[0],v.arrowStartY=D[1],w&&(a.number(v.startX)&&a.number(v.startY)&&a.number(v.endX)&&a.number(v.endY)?v.badLine=!1:v.badLine=!0)},u.getArrowWidth=u.getArrowHeight=function(e){var t=this.arrowWidthCache=this.arrowWidthCache||{},r=t[e];return r?r:(r=Math.max(Math.pow(13.37*e,.9),29),t[e]=r,r)},t.exports=u},{"../../../collection/zsort":32,"../../../is":83,"../../../math":85,"../../../util":100,"../../../window":107}],59:[function(e,t,r){"use strict";var n={};n.getCachedImage=function(e,t,r){var n=this,i=n.imageCache=n.imageCache||{},a=i[e];if(a)return a.image.complete||a.image.addEventListener("load",r),a.image;a=i[e]=i[e]||{};var o=a.image=new Image;o.addEventListener("load",r);var s="data:",l=e.substring(0,s.length).toLowerCase()===s;return l||(o.crossOrigin=t),o.src=e,o},t.exports=n},{}],60:[function(e,t,r){"use strict";var n=e("../../../is"),i=e("../../../util"),a=function(e){this.init(e)},o=a,s=o.prototype;s.clientFunctions=["redrawHint","render","renderTo","matchCanvasSize","nodeShapeImpl","arrowShapeImpl"],s.init=function(e){var t=this;t.options=e,t.cy=e.cy,t.container=e.cy.container(),t.selection=[void 0,void 0,void 0,void 0,0],t.bezierProjPcts=[.05,.225,.4,.5,.6,.775,.95],t.hoverData={down:null,last:null,downTime:null,triggerMode:null,dragging:!1,initialPan:[null,null],capture:!1},t.dragData={possibleDragElements:[]},t.touchData={start:null,capture:!1,startPosition:[null,null,null,null,null,null],singleTouchStartTime:null,singleTouchMoved:!0,now:[null,null,null,null,null,null],earlier:[null,null,null,null,null,null]},t.redraws=0,t.showFps=e.showFps,t.hideEdgesOnViewport=e.hideEdgesOnViewport,t.hideLabelsOnViewport=e.hideLabelsOnViewport,t.textureOnViewport=e.textureOnViewport,t.wheelSensitivity=e.wheelSensitivity,t.motionBlurEnabled=e.motionBlur,t.forcedPixelRatio=e.pixelRatio,t.motionBlur=e.motionBlur,t.motionBlurOpacity=e.motionBlurOpacity,t.motionBlurTransparency=1-t.motionBlurOpacity,t.motionBlurPxRatio=1,t.mbPxRBlurry=1,t.minMbLowQualFrames=4,t.fullQualityMb=!1,t.clearedForMotionBlur=[],t.desktopTapThreshold=e.desktopTapThreshold,t.desktopTapThreshold2=e.desktopTapThreshold*e.desktopTapThreshold,t.touchTapThreshold=e.touchTapThreshold,t.touchTapThreshold2=e.touchTapThreshold*e.touchTapThreshold,t.tapholdDuration=500,t.bindings=[],t.beforeRenderCallbacks=[],t.beforeRenderPriorities={animations:400,eleCalcs:300,eleTxrDeq:200,lyrTxrDeq:100},t.registerNodeShapes(),t.registerArrowShapes(),t.registerCalculationListeners(),t.load()},s.notify=function(e){var t,r=this;if(!this.destroyed){t=n.array(e.type)?e.type:[e.type];for(var i={},a=0;a<t.length;a++){var o=t[a];i[o]=!0}if(i.destroy)return void r.destroy();(i.add||i.remove||i.load||i.style)&&r.updateCachedZSortedEles(),i.viewport&&r.redrawHint("select",!0),(i.load||i.resize)&&(r.invalidateContainerClientCoordsCache(),r.matchCanvasSize(r.container)),r.redrawHint("eles",!0),r.redrawHint("drag",!0),this.startRenderLoop(),this.redraw()}},s.destroy=function(){var e=this;e.destroyed=!0,e.cy.stopAnimationLoop();for(var t=0;t<e.bindings.length;t++){var r=e.bindings[t],n=r,i=n.target;(i.off||i.removeEventListener).apply(i,n.args)}if(e.bindings=[],e.beforeRenderCallbacks=[],e.onUpdateEleCalcsFns=[],e.removeObserver&&e.removeObserver.disconnect(),e.styleObserver&&e.styleObserver.disconnect(),e.labelCalcDiv)try{document.body.removeChild(e.labelCalcDiv)}catch(a){}},[e("./arrow-shapes"),e("./coord-ele-math"),e("./images"),e("./load-listeners"),e("./node-shapes"),e("./redraw")].forEach(function(e){i.extend(s,e)}),t.exports=o},{"../../../is":83,"../../../util":100,"./arrow-shapes":57,"./coord-ele-math":58,"./images":59,"./load-listeners":61,"./node-shapes":62,"./redraw":63}],61:[function(e,t,r){"use strict";var n=e("../../../is"),i=e("../../../util"),a=e("../../../math"),o=e("../../../event"),s={};s.registerBinding=function(e,t,r,n){var i=Array.prototype.slice.apply(arguments,[1]),a=this.binder(e);return a.on.apply(a,i)},s.binder=function(e){var t=this,r=e===window||e===document||e===document.body||n.domElement(e);if(null==t.supportsPassiveEvents){var i=!1;try{var a=Object.defineProperty({},"passive",{get:function(){i=!0}});window.addEventListener("test",null,a)}catch(o){}t.supportsPassiveEvents=i}var s=function(n,i,a){var o=Array.prototype.slice.call(arguments);return r&&t.supportsPassiveEvents&&(o[2]={capture:null!=a?a:!1,passive:!1,once:!1}),t.bindings.push({target:e,args:o}),(e.addEventListener||e.on).apply(e,o),this};return{on:s,addEventListener:s,addListener:s,bind:s}},s.nodeIsDraggable=function(e){return e&&e.isNode()&&!e.locked()&&e.grabbable()},s.nodeIsGrabbable=function(e){return this.nodeIsDraggable(e)&&0!==e.pstyle("opacity").value&&"visible"===e.pstyle("visibility").value&&"element"===e.pstyle("display").value},s.load=function(){var e=this,t=function(t,r,n,a){null==t&&(t=e.cy);for(var s=0;s<r.length;s++){var l=r[s],u=new o(n,i.extend({type:l},a));t.trigger(u)}},r=function(e){return e.shiftKey||e.metaKey||e.ctrlKey},s=function(t,r){var n=!0;if(e.cy.hasCompoundNodes()&&t&&t.isEdge())for(var i=0;r&&i<r.length;i++){var t=r[i];if(t.isNode()&&t.isParent()){n=!1;break}}else n=!0;return n},l=function(t){var r;if(t.addToList&&e.cy.hasCompoundNodes()){if(!t.addToList.hasId){t.addToList.hasId={};for(var n=0;n<t.addToList.length;n++){var i=t.addToList[n];t.addToList.hasId[i.id()]=!0}}r=t.addToList.hasId}return r||{}},u=function(e){e[0]._private.grabbed=!0},c=function(e){e[0]._private.grabbed=!1},d=function(e){e[0]._private.rscratch.inDragLayer=!0},h=function(e){e[0]._private.rscratch.inDragLayer=!1},p=function(e){e[0]._private.rscratch.isGrabTarget=!0},f=function(e){e[0]._private.rscratch.isGrabTarget=!1},v=function(e,t){var r=l(t);r[e.id()]||(t.addToList.push(e),r[e.id()]=!0,u(e))},g=function(e,t){if(e.cy().hasCompoundNodes()&&(null!=t.inDragLayer||null!=t.addToList)){var r=e.descendants();t.inDragLayer&&(r.forEach(d),r.connectedEdges().forEach(d)),t.addToList&&r.forEach(function(e){v(e,t)})}},y=function(t,r){r=r||{};var n=t.cy().hasCompoundNodes();r.inDragLayer&&(t.forEach(d),t.neighborhood().stdFilter(function(e){return!n||e.isEdge()}).forEach(d)),r.addToList&&t.forEach(function(e){v(e,r)}),g(t,r),x(t,{inDragLayer:r.inDragLayer}),e.updateCachedGrabbedEles()},m=y,b=function(t){t&&(t.hasId={},e.getCachedZSortedEles().forEach(function(e){c(e),h(e),f(e)}),e.updateCachedGrabbedEles())},x=function(e,t){if((null!=t.inDragLayer||null!=t.addToList)&&e.cy().hasCompoundNodes()){var r=e.ancestors().orphans();if(!r.same(e)){var n=r.descendants().spawnSelf().merge(r).unmerge(e).unmerge(e.descendants()),i=n.connectedEdges();t.inDragLayer&&(i.forEach(d),n.forEach(d)),t.addToList&&n.forEach(function(e){v(e,t)})}}},w="undefined"!=typeof MutationObserver;w?(e.removeObserver=new MutationObserver(function(t){for(var r=0;r<t.length;r++){var n=t[r],i=n.removedNodes;if(i)for(var a=0;a<i.length;a++){var o=i[a];if(o===e.container){e.destroy();break}}}}),e.container.parentNode&&e.removeObserver.observe(e.container.parentNode,{childList:!0})):e.registerBinding(e.container,"DOMNodeRemoved",function(t){e.destroy()});var E=i.debounce(function(){e.cy.invalidateSize(),e.invalidateContainerClientCoordsCache(),e.matchCanvasSize(e.container),e.redrawHint("eles",!0),e.redrawHint("drag",!0),e.redraw()},100);w&&(e.styleObserver=new MutationObserver(E),e.styleObserver.observe(e.container,{attributes:!0})),e.registerBinding(window,"resize",E);for(var _=function(t){e.registerBinding(t,"scroll",function(t){e.invalidateContainerClientCoordsCache()})},P=e.cy.container();_(P),P.parentNode;)P=P.parentNode;e.registerBinding(e.container,"contextmenu",function(e){e.preventDefault()});var S=function(){return 0!==e.selection[4]},k=function(t){for(var r=e.findContainerClientCoords(),n=r[0],i=r[1],a=r[2],o=r[3],s=t.touches?t.touches:[t],l=!1,u=0;u<s.length;u++){var c=s[u];if(n<=c.clientX&&c.clientX<=n+a&&i<=c.clientY&&c.clientY<=i+o){l=!0;break}}if(!l)return!1;for(var d=e.container,h=t.target,p=h.parentNode,f=!1;p;){if(p===d){f=!0;break}p=p.parentNode}return!!f};e.registerBinding(e.container,"mousedown",function(r){if(k(r)){r.preventDefault(),e.hoverData.capture=!0,e.hoverData.which=r.which;var n=e.cy,i=[r.clientX,r.clientY],a=e.projectIntoViewport(i[0],i[1]),s=e.selection,l=e.findNearestElements(a[0],a[1],!0,!1),u=l[0],c=e.dragData.possibleDragElements;e.hoverData.mdownPos=a,e.hoverData.mdownGPos=i;var d=function(){e.hoverData.tapholdCancelled=!1,clearTimeout(e.hoverData.tapholdTimeout),e.hoverData.tapholdTimeout=setTimeout(function(){if(!e.hoverData.tapholdCancelled){var t=e.hoverData.down;t?t.trigger(new o(r,{type:"taphold",cyPosition:{x:a[0],y:a[1]}})):n.trigger(new o(r,{type:"taphold",cyPosition:{x:a[0],y:a[1]}}))}},e.tapholdDuration)};if(3==r.which){e.hoverData.cxtStarted=!0;var h=new o(r,{type:"cxttapstart",cyPosition:{x:a[0],y:a[1]}});u?(u.activate(),u.trigger(h),e.hoverData.down=u):n.trigger(h),e.hoverData.downTime=(new Date).getTime(),e.hoverData.cxtDragged=!1}else if(1==r.which){if(u&&u.activate(),null!=u&&e.nodeIsGrabbable(u)){var f=new o(r,{type:"grab",cyPosition:{x:a[0],y:a[1]}});if(p(u),u.selected()){if(u.selected()){c=e.dragData.possibleDragElements=[];var v=n.$(function(){return this.isNode()&&this.selected()&&e.nodeIsGrabbable(this)});y(v,{addToList:c}),u.trigger(f)}}else c=e.dragData.possibleDragElements=[],m(u,{addToList:c}),u.trigger(f);e.redrawHint("eles",!0),e.redrawHint("drag",!0)}e.hoverData.down=u,e.hoverData.downs=l,e.hoverData.downTime=(new Date).getTime(),t(u,["mousedown","tapstart","vmousedown"],r,{cyPosition:{x:a[0],y:a[1]}}),null==u?(s[4]=1,e.data.bgActivePosistion={x:a[0],y:a[1]},e.redrawHint("select",!0),e.redraw()):u.isEdge()&&(s[4]=1),d()}s[0]=s[2]=a[0],s[1]=s[3]=a[1]}},!1),e.registerBinding(window,"mousemove",function(i){var l=e.hoverData.capture;if(l||k(i)){var u=!1,c=e.cy,d=c.zoom(),h=[i.clientX,i.clientY],p=e.projectIntoViewport(h[0],h[1]),f=e.hoverData.mdownPos,v=e.hoverData.mdownGPos,g=e.selection,m=null;e.hoverData.draggingEles||e.hoverData.dragging||e.hoverData.selecting||(m=e.findNearestElement(p[0],p[1],!0,!1));var b,x=e.hoverData.last,w=e.hoverData.down,E=[p[0]-g[2],p[1]-g[3]],_=e.dragData.possibleDragElements;if(v){var P=h[0]-v[0],S=P*P,T=h[1]-v[1],D=T*T,C=S+D;b=C>=e.desktopTapThreshold2}var M=r(i);b&&(e.hoverData.tapholdCancelled=!0);var N=function(){var t=e.hoverData.dragDelta=e.hoverData.dragDelta||[];0===t.length?(t.push(E[0]),t.push(E[1])):(t[0]+=E[0],t[1]+=E[1])};if(u=!0,t(m,["mousemove","vmousemove","tapdrag"],i,{cyPosition:{x:p[0],y:p[1]}}),3===e.hoverData.which){if(b){var B=new o(i,{type:"cxtdrag",cyPosition:{x:p[0],y:p[1]}});w?w.trigger(B):c.trigger(B),e.hoverData.cxtDragged=!0,e.hoverData.cxtOver&&m===e.hoverData.cxtOver||(e.hoverData.cxtOver&&e.hoverData.cxtOver.trigger(new o(i,{type:"cxtdragout",cyPosition:{x:p[0],y:p[1]}})),e.hoverData.cxtOver=m,m&&m.trigger(new o(i,{type:"cxtdragover",cyPosition:{x:p[0],y:p[1]}})))}}else if(e.hoverData.dragging){if(u=!0,c.panningEnabled()&&c.userPanningEnabled()){var z;if(e.hoverData.justStartedPan){var I=e.hoverData.mdownPos;z={x:(p[0]-I[0])*d,
y:(p[1]-I[1])*d},e.hoverData.justStartedPan=!1}else z={x:E[0]*d,y:E[1]*d};c.panBy(z),e.hoverData.dragged=!0}p=e.projectIntoViewport(i.clientX,i.clientY)}else if(1!=g[4]||null!=w&&!w.isEdge()){if(w&&w.isEdge()&&w.active()&&w.unactivate(),w&&w.grabbed()||m==x||(x&&t(x,["mouseout","tapdragout"],i,{cyPosition:{x:p[0],y:p[1]}}),m&&t(m,["mouseover","tapdragover"],i,{cyPosition:{x:p[0],y:p[1]}}),e.hoverData.last=m),w&&e.nodeIsDraggable(w))if(b){var L=!e.dragData.didDrag;L&&e.redrawHint("eles",!0),e.dragData.didDrag=!0;var O=[];e.hoverData.draggingEles||y(c.collection(_),{inDragLayer:!0});for(var A=0;A<_.length;A++){var R=_[A];if(e.nodeIsDraggable(R)&&R.grabbed()){var q=R._private.position;if(O.push(R),n.number(E[0])&&n.number(E[1])){var V=!R.isParent();if(V&&(q.x+=E[0],q.y+=E[1]),L){var F=e.hoverData.dragDelta;V&&F&&n.number(F[0])&&n.number(F[1])&&(q.x+=F[0],q.y+=F[1])}}}}e.hoverData.draggingEles=!0;var j=c.collection(O);j.updateCompoundBounds(),j.trigger("position drag"),e.redrawHint("drag",!0),e.redraw()}else N();u=!0}else if(b){if(e.hoverData.dragging||!c.boxSelectionEnabled()||!M&&c.panningEnabled()&&c.userPanningEnabled()){if(!e.hoverData.selecting&&c.panningEnabled()&&c.userPanningEnabled()){var X=s(w,e.hoverData.downs);X&&(e.hoverData.dragging=!0,e.hoverData.justStartedPan=!0,g[4]=0,e.data.bgActivePosistion=a.array2point(f),e.redrawHint("select",!0),e.redraw())}}else e.data.bgActivePosistion=void 0,e.hoverData.selecting||c.trigger("boxstart"),e.hoverData.selecting=!0,e.redrawHint("select",!0),e.redraw();w&&w.isEdge()&&w.active()&&w.unactivate()}return g[2]=p[0],g[3]=p[1],u?(i.stopPropagation&&i.stopPropagation(),i.preventDefault&&i.preventDefault(),!1):void 0}},!1),e.registerBinding(window,"mouseup",function(n){var i=e.hoverData.capture;if(i){e.hoverData.capture=!1;var a=e.cy,s=e.projectIntoViewport(n.clientX,n.clientY),l=e.selection,u=e.findNearestElement(s[0],s[1],!0,!1),c=e.dragData.possibleDragElements,d=e.hoverData.down,h=r(n);if(e.data.bgActivePosistion&&(e.redrawHint("select",!0),e.redraw()),e.hoverData.tapholdCancelled=!0,e.data.bgActivePosistion=void 0,d&&d.unactivate(),3===e.hoverData.which){var p=new o(n,{type:"cxttapend",cyPosition:{x:s[0],y:s[1]}});if(d?d.trigger(p):a.trigger(p),!e.hoverData.cxtDragged){var f=new o(n,{type:"cxttap",cyPosition:{x:s[0],y:s[1]}});d?d.trigger(f):a.trigger(f)}e.hoverData.cxtDragged=!1,e.hoverData.which=null}else if(1===e.hoverData.which){if(null!=d||e.dragData.didDrag||e.hoverData.selecting||e.hoverData.dragged||r(n)||(a.$(function(){return this.selected()}).unselect(),c.length>0&&e.redrawHint("eles",!0),e.dragData.possibleDragElements=c=[]),t(u,["mouseup","tapend","vmouseup"],n,{cyPosition:{x:s[0],y:s[1]}}),e.dragData.didDrag||e.hoverData.dragged||e.hoverData.selecting||t(d,["click","tap","vclick"],n,{cyPosition:{x:s[0],y:s[1]}}),u!=d||e.dragData.didDrag||e.hoverData.selecting||null!=u&&u._private.selectable&&(e.hoverData.dragging||("additive"===a.selectionType()||h?u.selected()?u.unselect():u.select():h||(a.$(":selected").unmerge(u).unselect(),u.select())),e.redrawHint("eles",!0)),e.hoverData.selecting){var v=a.collection(e.getAllInBox(l[0],l[1],l[2],l[3]));e.redrawHint("select",!0),v.length>0&&e.redrawHint("eles",!0),a.trigger("boxend");var g=function(e){return e.selectable()&&!e.selected()};"additive"===a.selectionType()?v.trigger("box").stdFilter(g).select().trigger("boxselect"):(h||a.$(":selected").unmerge(v).unselect(),v.trigger("box").stdFilter(g).select().trigger("boxselect")),e.redraw()}if(e.hoverData.dragging&&(e.hoverData.dragging=!1,e.redrawHint("select",!0),e.redrawHint("eles",!0),e.redraw()),!l[4]){e.redrawHint("drag",!0),e.redrawHint("eles",!0);var y=d&&d.grabbed();b(c),y&&d.trigger("free")}}l[4]=0,e.hoverData.down=null,e.hoverData.cxtStarted=!1,e.hoverData.draggingEles=!1,e.hoverData.selecting=!1,e.dragData.didDrag=!1,e.hoverData.dragged=!1,e.hoverData.dragDelta=[],e.hoverData.mdownPos=null,e.hoverData.mdownGPos=null}},!1);var T=function(t){if(!e.scrollingPage){var r=e.cy,n=e.projectIntoViewport(t.clientX,t.clientY),i=[n[0]*r.zoom()+r.pan().x,n[1]*r.zoom()+r.pan().y];if(e.hoverData.draggingEles||e.hoverData.dragging||e.hoverData.cxtStarted||S())return void t.preventDefault();if(r.panningEnabled()&&r.userPanningEnabled()&&r.zoomingEnabled()&&r.userZoomingEnabled()){t.preventDefault(),e.data.wheelZooming=!0,clearTimeout(e.data.wheelTimeout),e.data.wheelTimeout=setTimeout(function(){e.data.wheelZooming=!1,e.redrawHint("eles",!0),e.redraw()},150);var a;a=null!=t.deltaY?t.deltaY/-250:null!=t.wheelDeltaY?t.wheelDeltaY/1e3:t.wheelDelta/1e3,a*=e.wheelSensitivity;var o=1===t.deltaMode;o&&(a*=33),r.zoom({level:r.zoom()*Math.pow(10,a),renderedPosition:{x:i[0],y:i[1]}})}}};e.registerBinding(e.container,"wheel",T,!0),e.registerBinding(window,"scroll",function(t){e.scrollingPage=!0,clearTimeout(e.scrollingPageTimeout),e.scrollingPageTimeout=setTimeout(function(){e.scrollingPage=!1},250)},!0),e.registerBinding(e.container,"mouseout",function(t){var r=e.projectIntoViewport(t.clientX,t.clientY);e.cy.trigger(new o(t,{type:"mouseout",cyPosition:{x:r[0],y:r[1]}}))},!1),e.registerBinding(e.container,"mouseover",function(t){var r=e.projectIntoViewport(t.clientX,t.clientY);e.cy.trigger(new o(t,{type:"mouseover",cyPosition:{x:r[0],y:r[1]}}))},!1);var D,C,M,N,B,z,I,L,O,A,R,q,V,F,j=function(e,t,r,n){return Math.sqrt((r-e)*(r-e)+(n-t)*(n-t))},X=function(e,t,r,n){return(r-e)*(r-e)+(n-t)*(n-t)};e.registerBinding(e.container,"touchstart",F=function(r){if(k(r)){e.touchData.capture=!0,e.data.bgActivePosistion=void 0;var n=e.cy,i=e.touchData.now,a=e.touchData.earlier;if(r.touches[0]){var s=e.projectIntoViewport(r.touches[0].clientX,r.touches[0].clientY);i[0]=s[0],i[1]=s[1]}if(r.touches[1]){var s=e.projectIntoViewport(r.touches[1].clientX,r.touches[1].clientY);i[2]=s[0],i[3]=s[1]}if(r.touches[2]){var s=e.projectIntoViewport(r.touches[2].clientX,r.touches[2].clientY);i[4]=s[0],i[5]=s[1]}if(r.touches[1]){b(e.dragData.touchDragEles);var l=e.findContainerClientCoords();O=l[0],A=l[1],R=l[2],q=l[3],D=r.touches[0].clientX-O,C=r.touches[0].clientY-A,M=r.touches[1].clientX-O,N=r.touches[1].clientY-A,V=D>=0&&R>=D&&M>=0&&R>=M&&C>=0&&q>=C&&N>=0&&q>=N;var u=n.pan(),c=n.zoom();B=j(D,C,M,N),z=X(D,C,M,N),I=[(D+M)/2,(C+N)/2],L=[(I[0]-u.x)/c,(I[1]-u.y)/c];var d=200,h=d*d;if(h>z&&!r.touches[2]){var f=e.findNearestElement(i[0],i[1],!0,!0),v=e.findNearestElement(i[2],i[3],!0,!0);return f&&f.isNode()?(f.activate().trigger(new o(r,{type:"cxttapstart",cyPosition:{x:i[0],y:i[1]}})),e.touchData.start=f):v&&v.isNode()?(v.activate().trigger(new o(r,{type:"cxttapstart",cyPosition:{x:i[0],y:i[1]}})),e.touchData.start=v):n.trigger(new o(r,{type:"cxttapstart",cyPosition:{x:i[0],y:i[1]}})),e.touchData.start&&(e.touchData.start._private.grabbed=!1),e.touchData.cxt=!0,e.touchData.cxtDragged=!1,e.data.bgActivePosistion=void 0,void e.redraw()}}if(r.touches[2]);else if(r.touches[1]);else if(r.touches[0]){var g=e.findNearestElements(i[0],i[1],!0,!0),x=g[0];if(null!=x&&(x.activate(),e.touchData.start=x,e.touchData.starts=g,e.nodeIsGrabbable(x))){var w=e.dragData.touchDragEles=[];if(e.redrawHint("eles",!0),e.redrawHint("drag",!0),x.selected()){var E=n.$(function(){return this.selected()&&e.nodeIsGrabbable(this)});y(E,{addToList:w})}else m(x,{addToList:w});p(x),x.trigger(new o(r,{type:"grab",cyPosition:{x:i[0],y:i[1]}}))}t(x,["touchstart","tapstart","vmousedown"],r,{cyPosition:{x:i[0],y:i[1]}}),null==x&&(e.data.bgActivePosistion={x:s[0],y:s[1]},e.redrawHint("select",!0),e.redraw()),e.touchData.singleTouchMoved=!1,e.touchData.singleTouchStartTime=+new Date,clearTimeout(e.touchData.tapholdTimeout),e.touchData.tapholdTimeout=setTimeout(function(){e.touchData.singleTouchMoved!==!1||e.pinching||e.touchData.selecting||(t(e.touchData.start,["taphold"],r,{cyPosition:{x:i[0],y:i[1]}}),e.touchData.start||n.$(":selected").unselect())},e.tapholdDuration)}if(r.touches.length>=1){for(var _=e.touchData.startPosition=[],P=0;P<i.length;P++)_[P]=a[P]=i[P];var S=r.touches[0];e.touchData.startGPosition=[S.clientX,S.clientY]}}},!1);var Y;e.registerBinding(window,"touchmove",Y=function(r){var i=e.touchData.capture;if(i||k(r)){var l=e.selection,u=e.cy,c=e.touchData.now,d=e.touchData.earlier,h=u.zoom();if(r.touches[0]){var p=e.projectIntoViewport(r.touches[0].clientX,r.touches[0].clientY);c[0]=p[0],c[1]=p[1]}if(r.touches[1]){var p=e.projectIntoViewport(r.touches[1].clientX,r.touches[1].clientY);c[2]=p[0],c[3]=p[1]}if(r.touches[2]){var p=e.projectIntoViewport(r.touches[2].clientX,r.touches[2].clientY);c[4]=p[0],c[5]=p[1]}var f,v=e.touchData.startGPosition;if(i&&r.touches[0]&&v){for(var g=[],m=0;m<c.length;m++)g[m]=c[m]-d[m];var x=r.touches[0].clientX-v[0],w=x*x,E=r.touches[0].clientY-v[1],_=E*E,P=w+_;f=P>=e.touchTapThreshold2}if(i&&e.touchData.cxt){r.preventDefault();var S=r.touches[0].clientX-O,T=r.touches[0].clientY-A,I=r.touches[1].clientX-O,R=r.touches[1].clientY-A,q=X(S,T,I,R),F=q/z,Y=150,W=Y*Y,$=1.5,H=$*$;if(F>=H||q>=W){e.touchData.cxt=!1,e.data.bgActivePosistion=void 0,e.redrawHint("select",!0);var U=new o(r,{type:"cxttapend",cyPosition:{x:c[0],y:c[1]}});e.touchData.start?(e.touchData.start.unactivate().trigger(U),e.touchData.start=null):u.trigger(U)}}if(i&&e.touchData.cxt){var U=new o(r,{type:"cxtdrag",cyPosition:{x:c[0],y:c[1]}});e.data.bgActivePosistion=void 0,e.redrawHint("select",!0),e.touchData.start?e.touchData.start.trigger(U):u.trigger(U),e.touchData.start&&(e.touchData.start._private.grabbed=!1),e.touchData.cxtDragged=!0;var Z=e.findNearestElement(c[0],c[1],!0,!0);e.touchData.cxtOver&&Z===e.touchData.cxtOver||(e.touchData.cxtOver&&e.touchData.cxtOver.trigger(new o(r,{type:"cxtdragout",cyPosition:{x:c[0],y:c[1]}})),e.touchData.cxtOver=Z,Z&&Z.trigger(new o(r,{type:"cxtdragover",cyPosition:{x:c[0],y:c[1]}})))}else if(i&&r.touches[2]&&u.boxSelectionEnabled())r.preventDefault(),e.data.bgActivePosistion=void 0,this.lastThreeTouch=+new Date,e.touchData.selecting||u.trigger("boxstart"),e.touchData.selecting=!0,e.redrawHint("select",!0),l&&0!==l.length&&void 0!==l[0]?(l[2]=(c[0]+c[2]+c[4])/3,l[3]=(c[1]+c[3]+c[5])/3):(l[0]=(c[0]+c[2]+c[4])/3,l[1]=(c[1]+c[3]+c[5])/3,l[2]=(c[0]+c[2]+c[4])/3+1,l[3]=(c[1]+c[3]+c[5])/3+1),l[4]=1,e.touchData.selecting=!0,e.redraw();else if(i&&r.touches[1]&&u.zoomingEnabled()&&u.panningEnabled()&&u.userZoomingEnabled()&&u.userPanningEnabled()){r.preventDefault(),e.data.bgActivePosistion=void 0,e.redrawHint("select",!0);var G=e.dragData.touchDragEles;if(G){e.redrawHint("drag",!0);for(var Q=0;Q<G.length;Q++){var K=G[Q]._private;K.grabbed=!1,K.rscratch.inDragLayer=!1}}var S=r.touches[0].clientX-O,T=r.touches[0].clientY-A,I=r.touches[1].clientX-O,R=r.touches[1].clientY-A,J=j(S,T,I,R),ee=J/B;if(V){var te=S-D,re=T-C,ne=I-M,ie=R-N,ae=(te+ne)/2,oe=(re+ie)/2,se=u.zoom(),le=se*ee,ue=u.pan(),ce=L[0]*se+ue.x,de=L[1]*se+ue.y,he={x:-le/se*(ce-ue.x-ae)+ce,y:-le/se*(de-ue.y-oe)+de};if(e.touchData.start&&e.touchData.start.active()){var G=e.dragData.touchDragEles;b(G),e.redrawHint("drag",!0),e.redrawHint("eles",!0),e.touchData.start.unactivate().trigger("free")}u.viewport({zoom:le,pan:he,cancelOnFailedZoom:!0}),B=J,D=S,C=T,M=I,N=R,e.pinching=!0}if(r.touches[0]){var p=e.projectIntoViewport(r.touches[0].clientX,r.touches[0].clientY);c[0]=p[0],c[1]=p[1]}if(r.touches[1]){var p=e.projectIntoViewport(r.touches[1].clientX,r.touches[1].clientY);c[2]=p[0],c[3]=p[1]}if(r.touches[2]){var p=e.projectIntoViewport(r.touches[2].clientX,r.touches[2].clientY);c[4]=p[0],c[5]=p[1]}}else if(r.touches[0]){var Z,pe=e.touchData.start,fe=e.touchData.last;if(e.hoverData.draggingEles||e.swipePanning||(Z=e.findNearestElement(c[0],c[1],!0,!0)),i&&null!=pe&&r.preventDefault(),i&&null!=pe&&e.nodeIsDraggable(pe))if(f){var G=e.dragData.touchDragEles,ve=!e.dragData.didDrag;ve&&y(u.collection(G),{inDragLayer:!0});for(var ge=0;ge<G.length;ge++){var ye=G[ge];if(e.nodeIsDraggable(ye)&&ye.grabbed()){e.dragData.didDrag=!0;var me=ye._private.position,be=!ye.isParent();if(be&&n.number(g[0])&&n.number(g[1])&&(me.x+=g[0],me.y+=g[1]),ve){e.redrawHint("eles",!0);var xe=e.touchData.dragDelta;be&&xe&&n.number(xe[0])&&n.number(xe[1])&&(me.x+=xe[0],me.y+=xe[1])}}}var we=u.collection(G);we.updateCompoundBounds(),we.trigger("position drag"),e.hoverData.draggingEles=!0,e.redrawHint("drag",!0),e.touchData.startPosition[0]==d[0]&&e.touchData.startPosition[1]==d[1]&&e.redrawHint("eles",!0),e.redraw()}else{var xe=e.touchData.dragDelta=e.touchData.dragDelta||[];0===xe.length?(xe.push(g[0]),xe.push(g[1])):(xe[0]+=g[0],xe[1]+=g[1])}if(t(pe||Z,["touchmove","tapdrag","vmousemove"],r,{cyPosition:{x:c[0],y:c[1]}}),pe&&pe.grabbed()||Z==fe||(fe&&fe.trigger(new o(r,{type:"tapdragout",cyPosition:{x:c[0],y:c[1]}})),Z&&Z.trigger(new o(r,{type:"tapdragover",cyPosition:{x:c[0],y:c[1]}}))),e.touchData.last=Z,i)for(var Q=0;Q<c.length;Q++)c[Q]&&e.touchData.startPosition[Q]&&f&&(e.touchData.singleTouchMoved=!0);if(i&&(null==pe||pe.isEdge())&&u.panningEnabled()&&u.userPanningEnabled()){var Ee=s(pe,e.touchData.starts);Ee&&(r.preventDefault(),e.swipePanning?u.panBy({x:g[0]*h,y:g[1]*h}):f&&(e.swipePanning=!0,u.panBy({x:x*h,y:E*h}),pe&&(pe.unactivate(),e.data.bgActivePosistion||(e.data.bgActivePosistion=a.array2point(e.touchData.startPosition)),e.redrawHint("select",!0),e.touchData.start=null)));var p=e.projectIntoViewport(r.touches[0].clientX,r.touches[0].clientY);c[0]=p[0],c[1]=p[1]}}for(var m=0;m<c.length;m++)d[m]=c[m]}},!1);var W;e.registerBinding(window,"touchcancel",W=function(t){var r=e.touchData.start;e.touchData.capture=!1,r&&r.unactivate()});var $;if(e.registerBinding(window,"touchend",$=function(r){var n=e.touchData.start,i=e.touchData.capture;if(i){e.touchData.capture=!1,r.preventDefault();var a=e.selection;e.swipePanning=!1,e.hoverData.draggingEles=!1;var s=e.cy,l=s.zoom(),u=e.touchData.now,c=e.touchData.earlier;if(r.touches[0]){var d=e.projectIntoViewport(r.touches[0].clientX,r.touches[0].clientY);u[0]=d[0],u[1]=d[1]}if(r.touches[1]){var d=e.projectIntoViewport(r.touches[1].clientX,r.touches[1].clientY);u[2]=d[0],u[3]=d[1]}if(r.touches[2]){var d=e.projectIntoViewport(r.touches[2].clientX,r.touches[2].clientY);u[4]=d[0],u[5]=d[1]}n&&n.unactivate();var h;if(e.touchData.cxt){if(h=new o(r,{type:"cxttapend",cyPosition:{x:u[0],y:u[1]}}),n?n.trigger(h):s.trigger(h),!e.touchData.cxtDragged){var p=new o(r,{type:"cxttap",cyPosition:{x:u[0],y:u[1]}});n?n.trigger(p):s.trigger(p)}return e.touchData.start&&(e.touchData.start._private.grabbed=!1),e.touchData.cxt=!1,e.touchData.start=null,void e.redraw()}if(!r.touches[2]&&s.boxSelectionEnabled()&&e.touchData.selecting){e.touchData.selecting=!1;var f=s.collection(e.getAllInBox(a[0],a[1],a[2],a[3]));a[0]=void 0,a[1]=void 0,a[2]=void 0,a[3]=void 0,a[4]=0,e.redrawHint("select",!0),s.trigger("boxend");var v=function(e){return e.selectable()&&!e.selected()};f.trigger("box").stdFilter(v).select().trigger("boxselect"),f.nonempty()&&e.redrawHint("eles",!0),e.redraw()}if(null!=n&&n.unactivate(),r.touches[2])e.data.bgActivePosistion=void 0,e.redrawHint("select",!0);else if(r.touches[1]);else if(r.touches[0]);else if(!r.touches[0]){e.data.bgActivePosistion=void 0,e.redrawHint("select",!0);var g=e.dragData.touchDragEles;if(null!=n){var y=n._private.grabbed;b(g),e.redrawHint("drag",!0),e.redrawHint("eles",!0),y&&n.trigger("free"),t(n,["touchend","tapend","vmouseup","tapdragout"],r,{cyPosition:{x:u[0],y:u[1]}}),n.unactivate(),e.touchData.start=null}else{var m=e.findNearestElement(u[0],u[1],!0,!0);t(m,["touchend","tapend","vmouseup","tapdragout"],r,{cyPosition:{x:u[0],y:u[1]}})}var x=e.touchData.startPosition[0]-u[0],w=x*x,E=e.touchData.startPosition[1]-u[1],_=E*E,P=w+_,S=P*l*l;null!=n&&!e.dragData.didDrag&&n._private.selectable&&S<e.touchTapThreshold2&&!e.pinching&&("single"===s.selectionType()?(s.$(":selected").unmerge(n).unselect(),n.select()):n.selected()?n.unselect():n.select(),e.redrawHint("eles",!0)),e.touchData.singleTouchMoved||t(n,["tap","vclick"],r,{cyPosition:{x:u[0],y:u[1]}}),e.touchData.singleTouchMoved=!0}for(var k=0;k<u.length;k++)c[k]=u[k];e.dragData.didDrag=!1,0===r.touches.length&&(e.touchData.dragDelta=[],e.touchData.startPosition=null,e.touchData.startGPosition=null),r.touches.length<2&&(e.pinching=!1,e.redrawHint("eles",!0),e.redraw())}},!1),"undefined"==typeof TouchEvent){var H=[],U=function(e){return{clientX:e.clientX,clientY:e.clientY,force:1,identifier:e.pointerId,pageX:e.pageX,pageY:e.pageY,radiusX:e.width/2,radiusY:e.height/2,screenX:e.screenX,screenY:e.screenY,target:e.target}},Z=function(e){return{event:e,touch:U(e)}},G=function(e){H.push(Z(e))},Q=function(e){for(var t=0;t<H.length;t++){var r=H[t];if(r.event.pointerId===e.pointerId)return void H.splice(t,1)}},K=function(e){var t=H.filter(function(t){return t.event.pointerId===e.pointerId})[0];t.event=e,t.touch=U(e)},J=function(e){e.touches=H.map(function(e){return e.touch})};e.registerBinding(e.container,"pointerdown",function(e){"mouse"!==e.pointerType&&(e.preventDefault(),G(e),J(e),F(e))}),e.registerBinding(e.container,"pointerup",function(e){"mouse"!==e.pointerType&&(Q(e),J(e),$(e))}),e.registerBinding(e.container,"pointercancel",function(e){"mouse"!==e.pointerType&&(Q(e),J(e),W(e))}),e.registerBinding(e.container,"pointermove",function(e){"mouse"!==e.pointerType&&(e.preventDefault(),K(e),J(e),Y(e))})}},t.exports=s},{"../../../event":45,"../../../is":83,"../../../math":85,"../../../util":100}],62:[function(e,t,r){"use strict";var n=e("../../../math"),i={};i.generatePolygon=function(e,t){return this.nodeShapes[e]={renderer:this,name:e,points:t,draw:function(e,t,r,n,i){this.renderer.nodeShapeImpl("polygon",e,t,r,n,i,this.points)},intersectLine:function(e,t,r,i,a,o,s){return n.polygonIntersectLine(a,o,this.points,e,t,r/2,i/2,s)},checkPoint:function(e,t,r,i,a,o,s){return n.pointInsidePolygon(e,t,this.points,o,s,i,a,[0,-1],r)}}},i.generateEllipse=function(){return this.nodeShapes.ellipse={renderer:this,name:"ellipse",draw:function(e,t,r,n,i){this.renderer.nodeShapeImpl(this.name,e,t,r,n,i)},intersectLine:function(e,t,r,i,a,o,s){return n.intersectLineEllipse(a,o,e,t,r/2+s,i/2+s)},checkPoint:function(e,t,r,n,i,a,o){return e-=a,t-=o,e/=n/2+r,t/=i/2+r,1>=e*e+t*t}}},i.generateRoundRectangle=function(){return this.nodeShapes.roundrectangle={renderer:this,name:"roundrectangle",points:n.generateUnitNgonPointsFitToSquare(4,0),draw:function(e,t,r,n,i){this.renderer.nodeShapeImpl(this.name,e,t,r,n,i)},intersectLine:function(e,t,r,i,a,o,s){return n.roundRectangleIntersectLine(a,o,e,t,r,i,s)},checkPoint:function(e,t,r,i,a,o,s){var l=n.getRoundRectangleRadius(i,a);if(n.pointInsidePolygon(e,t,this.points,o,s,i,a-2*l,[0,-1],r))return!0;if(n.pointInsidePolygon(e,t,this.points,o,s,i-2*l,a,[0,-1],r))return!0;var u=function(e,t,r,n,i,a,o){return e-=r,t-=n,e/=i/2+o,t/=a/2+o,1>=e*e+t*t};return u(e,t,o-i/2+l,s-a/2+l,2*l,2*l,r)?!0:u(e,t,o+i/2-l,s-a/2+l,2*l,2*l,r)?!0:u(e,t,o+i/2-l,s+a/2-l,2*l,2*l,r)?!0:!!u(e,t,o-i/2+l,s+a/2-l,2*l,2*l,r)}}},i.registerNodeShapes=function(){var e=this.nodeShapes={},t=this;this.generateEllipse(),this.generatePolygon("triangle",n.generateUnitNgonPointsFitToSquare(3,0)),this.generatePolygon("rectangle",n.generateUnitNgonPointsFitToSquare(4,0)),e.square=e.rectangle,this.generateRoundRectangle(),this.generatePolygon("diamond",[0,1,1,0,0,-1,-1,0]),this.generatePolygon("pentagon",n.generateUnitNgonPointsFitToSquare(5,0)),this.generatePolygon("hexagon",n.generateUnitNgonPointsFitToSquare(6,0)),this.generatePolygon("heptagon",n.generateUnitNgonPointsFitToSquare(7,0)),this.generatePolygon("octagon",n.generateUnitNgonPointsFitToSquare(8,0));var r=new Array(20),i=n.generateUnitNgonPoints(5,0),a=n.generateUnitNgonPoints(5,Math.PI/5),o=.5*(3-Math.sqrt(5));o*=1.57;for(var s=0;s<a.length/2;s++)a[2*s]*=o,a[2*s+1]*=o;for(var s=0;5>s;s++)r[4*s]=i[2*s],r[4*s+1]=i[2*s+1],r[4*s+2]=a[2*s],r[4*s+3]=a[2*s+1];r=n.fitPolygonToSquare(r),this.generatePolygon("star",r),this.generatePolygon("vee",[-1,-1,0,-.333,1,-1,0,1]),this.generatePolygon("rhomboid",[-1,-1,.333,-1,1,1,-.333,1]),e.makePolygon=function(e){var r,n=e.join("$"),i="polygon-"+n;return(r=this[i])?r:t.generatePolygon(i,e)}},t.exports=i},{"../../../math":85}],63:[function(e,t,r){"use strict";var n=e("../../../util"),i={};i.timeToRender=function(){return this.redrawTotalTime/this.redrawCount},i.redraw=function(e){e=e||n.staticEmptyObject();var t=this;void 0===t.averageRedrawTime&&(t.averageRedrawTime=0),void 0===t.lastRedrawTime&&(t.lastRedrawTime=0),void 0===t.lastDrawTime&&(t.lastDrawTime=0),t.requestedFrame=!0,t.renderOptions=e},i.beforeRender=function(e,t){if(!this.destroyed){t=t||0;var r=this.beforeRenderCallbacks;r.push({fn:e,priority:t}),r.sort(function(e,t){return t.priority-e.priority})}};var a=function(e,t,r){for(var n=e.beforeRenderCallbacks,i=0;i<n.length;i++)n[i].fn(t,r)};i.startRenderLoop=function(){var e=this;if(!e.renderLoopStarted){e.renderLoopStarted=!0;var t=function(r){if(!e.destroyed){if(e.requestedFrame&&!e.skipFrame){a(e,!0,r);var i=n.performanceNow();e.render(e.renderOptions);var o=e.lastDrawTime=n.performanceNow();void 0===e.averageRedrawTime&&(e.averageRedrawTime=o-i),void 0===e.redrawCount&&(e.redrawCount=0),e.redrawCount++,void 0===e.redrawTotalTime&&(e.redrawTotalTime=0);var s=o-i;e.redrawTotalTime+=s,e.lastRedrawTime=s,e.averageRedrawTime=e.averageRedrawTime/2+s/2,e.requestedFrame=!1}else a(e,!1,r);e.skipFrame=!1,n.requestAnimationFrame(t)}};n.requestAnimationFrame(t)}},t.exports=i},{"../../../util":100}],64:[function(e,t,r){"use strict";var n,i={};i.arrowShapeImpl=function(e){return(n||(n={polygon:function(e,t){for(var r=0;r<t.length;r++){var n=t[r];e.lineTo(n.x,n.y)}},"triangle-backcurve":function(e,t,r){for(var n,i=0;i<t.length;i++){var a=t[i];0===i&&(n=a),e.lineTo(a.x,a.y)}e.quadraticCurveTo(r.x,r.y,n.x,n.y)},"triangle-tee":function(e,t,r){e.beginPath&&e.beginPath();for(var n=t,i=0;i<n.length;i++){var a=n[i];e.lineTo(a.x,a.y)}e.closePath&&e.closePath(),e.beginPath&&e.beginPath();var o=r,s=r[0];e.moveTo(s.x,s.y);for(var i=0;i<o.length;i++){var a=o[i];e.lineTo(a.x,a.y)}e.closePath&&e.closePath()},circle:function(e,t,r,n){e.arc(t,r,n,0,2*Math.PI,!1)}}))[e]},t.exports=i},{}],65:[function(e,t,r){"use strict";var n={};n.drawEdge=function(e,t,r,n,i){var a=t._private.rscratch,o=this.usePaths();if(!a.badLine&&!isNaN(a.allpts[0])&&t.visible()){var s;r&&(s=r,e.translate(-s.x1,-s.y1));var l=t.pstyle("overlay-padding").pfValue,u=t.pstyle("overlay-opacity").value,c=t.pstyle("overlay-color").value;if(i){if(0===u)return;this.strokeStyle(e,c[0],c[1],c[2],u),e.lineCap="round","self"!=a.edgeType||o||(e.lineCap="butt")}else{var d=t.pstyle("line-color").value;this.strokeStyle(e,d[0],d[1],d[2],t.pstyle("opacity").value),e.lineCap="butt"}e.lineJoin="round";var h=t.pstyle("width").pfValue+(i?2*l:0),p=i?"solid":t.pstyle("line-style").value;e.lineWidth=h;var f=t.pstyle("shadow-blur").pfValue,v=t.pstyle("shadow-opacity").value,g=t.pstyle("shadow-color").value,y=t.pstyle("shadow-offset-x").pfValue,m=t.pstyle("shadow-offset-y").pfValue;this.shadowStyle(e,g,i?0:v,f,y,m),this.drawEdgePath(t,e,a.allpts,p,h),this.drawArrowheads(e,t,i),this.shadowStyle(e,"transparent",0),i||this.drawEdge(e,t,!1,n,!0),this.drawElementText(e,t,n),r&&e.translate(s.x1,s.y1)}},n.drawEdgePath=function(e,t,r,n,i){var a,o=e._private.rscratch,s=t,l=!1,u=this.usePaths();if(u){var c=r.join("$"),d=o.pathCacheKey&&o.pathCacheKey===c;d?(a=t=o.pathCache,l=!0):(a=t=new Path2D,o.pathCacheKey=c,o.pathCache=a)}if(s.setLineDash)switch(n){case"dotted":s.setLineDash([1,1]);break;case"dashed":s.setLineDash([6,3]);break;case"solid":s.setLineDash([])}if(!l&&!o.badLine)switch(t.beginPath&&t.beginPath(),t.moveTo(r[0],r[1]),o.edgeType){case"bezier":case"self":case"compound":case"multibezier":for(var h=2;h+3<r.length;h+=4)t.quadraticCurveTo(r[h],r[h+1],r[h+2],r[h+3]);break;case"straight":case"segments":case"haystack":for(var h=2;h+1<r.length;h+=2)t.lineTo(r[h],r[h+1])}t=s,u?t.stroke(a):t.stroke(),t.setLineDash&&t.setLineDash([])},n.drawArrowheads=function(e,t,r){if(!r){var n=t._private.rscratch,i="haystack"===n.edgeType;i||this.drawArrowhead(e,t,"source",n.arrowStartX,n.arrowStartY,n.srcArrowAngle),this.drawArrowhead(e,t,"mid-target",n.midX,n.midY,n.midtgtArrowAngle),this.drawArrowhead(e,t,"mid-source",n.midX,n.midY,n.midsrcArrowAngle),i||this.drawArrowhead(e,t,"target",n.arrowEndX,n.arrowEndY,n.tgtArrowAngle)}},n.drawArrowhead=function(e,t,r,n,i,a){if(!(isNaN(n)||null==n||isNaN(i)||null==i||isNaN(a)||null==a)){var o=this,s=t.pstyle(r+"-arrow-shape").value;if("none"!==s){var l=e.globalCompositeOperation,u="hollow"===t.pstyle(r+"-arrow-fill").value?"both":"filled",c=t.pstyle(r+"-arrow-fill").value,d=t.pstyle("opacity").value;"half-triangle-overshot"===s&&(c="hollow",u="hollow"),1===d&&"hollow"!==c||(e.globalCompositeOperation="destination-out",o.fillStyle(e,255,255,255,1),o.strokeStyle(e,255,255,255,1),o.drawArrowShape(t,r,e,u,t.pstyle("width").pfValue,t.pstyle(r+"-arrow-shape").value,n,i,a),e.globalCompositeOperation=l);var h=t.pstyle(r+"-arrow-color").value;o.fillStyle(e,h[0],h[1],h[2],d),o.strokeStyle(e,h[0],h[1],h[2],d),o.drawArrowShape(t,r,e,c,t.pstyle("width").pfValue,t.pstyle(r+"-arrow-shape").value,n,i,a)}}},n.drawArrowShape=function(e,t,r,n,i,a,o,s,l){var u,c=this,d=this.usePaths(),h=e._private.rscratch,p=!1,f=r,v={x:o,y:s},g=this.getArrowWidth(i),y=c.arrowShapes[a];if(d){var m=g+"$"+a+"$"+l+"$"+o+"$"+s;h.arrowPathCacheKey=h.arrowPathCacheKey||{},h.arrowPathCache=h.arrowPathCache||{};var b=h.arrowPathCacheKey[t]===m;b?(u=r=h.arrowPathCache[t],p=!0):(u=r=new Path2D,h.arrowPathCacheKey[t]=m,h.arrowPathCache[t]=u)}r.beginPath&&r.beginPath(),p||y.draw(r,g,l,v),!y.leavePathOpen&&r.closePath&&r.closePath(),r=f,"filled"!==n&&"both"!==n||(d?r.fill(u):r.fill()),"hollow"!==n&&"both"!==n||(r.lineWidth=y.matchEdgeWidth?i:1,r.lineJoin="miter",d?r.stroke(u):r.stroke())},t.exports=n},{}],66:[function(e,t,r){"use strict";var n=e("../../../math"),i={};i.drawElement=function(e,t,r,n){var i=this;t.isNode()?i.drawNode(e,t,r,n):i.drawEdge(e,t,r,n)},i.drawCachedElement=function(e,t,r,i){var a=this,o=t.boundingBox();if(0!==o.w&&0!==o.h&&(!i||n.boundingBoxesIntersect(o,i))){var s=a.data.eleTxrCache.getElement(t,o,r);s?e.drawImage(s.texture.canvas,s.x,0,s.width,s.height,o.x1,o.y1,o.w,o.h):a.drawElement(e,t)}},i.drawElements=function(e,t){for(var r=this,n=0;n<t.length;n++){var i=t[n];r.drawElement(e,i)}},i.drawCachedElements=function(e,t,r,n){for(var i=this,a=0;a<t.length;a++){var o=t[a];i.drawCachedElement(e,o,r,n)}},i.drawCachedNodes=function(e,t,r,n){for(var i=this,a=0;a<t.length;a++){var o=t[a];o.isNode()&&i.drawCachedElement(e,o,r,n)}},i.drawLayeredElements=function(e,t,r,n){var i=this,a=i.data.lyrTxrCache.getLayers(t,r);if(a)for(var o=0;o<a.length;o++){var s=a[o],l=s.bb;0!==l.w&&0!==l.h&&e.drawImage(s.canvas,l.x1,l.y1,l.w,l.h)}else i.drawCachedElements(e,t,r,n)},t.exports=i},{"../../../math":85}],67:[function(e,t,r){"use strict";var n={};n.safeDrawImage=function(e,t,r,n,i,a,o,s,l,u){var c=this;try{e.drawImage(t,r,n,i,a,o,s,l,u)}catch(d){c.redrawHint("eles",!0),c.redrawHint("drag",!0),c.drawingImage=!0,c.redraw()}},n.drawInscribedImage=function(e,t,r){var n=this,i=r._private.position.x,a=r._private.position.y,o=r.pstyle("background-fit").value,s=r.pstyle("background-position-x"),l=r.pstyle("background-position-y"),u=r.pstyle("background-repeat").value,c=r.width(),d=r.height(),h=r._private.rscratch,p=r.pstyle("background-clip").value,f="node"===p,v=r.pstyle("background-image-opacity").value,g=t.width||t.cachedW,y=t.height||t.cachedH;null!=g&&null!=y||(document.body.appendChild(t),g=t.cachedW=t.width||t.offsetWidth,y=t.cachedH=t.height||t.offsetHeight,document.body.removeChild(t));var m=g,b=y,x=r.pstyle("background-width");"auto"!==x.value&&(m="%"===x.units?x.value/100*c:x.pfValue);var w=r.pstyle("background-height");if("auto"!==w.value&&(b="%"===w.units?w.value/100*d:w.pfValue),0!==m&&0!==b){if("contain"===o){var E=Math.min(c/m,d/b);m*=E,b*=E}else if("cover"===o){var E=Math.max(c/m,d/b);m*=E,b*=E}var _=i-c/2;_+="%"===s.units?(c-m)*s.value/100:s.pfValue;var P=a-d/2;P+="%"===l.units?(d-b)*l.value/100:l.pfValue,h.pathCache&&(_-=i,P-=a,i=0,a=0);var S=e.globalAlpha;if(e.globalAlpha=v,"no-repeat"===u)f&&(e.save(),h.pathCache?e.clip(h.pathCache):(n.nodeShapes[n.getNodeShape(r)].draw(e,i,a,c,d),e.clip())),n.safeDrawImage(e,t,0,0,g,y,_,P,m,b),f&&e.restore();else{var k=e.createPattern(t,u);e.fillStyle=k,n.nodeShapes[n.getNodeShape(r)].draw(e,i,a,c,d),e.translate(_,P),e.fill(),e.translate(-_,-P)}e.globalAlpha=S}},t.exports=n},{}],68:[function(e,t,r){"use strict";function n(e,t,r,n,i,a){var a=a||5;e.beginPath(),e.moveTo(t+a,r),e.lineTo(t+n-a,r),e.quadraticCurveTo(t+n,r,t+n,r+a),e.lineTo(t+n,r+i-a),e.quadraticCurveTo(t+n,r+i,t+n-a,r+i),e.lineTo(t+a,r+i),e.quadraticCurveTo(t,r+i,t,r+i-a),e.lineTo(t,r+a),e.quadraticCurveTo(t,r,t+a,r),e.closePath(),e.fill()}var i=e("../../../util"),a=e("../../../math"),o={};o.eleTextBiggerThanMin=function(e,t){if(!t){var r=e.cy().zoom(),n=this.getPixelRatio(),i=Math.ceil(a.log2(r*n));t=Math.pow(2,i)}var o=e.pstyle("font-size").pfValue*t,s=e.pstyle("min-zoomed-font-size").pfValue;return!(s>o)},o.drawElementText=function(e,t,r){var n=this;if(void 0===r){if(!n.eleTextBiggerThanMin(t))return}else if(!r)return;if(t.isNode()){var i=t.pstyle("label");if(!i||!i.value)return;var a=t.pstyle("text-halign").strValue;t.pstyle("text-valign").strValue;switch(a){case"left":e.textAlign="right";break;case"right":e.textAlign="left";break;default:e.textAlign="center"}e.textBaseline="bottom"}else{var i=t.pstyle("label"),o=t.pstyle("source-label"),s=t.pstyle("target-label");if(!(i&&i.value||o&&o.value||s&&s.value))return;e.textAlign="center",e.textBaseline="bottom"}n.drawText(e,t),t.isEdge()&&(n.drawText(e,t,"source"),n.drawText(e,t,"target"))},o.drawNodeText=o.drawEdgeText=o.drawElementText,o.getFontCache=function(e){var t;this.fontCaches=this.fontCaches||[];for(var r=0;r<this.fontCaches.length;r++)if(t=this.fontCaches[r],t.context===e)return t;return t={context:e},this.fontCaches.push(t),t},o.setupTextStyle=function(e,t){var r=t.effectiveOpacity(),n=t.pstyle("font-style").strValue,i=t.pstyle("font-size").pfValue+"px",a=t.pstyle("font-family").strValue,o=t.pstyle("font-weight").strValue,s=t.pstyle("text-opacity").value*t.pstyle("opacity").value*r,l=t.pstyle("text-outline-opacity").value*s,u=t.pstyle("color").value,c=t.pstyle("text-outline-color").value,d=t.pstyle("text-shadow-blur").pfValue,h=t.pstyle("text-shadow-opacity").value,p=t.pstyle("text-shadow-color").value,f=t.pstyle("text-shadow-offset-x").pfValue,v=t.pstyle("text-shadow-offset-y").pfValue,g=t._private.fontKey,y=this.getFontCache(e);y.key!==g&&(e.font=n+" "+o+" "+i+" "+a,y.key=g),e.lineJoin="round",this.fillStyle(e,u[0],u[1],u[2],s),this.strokeStyle(e,c[0],c[1],c[2],l),this.shadowStyle(e,p,h,d,f,v)},o.drawText=function(e,t,r){var a=t._private,o=a.rscratch,s=t.effectiveOpacity();if(0!==s&&0!==t.pstyle("text-opacity").value){var l=i.getPrefixedProperty(o,"labelX",r),u=i.getPrefixedProperty(o,"labelY",r),c=this.getLabelText(t,r);if(null!=c&&""!==c&&!isNaN(l)&&!isNaN(u)){this.setupTextStyle(e,t);var d=r?r+"-":"",h=i.getPrefixedProperty(o,"labelWidth",r),p=i.getPrefixedProperty(o,"labelHeight",r),f=i.getPrefixedProperty(o,"labelAngle",r),v=t.pstyle(d+"text-margin-x").pfValue,g=t.pstyle(d+"text-margin-y").pfValue,y=t.isEdge(),m=(t.isNode(),t.pstyle("text-halign").value),b=t.pstyle("text-valign").value;y&&(m="center",b="center"),l+=v,u+=g;var x,w=t.pstyle("text-rotation");if(x="autorotate"===w.strValue?y?f:0:"none"===w.strValue?0:w.pfValue,0!==x){var E=l,_=u;e.translate(E,_),e.rotate(x),l=0,u=0}switch(b){case"top":break;case"center":u+=p/2;break;case"bottom":u+=p}var P=t.pstyle("text-background-opacity").value,S=t.pstyle("text-border-opacity").value,k=t.pstyle("text-border-width").pfValue;if(P>0||k>0&&S>0){var T=l;switch(m){case"left":T-=h;break;case"center":T-=h/2;break;case"right":}var D=u-p;if(P>0){var C=e.fillStyle,M=t.pstyle("text-background-color").value;e.fillStyle="rgba("+M[0]+","+M[1]+","+M[2]+","+P*s+")";var N=t.pstyle("text-background-shape").strValue;
"roundrectangle"==N?n(e,T,D,h,p,2):e.fillRect(T,D,h,p),e.fillStyle=C}if(k>0&&S>0){var B=e.strokeStyle,z=e.lineWidth,I=t.pstyle("text-border-color").value,L=t.pstyle("text-border-style").value;if(e.strokeStyle="rgba("+I[0]+","+I[1]+","+I[2]+","+S*s+")",e.lineWidth=k,e.setLineDash)switch(L){case"dotted":e.setLineDash([1,1]);break;case"dashed":e.setLineDash([4,2]);break;case"double":e.lineWidth=k/4,e.setLineDash([]);break;case"solid":e.setLineDash([])}if(e.strokeRect(T,D,h,p),"double"===L){var O=k/2;e.strokeRect(T+O,D+O,h-2*O,p-2*O)}e.setLineDash&&e.setLineDash([]),e.lineWidth=z,e.strokeStyle=B}}var A=2*t.pstyle("text-outline-width").pfValue;if(A>0&&(e.lineWidth=A),"wrap"===t.pstyle("text-wrap").value){var R=i.getPrefixedProperty(o,"labelWrapCachedLines",r),q=p/R.length;switch(b){case"top":u-=(R.length-1)*q;break;case"center":case"bottom":u-=(R.length-1)*q}for(var V=0;V<R.length;V++)A>0&&e.strokeText(R[V],l,u),e.fillText(R[V],l,u),u+=q}else A>0&&e.strokeText(c,l,u),e.fillText(c,l,u);0!==x&&(e.rotate(-x),e.translate(-E,-_)),this.shadowStyle(e,"transparent",0)}}},t.exports=o},{"../../../math":85,"../../../util":100}],69:[function(e,t,r){"use strict";var n=e("../../../is"),i={};i.drawNode=function(e,t,r,i){var a,o,s=this,l=t._private.rscratch,u=t._private,c=c||u.position;if(n.number(c.x)&&n.number(c.y)&&t.visible()){var d,h=t.effectiveOpacity(),p=this.usePaths(),f=!1,v=t.pstyle("padding").pfValue;a=t.width()+2*v,o=t.height()+2*v,e.lineWidth=t.pstyle("border-width").pfValue;var g;r&&(g=r,e.translate(-g.x1,-g.y1));var y,m=t.pstyle("background-image"),b=m.value[2]||m.value[1];if(void 0!==b){var x=t.pstyle("background-image-crossorigin");y=this.getCachedImage(b,x,function(){t.trigger("background"),s.redrawHint("eles",!0),s.redrawHint("drag",!0),s.drawingImage=!0,s.redraw()});var w=u.backgrounding;u.backgrounding=!y.complete,w!==u.backgrounding&&t.updateStyle(!1)}var E=t.pstyle("background-color").value,_=t.pstyle("border-color").value,P=t.pstyle("border-style").value;this.fillStyle(e,E[0],E[1],E[2],t.pstyle("background-opacity").value*h),this.strokeStyle(e,_[0],_[1],_[2],t.pstyle("border-opacity").value*h);var S=t.pstyle("shadow-blur").pfValue,k=t.pstyle("shadow-opacity").value,T=t.pstyle("shadow-color").value,D=t.pstyle("shadow-offset-x").pfValue,C=t.pstyle("shadow-offset-y").pfValue;if(this.shadowStyle(e,T,k,S,D,C),e.lineJoin="miter",e.setLineDash)switch(P){case"dotted":e.setLineDash([1,1]);break;case"dashed":e.setLineDash([4,2]);break;case"solid":case"double":e.setLineDash([])}var M=t.pstyle("shape").strValue,N=t.pstyle("shape-polygon-points").pfValue;if(p){var B=M+"$"+a+"$"+o+("polygon"===M?"$"+N.join("$"):"");e.translate(c.x,c.y),l.pathCacheKey===B?(d=l.pathCache,f=!0):(d=new Path2D,l.pathCacheKey=B,l.pathCache=d)}if(!f){var z=c;p&&(z={x:0,y:0}),s.nodeShapes[this.getNodeShape(t)].draw(d||e,z.x,z.y,a,o)}p?e.fill(d):e.fill(),this.shadowStyle(e,"transparent",0),void 0!==b&&y.complete&&this.drawInscribedImage(e,y,t);var I=t.pstyle("background-blacken").value,L=t.pstyle("border-width").pfValue;if(this.hasPie(t)&&(this.drawPie(e,t,h),0===I&&0===L||p||s.nodeShapes[this.getNodeShape(t)].draw(e,c.x,c.y,a,o)),I>0?(this.fillStyle(e,0,0,0,I),p?e.fill(d):e.fill()):0>I&&(this.fillStyle(e,255,255,255,-I),p?e.fill(d):e.fill()),L>0&&(p?e.stroke(d):e.stroke(),"double"===P)){e.lineWidth=t.pstyle("border-width").pfValue/3;var O=e.globalCompositeOperation;e.globalCompositeOperation="destination-out",p?e.stroke(d):e.stroke(),e.globalCompositeOperation=O}p&&e.translate(-c.x,-c.y),e.setLineDash&&e.setLineDash([]),s.drawElementText(e,t,i);var A=t.pstyle("overlay-padding").pfValue,R=t.pstyle("overlay-opacity").value,q=t.pstyle("overlay-color").value;R>0&&(this.fillStyle(e,q[0],q[1],q[2],R),s.nodeShapes.roundrectangle.draw(e,t._private.position.x,t._private.position.y,a+2*A,o+2*A),e.fill()),r&&e.translate(g.x1,g.y1)}},i.hasPie=function(e){return e=e[0],e._private.hasPie},i.drawPie=function(e,t,r,n){t=t[0];var i=t._private,a=t.cy().style(),o=t.pstyle("pie-size"),s=t.width(),l=t.height(),n=n||i.position,u=n.x,c=n.y,d=Math.min(s,l)/2,h=0,p=this.usePaths();p&&(u=0,c=0),"%"===o.units?d=d*o.value/100:void 0!==o.pfValue&&(d=o.pfValue/2);for(var f=1;f<=a.pieBackgroundN;f++){var v=t.pstyle("pie-"+f+"-background-size").value,g=t.pstyle("pie-"+f+"-background-color").value,y=t.pstyle("pie-"+f+"-background-opacity").value*r,m=v/100;m+h>1&&(m=1-h);var b=1.5*Math.PI+2*Math.PI*h,x=2*Math.PI*m,w=b+x;0===v||h>=1||h+m>1||(e.beginPath(),e.moveTo(u,c),e.arc(u,c,d,b,w),e.closePath(),this.fillStyle(e,g[0],g[1],g[2],y),e.fill(),h+=m)}},t.exports=i},{"../../../is":83}],70:[function(e,t,r){"use strict";var n={},i=e("../../../util"),a=100;n.getPixelRatio=function(){var e=this.data.contexts[0];if(null!=this.forcedPixelRatio)return this.forcedPixelRatio;var t=e.backingStorePixelRatio||e.webkitBackingStorePixelRatio||e.mozBackingStorePixelRatio||e.msBackingStorePixelRatio||e.oBackingStorePixelRatio||e.backingStorePixelRatio||1;return(window.devicePixelRatio||1)/t},n.paintCache=function(e){for(var t,r=this.paintCaches=this.paintCaches||[],n=!0,i=0;i<r.length;i++)if(t=r[i],t.context===e){n=!1;break}return n&&(t={context:e},r.push(t)),t},n.fillStyle=function(e,t,r,n,i){e.fillStyle="rgba("+t+","+r+","+n+","+i+")"},n.strokeStyle=function(e,t,r,n,i){e.strokeStyle="rgba("+t+","+r+","+n+","+i+")"},n.shadowStyle=function(e,t,r,n,i,a){var o=this.cy.zoom();r>0?(e.shadowBlur=n*o,e.shadowColor="rgba("+t[0]+","+t[1]+","+t[2]+","+r+")",e.shadowOffsetX=i*o,e.shadowOffsetY=a*o):(e.shadowBlur=0,e.shadowColor="transparent",e.shadowOffsetX=0,e.shadowOffsetY=0)},n.matchCanvasSize=function(e){var t=this,r=t.data,n=t.findContainerClientCoords(),i=n[2],a=n[3],o=t.getPixelRatio(),s=t.motionBlurPxRatio;e!==t.data.bufferCanvases[t.MOTIONBLUR_BUFFER_NODE]&&e!==t.data.bufferCanvases[t.MOTIONBLUR_BUFFER_DRAG]||(o=s);var l,u=i*o,c=a*o;if(u!==t.canvasWidth||c!==t.canvasHeight){t.fontCaches=null;var d=r.canvasContainer;d.style.width=i+"px",d.style.height=a+"px";for(var h=0;h<t.CANVAS_LAYERS;h++)l=r.canvases[h],l.width===u&&l.height===c||(l.width=u,l.height=c,l.style.width=i+"px",l.style.height=a+"px");for(var h=0;h<t.BUFFER_COUNT;h++)l=r.bufferCanvases[h],l.width===u&&l.height===c||(l.width=u,l.height=c,l.style.width=i+"px",l.style.height=a+"px");t.textureMult=1,1>=o&&(l=r.bufferCanvases[t.TEXTURE_BUFFER],t.textureMult=2,l.width=u*t.textureMult,l.height=c*t.textureMult),t.canvasWidth=u,t.canvasHeight=c}},n.renderTo=function(e,t,r,n){this.render({forcedContext:e,forcedZoom:t,forcedPan:r,drawAllLayers:!0,forcedPxRatio:n})},n.render=function(e){function t(e,t,r,n,i){var a=e.globalCompositeOperation;e.globalCompositeOperation="destination-out",c.fillStyle(e,255,255,255,c.motionBlurTransparency),e.fillRect(t,r,n,i),e.globalCompositeOperation=a}function r(e,r){var i,a,s,d;c.clearingMotionBlur||e!==p.bufferContexts[c.MOTIONBLUR_BUFFER_NODE]&&e!==p.bufferContexts[c.MOTIONBLUR_BUFFER_DRAG]?(i=k,a=P,s=c.canvasWidth,d=c.canvasHeight):(i={x:S.x*y,y:S.y*y},a=_*y,s=c.canvasWidth*y,d=c.canvasHeight*y),e.setTransform(1,0,0,1,0,0),"motionBlur"===r?t(e,0,0,s,d):n||void 0!==r&&!r||e.clearRect(0,0,s,d),o||(e.translate(i.x,i.y),e.scale(a,a)),u&&e.translate(u.x,u.y),l&&e.scale(l,l)}e=e||i.staticEmptyObject();var n=e.forcedContext,o=e.drawAllLayers,s=e.drawOnlyNodeLayer,l=e.forcedZoom,u=e.forcedPan,c=this,d=void 0===e.forcedPxRatio?this.getPixelRatio():e.forcedPxRatio,h=c.cy,p=c.data,f=p.canvasNeedsRedraw,v=c.textureOnViewport&&!n&&(c.pinching||c.hoverData.dragging||c.swipePanning||c.data.wheelZooming),g=void 0!==e.motionBlur?e.motionBlur:c.motionBlur,y=c.motionBlurPxRatio,m=h.hasCompoundNodes(),b=c.hoverData.draggingEles,x=!(!c.hoverData.selecting&&!c.touchData.selecting);g=g&&!n&&c.motionBlurEnabled&&!x;var w=g;n||(c.prevPxRatio!==d&&(c.invalidateContainerClientCoordsCache(),c.matchCanvasSize(c.container),c.redrawHint("eles",!0),c.redrawHint("drag",!0)),c.prevPxRatio=d),!n&&c.motionBlurTimeout&&clearTimeout(c.motionBlurTimeout),g&&(null==c.mbFrames&&(c.mbFrames=0),c.drawingImage||c.mbFrames++,c.mbFrames<3&&(w=!1),c.mbFrames>c.minMbLowQualFrames&&(c.motionBlurPxRatio=c.mbPxRBlurry)),c.clearingMotionBlur&&(c.motionBlurPxRatio=1),c.textureDrawLastFrame&&!v&&(f[c.NODE]=!0,f[c.SELECT_BOX]=!0);var E=h.style()._private.coreStyle,_=h.zoom(),P=void 0!==l?l:_,S=h.pan(),k={x:S.x,y:S.y},T={zoom:_,pan:{x:S.x,y:S.y}},D=c.prevViewport,C=void 0===D||T.zoom!==D.zoom||T.pan.x!==D.pan.x||T.pan.y!==D.pan.y;C||b&&!m||(c.motionBlurPxRatio=1),u&&(k=u),P*=d,k.x*=d,k.y*=d;var M=c.getCachedZSortedEles();if(v||(c.textureDrawLastFrame=!1),v){c.textureDrawLastFrame=!0;var N;if(!c.textureCache){c.textureCache={},N=c.textureCache.bb=h.mutableElements().boundingBox(),c.textureCache.texture=c.data.bufferCanvases[c.TEXTURE_BUFFER];var B=c.data.bufferContexts[c.TEXTURE_BUFFER];B.setTransform(1,0,0,1,0,0),B.clearRect(0,0,c.canvasWidth*c.textureMult,c.canvasHeight*c.textureMult),c.render({forcedContext:B,drawOnlyNodeLayer:!0,forcedPxRatio:d*c.textureMult});var T=c.textureCache.viewport={zoom:h.zoom(),pan:h.pan(),width:c.canvasWidth,height:c.canvasHeight};T.mpan={x:(0-T.pan.x)/T.zoom,y:(0-T.pan.y)/T.zoom}}f[c.DRAG]=!1,f[c.NODE]=!1;var z=p.contexts[c.NODE],I=c.textureCache.texture,T=c.textureCache.viewport;N=c.textureCache.bb,z.setTransform(1,0,0,1,0,0),g?t(z,0,0,T.width,T.height):z.clearRect(0,0,T.width,T.height);var L=E["outside-texture-bg-color"].value,O=E["outside-texture-bg-opacity"].value;c.fillStyle(z,L[0],L[1],L[2],O),z.fillRect(0,0,T.width,T.height);var _=h.zoom();r(z,!1),z.clearRect(T.mpan.x,T.mpan.y,T.width/T.zoom/d,T.height/T.zoom/d),z.drawImage(I,T.mpan.x,T.mpan.y,T.width/T.zoom/d,T.height/T.zoom/d)}else c.textureOnViewport&&!n&&(c.textureCache=null);var A=h.extent(),R=c.pinching||c.hoverData.dragging||c.swipePanning||c.data.wheelZooming||c.hoverData.draggingEles,q=c.hideEdgesOnViewport&&R,V=[];if(V[c.NODE]=!f[c.NODE]&&g&&!c.clearedForMotionBlur[c.NODE]||c.clearingMotionBlur,V[c.NODE]&&(c.clearedForMotionBlur[c.NODE]=!0),V[c.DRAG]=!f[c.DRAG]&&g&&!c.clearedForMotionBlur[c.DRAG]||c.clearingMotionBlur,V[c.DRAG]&&(c.clearedForMotionBlur[c.DRAG]=!0),f[c.NODE]||o||s||V[c.NODE]){var F=g&&!V[c.NODE]&&1!==y,z=n||(F?c.data.bufferContexts[c.MOTIONBLUR_BUFFER_NODE]:p.contexts[c.NODE]),j=g&&!F?"motionBlur":void 0;r(z,j),q?c.drawCachedNodes(z,M.nondrag,d,A):c.drawLayeredElements(z,M.nondrag,d,A),o||g||(f[c.NODE]=!1)}if(!s&&(f[c.DRAG]||o||V[c.DRAG])){var F=g&&!V[c.DRAG]&&1!==y,z=n||(F?c.data.bufferContexts[c.MOTIONBLUR_BUFFER_DRAG]:p.contexts[c.DRAG]);r(z,g&&!F?"motionBlur":void 0),q?c.drawCachedNodes(z,M.drag,d,A):c.drawCachedElements(z,M.drag,d,A),o||g||(f[c.DRAG]=!1)}if(c.showFps||!s&&f[c.SELECT_BOX]&&!o){var z=n||p.contexts[c.SELECT_BOX];if(r(z),1==c.selection[4]&&(c.hoverData.selecting||c.touchData.selecting)){var _=c.cy.zoom(),X=E["selection-box-border-width"].value/_;z.lineWidth=X,z.fillStyle="rgba("+E["selection-box-color"].value[0]+","+E["selection-box-color"].value[1]+","+E["selection-box-color"].value[2]+","+E["selection-box-opacity"].value+")",z.fillRect(c.selection[0],c.selection[1],c.selection[2]-c.selection[0],c.selection[3]-c.selection[1]),X>0&&(z.strokeStyle="rgba("+E["selection-box-border-color"].value[0]+","+E["selection-box-border-color"].value[1]+","+E["selection-box-border-color"].value[2]+","+E["selection-box-opacity"].value+")",z.strokeRect(c.selection[0],c.selection[1],c.selection[2]-c.selection[0],c.selection[3]-c.selection[1]))}if(p.bgActivePosistion&&!c.hoverData.selecting){var _=c.cy.zoom(),Y=p.bgActivePosistion;z.fillStyle="rgba("+E["active-bg-color"].value[0]+","+E["active-bg-color"].value[1]+","+E["active-bg-color"].value[2]+","+E["active-bg-opacity"].value+")",z.beginPath(),z.arc(Y.x,Y.y,E["active-bg-size"].pfValue/_,0,2*Math.PI),z.fill()}var W=c.lastRedrawTime;if(c.showFps&&W){W=Math.round(W);var $=Math.round(1e3/W);z.setTransform(1,0,0,1,0,0),z.fillStyle="rgba(255, 0, 0, 0.75)",z.strokeStyle="rgba(255, 0, 0, 0.75)",z.lineWidth=1,z.fillText("1 frame = "+W+" ms = "+$+" fps",0,20);var H=60;z.strokeRect(0,30,250,20),z.fillRect(0,30,250*Math.min($/H,1),20)}o||(f[c.SELECT_BOX]=!1)}if(g&&1!==y){var U=p.contexts[c.NODE],Z=c.data.bufferCanvases[c.MOTIONBLUR_BUFFER_NODE],G=p.contexts[c.DRAG],Q=c.data.bufferCanvases[c.MOTIONBLUR_BUFFER_DRAG],K=function(e,r,n){e.setTransform(1,0,0,1,0,0),n||!w?e.clearRect(0,0,c.canvasWidth,c.canvasHeight):t(e,0,0,c.canvasWidth,c.canvasHeight);var i=y;e.drawImage(r,0,0,c.canvasWidth*i,c.canvasHeight*i,0,0,c.canvasWidth,c.canvasHeight)};(f[c.NODE]||V[c.NODE])&&(K(U,Z,V[c.NODE]),f[c.NODE]=!1),(f[c.DRAG]||V[c.DRAG])&&(K(G,Q,V[c.DRAG]),f[c.DRAG]=!1)}c.prevViewport=T,c.clearingMotionBlur&&(c.clearingMotionBlur=!1,c.motionBlurCleared=!0,c.motionBlur=!0),g&&(c.motionBlurTimeout=setTimeout(function(){c.motionBlurTimeout=null,c.clearedForMotionBlur[c.NODE]=!1,c.clearedForMotionBlur[c.DRAG]=!1,c.motionBlur=!1,c.clearingMotionBlur=!v,c.mbFrames=0,f[c.NODE]=!0,f[c.DRAG]=!0,c.redraw()},a)),c.drawingImage=!1,n||c.initrender||(c.initrender=!0,h.trigger("initrender")),n||h.trigger("render")},t.exports=n},{"../../../util":100}],71:[function(e,t,r){"use strict";var n=e("../../../math"),i={};i.drawPolygonPath=function(e,t,r,n,i,a){var o=n/2,s=i/2;e.beginPath&&e.beginPath(),e.moveTo(t+o*a[0],r+s*a[1]);for(var l=1;l<a.length/2;l++)e.lineTo(t+o*a[2*l],r+s*a[2*l+1]);e.closePath()},i.drawRoundRectanglePath=function(e,t,r,i,a){var o=i/2,s=a/2,l=n.getRoundRectangleRadius(i,a);e.beginPath&&e.beginPath(),e.moveTo(t,r-s),e.arcTo(t+o,r-s,t+o,r,l),e.arcTo(t+o,r+s,t,r+s,l),e.arcTo(t-o,r+s,t-o,r,l),e.arcTo(t-o,r-s,t,r-s,l),e.lineTo(t,r-s),e.closePath()};for(var a=Math.sin(0),o=Math.cos(0),s={},l={},u=Math.PI/40,c=0*Math.PI;c<2*Math.PI;c+=u)s[c]=Math.sin(c),l[c]=Math.cos(c);i.drawEllipsePath=function(e,t,r,n,i){if(e.beginPath&&e.beginPath(),e.ellipse)e.ellipse(t,r,n/2,i/2,0,0,2*Math.PI);else for(var c,d,h=n/2,p=i/2,f=0*Math.PI;f<2*Math.PI;f+=u)c=t-h*s[f]*a+h*l[f]*o,d=r+p*l[f]*a+p*s[f]*o,0===f?e.moveTo(c,d):e.lineTo(c,d);e.closePath()},t.exports=i},{"../../../math":85}],72:[function(e,t,r){"use strict";var n=e("../../../math"),i=e("../../../util"),a=e("../../../heap"),o=e("./texture-cache-defs"),s=25,l=50,u=-4,c=2,d=3.99,h=8,p=1024,f=1024,v=1024,g=.5,y=.8,m=10,b=!1,x=!1,w=.15,E=.1,_=.9,P=.9,S=100,k=1,T={dequeue:"dequeue",downscale:"downscale",highQuality:"highQuality"},D=function(e){var t=this;t.renderer=e,t.onDequeues=[],t.setupDequeueing()},C=D.prototype;C.reasons=T,C.getTextureQueue=function(e){var t=this;return t.eleImgCaches=t.eleImgCaches||{},t.eleImgCaches[e]=t.eleImgCaches[e]||[]},C.getRetiredTextureQueue=function(e){var t=this,r=t.eleImgCaches.retired=t.eleImgCaches.retired||{},n=r[e]=r[e]||[];return n},C.getElementQueue=function(){var e=this,t=e.eleCacheQueue=e.eleCacheQueue||new a(function(e,t){return t.reqs-e.reqs});return t},C.getElementIdToQueue=function(){var e=this,t=e.eleIdToCacheQueue=e.eleIdToCacheQueue||{};return t},C.getElement=function(e,t,r,i,a){var o=this,p=this.renderer,g=e._private.rscratch,y=p.cy.zoom();if(0===t.w||0===t.h)return null;if(null==i&&(i=Math.ceil(n.log2(y*r))),u>i)i=u;else if(y>=d||i>c)return null;var m=Math.pow(2,i),w=t.h*m,E=t.w*m,_=g.imgCaches=g.imgCaches||{},P=_[i];if(P)return P;var S;if(S=s>=w?s:l>=w?l:Math.ceil(w/l)*l,w>v||E>f||!b&&e.isEdge()||!x&&e.isParent())return null;var k=o.getTextureQueue(S),D=k[k.length-2],C=function(){return o.recycleTexture(S,E)||o.addTexture(S,E)};D||(D=k[k.length-1]),D||(D=C()),D.width-D.usedWidth<E&&(D=C());for(var M,N=p.eleTextBiggerThanMin(e,m),B=function(e){return e&&e.scaledLabelShown===N},z=a&&a===T.dequeue,I=a&&a===T.highQuality,L=a&&a===T.downscale,O=i+1;c>=O;O++){var A=_[O];if(A){M=A;break}}var R=M&&M.level===i+1?M:null,q=function(){D.context.drawImage(R.texture.canvas,R.x,0,R.width,R.height,D.usedWidth,0,E,w)};if(B(R))q();else if(B(M)){if(!I)return o.queueElement(e,t,M.level-1),M;for(var O=M.level;O>i;O--)R=o.getElement(e,t,r,O,T.downscale);q()}else{var V;if(!z&&!I&&!L)for(var O=i-1;O>=u;O--){var A=_[O];if(A){V=A;break}}if(B(V))return o.queueElement(e,t,i),V;D.context.translate(D.usedWidth,0),D.context.scale(m,m),p.drawElement(D.context,e,t,N),D.context.scale(1/m,1/m),D.context.translate(-D.usedWidth,0)}return P=_[i]={ele:e,x:D.usedWidth,texture:D,level:i,scale:m,width:E,height:w,scaledLabelShown:N},D.usedWidth+=Math.ceil(E+h),D.eleCaches.push(P),o.checkTextureFullness(D),P},C.invalidateElement=function(e){var t=this,r=e._private.rscratch.imgCaches;if(r)for(var n=u;c>=n;n++){var a=r[n];if(a){var o=a.texture;o.invalidatedWidth+=a.width,r[n]=null,i.removeFromArray(o.eleCaches,a),t.checkTextureUtility(o)}}},C.checkTextureUtility=function(e){e.invalidatedWidth>=g*e.width&&this.retireTexture(e)},C.checkTextureFullness=function(e){var t=this,r=t.getTextureQueue(e.height);e.usedWidth/e.width>y&&e.fullnessChecks>=m?i.removeFromArray(r,e):e.fullnessChecks++},C.retireTexture=function(e){var t=this,r=e.height,n=t.getTextureQueue(r);i.removeFromArray(n,e),e.retired=!0;for(var a=e.eleCaches,o=0;o<a.length;o++){var s=a[o],l=s.ele,u=s.level,c=l._private.rscratch.imgCaches;c&&(c[u]=null)}i.clearArray(a);var d=t.getRetiredTextureQueue(r);d.push(e)},C.addTexture=function(e,t){var r=this,n=r.getTextureQueue(e),i={};return n.push(i),i.eleCaches=[],i.height=e,i.width=Math.max(p,t),i.usedWidth=0,i.invalidatedWidth=0,i.fullnessChecks=0,i.canvas=document.createElement("canvas"),i.canvas.width=i.width,i.canvas.height=i.height,i.context=i.canvas.getContext("2d"),i},C.recycleTexture=function(e,t){for(var r=this,n=r.getTextureQueue(e),a=r.getRetiredTextureQueue(e),o=0;o<a.length;o++){var s=a[o];if(s.width>=t)return s.retired=!1,s.usedWidth=0,s.invalidatedWidth=0,s.fullnessChecks=0,i.clearArray(s.eleCaches),s.context.clearRect(0,0,s.width,s.height),i.removeFromArray(a,s),n.push(s),s}},C.queueElement=function(e,t,r){var i=this,a=i.getElementQueue(),o=i.getElementIdToQueue(),s=e.id(),l=o[s];if(l)l.level=Math.max(l.level,r),l.reqs++,a.updateItem(l);else{var u={ele:e,bb:t,position:n.copyPosition(e.position()),level:r,reqs:1};e.isEdge()&&(u.positions={source:n.copyPosition(e.source().position()),target:n.copyPosition(e.target().position())}),a.push(u),o[s]=u}},C.dequeue=function(e,t){for(var r=this,i=r.getElementQueue(),a=r.getElementIdToQueue(),o=[],s=0;k>s&&i.size()>0;s++){var l=i.pop();a[l.ele.id()]=null,o.push(l);var u,c=l.ele;u=(!c.isEdge()||n.arePositionsSame(c.source().position(),l.positions.source)&&n.arePositionsSame(c.target().position(),l.positions.target))&&n.arePositionsSame(c.position(),l.position)?l.bb:c.boundingBox(),r.getElement(l.ele,u,e,l.level,T.dequeue)}return o},C.onDequeue=function(e){this.onDequeues.push(e)},C.offDequeue=function(e){i.removeFromArray(this.onDequeues,e)},C.setupDequeueing=o.setupDequeueing({deqRedrawThreshold:S,deqCost:w,deqAvgCost:E,deqNoDrawCost:_,deqFastCost:P,deq:function(e,t,r){return e.dequeue(t,r)},onDeqd:function(e,t){for(var r=0;r<e.onDequeues.length;r++){var n=e.onDequeues[r];n(t)}},shouldRedraw:function(e,t,r,i){for(var a=0;a<t.length;a++){var o=t[a].bb;if(n.boundingBoxesIntersect(o,i))return!0}return!1},priority:function(e){return e.renderer.beforeRenderPriorities.eleTxrDeq}}),t.exports=D},{"../../../heap":81,"../../../math":85,"../../../util":100,"./texture-cache-defs":77}],73:[function(e,t,r){"use strict";var n=e("../../../is"),i={};i.createBuffer=function(e,t){var r=document.createElement("canvas");return r.width=e,r.height=t,[r,r.getContext("2d")]},i.bufferCanvasImage=function(e){var t=this.cy,r=t.mutableElements(),i=r.boundingBox(),a=this.findContainerClientCoords(),o=e.full?Math.ceil(i.w):a[2],s=e.full?Math.ceil(i.h):a[3],l=n.number(e.maxWidth)||n.number(e.maxHeight),u=this.getPixelRatio(),c=1;if(void 0!==e.scale)o*=e.scale,s*=e.scale,c=e.scale;else if(l){var d=1/0,h=1/0;n.number(e.maxWidth)&&(d=c*e.maxWidth/o),n.number(e.maxHeight)&&(h=c*e.maxHeight/s),c=Math.min(d,h),o*=c,s*=c}l||(o*=u,s*=u,c*=u);var p=document.createElement("canvas");p.width=o,p.height=s,p.style.width=o+"px",p.style.height=s+"px";var f=p.getContext("2d");if(o>0&&s>0){f.clearRect(0,0,o,s),e.bg&&(f.fillStyle=e.bg,f.rect(0,0,o,s),f.fill()),f.globalCompositeOperation="source-over";var v=this.getCachedZSortedEles();if(e.full)f.translate(-i.x1*c,-i.y1*c),f.scale(c,c),this.drawElements(f,v);else{var g=t.pan(),y={x:g.x*c,y:g.y*c};c*=t.zoom(),f.translate(y.x,y.y),f.scale(c,c),this.drawElements(f,v)}}return p},i.png=function(e){return this.bufferCanvasImage(e).toDataURL("image/png")},i.jpg=function(e){return this.bufferCanvasImage(e).toDataURL("image/jpeg")},t.exports=i},{"../../../is":83}],74:[function(e,t,r){"use strict";function n(e){var t=this;t.data={canvases:new Array(u.CANVAS_LAYERS),contexts:new Array(u.CANVAS_LAYERS),canvasNeedsRedraw:new Array(u.CANVAS_LAYERS),bufferCanvases:new Array(u.BUFFER_COUNT),bufferContexts:new Array(u.CANVAS_LAYERS)},t.data.canvasContainer=document.createElement("div");var r=t.data.canvasContainer.style;t.data.canvasContainer.setAttribute("style","-webkit-tap-highlight-color: rgba(0,0,0,0);"),r.position="relative",r.zIndex="0",r.overflow="hidden";var n=e.cy.container();n.appendChild(t.data.canvasContainer),n.setAttribute("style",(n.getAttribute("style")||"")+"-webkit-tap-highlight-color: rgba(0,0,0,0);");for(var i=0;i<u.CANVAS_LAYERS;i++){var l=t.data.canvases[i]=document.createElement("canvas");t.data.contexts[i]=l.getContext("2d"),l.setAttribute("style","-webkit-user-select: none; -moz-user-select: -moz-none; user-select: none; -webkit-tap-highlight-color: rgba(0,0,0,0); outline-style: none;"+(a.ms()?" -ms-touch-action: none; touch-action: none; ":"")),l.style.position="absolute",l.setAttribute("data-id","layer"+i),l.style.zIndex=String(u.CANVAS_LAYERS-i),t.data.canvasContainer.appendChild(l),t.data.canvasNeedsRedraw[i]=!1}t.data.topCanvas=t.data.canvases[0],t.data.canvases[u.NODE].setAttribute("data-id","layer"+u.NODE+"-node"),t.data.canvases[u.SELECT_BOX].setAttribute("data-id","layer"+u.SELECT_BOX+"-selectbox"),t.data.canvases[u.DRAG].setAttribute("data-id","layer"+u.DRAG+"-drag");for(var i=0;i<u.BUFFER_COUNT;i++)t.data.bufferCanvases[i]=document.createElement("canvas"),t.data.bufferContexts[i]=t.data.bufferCanvases[i].getContext("2d"),t.data.bufferCanvases[i].style.position="absolute",t.data.bufferCanvases[i].setAttribute("data-id","buffer"+i),t.data.bufferCanvases[i].style.zIndex=String(-i-1),t.data.bufferCanvases[i].style.visibility="hidden";t.pathsEnabled=!0,t.data.eleTxrCache=new o(t),t.data.lyrTxrCache=new s(t,t.data.eleTxrCache),t.onUpdateEleCalcs(function(e,r){for(var n=0;n<r.length;n++){var i=r[n],a=i._private.rstyle,o=a.dirtyEvents;i.isNode()&&o&&1===o.length&&o.position||t.data.eleTxrCache.invalidateElement(i)}r.length>0&&t.data.lyrTxrCache.invalidateElements(r)})}var i=e("../../../util"),a=e("../../../is"),o=e("./ele-texture-cache"),s=e("./layered-texture-cache"),l=n,u=n.prototype;u.CANVAS_LAYERS=3,u.SELECT_BOX=0,u.DRAG=1,u.NODE=2,u.BUFFER_COUNT=3,u.TEXTURE_BUFFER=0,u.MOTIONBLUR_BUFFER_NODE=1,u.MOTIONBLUR_BUFFER_DRAG=2,u.redrawHint=function(e,t){var r=this;switch(e){case"eles":r.data.canvasNeedsRedraw[u.NODE]=t;break;case"drag":r.data.canvasNeedsRedraw[u.DRAG]=t;break;case"select":r.data.canvasNeedsRedraw[u.SELECT_BOX]=t}};var c="undefined"!=typeof Path2D;u.path2dEnabled=function(e){return void 0===e?this.pathsEnabled:void(this.pathsEnabled=!!e)},u.usePaths=function(){return c&&this.pathsEnabled},[e("./arrow-shapes"),e("./drawing-elements"),e("./drawing-edges"),e("./drawing-images"),e("./drawing-label-text"),e("./drawing-nodes"),e("./drawing-redraw"),e("./drawing-shapes"),e("./export-image"),e("./node-shapes")].forEach(function(e){i.extend(u,e)}),t.exports=l},{"../../../is":83,"../../../util":100,"./arrow-shapes":64,"./drawing-edges":65,"./drawing-elements":66,"./drawing-images":67,"./drawing-label-text":68,"./drawing-nodes":69,"./drawing-redraw":70,"./drawing-shapes":71,"./ele-texture-cache":72,"./export-image":73,"./layered-texture-cache":75,"./node-shapes":76}],75:[function(e,t,r){"use strict";function n(e,t){null!=e.imageSmoothingEnabled?e.imageSmoothingEnabled=t:(e.webkitImageSmoothingEnabled=t,e.mozImageSmoothingEnabled=t,e.msImageSmoothingEnabled=t)}var i=e("../../../util"),a=e("../../../math"),o=e("../../../heap"),s=e("../../../is"),l=e("./texture-cache-defs"),u=1,c=-4,d=2,h=3.99,p=50,f=50,v=!0,g=.15,y=.1,m=.9,b=.9,x=1,w=250,E=16e6,_=!0,P=!0,S=!0,k=function(e,t){var r=this,n=r.renderer=e;r.layersByLevel={},r.firstGet=!0,r.lastInvalidationTime=i.performanceNow()-2*w,r.skipping=!1,n.beforeRender(function(e,t){t-r.lastInvalidationTime<=w?r.skipping=!0:r.skipping=!1});var a=function(e,t){return t.reqs-e.reqs};r.layersQueue=new o(a),r.eleTxrCache=t,r.setupEleCacheInvalidation(),r.setupDequeueing()},T=k.prototype,D=0,C=Math.pow(2,53)-1;T.makeLayer=function(e,t){var r=Math.pow(2,t),n=Math.ceil(e.w*r),i=Math.ceil(e.h*r),a=document.createElement("canvas");a.width=n,a.height=i;var o={id:D=++D%C,bb:e,level:t,width:n,height:i,canvas:a,context:a.getContext("2d"),eles:[],elesQueue:[],reqs:0},s=o.context,l=-o.bb.x1,u=-o.bb.y1;return s.scale(r,r),s.translate(l,u),o},T.getLayers=function(e,t,r){var n=this,o=n.renderer,s=o.cy,l=s.zoom(),p=n.firstGet;if(n.firstGet=!1,null==r)if(r=Math.ceil(a.log2(l*t)),c>r)r=c;else if(l>=h||r>d)return null;n.validateLayersElesOrdering(r,e);var f,v,g=n.layersByLevel,y=Math.pow(2,r),m=g[r]=g[r]||[],b=n.levelIsComplete(r,e),x=function(){var t=function(t){return n.validateLayersElesOrdering(t,e),n.levelIsComplete(t,e)?(v=g[t],!0):void 0},a=function(e){if(!v)for(var n=r+e;n>=c&&d>=n&&!t(n);n+=e);};a(1),a(-1);for(var o=m.length-1;o>=0;o--){var s=m[o];s.invalid&&i.removeFromArray(m,s)}};if(b)return m;x();var w=function(){if(!f){f=a.makeBoundingBox();for(var t=0;t<e.length;t++)a.updateBoundingBox(f,e[t].boundingBox())}return f},P=function(e){e=e||{};var t=e.after;w();var i=f.w*y*(f.h*y);if(i>E)return null;var a=n.makeLayer(f,r);if(null!=t){var o=m.indexOf(t)+1;m.splice(o,0,a)}else(void 0===e.insert||e.insert)&&m.unshift(a);return a};if(n.skipping&&!p)return null;for(var S=null,k=e.length/u,T=_&&!p,D=0;D<e.length;D++){var C=e[D],M=C._private.rscratch,N=M.imgLayerCaches=M.imgLayerCaches||{},B=N[r];if(B)S=B;else{if((!S||S.eles.length>=k||!a.boundingBoxInBoundingBox(S.bb,C.boundingBox()))&&(S=P({insert:!0,after:S}),!S))return null;v||T?n.queueLayer(S,C):n.drawEleInLayer(S,C,r,t),S.eles.push(C),N[r]=S}}return v?v:T?null:m},T.getEleLevelForLayerLevel=function(e,t){return e},T.drawEleInLayer=function(e,t,r,i){var a=this,o=this.renderer,s=e.context,l=t.boundingBox();if(0!==l.w&&0!==l.h){var u=a.eleTxrCache,c=P?u.reasons.highQuality:void 0;r=a.getEleLevelForLayerLevel(r,i);var d=S?u.getElement(t,l,null,r,c):null;d?(v&&n(s,!1),s.drawImage(d.texture.canvas,d.x,0,d.width,d.height,l.x1,l.y1,l.w,l.h),v&&n(s,!0)):o.drawElement(s,t)}},T.levelIsComplete=function(e,t){var r=this,n=r.layersByLevel[e];if(!n||0===n.length)return!1;for(var i=0,a=0;a<n.length;a++){var o=n[a];if(o.reqs>0)return!1;if(o.invalid)return!1;i+=o.eles.length}return i===t.length},T.validateLayersElesOrdering=function(e,t){var r=this.layersByLevel[e];if(r)for(var n=0;n<r.length;n++){for(var i=r[n],a=-1,o=0;o<t.length;o++)if(i.eles[0]===t[o]){a=o;break}if(0>a)this.invalidateLayer(i);else for(var s=a,o=0;o<i.eles.length;o++)if(i.eles[o]!==t[s+o]){this.invalidateLayer(i);break}}},T.updateElementsInLayers=function(e,t){for(var r=this,n=s.element(e[0]),i=0;i<e.length;i++)for(var a=n?null:e[i],o=n?e[i]:e[i].ele,l=o._private.rscratch,u=l.imgLayerCaches=l.imgLayerCaches||{},h=c;d>=h;h++){var p=u[h];p&&(a&&r.getEleLevelForLayerLevel(p.level)!==a.level||t(p,o,a))}},T.haveLayers=function(){for(var e=this,t=!1,r=c;d>=r;r++){var n=e.layersByLevel[r];if(n&&n.length>0){t=!0;break}}return t},T.invalidateElements=function(e){var t=this;t.lastInvalidationTime=i.performanceNow(),0!==e.length&&t.haveLayers()&&t.updateElementsInLayers(e,function(e,r,n){t.invalidateLayer(e)})},T.invalidateLayer=function(e){if(this.lastInvalidationTime=i.performanceNow(),!e.invalid){var t=e.level,r=e.eles,n=this.layersByLevel[t];i.removeFromArray(n,e),e.elesQueue=[],e.invalid=!0,e.replacement&&(e.replacement.invalid=!0);for(var a=0;a<r.length;a++){var o=r[a]._private.rscratch.imgLayerCaches;o&&(o[t]=null)}}},T.refineElementTextures=function(e){var t=this;t.updateElementsInLayers(e,function(e,r,n){var i=e.replacement;if(i||(i=e.replacement=t.makeLayer(e.bb,e.level),i.replaces=e,i.eles=e.eles),!i.reqs)for(var a=0;a<i.eles.length;a++)t.queueLayer(i,i.eles[a])})},T.setupEleCacheInvalidation=function(){var e=this,t=[];if(S){var r=i.debounce(function(){e.refineElementTextures(t),t=[]},f);e.eleTxrCache.onDequeue(function(e){for(var n=0;n<e.length;n++)t.push(e[n]);r()})}},T.queueLayer=function(e,t){var r=this,n=r.layersQueue,i=e.elesQueue,a=i.hasId=i.hasId||{};if(!e.replacement){if(t){if(a[t.id()])return;i.push(t),a[t.id()]=!0}e.reqs?(e.reqs++,n.updateItem(e)):(e.reqs=1,n.push(e))}},T.dequeue=function(e){for(var t=this,r=t.layersQueue,n=[],i=0;x>i&&0!==r.size();){var a=r.peek();if(a.replacement)r.pop();else if(a.replaces&&a!==a.replaces.replacement)r.pop();else if(a.invalid)r.pop();else{var o=a.elesQueue.shift();o&&(t.drawEleInLayer(a,o,a.level,e),i++),0===n.length&&n.push(!0),0===a.elesQueue.length&&(r.pop(),a.reqs=0,a.replaces&&t.applyLayerReplacement(a),t.requestRedraw())}}return n},T.applyLayerReplacement=function(e){var t=this,r=t.layersByLevel[e.level],n=e.replaces,i=r.indexOf(n);if(!(0>i||n.invalid)){r[i]=e;for(var a=0;a<e.eles.length;a++){var o=e.eles[a]._private,s=o.imgLayerCaches=o.imgLayerCaches||{};s&&(s[e.level]=e)}t.requestRedraw()}},T.requestRedraw=i.debounce(function(){var e=this.renderer;e.redrawHint("eles",!0),e.redrawHint("drag",!0),e.redraw()},100),T.setupDequeueing=l.setupDequeueing({deqRedrawThreshold:p,deqCost:g,deqAvgCost:y,deqNoDrawCost:m,deqFastCost:b,deq:function(e,t){return e.dequeue(t)},onDeqd:i.noop,shouldRedraw:i.trueify,priority:function(e){return e.renderer.beforeRenderPriorities.lyrTxrDeq}}),t.exports=k},{"../../../heap":81,"../../../is":83,"../../../math":85,"../../../util":100,"./texture-cache-defs":77}],76:[function(e,t,r){"use strict";var n={};n.nodeShapeImpl=function(e,t,r,n,i,a,o){switch(e){case"ellipse":return this.drawEllipsePath(t,r,n,i,a);case"polygon":return this.drawPolygonPath(t,r,n,i,a,o);case"roundrectangle":return this.drawRoundRectanglePath(t,r,n,i,a)}},t.exports=n},{}],77:[function(e,t,r){"use strict";var n=e("../../../util"),i=1e3/60;t.exports={setupDequeueing:function(e){return function(){var t=this,r=this.renderer;if(!t.dequeueingSetup){t.dequeueingSetup=!0;var a=n.debounce(function(){r.redrawHint("eles",!0),r.redrawHint("drag",!0),r.redraw()},e.deqRedrawThreshold),o=function(o,s){for(var l=n.performanceNow(),u=r.averageRedrawTime,c=r.lastRedrawTime,d=[],h=r.cy.extent(),p=r.getPixelRatio();;){var f=n.performanceNow(),v=f-l,g=f-s;if(i>c){var y=i-(o?u:0);if(g>=e.deqFastCost*y)break}else if(o){if(v>=e.deqCost*c||v>=e.deqAvgCost*u)break}else if(g>=e.deqNoDrawCost*i)break;var m=e.deq(t,p,h);if(!(m.length>0))break;for(var b=0;b<m.length;b++)d.push(m[b])}d.length>0&&(e.onDeqd(t,d),!o&&e.shouldRedraw(t,d,p,h)&&a())},s=e.priority||n.noop;r.beforeRender(o,s(t))}}}}},{"../../../util":100}],78:[function(e,t,r){"use strict";t.exports=[{name:"null",impl:e("./null")},{name:"base",impl:e("./base")},{name:"canvas",impl:e("./canvas")}]},{"./base":60,"./canvas":74,"./null":79}],79:[function(e,t,r){"use strict";function n(e){this.options=e,this.notifications=0}var i=function(){};n.prototype={recalculateRenderedStyle:i,notify:function(){this.notifications++},init:i},t.exports=n},{}],80:[function(e,t,r){/*! Weaver licensed under MIT (https://tldrlegal.com/license/mit-license), copyright Max Franz */
"use strict";var n=e("./is"),i=e("./util"),a=e("./thread"),o=e("./promise"),s=e("./define"),l=function(t){if(!(this instanceof l))return new l(t);this._private={pass:[]};var r=4;if(n.number(t),"undefined"!=typeof navigator&&null!=navigator.hardwareConcurrency)t=navigator.hardwareConcurrency;else try{t=e("os").cpus().length}catch(i){t=r}for(var o=0;t>o;o++)this[o]=new a;this.length=t},u=l.prototype;i.extend(u,{instanceString:function(){return"fabric"},require:function(e,t){for(var r=0;r<this.length;r++){var n=this[r];n.require(e,t)}return this},random:function(){var e=Math.round((this.length-1)*Math.random()),t=this[e];return t},run:function(e){var t=this._private.pass.shift();return this.random().pass(t).run(e)},message:function(e){return this.random().message(e)},broadcast:function(e){for(var t=0;t<this.length;t++){var r=this[t];r.message(e)}return this},stop:function(){for(var e=0;e<this.length;e++){var t=this[e];t.stop()}return this},pass:function(e){var t=this._private.pass;if(!n.array(e))throw"Only arrays may be used with fabric.pass()";return t.push(e),this},spreadSize:function(){var e=Math.ceil(this._private.pass[0].length/this.length);return e=Math.max(1,e)},spread:function(e){for(var t=this,r=t._private,n=t.spreadSize(),i=r.pass.shift().concat([]),a=[],s=0;s<this.length;s++){var l=this[s],u=i.splice(0,n),c=l.pass(u).run(e);a.push(c);var d=0===i.length;if(d)break}return o.all(a).then(function(e){for(var t=[],r=0,n=0;n<e.length;n++)for(var i=e[n],a=0;a<i.length;a++){var o=i[a];t[r++]=o}return t})},map:function(e){var t=this;return t.require(e,"_$_$_fabmap"),t.spread(function(e){var t=[],r=resolve;resolve=function(e){t.push(e)};for(var n=0;n<e.length;n++){var i=t.length,a=_$_$_fabmap(e[n]),o=i===t.length;o&&t.push(a)}return resolve=r,t})},filter:function(e){var t=this._private,r=t.pass[0];return this.map(e).then(function(e){for(var t=[],n=0;n<r.length;n++){var i=r[n],a=e[n];a&&t.push(i)}return t})},sort:function(e){var t=this,r=this._private.pass[0].length,n=this.spreadSize();return e=e||function(e,t){return t>e?-1:e>t?1:0},t.require(e,"_$_$_cmp"),t.spread(function(e){var t=e.sort(_$_$_cmp);resolve(t)}).then(function(t){for(var i=function(n,i,a){i=Math.min(i,r),a=Math.min(a,r);for(var o=n,s=i,l=[],u=o;a>u;u++){var c=t[n],d=t[i];s>n&&(i>=a||e(c,d)<=0)?(l.push(c),n++):(l.push(d),i++)}for(var u=0;u<l.length;u++){var h=o+u;t[h]=l[u]}},a=n;r>a;a*=2)for(var o=0;r>o;o+=2*a)i(o,o+a,o+2*a);return t})}});var c=function(e){return e=e||{},function(t,r){var n=this._private.pass.shift();return this.random().pass(n)[e.threadFn](t,r)}};i.extend(u,{randomMap:c({threadFn:"map"}),reduce:c({threadFn:"reduce"}),reduceRight:c({threadFn:"reduceRight"})});var d=u;d.promise=d.run,d.terminate=d.halt=d.stop,d.include=d.require,i.extend(u,{on:s.on(),one:s.on({unbindSelfOnTrigger:!0}),off:s.off(),trigger:s.trigger()}),s.eventAliasesOn(u),t.exports=l},{"./define":44,"./is":83,"./promise":86,"./thread":98,"./util":100,os:void 0}],81:[function(e,t,r){/*!
Ported by Xueqiao Xu <xueqiaoxu@gmail.com>;

PSF LICENSE AGREEMENT FOR PYTHON 2.7.2

1. This LICENSE AGREEMENT is between the Python Software Foundation (“PSF”), and the Individual or Organization (“Licensee”) accessing and otherwise using Python 2.7.2 software in source or binary form and its associated documentation.
2. Subject to the terms and conditions of this License Agreement, PSF hereby grants Licensee a nonexclusive, royalty-free, world-wide license to reproduce, analyze, test, perform and/or display publicly, prepare derivative works, distribute, and otherwise use Python 2.7.2 alone or in any derivative version, provided, however, that PSF’s License Agreement and PSF’s notice of copyright, i.e., “Copyright © 2001-2012 Python Software Foundation; All Rights Reserved” are retained in Python 2.7.2 alone or in any derivative version prepared by Licensee.
3. In the event Licensee prepares a derivative work that is based on or incorporates Python 2.7.2 or any part thereof, and wants to make the derivative work available to others as provided herein, then Licensee hereby agrees to include in any such work a brief summary of the changes made to Python 2.7.2.
4. PSF is making Python 2.7.2 available to Licensee on an “AS IS” basis. PSF MAKES NO REPRESENTATIONS OR WARRANTIES, EXPRESS OR IMPLIED. BY WAY OF EXAMPLE, BUT NOT LIMITATION, PSF MAKES NO AND DISCLAIMS ANY REPRESENTATION OR WARRANTY OF MERCHANTABILITY OR FITNESS FOR ANY PARTICULAR PURPOSE OR THAT THE USE OF PYTHON 2.7.2 WILL NOT INFRINGE ANY THIRD PARTY RIGHTS.
5. PSF SHALL NOT BE LIABLE TO LICENSEE OR ANY OTHER USERS OF PYTHON 2.7.2 FOR ANY INCIDENTAL, SPECIAL, OR CONSEQUENTIAL DAMAGES OR LOSS AS A RESULT OF MODIFYING, DISTRIBUTING, OR OTHERWISE USING PYTHON 2.7.2, OR ANY DERIVATIVE THEREOF, EVEN IF ADVISED OF THE POSSIBILITY THEREOF.
6. This License Agreement will automatically terminate upon a material breach of its terms and conditions.
7. Nothing in this License Agreement shall be deemed to create any relationship of agency, partnership, or joint venture between PSF and Licensee. This License Agreement does not grant permission to use PSF trademarks or trade name in a trademark sense to endorse or promote products or services of Licensee, or any third party.
8. By copying, installing or otherwise using Python 2.7.2, Licensee agrees to be bound by the terms and conditions of this License Agreement.
*/
"use strict";var n,i,a,o,s,l,u,c,d,h,p,f,v,g,y;a=Math.floor,h=Math.min,i=function(e,t){return t>e?-1:e>t?1:0},d=function(e,t,r,n,o){var s;if(null==r&&(r=0),null==o&&(o=i),0>r)throw new Error("lo must be non-negative");for(null==n&&(n=e.length);n>r;)s=a((r+n)/2),o(t,e[s])<0?n=s:r=s+1;return[].splice.apply(e,[r,r-r].concat(t)),t},l=function(e,t,r){return null==r&&(r=i),e.push(t),g(e,0,e.length-1,r)},s=function(e,t){var r,n;return null==t&&(t=i),r=e.pop(),e.length?(n=e[0],e[0]=r,y(e,0,t)):n=r,n},c=function(e,t,r){var n;return null==r&&(r=i),n=e[0],e[0]=t,y(e,0,r),n},u=function(e,t,r){var n;return null==r&&(r=i),e.length&&r(e[0],t)<0&&(n=[e[0],t],t=n[0],e[0]=n[1],y(e,0,r)),t},o=function(e,t){var r,n,o,s,l,u;for(null==t&&(t=i),s=function(){u=[];for(var t=0,r=a(e.length/2);r>=0?r>t:t>r;r>=0?t++:t--)u.push(t);return u}.apply(this).reverse(),l=[],n=0,o=s.length;o>n;n++)r=s[n],l.push(y(e,r,t));return l},v=function(e,t,r){var n;return null==r&&(r=i),n=e.indexOf(t),-1!==n?(g(e,0,n,r),y(e,n,r)):void 0},p=function(e,t,r){var n,a,s,l,c;if(null==r&&(r=i),a=e.slice(0,t),!a.length)return a;for(o(a,r),c=e.slice(t),s=0,l=c.length;l>s;s++)n=c[s],u(a,n,r);return a.sort(r).reverse()},f=function(e,t,r){var n,a,l,u,c,p,f,v,g,y;if(null==r&&(r=i),10*t<=e.length){if(u=e.slice(0,t).sort(r),!u.length)return u;for(l=u[u.length-1],v=e.slice(t),c=0,f=v.length;f>c;c++)n=v[c],r(n,l)<0&&(d(u,n,0,null,r),u.pop(),l=u[u.length-1]);return u}for(o(e,r),y=[],a=p=0,g=h(t,e.length);g>=0?g>p:p>g;a=g>=0?++p:--p)y.push(s(e,r));return y},g=function(e,t,r,n){var a,o,s;for(null==n&&(n=i),a=e[r];r>t&&(s=r-1>>1,o=e[s],n(a,o)<0);)e[r]=o,r=s;return e[r]=a},y=function(e,t,r){var n,a,o,s,l;for(null==r&&(r=i),a=e.length,l=t,o=e[t],n=2*t+1;a>n;)s=n+1,a>s&&!(r(e[n],e[s])<0)&&(n=s),e[t]=e[n],t=n,n=2*t+1;return e[t]=o,g(e,l,t,r)},n=function(){function e(e){this.cmp=null!=e?e:i,this.nodes=[]}return e.push=l,e.pop=s,e.replace=c,e.pushpop=u,e.heapify=o,e.updateItem=v,e.nlargest=p,e.nsmallest=f,e.prototype.push=function(e){return l(this.nodes,e,this.cmp)},e.prototype.pop=function(){return s(this.nodes,this.cmp)},e.prototype.peek=function(){return this.nodes[0]},e.prototype.contains=function(e){return-1!==this.nodes.indexOf(e)},e.prototype.replace=function(e){return c(this.nodes,e,this.cmp)},e.prototype.pushpop=function(e){return u(this.nodes,e,this.cmp)},e.prototype.heapify=function(){return o(this.nodes,this.cmp)},e.prototype.updateItem=function(e){return v(this.nodes,e,this.cmp)},e.prototype.clear=function(){return this.nodes=[]},e.prototype.empty=function(){return 0===this.nodes.length},e.prototype.size=function(){return this.nodes.length},e.prototype.clone=function(){var t;return t=new e,t.nodes=this.nodes.slice(0),t},e.prototype.toArray=function(){return this.nodes.slice(0)},e.prototype.insert=e.prototype.push,e.prototype.top=e.prototype.peek,e.prototype.front=e.prototype.peek,e.prototype.has=e.prototype.contains,e.prototype.copy=e.prototype.clone,e}(),t.exports=n},{}],82:[function(e,t,r){"use strict";e("./-preamble");var n=e("./window"),i=e("./is"),a=e("./core"),o=e("./extension"),s=e("./jquery-plugin"),l=e("./stylesheet"),u=e("./thread"),c=e("./fabric"),d=function(e){return void 0===e&&(e={}),i.plainObject(e)?new a(e):i.string(e)?o.apply(o,arguments):void 0};d.version=e("./version"),n&&n.jQuery&&s(n.jQuery,d),d.registerJquery=function(e){s(e,d)},d.stylesheet=d.Stylesheet=l,d.thread=d.Thread=u,d.fabric=d.Fabric=c,t.exports=d},{"./-preamble":1,"./core":37,"./extension":46,"./fabric":80,"./is":83,"./jquery-plugin":84,"./stylesheet":97,"./thread":98,"./version":106,"./window":107}],83:[function(e,t,r){"use strict";var n=e("./window"),i=n?n.navigator:null,a=n?n.document:null,o="string",s=typeof{},l="function",u=typeof HTMLElement,c=function(e){return e&&e.instanceString&&d.fn(e.instanceString)?e.instanceString():null},d={defined:function(e){return null!=e},string:function(e){return null!=e&&typeof e==o},fn:function(e){return null!=e&&typeof e===l},array:function(e){return Array.isArray?Array.isArray(e):null!=e&&e instanceof Array},plainObject:function(e){return null!=e&&typeof e===s&&!d.array(e)&&e.constructor===Object},object:function(e){return null!=e&&typeof e===s},number:function(e){return null!=e&&"number"==typeof e&&!isNaN(e)},integer:function(e){return d.number(e)&&Math.floor(e)===e},bool:function(e){return null!=e&&typeof e==typeof!0},htmlElement:function(e){return"undefined"===u?void 0:null!=e&&e instanceof HTMLElement},elementOrCollection:function(e){return d.element(e)||d.collection(e)},element:function(e){return"collection"===c(e)&&e._private.single},collection:function(e){return"collection"===c(e)&&!e._private.single},core:function(e){return"core"===c(e)},style:function(e){return"style"===c(e)},stylesheet:function(e){return"stylesheet"===c(e)},event:function(e){return"event"===c(e)},thread:function(e){return"thread"===c(e)},fabric:function(e){return"fabric"===c(e)},emptyString:function(e){return void 0===e||null===e?!0:!(""!==e&&!e.match(/^\s+$/))},nonemptyString:function(e){return!(!e||!d.string(e)||""===e||e.match(/^\s+$/))},domElement:function(e){return"undefined"==typeof HTMLElement?!1:e instanceof HTMLElement},boundingBox:function(e){return d.plainObject(e)&&d.number(e.x1)&&d.number(e.x2)&&d.number(e.y1)&&d.number(e.y2)},promise:function(e){return d.object(e)&&d.fn(e.then)},touch:function(){return n&&("ontouchstart"in n||n.DocumentTouch&&a instanceof DocumentTouch)},gecko:function(){return n&&("undefined"!=typeof InstallTrigger||"MozAppearance"in a.documentElement.style)},webkit:function(){return n&&("undefined"!=typeof webkitURL||"WebkitAppearance"in a.documentElement.style)},chromium:function(){return n&&"undefined"!=typeof chrome},khtml:function(){return i&&i.vendor.match(/kde/i)},khtmlEtc:function(){return d.khtml()||d.webkit()||d.chromium()},ms:function(){return i&&i.userAgent.match(/msie|trident|edge/i)},windows:function(){return i&&i.appVersion.match(/Win/i)},mac:function(){return i&&i.appVersion.match(/Mac/i)},linux:function(){return i&&i.appVersion.match(/Linux/i)},unix:function(){return i&&i.appVersion.match(/X11/i)}};t.exports=d},{"./window":107}],84:[function(e,t,r){"use strict";var n=e("./is"),i=function(e){var t=e[0]._cyreg=e[0]._cyreg||{};return t},a=function(e,t){e&&(e.fn.cytoscape||(e.fn.cytoscape=function(r){var a=e(this);if("get"===r)return i(a).cy;if(n.fn(r)){var o=r,s=i(a).cy;if(s&&s.isReady())s.trigger("ready",[],o);else{var l=i(a),u=l.readies=l.readies||[];u.push(o)}}else if(n.plainObject(r))return a.each(function(){var n=e.extend({},r,{container:e(this)[0]});t(n)})},e.cytoscape=t,null==e.fn.cy&&null==e.cy&&(e.fn.cy=e.fn.cytoscape,e.cy=e.cytoscape)))};t.exports=a},{"./is":83}],85:[function(e,t,r){"use strict";var n={};n.arePositionsSame=function(e,t){return e.x===t.x&&e.y===t.y},n.copyPosition=function(e){return{x:e.x,y:e.y}},n.array2point=function(e){return{x:e[0],y:e[1]}},n.deg2rad=function(e){return Math.PI*e/180},n.log2=Math.log2||function(e){return Math.log(e)/Math.log(2)},n.signum=function(e){return e>0?1:0>e?-1:0},n.dist=function(e,t){return Math.sqrt(n.sqdist(e,t))},n.sqdist=function(e,t){var r=t.x-e.x,n=t.y-e.y;return r*r+n*n},n.qbezierAt=function(e,t,r,n){return(1-n)*(1-n)*e+2*(1-n)*n*t+n*n*r},n.qbezierPtAt=function(e,t,r,i){return{x:n.qbezierAt(e.x,t.x,r.x,i),y:n.qbezierAt(e.y,t.y,r.y,i)}},n.lineAt=function(e,t,r,i){var a={x:t.x-e.x,y:t.y-e.y},o=n.dist(e,t),s={x:a.x/o,y:a.y/o};r=null==r?0:r;var i=null!=i?i:r*o;return{x:e.x+s.x*i,y:e.y+s.y*i}},n.lineAtDist=function(e,t,r){return n.lineAt(e,t,void 0,r)},n.triangleAngle=function(e,t,r){var i=n.dist(t,r),a=n.dist(e,r),o=n.dist(e,t);return Math.acos((i*i+a*a-o*o)/(2*i*a))},n.bound=function(e,t,r){return Math.max(e,Math.min(r,t))},n.makeBoundingBox=function(e){if(null==e)return{x1:1/0,y1:1/0,x2:-(1/0),y2:-(1/0),w:0,h:0};if(null!=e.x1&&null!=e.y1){if(null!=e.x2&&null!=e.y2&&e.x2>=e.x1&&e.y2>=e.y1)return{x1:e.x1,y1:e.y1,x2:e.x2,y2:e.y2,w:e.x2-e.x1,h:e.y2-e.y1};if(null!=e.w&&null!=e.h&&e.w>=0&&e.h>=0)return{x1:e.x1,y1:e.y1,x2:e.x1+e.w,y2:e.y1+e.h,w:e.w,h:e.h}}},n.updateBoundingBox=function(e,t){e.x1=Math.min(e.x1,t.x1),e.x2=Math.max(e.x2,t.x2),e.w=e.x2-e.x1,e.y1=Math.min(e.y1,t.y1),e.y2=Math.max(e.y2,t.y2),e.h=e.y2-e.y1},n.expandBoundingBox=function(e,t){return e.x1-=t,e.x2+=t,e.y1-=t,e.y2+=t,e.w=e.x2-e.x1,e.h=e.y2-e.y1,e},n.boundingBoxesIntersect=function(e,t){return e.x1>t.x2?!1:t.x1>e.x2?!1:e.x2<t.x1?!1:t.x2<e.x1?!1:e.y2<t.y1?!1:t.y2<e.y1?!1:e.y1>t.y2?!1:!(t.y1>e.y2)},n.inBoundingBox=function(e,t,r){return e.x1<=t&&t<=e.x2&&e.y1<=r&&r<=e.y2},n.pointInBoundingBox=function(e,t){return this.inBoundingBox(e,t.x,t.y)},n.boundingBoxInBoundingBox=function(e,t){return n.inBoundingBox(e,t.x1,t.y1)&&n.inBoundingBox(e,t.x2,t.y2)},n.roundRectangleIntersectLine=function(e,t,r,n,i,a,o){var s,l=this.getRoundRectangleRadius(i,a),u=i/2,c=a/2,d=r-u+l-o,h=n-c-o,p=r+u-l+o,f=h;if(s=this.finiteLinesIntersect(e,t,r,n,d,h,p,f,!1),s.length>0)return s;var v=r+u+o,g=n-c+l-o,y=v,m=n+c-l+o;if(s=this.finiteLinesIntersect(e,t,r,n,v,g,y,m,!1),s.length>0)return s;var b=r-u+l-o,x=n+c+o,w=r+u-l+o,E=x;if(s=this.finiteLinesIntersect(e,t,r,n,b,x,w,E,!1),s.length>0)return s;var _=r-u-o,P=n-c+l-o,S=_,k=n+c-l+o;if(s=this.finiteLinesIntersect(e,t,r,n,_,P,S,k,!1),s.length>0)return s;var T,D=r-u+l,C=n-c+l;if(T=this.intersectLineCircle(e,t,r,n,D,C,l+o),T.length>0&&T[0]<=D&&T[1]<=C)return[T[0],T[1]];var M=r+u-l,N=n-c+l;if(T=this.intersectLineCircle(e,t,r,n,M,N,l+o),T.length>0&&T[0]>=M&&T[1]<=N)return[T[0],T[1]];var B=r+u-l,z=n+c-l;if(T=this.intersectLineCircle(e,t,r,n,B,z,l+o),T.length>0&&T[0]>=B&&T[1]>=z)return[T[0],T[1]];var I=r-u+l,L=n+c-l;return T=this.intersectLineCircle(e,t,r,n,I,L,l+o),T.length>0&&T[0]<=I&&T[1]>=L?[T[0],T[1]]:[]},n.inLineVicinity=function(e,t,r,n,i,a,o){var s=o,l=Math.min(r,i),u=Math.max(r,i),c=Math.min(n,a),d=Math.max(n,a);return e>=l-s&&u+s>=e&&t>=c-s&&d+s>=t},n.inBezierVicinity=function(e,t,r,n,i,a,o,s,l){var u={x1:Math.min(r,o,i)-l,x2:Math.max(r,o,i)+l,y1:Math.min(n,s,a)-l,y2:Math.max(n,s,a)+l};return!(e<u.x1||e>u.x2||t<u.y1||t>u.y2)},n.solveCubic=function(e,t,r,n,i){t/=e,r/=e,n/=e;var a,o,s,l,u,c,d,h;return o=(3*r-t*t)/9,s=-(27*n)+t*(9*r-2*(t*t)),s/=54,a=o*o*o+s*s,i[1]=0,d=t/3,a>0?(u=s+Math.sqrt(a),u=0>u?-Math.pow(-u,1/3):Math.pow(u,1/3),c=s-Math.sqrt(a),c=0>c?-Math.pow(-c,1/3):Math.pow(c,1/3),i[0]=-d+u+c,d+=(u+c)/2,i[4]=i[2]=-d,d=Math.sqrt(3)*(-c+u)/2,i[3]=d,void(i[5]=-d)):(i[5]=i[3]=0,0===a?(h=0>s?-Math.pow(-s,1/3):Math.pow(s,1/3),i[0]=-d+2*h,void(i[4]=i[2]=-(h+d))):(o=-o,l=o*o*o,l=Math.acos(s/Math.sqrt(l)),h=2*Math.sqrt(o),i[0]=-d+h*Math.cos(l/3),i[2]=-d+h*Math.cos((l+2*Math.PI)/3),void(i[4]=-d+h*Math.cos((l+4*Math.PI)/3))))},n.sqdistToQuadraticBezier=function(e,t,r,n,i,a,o,s){var l=1*r*r-4*r*i+2*r*o+4*i*i-4*i*o+o*o+n*n-4*n*a+2*n*s+4*a*a-4*a*s+s*s,u=9*r*i-3*r*r-3*r*o-6*i*i+3*i*o+9*n*a-3*n*n-3*n*s-6*a*a+3*a*s,c=3*r*r-6*r*i+r*o-r*e+2*i*i+2*i*e-o*e+3*n*n-6*n*a+n*s-n*t+2*a*a+2*a*t-s*t,d=1*r*i-r*r+r*e-i*e+n*a-n*n+n*t-a*t,h=[];this.solveCubic(l,u,c,d,h);for(var p=1e-7,f=[],v=0;6>v;v+=2)Math.abs(h[v+1])<p&&h[v]>=0&&h[v]<=1&&f.push(h[v]);f.push(1),f.push(0);for(var g,y,m,b,x=-1,w=0;w<f.length;w++)y=Math.pow(1-f[w],2)*r+2*(1-f[w])*f[w]*i+f[w]*f[w]*o,m=Math.pow(1-f[w],2)*n+2*(1-f[w])*f[w]*a+f[w]*f[w]*s,b=Math.pow(y-e,2)+Math.pow(m-t,2),x>=0?x>b&&(x=b,g=f[w]):(x=b,g=f[w]);return x},n.sqdistToFiniteLine=function(e,t,r,n,i,a){var o=[e-r,t-n],s=[i-r,a-n],l=s[0]*s[0]+s[1]*s[1],u=o[0]*o[0]+o[1]*o[1],c=o[0]*s[0]+o[1]*s[1],d=c*c/l;return 0>c?u:d>l?(e-i)*(e-i)+(t-a)*(t-a):u-d},n.pointInsidePolygonPoints=function(e,t,r){for(var n,i,a,o,s,l=0,u=0,c=0;c<r.length/2;c++)if(n=r[2*c],i=r[2*c+1],c+1<r.length/2?(a=r[2*(c+1)],o=r[2*(c+1)+1]):(a=r[2*(c+1-r.length/2)],o=r[2*(c+1-r.length/2)+1]),n==e&&a==e);else{if(!(n>=e&&e>=a||e>=n&&a>=e))continue;s=(e-n)/(a-n)*(o-i)+i,s>t&&l++,t>s&&u++}return l%2!==0},n.pointInsidePolygon=function(e,t,r,i,a,o,s,l,u){var c,d=new Array(r.length);null!=l[0]?(c=Math.atan(l[1]/l[0]),l[0]<0?c+=Math.PI/2:c=-c-Math.PI/2):c=l;for(var h=Math.cos(-c),p=Math.sin(-c),f=0;f<d.length/2;f++)d[2*f]=o/2*(r[2*f]*h-r[2*f+1]*p),d[2*f+1]=s/2*(r[2*f+1]*h+r[2*f]*p),d[2*f]+=i,d[2*f+1]+=a;var v;if(u>0){var g=this.expandPolygon(d,-u);v=this.joinLines(g)}else v=d;return n.pointInsidePolygonPoints(e,t,v)},n.joinLines=function(e){for(var t,r,n,i,a,o,s,l,u=new Array(e.length/2),c=0;c<e.length/4;c++){t=e[4*c],r=e[4*c+1],n=e[4*c+2],i=e[4*c+3],c<e.length/4-1?(a=e[4*(c+1)],o=e[4*(c+1)+1],s=e[4*(c+1)+2],l=e[4*(c+1)+3]):(a=e[0],o=e[1],s=e[2],l=e[3]);var d=this.finiteLinesIntersect(t,r,n,i,a,o,s,l,!0);u[2*c]=d[0],u[2*c+1]=d[1]}return u},n.expandPolygon=function(e,t){for(var r,n,i,a,o=new Array(2*e.length),s=0;s<e.length/2;s++){r=e[2*s],n=e[2*s+1],s<e.length/2-1?(i=e[2*(s+1)],a=e[2*(s+1)+1]):(i=e[0],a=e[1]);var l=a-n,u=-(i-r),c=Math.sqrt(l*l+u*u),d=l/c,h=u/c;o[4*s]=r+d*t,o[4*s+1]=n+h*t,o[4*s+2]=i+d*t,o[4*s+3]=a+h*t}return o},n.intersectLineEllipse=function(e,t,r,n,i,a){var o=r-e,s=n-t;o/=i,s/=a;var l=Math.sqrt(o*o+s*s),u=l-1;if(0>u)return[];var c=u/l;return[(r-e)*c+e,(n-t)*c+t]},n.intersectLineCircle=function(e,t,r,n,i,a,o){var s=[r-e,n-t],l=[i,a],u=[e-i,t-a],c=s[0]*s[0]+s[1]*s[1],d=2*(u[0]*s[0]+u[1]*s[1]),l=u[0]*u[0]+u[1]*u[1]-o*o,h=d*d-4*c*l;if(0>h)return[];var p=(-d+Math.sqrt(h))/(2*c),f=(-d-Math.sqrt(h))/(2*c),v=Math.min(p,f),g=Math.max(p,f),y=[];if(v>=0&&1>=v&&y.push(v),g>=0&&1>=g&&y.push(g),0===y.length)return[];var m=y[0]*s[0]+e,b=y[0]*s[1]+t;if(y.length>1){if(y[0]==y[1])return[m,b];var x=y[1]*s[0]+e,w=y[1]*s[1]+t;return[m,b,x,w]}return[m,b]},n.findCircleNearPoint=function(e,t,r,n,i){var a=n-e,o=i-t,s=Math.sqrt(a*a+o*o),l=a/s,u=o/s;return[e+l*r,t+u*r]},n.findMaxSqDistanceToOrigin=function(e){for(var t,r=1e-6,n=0;n<e.length/2;n++)t=e[2*n]*e[2*n]+e[2*n+1]*e[2*n+1],t>r&&(r=t);return r},n.midOfThree=function(e,t,r){return e>=t&&r>=e||e>=r&&t>=e?e:t>=e&&r>=t||t>=r&&e>=t?t:r},n.finiteLinesIntersect=function(e,t,r,n,i,a,o,s,l){var u=e-i,c=r-e,d=o-i,h=t-a,p=n-t,f=s-a,v=d*h-f*u,g=c*h-p*u,y=f*c-d*p;if(0!==y){var m=v/y,b=g/y,x=.001,w=0-x,E=1+x;return m>=w&&E>=m&&b>=w&&E>=b?[e+m*c,t+m*p]:l?[e+m*c,t+m*p]:[]}return 0===v||0===g?this.midOfThree(e,r,o)===o?[o,s]:this.midOfThree(e,r,i)===i?[i,a]:this.midOfThree(i,o,r)===r?[r,n]:[]:[]},n.polygonIntersectLine=function(e,t,r,i,a,o,s,l){for(var u,c=[],d=new Array(r.length),h=0;h<d.length/2;h++)d[2*h]=r[2*h]*o+i,d[2*h+1]=r[2*h+1]*s+a;var p;if(l>0){var f=n.expandPolygon(d,-l);p=n.joinLines(f)}else p=d;for(var v,g,y,m,h=0;h<p.length/2;h++)v=p[2*h],g=p[2*h+1],h<p.length/2-1?(y=p[2*(h+1)],m=p[2*(h+1)+1]):(y=p[0],m=p[1]),u=this.finiteLinesIntersect(e,t,i,a,v,g,y,m),0!==u.length&&c.push(u[0],u[1]);return c},n.shortenIntersection=function(e,t,r){var n=[e[0]-t[0],e[1]-t[1]],i=Math.sqrt(n[0]*n[0]+n[1]*n[1]),a=(i-r)/i;return 0>a&&(a=1e-5),[t[0]+a*n[0],t[1]+a*n[1]]},n.generateUnitNgonPointsFitToSquare=function(e,t){var r=n.generateUnitNgonPoints(e,t);return r=n.fitPolygonToSquare(r)},n.fitPolygonToSquare=function(e){for(var t,r,n=e.length/2,i=1/0,a=1/0,o=-(1/0),s=-(1/0),l=0;n>l;l++)t=e[2*l],r=e[2*l+1],i=Math.min(i,t),o=Math.max(o,t),a=Math.min(a,r),s=Math.max(s,r);for(var u=2/(o-i),c=2/(s-a),l=0;n>l;l++)t=e[2*l]=e[2*l]*u,r=e[2*l+1]=e[2*l+1]*c,i=Math.min(i,t),o=Math.max(o,t),a=Math.min(a,r),s=Math.max(s,r);if(-1>a)for(var l=0;n>l;l++)r=e[2*l+1]=e[2*l+1]+(-1-a);return e},n.generateUnitNgonPoints=function(e,t){var r=1/e*2*Math.PI,n=e%2===0?Math.PI/2+r/2:Math.PI/2;n+=t;for(var i,a,o,s=new Array(2*e),l=0;e>l;l++)i=l*r+n,a=s[2*l]=Math.cos(i),o=s[2*l+1]=Math.sin(-i);return s},n.getRoundRectangleRadius=function(e,t){return Math.min(e/4,t/4,8)},t.exports=n},{}],86:[function(e,t,r){/*!
Embeddable Minimum Strictly-Compliant Promises/A+ 1.1.1 Thenable
Copyright (c) 2013-2014 Ralf S. Engelschall (http://engelschall.com)
Licensed under The MIT License (http://opensource.org/licenses/MIT)
*/
"use strict";var n=0,i=1,a=2,o=function(e){return this instanceof o?(this.id="Thenable/1.0.7",this.state=n,this.fulfillValue=void 0,this.rejectReason=void 0,this.onFulfilled=[],this.onRejected=[],this.proxy={then:this.then.bind(this)},void("function"==typeof e&&e.call(this,this.fulfill.bind(this),this.reject.bind(this)))):new o(e)};o.prototype={fulfill:function(e){return s(this,i,"fulfillValue",e)},reject:function(e){return s(this,a,"rejectReason",e)},then:function(e,t){var r=this,n=new o;return r.onFulfilled.push(c(e,n,"fulfill")),r.onRejected.push(c(t,n,"reject")),l(r),n.proxy}};var s=function(e,t,r,i){return e.state===n&&(e.state=t,e[r]=i,l(e)),e},l=function(e){e.state===i?u(e,"onFulfilled",e.fulfillValue):e.state===a&&u(e,"onRejected",e.rejectReason)},u=function(e,t,r){if(0!==e[t].length){var n=e[t];e[t]=[];var i=function(){for(var e=0;e<n.length;e++)n[e](r)};"function"==typeof setImmediate?setImmediate(i):setTimeout(i,0)}},c=function(e,t,r){return function(n){if("function"!=typeof e)t[r].call(t,n);else{var i;try{i=e(n)}catch(a){return void t.reject(a)}d(t,i)}}},d=function(e,t){if(e===t||e.proxy===t)return void e.reject(new TypeError("cannot resolve promise with itself"));var r;if("object"==typeof t&&null!==t||"function"==typeof t)try{r=t.then}catch(n){return void e.reject(n)}if("function"!=typeof r)e.fulfill(t);else{var i=!1;try{r.call(t,function(r){i||(i=!0,r===t?e.reject(new TypeError("circular thenable chain")):d(e,r))},function(t){i||(i=!0,e.reject(t))})}catch(n){i||e.reject(n)}}};o.all=function(e){return new o(function(t,r){for(var n=new Array(e.length),i=0,a=function(r,a){n[r]=a,i++,i===e.length&&t(n)},o=0;o<e.length;o++)!function(t){var n=e[t],i=null!=n&&null!=n.then;if(i)n.then(function(e){a(t,e)},function(e){r(e)});else{var o=n;a(t,o)}}(o)})},o.resolve=function(e){return new o(function(t,r){t(e)})},o.reject=function(e){return new o(function(t,r){r(e)})},t.exports="undefined"!=typeof Promise?Promise:o},{}],87:[function(e,t,r){"use strict";var n=e("./is"),i=e("./util"),a=function(e){if(!(this instanceof a))return new a(e);var t=this;t._private={selectorText:null,invalid:!0};var r=function(){return{classes:[],colonSelectors:[],data:[],group:null,ids:[],meta:[],collection:null,filter:null,parent:null,ancestor:null,subject:null,child:null,descendant:null}};if(!e||n.string(e)&&e.match(/^\s*$/))t.length=0;else if("*"===e||"edge"===e||"node"===e)t[0]=r(),t[0].group="*"===e?e:e+"s",t[0].groupOnly=!0,t._private.invalid=!1,t._private.selectorText=e,t.length=1;else if(n.elementOrCollection(e)){var o=e.collection();t[0]=r(),t[0].collection=o,t.length=1}else if(n.fn(e))t[0]=r(),t[0].filter=e,t.length=1;else{if(!n.string(e))return void i.error("A selector must be created from a string; found "+e);var s=null,l={metaChar:"[\\!\\\"\\#\\$\\%\\&\\'\\(\\)\\*\\+\\,\\.\\/\\:\\;\\<\\=\\>\\?\\@\\[\\]\\^\\`\\{\\|\\}\\~]",comparatorOp:"=|\\!=|>|>=|<|<=|\\$=|\\^=|\\*=",boolOp:"\\?|\\!|\\^",string:'"(?:\\\\"|[^"])+"|'+"'(?:\\\\'|[^'])+'",number:i.regex.number,meta:"degree|indegree|outdegree",separator:"\\s*,\\s*",descendant:"\\s+",child:"\\s+>\\s+",subject:"\\$"};l.variable="(?:[\\w-]|(?:\\\\"+l.metaChar+"))+",l.value=l.string+"|"+l.number,l.className=l.variable,l.id=l.variable;for(var u=function(e){return e.replace(new RegExp("\\\\("+l.metaChar+")","g"),function(e,t,r,n){return t})},c=l.comparatorOp.split("|"),d=0;d<c.length;d++){var h=c[d];l.comparatorOp+="|@"+h}for(var c=l.comparatorOp.split("|"),d=0;d<c.length;d++){var h=c[d];h.indexOf("!")>=0||"="!==h&&(l.comparatorOp+="|\\!"+h)}var p=[{name:"group",query:!0,regex:"(node|edge|\\*)",populate:function(e){this.group="*"===e?e:e+"s"}},{name:"state",query:!0,regex:"(:selected|:unselected|:locked|:unlocked|:visible|:hidden|:transparent|:grabbed|:free|:removed|:inside|:grabbable|:ungrabbable|:animated|:unanimated|:selectable|:unselectable|:orphan|:nonorphan|:parent|:child|:loop|:simple|:active|:inactive|:touch|:backgrounding|:nonbackgrounding)",populate:function(e){this.colonSelectors.push(e)}},{name:"id",query:!0,regex:"\\#("+l.id+")",populate:function(e){this.ids.push(u(e))}},{name:"className",query:!0,regex:"\\.("+l.className+")",populate:function(e){this.classes.push(u(e))}},{name:"dataExists",query:!0,regex:"\\[\\s*("+l.variable+")\\s*\\]",populate:function(e){this.data.push({field:u(e)})}},{name:"dataCompare",query:!0,regex:"\\[\\s*("+l.variable+")\\s*("+l.comparatorOp+")\\s*("+l.value+")\\s*\\]",populate:function(e,t,r){var n=null!=new RegExp("^"+l.string+"$").exec(r);r=n?r.substring(1,r.length-1):parseFloat(r),this.data.push({field:u(e),operator:t,value:r})}},{name:"dataBool",query:!0,regex:"\\[\\s*("+l.boolOp+")\\s*("+l.variable+")\\s*\\]",populate:function(e,t){this.data.push({field:u(t),operator:e})}},{name:"metaCompare",query:!0,regex:"\\[\\[\\s*("+l.meta+")\\s*("+l.comparatorOp+")\\s*("+l.number+")\\s*\\]\\]",populate:function(e,t,r){this.meta.push({field:u(e),operator:t,value:parseFloat(r)})}},{name:"nextQuery",separator:!0,regex:l.separator,populate:function(){t[++d]=r(),s=null}},{name:"child",separator:!0,regex:l.child,populate:function(){var e=r();e.parent=this,e.subject=s,t[d]=e}},{name:"descendant",separator:!0,regex:l.descendant,populate:function(){var e=r();e.ancestor=this,e.subject=s,t[d]=e}},{name:"subject",modifier:!0,regex:l.subject,populate:function(){return null!=s&&this.subject!=this?(i.error("Redefinition of subject in selector `"+e+"`"),!1):(s=this,void(this.subject=this))}}];t._private.selectorText=e;var f=e,d=0,v=function(e){for(var t,r,i,a=0;a<p.length;a++){var o=p[a],s=o.name;if(!n.fn(e)||e(s,o)){var l=f.match(new RegExp("^"+o.regex));if(null!=l){r=l,t=o,i=s;var u=l[0];f=f.substring(u.length);break}}}return{expr:t,match:r,name:i}},g=function(){var e=f.match(/^\s+/);if(e){var t=e[0];f=f.substring(t.length)}};for(t[0]=r(),g();;){var y=v();if(null==y.expr)return void i.error("The selector `"+e+"`is invalid");for(var m=[],b=1;b<y.match.length;b++)m.push(y.match[b]);var x=y.expr.populate.apply(t[d],m);if(x===!1)return;if(f.match(/^\s*$/))break}t.length=d+1;for(var b=0;b<t.length;b++){var w=t[b];if(null!=w.subject){for(;w.subject!=w;)if(null!=w.parent){var E=w.parent,_=w;_.parent=null,E.child=_,w=E}else{if(null==w.ancestor){i.error("When adjusting references for the selector `"+w+"`, neither parent nor ancestor was found");break}var P=w.ancestor,S=w;S.ancestor=null,P.descendant=S,w=P}t[b]=w.subject}}}t._private.invalid=!1},o=a.prototype;o.size=function(){return this.length},o.eq=function(e){return this[e]};var s=function(e,t){var r=t._private;if(e.groupOnly)return"*"===e.group||e.group===r.group;if(null!=e.group&&"*"!=e.group&&e.group!=r.group)return!1;for(var i=t.cy(),a=!0,o=0;o<e.colonSelectors.length;o++){var l=e.colonSelectors[o];switch(l){case":selected":a=t.selected();break;case":unselected":a=!t.selected();break;case":selectable":a=t.selectable();break;case":unselectable":a=!t.selectable();break;case":locked":a=t.locked();break;case":unlocked":a=!t.locked();break;case":visible":a=t.visible();break;case":hidden":a=!t.visible();break;case":transparent":a=t.transparent();break;case":grabbed":a=t.grabbed();break;case":free":a=!t.grabbed();break;case":removed":a=t.removed();break;case":inside":a=!t.removed();break;case":grabbable":a=t.grabbable();break;case":ungrabbable":a=!t.grabbable();break;case":animated":a=t.animated();break;case":unanimated":a=!t.animated();break;case":parent":a=t.isNode()&&t.children().nonempty();break;case":child":case":nonorphan":a=t.isNode()&&t.parent().nonempty();break;case":orphan":a=t.isNode()&&t.parent().empty();break;case":loop":a=t.isEdge()&&t.data("source")===t.data("target");break;case":simple":a=t.isEdge()&&t.data("source")!==t.data("target");break;case":active":a=t.active();break;case":inactive":a=!t.active();break;case":touch":a=n.touch();break;case":backgrounding":a=t.backgrounding();break;case":nonbackgrounding":a=!t.backgrounding()}if(!a)break}if(!a)return!1;for(var u=!0,o=0;o<e.ids.length;o++){var c=e.ids[o],d=r.data.id;if(u=u&&c==d,!u)break}if(!u)return!1;for(var h=!0,o=0;o<e.classes.length;o++){var p=e.classes[o];if(h=h&&t.hasClass(p),!h)break}if(!h)return!1;var f=function(t){for(var r=!0,i=0;i<e[t.name].length;i++){var a,o=e[t.name][i],s=o.operator,l=o.value,u=o.field;if(null!=s&&null!=l){var c=t.fieldValue(u),d=n.string(c)||n.number(c)?""+c:"",h=""+l,p=!1;s.indexOf("@")>=0&&(d=d.toLowerCase(),h=h.toLowerCase(),s=s.replace("@",""),p=!0);var f=!1;s.indexOf("!")>=0&&(s=s.replace("!",""),f=!0),p&&(l=h.toLowerCase(),c=d.toLowerCase());var v=!1;switch(s){case"*=":a=d.indexOf(h)>=0;break;case"$=":a=d.indexOf(h,d.length-h.length)>=0;break;case"^=":a=0===d.indexOf(h);break;case"=":a=c===l;break;case">":v=!0,a=c>l;break;case">=":v=!0,a=c>=l;break;case"<":v=!0,a=l>c;break;case"<=":v=!0,a=l>=c;break;default:a=!1}!f||null==c&&v||(a=!a)}else if(null!=s)switch(s){case"?":a=t.fieldTruthy(u);break;case"!":a=!t.fieldTruthy(u);break;case"^":a=t.fieldUndefined(u)}else a=!t.fieldUndefined(u);if(!a){r=!1;break}}return r},v=f({name:"data",fieldValue:function(e){return r.data[e]},fieldUndefined:function(e){return void 0===r.data[e]},fieldTruthy:function(e){return!!r.data[e]}});if(!v)return!1;var g=f({name:"meta",fieldValue:function(e){return t[e]()},fieldUndefined:function(e){return null==t[e]()},fieldTruthy:function(e){return!!t[e]()}});if(!g)return!1;if(null!=e.collection){var y=e.collection.hasElementWithId(t.id());if(!y)return!1}if(null!=e.filter&&0===t.collection().filter(e.filter).size())return!1;var m=function(e,t){if(null!=e){var r=!1;if(!i.hasCompoundNodes())return!1;t=t();for(var n=0;n<t.length;n++)if(s(e,t[n])){r=!0;break}return r}return!0};return m(e.parent,function(){return t.parent()})&&m(e.ancestor,function(){return t.parents()})&&m(e.child,function(){return t.children()})?!!m(e.descendant,function(){return t.descendants()}):!1};o.filter=function(e){var t=this,r=e.cy();if(t._private.invalid)return r.collection();var n=function(e,r){for(var n=0;n<t.length;n++){var i=t[n];if(s(i,r))return!0}return!1};null==t._private.selectorText&&(n=function(){return!0});var i=e.filter(n);return i},o.matches=function(e){var t=this;if(t._private.invalid)return!1;for(var r=0;r<t.length;r++){var n=t[r];if(s(n,e))return!0}return!1},o.toString=o.selector=function(){for(var e="",t=function(e){return null==e?"":e},r=function(e){return n.string(e)?'"'+e+'"':t(e)},i=function(e){return" "+e+" "},a=function(e){var n="";e.subject===e&&(n+="$");var s=t(e.group);n+=s.substring(0,s.length-1);for(var l=0;l<e.data.length;l++){var u=e.data[l];n+=u.value?"["+u.field+i(t(u.operator))+r(u.value)+"]":"["+t(u.operator)+u.field+"]"}for(var l=0;l<e.meta.length;l++){var c=e.meta[l];n+="[["+c.field+i(t(c.operator))+r(c.value)+"]]"}for(var l=0;l<e.colonSelectors.length;l++){var d=e.colonSelectors[o];n+=d}for(var l=0;l<e.ids.length;l++){var d="#"+e.ids[o];n+=d}for(var l=0;l<e.classes.length;l++){var d="."+e.classes[l];n+=d}return null!=e.parent&&(n=a(e.parent)+" > "+n),null!=e.ancestor&&(n=a(e.ancestor)+" "+n),null!=e.child&&(n+=" > "+a(e.child)),null!=e.descendant&&(n+=" "+a(e.descendant)),n},o=0;o<this.length;o++){var s=this[o];e+=a(s),this.length>1&&o<this.length-1&&(e+=", ")}return e},t.exports=a},{"./is":83,"./util":100}],88:[function(e,t,r){"use strict";var n=e("../util"),i=e("../is"),a={};a.apply=function(e){var t=this,r=t._private;r.newStyle&&(r.contextStyles={},r.propDiffs={},t.cleanElements(e,!0));for(var n=0;n<e.length;n++){var i=e[n],a=t.getContextMeta(i),o=t.getContextStyle(a),s=t.applyContextStyle(a,o,i);t.updateTransitions(i,s.diffProps),t.updateStyleHints(i)}r.newStyle=!1},a.getPropertiesDiff=function(e,t){var r=this,n=r._private.propDiffs=r._private.propDiffs||{},i=e+"-"+t,a=n[i];if(a)return a;for(var o=[],s={},l=0;l<r.length;l++){var u=r[l],c="t"===e[l],d="t"===t[l],h=c!==d,p=u.mappedProperties.length>0;if(h||p){var f;h&&p?f=u.properties:h?f=u.properties:p&&(f=u.mappedProperties);for(var v=0;v<f.length;v++){for(var g=f[v],y=g.name,m=!1,b=l+1;b<r.length;b++){var x=r[b],w="t"===t[b];if(w&&(m=null!=x.properties[g.name]))break}s[y]||m||(s[y]=!0,o.push(y))}}}return n[i]=o,o},a.getContextMeta=function(e){var t,r=this,n="",i=e._private.styleCxtKey||"";r._private.newStyle&&(i="");for(var a=0;a<r.length;a++){var o=r[a],s=o.selector&&o.selector.matches(e);n+=s?"t":"f"}return t=r.getPropertiesDiff(i,n),e._private.styleCxtKey=n,{key:n,diffPropNames:t}},a.getContextStyle=function(e){var t=e.key,r=this,n=this._private.contextStyles=this._private.contextStyles||{};if(n[t])return n[t];for(var i={_private:{key:t}},a=0;a<r.length;a++){var o=r[a],s="t"===t[a];if(s)for(var l=0;l<o.properties.length;l++){var u=o.properties[l],c=i[u.name]=u;c.context=o}}return n[t]=i,i},a.applyContextStyle=function(e,t,r){for(var n=this,i=e.diffPropNames,a={},o=0;o<i.length;o++){var s=i[o],l=t[s],u=r.pstyle(s);if(!l){if(!u)continue;l=u.bypass?{name:s,deleteBypassed:!0}:{name:s,"delete":!0}}if(u!==l){var c=a[s]={prev:u};n.applyParsedProperty(r,l),c.next=r.pstyle(s),c.next&&c.next.bypass&&(c.next=c.next.bypassed)}}return{diffProps:a}},a.updateStyleHints=function(e){var t=e._private,r=this;if(!e.removed()){var n=!1;if("nodes"===t.group)for(var i=1;i<=r.pieBackgroundN;i++){var a=e.pstyle("pie-"+i+"-background-size").value;if(a>0){n=!0;break}}t.hasPie=n;var o=e.pstyle("text-transform").strValue,s=e.pstyle("label").strValue,l=e.pstyle("source-label").strValue,u=e.pstyle("target-label").strValue,c=e.pstyle("font-style").strValue,a=e.pstyle("font-size").pfValue+"px",d=e.pstyle("font-family").strValue,h=e.pstyle("font-weight").strValue,p=e.pstyle("text-valign").strValue,f=e.pstyle("text-valign").strValue,v=e.pstyle("text-outline-width").pfValue,g=e.pstyle("text-wrap").strValue,y=e.pstyle("text-max-width").pfValue,m=c+"$"+a+"$"+d+"$"+h+"$"+o+"$"+p+"$"+f+"$"+v+"$"+g+"$"+y;t.labelStyleKey=m,t.sourceLabelKey=m+"$"+l,t.targetLabelKey=m+"$"+u,t.labelKey=m+"$"+s,t.fontKey=c+"$"+h+"$"+a+"$"+d,t.styleKey=Date.now()}},a.applyParsedProperty=function(e,t){var r,a,o=this,s=t,l=e._private.style,u=o.types,c=o.properties[s.name].type,d=s.bypass,h=l[s.name],p=h&&h.bypass,f=e._private;if("curve-style"===t.name&&"haystack"===t.value&&e.isEdge()&&(e.isLoop()||e.source().isParent()||e.target().isParent())&&(s=t=this.parse(t.name,"bezier",d)),s["delete"])return l[s.name]=void 0,!0;if(s.deleteBypassed)return h?h.bypass?(h.bypassed=void 0,!0):!1:!0;if(s.deleteBypass)return h?h.bypass?(l[s.name]=h.bypassed,!0):!1:!0;var v=function(){n.error("Do not assign mappings to elements without corresponding data (e.g. ele `"+e.id()+"` for property `"+s.name+"` with data field `"+s.field+"`); try a `["+s.field+"]` selector to limit scope to elements with `"+s.field+"` defined")};switch(s.mapped){case u.mapData:case u.mapLayoutData:case u.mapScratch:var r,g=s.mapped===u.mapLayoutData,y=s.mapped===u.mapScratch,m=s.field.split(".");r=y||g?f.scratch:f.data;for(var b=0;b<m.length&&r;b++){var x=m[b];r=r[x]}var w;if(w=i.number(r)?(r-s.fieldMin)/(s.fieldMax-s.fieldMin):0,0>w?w=0:w>1&&(w=1),c.color){var E=s.valueMin[0],_=s.valueMax[0],P=s.valueMin[1],S=s.valueMax[1],k=s.valueMin[2],T=s.valueMax[2],D=null==s.valueMin[3]?1:s.valueMin[3],C=null==s.valueMax[3]?1:s.valueMax[3],M=[Math.round(E+(_-E)*w),Math.round(P+(S-P)*w),Math.round(k+(T-k)*w),Math.round(D+(C-D)*w)];a={bypass:s.bypass,name:s.name,value:M,strValue:"rgb("+M[0]+", "+M[1]+", "+M[2]+")"}}else{if(!c.number)return!1;var N=s.valueMin+(s.valueMax-s.valueMin)*w;a=this.parse(s.name,N,s.bypass,!0)}a||(a=this.parse(s.name,h.strValue,s.bypass,!0)),a||v(),a.mapping=s,s=a;break;case u.data:case u.layoutData:case u.scratch:var r,g=s.mapped===u.layoutData,y=s.mapped===u.scratch,m=s.field.split(".");if(r=y||g?f.scratch:f.data)for(var b=0;b<m.length;b++){var x=m[b];r=r[x]}if(a=this.parse(s.name,r,s.bypass,!0),!a){var B=h?h.strValue:"";a=this.parse(s.name,B,s.bypass,!0)}a||v(),a.mapping=s,s=a;break;case u.fn:var z=s.value,I=z(e);a=this.parse(s.name,I,s.bypass,!0),a.mapping=s,s=a;break;case void 0:break;default:return!1}return d?(p?s.bypassed=h.bypassed:s.bypassed=h,l[s.name]=s):p?h.bypassed=s:l[s.name]=s,!0},a.cleanElements=function(e,t){for(var r=this,n=r.properties,i=0;i<e.length;i++){var a=e[i];if(t)for(var o=a._private.style,s=0;s<n.length;s++){var l=n[s],u=o[l.name];u&&(u.bypass?u.bypassed=null:o[l.name]=null)}else a._private.style={}}},a.update=function(){var e=this._private.cy,t=e.mutableElements();t.updateStyle()},a.updateMappers=function(e){for(var t=this,r=0;r<e.length;r++){for(var n=e[r],i=n._private.style,a=0;a<t.properties.length;a++){var o=t.properties[a],s=i[o.name];if(s&&s.mapping){var l=s.mapping;this.applyParsedProperty(n,l)}}this.updateStyleHints(n)}},a.updateTransitions=function(e,t,r){var n=this,a=e._private,o=e.pstyle("transition-property").value,s=e.pstyle("transition-duration").pfValue,l=e.pstyle("transition-delay").pfValue;if(o.length>0&&s>0){for(var u={},c=!1,d=0;d<o.length;d++){var h=o[d],p=e.pstyle(h),f=t[h];if(f){var v,g=f.prev,y=g,m=null!=f.next?f.next:p,b=!1,x=1e-6;y&&(i.number(y.pfValue)&&i.number(m.pfValue)?(b=m.pfValue-y.pfValue,v=y.pfValue+x*b):i.number(y.value)&&i.number(m.value)?(b=m.value-y.value,v=y.value+x*b):i.array(y.value)&&i.array(m.value)&&(b=y.value[0]!==m.value[0]||y.value[1]!==m.value[1]||y.value[2]!==m.value[2],v=y.strValue),b&&(u[h]=m.strValue,this.applyBypass(e,h,v),c=!0))}}if(!c)return;a.transitioning=!0,e.stop(),l>0&&e.delay(l),e.animate({css:u},{duration:s,easing:e.pstyle("transition-timing-function").value,queue:!1,complete:function(){r||n.removeBypasses(e,o),a.transitioning=!1}})}else a.transitioning&&(e.stop(),this.removeBypasses(e,o),a.transitioning=!1)},t.exports=a},{"../is":83,"../util":100}],89:[function(e,t,r){"use strict";var n=e("../is"),i=e("../util"),a={};a.applyBypass=function(e,t,r,a){var o=this,s=[],l=!0;if("*"===t||"**"===t){if(void 0!==r)for(var u=0;u<o.properties.length;u++){var c=o.properties[u],t=c.name,d=this.parse(t,r,!0);d&&s.push(d)}}else if(n.string(t)){var d=this.parse(t,r,!0);d&&s.push(d)}else{if(!n.plainObject(t))return!1;var h=t;a=r;for(var u=0;u<o.properties.length;u++){var c=o.properties[u],t=c.name,r=h[t];if(void 0===r&&(r=h[i.dash2camel(t)]),void 0!==r){var d=this.parse(t,r,!0);d&&s.push(d)}}}if(0===s.length)return!1;for(var p=!1,u=0;u<e.length;u++){for(var f,v=e[u],g={},y=0;y<s.length;y++){var c=s[y];if(a){var m=v.pstyle(c.name);f=g[c.name]={prev:m}}p=this.applyParsedProperty(v,c)||p,a&&(f.next=v.pstyle(c.name))}p&&this.updateStyleHints(v),a&&this.updateTransitions(v,g,l)}return p},a.overrideBypass=function(e,t,r){t=i.camel2dash(t);for(var n=0;n<e.length;n++){var a=e[n],o=a._private.style[t],s=this.properties[t].type,l=s.color,u=s.mutiple;o&&o.bypass?(o.value=r,null!=o.pfValue&&(o.pfValue=r),l?o.strValue="rgb("+r.join(",")+")":u?o.strValue=r.join(" "):o.strValue=""+r):this.applyBypass(a,t,r)}},a.removeAllBypasses=function(e,t){return this.removeBypasses(e,this.propertyNames,t)},a.removeBypasses=function(e,t,r){for(var n=!0,i=0;i<e.length;i++){for(var a=e[i],o={},s=0;s<t.length;s++){var l=t[s],u=this.properties[l],c=a.pstyle(u.name);if(c&&c.bypass){var d="",h=this.parse(l,d,!0),p=o[u.name]={prev:c};this.applyParsedProperty(a,h),p.next=a.pstyle(u.name)}}this.updateStyleHints(a),r&&this.updateTransitions(a,o,n)}},t.exports=a},{"../is":83,"../util":100}],90:[function(e,t,r){"use strict";var n=e("../window"),i={};i.getEmSizeInPixels=function(){var e=this.containerCss("font-size");return null!=e?parseFloat(e):1},i.containerCss=function(e){var t=this._private.cy,r=t.container();return n&&r&&n.getComputedStyle?n.getComputedStyle(r).getPropertyValue(e):void 0},t.exports=i},{"../window":107}],91:[function(e,t,r){"use strict";var n=e("../util"),i=e("../is"),a={};a.getRenderedStyle=function(e){return this.getRawStyle(e,!0)},a.getRawStyle=function(e,t){var r=this,e=e[0];if(e){for(var i={},a=0;a<r.properties.length;a++){var o=r.properties[a],s=r.getStylePropertyValue(e,o.name,t);s&&(i[o.name]=s,i[n.dash2camel(o.name)]=s)}return i}},a.getStylePropertyValue=function(e,t,r){var n=this,e=e[0];if(e){var i=n.properties[t];i.alias&&(i=i.pointsTo);var a=i.type,o=e.pstyle(i.name),s=e.cy().zoom();if(o){var l=o.units?a.implicitUnits||"px":null,u=l?[].concat(o.pfValue).map(function(e){return e*(r?s:1)+l}).join(" "):o.strValue;return u}}},a.getAnimationStartStyle=function(e,t){for(var r={},n=0;n<t.length;n++){var a=t[n],o=a.name,s=e.pstyle(o);void 0!==s&&(s=i.plainObject(s)?this.parse(o,s.strValue):this.parse(o,s)),s&&(r[o]=s)}return r},a.getPropsList=function(e){var t=this,r=[],i=e,a=t.properties;if(i)for(var o=Object.keys(i),s=0;s<o.length;s++){var l=o[s],u=i[l],c=a[l]||a[n.camel2dash(l)],d=this.parse(c.name,u);r.push(d)}return r},t.exports=a},{"../is":83,"../util":100}],92:[function(e,t,r){"use strict";var n=e("../is"),i=e("../util"),a=e("../selector"),o=function(e){return this instanceof o?n.core(e)?(this._private={cy:e,coreStyle:{}},this.length=0,void this.resetToDefault()):void i.error("A style must have a core reference"):new o(e)},s=o.prototype;s.instanceString=function(){return"style"},s.clear=function(){for(var e=0;e<this.length;e++)this[e]=void 0;this.length=0;var t=this._private;return t.newStyle=!0,this},s.resetToDefault=function(){return this.clear(),this.addDefaultStylesheet(),this},s.core=function(){return this._private.coreStyle},s.selector=function(e){var t="core"===e?null:new a(e),r=this.length++;return this[r]={selector:t,properties:[],mappedProperties:[],index:r},this},s.css=function(){var e=this,t=arguments;switch(t.length){case 1:for(var r=t[0],n=0;n<e.properties.length;n++){var a=e.properties[n],o=r[a.name];void 0===o&&(o=r[i.dash2camel(a.name)]),void 0!==o&&this.cssRule(a.name,o)}break;case 2:this.cssRule(t[0],t[1])}return this},s.style=s.css,s.cssRule=function(e,t){var r=this.parse(e,t);if(r){var n=this.length-1;this[n].properties.push(r),this[n].properties[r.name]=r,r.name.match(/pie-(\d+)-background-size/)&&r.value&&(this._private.hasPie=!0),r.mapped&&this[n].mappedProperties.push(r);var i=!this[n].selector;i&&(this._private.coreStyle[r.name]=r)}return this},o.fromJson=function(e,t){var r=new o(e);return r.fromJson(t),r},o.fromString=function(e,t){return new o(e).fromString(t)},[e("./apply"),e("./bypass"),e("./container"),e("./get-for-ele"),e("./json"),e("./string-sheet"),e("./properties"),e("./parse")].forEach(function(e){i.extend(s,e)}),o.types=s.types,o.properties=s.properties,t.exports=o},{"../is":83,"../selector":87,"../util":100,"./apply":88,"./bypass":89,"./container":90,"./get-for-ele":91,"./json":93,"./parse":94,"./properties":95,"./string-sheet":96}],93:[function(e,t,r){"use strict";var n={};n.applyFromJson=function(e){for(var t=this,r=0;r<e.length;r++){var n=e[r],i=n.selector,a=n.style||n.css,o=Object.keys(a);t.selector(i);for(var s=0;s<o.length;s++){var l=o[s],u=a[l];t.css(l,u)}}return t},n.fromJson=function(e){var t=this;return t.resetToDefault(),t.applyFromJson(e),t},n.json=function(){for(var e=[],t=this.defaultLength;t<this.length;t++){for(var r=this[t],n=r.selector,i=r.properties,a={},o=0;o<i.length;o++){var s=i[o];a[s.name]=s.strValue}e.push({selector:n?n.toString():"core",style:a})}return e},t.exports=n},{}],94:[function(e,t,r){"use strict";var n=e("../util"),i=e("../is"),a=e("../math"),o={};o.parse=function(e,t,r,a){var o=this;if(i.fn(t))return o.parseImpl(e,t,r,a);var s,l=[e,t,r,a].join("$"),u=o.propCache=o.propCache||{};return(s=u[l])||(s=u[l]=o.parseImpl(e,t,r,a)),s=n.copy(s),s&&(s.value=n.copy(s.value)),s};var s=function(e,t,r,o){var s=this;e=n.camel2dash(e);var l=s.properties[e],u=t,c=s.types;if(!l)return null;if(void 0===t||null===t)return null;l.alias&&(l=l.pointsTo,e=l.name);var d=i.string(t);d&&(t=t.trim());var h=l.type;if(!h)return null;if(r&&(""===t||null===t))return{name:e,value:t,bypass:!0,deleteBypass:!0};if(i.fn(t))return{name:e,value:t,strValue:"fn",mapped:c.fn,bypass:r};var p,f,v,g,y,m;if(!d||o);else{if((p=new RegExp(c.data.regex).exec(t))||(v=new RegExp(c.layoutData.regex).exec(t))||(y=new RegExp(c.scratch.regex).exec(t))){if(r)return!1;var b;return b=p?c.data:v?c.layoutData:c.scratch,p=p||v||y,{name:e,value:p,strValue:""+t,mapped:b,field:p[1],bypass:r}}if((f=new RegExp(c.mapData.regex).exec(t))||(g=new RegExp(c.mapLayoutData.regex).exec(t))||(m=new RegExp(c.mapScratch.regex).exec(t))){if(r)return!1;if(h.multiple)return!1;var b;if(b=f?c.mapData:g?c.mapLayoutData:c.mapScratch,f=f||g||m,!h.color&&!h.number)return!1;var x=this.parse(e,f[4]);if(!x||x.mapped)return!1;var w=this.parse(e,f[5]);if(!w||w.mapped)return!1;if(x.value===w.value)return!1;if(h.color){var E=x.value,_=w.value,P=!(E[0]!==_[0]||E[1]!==_[1]||E[2]!==_[2]||E[3]!==_[3]&&(null!=E[3]&&1!==E[3]||null!=_[3]&&1!==_[3]));if(P)return!1}return{name:e,value:f,strValue:""+t,mapped:b,field:f[1],fieldMin:parseFloat(f[2]),fieldMax:parseFloat(f[3]),valueMin:x.value,valueMax:w.value,bypass:r}}}if(h.multiple&&"multiple"!==o){var S;if(S=d?t.split(/\s+/):i.array(t)?t:[t],h.evenMultiple&&S.length%2!==0)return null;var k=S.map(function(t){var n=s.parse(e,t,r,"multiple");return null!=n.pfValue?n.pfValue:n.value});return{name:e,value:k,pfValue:k,strValue:k.join(" "),bypass:r,units:h.number&&!h.unitless?h.implicitUnits||"px":void 0}}var T=function(){for(var n=0;n<h.enums.length;n++){var i=h.enums[n];if(i===t)return{name:e,value:t,strValue:""+t,bypass:r}}return null};if(h.number){var D,C="px";if(h.units&&(D=h.units),h.implicitUnits&&(C=h.implicitUnits),!h.unitless)if(d){var M="px|em"+(h.allowPercent?"|\\%":"");D&&(M=D);var N=t.match("^("+n.regex.number+")("+M+")?$");N&&(t=N[1],D=N[2]||C)}else D&&!h.implicitUnits||(D=C);if(t=parseFloat(t),isNaN(t)&&void 0===h.enums)return null;if(isNaN(t)&&void 0!==h.enums)return t=u,T();if(h.integer&&!i.integer(t))return null;if(void 0!==h.min&&t<h.min||void 0!==h.max&&t>h.max)return null;var B={name:e,value:t,strValue:""+t+(D?D:""),units:D,bypass:r};return h.unitless||"px"!==D&&"em"!==D?B.pfValue=t:B.pfValue="px"!==D&&D?this.getEmSizeInPixels()*t:t,"ms"!==D&&"s"!==D||(B.pfValue="ms"===D?t:1e3*t),"deg"!==D&&"rad"!==D||(B.pfValue="rad"===D?t:a.deg2rad(t)),B}if(h.propList){var z=[],I=""+t;if("none"===I);else{for(var L=I.split(","),O=0;O<L.length;O++){var A=L[O].trim();s.properties[A]&&z.push(A)}if(0===z.length)return null}return{name:e,value:z,strValue:0===z.length?"none":z.join(", "),bypass:r}}if(h.color){var R=n.color2tuple(t);return R?{name:e,value:R,strValue:""+t,bypass:r,roundValue:!0}:null}if(h.regex||h.regexes){if(h.enums){var q=T();if(q)return q}for(var V=h.regexes?h.regexes:[h.regex],O=0;O<V.length;O++){var F=new RegExp(V[O]),j=F.exec(t);if(j)return{name:e,value:j,strValue:""+t,bypass:r}}return null}return h.string?{name:e,value:""+t,strValue:""+t,bypass:r}:h.enums?T():null};o.parseImpl=s,t.exports=o},{"../is":83,"../math":85,"../util":100}],95:[function(e,t,r){"use strict";var n=e("../util"),i={};!function(){var e=n.regex.number,t=n.regex.rgbaNoBackRefs,r=n.regex.hslaNoBackRefs,a=n.regex.hex3,o=n.regex.hex6,s=function(e){return"^"+e+"\\s*\\(\\s*([\\w\\.]+)\\s*\\)$"},l=function(n){var i=e+"|\\w+|"+t+"|"+r+"|"+a+"|"+o;return"^"+n+"\\s*\\(([\\w\\.]+)\\s*\\,\\s*("+e+")\\s*\\,\\s*("+e+")\\s*,\\s*("+i+")\\s*\\,\\s*("+i+")\\)$"};i.types={time:{number:!0,min:0,units:"s|ms",implicitUnits:"ms"},percent:{number:!0,min:0,max:100,units:"%",implicitUnits:"%"},zeroOneNumber:{number:!0,min:0,max:1,unitless:!0},nOneOneNumber:{number:!0,min:-1,max:1,unitless:!0},nonNegativeInt:{number:!0,min:0,integer:!0,unitless:!0},position:{enums:["parent","origin"]},nodeSize:{number:!0,min:0,enums:["label"]},number:{number:!0,unitless:!0},numbers:{number:!0,unitless:!0,multiple:!0},size:{number:!0,min:0},bidirectionalSize:{number:!0},bidirectionalSizes:{number:!0,multiple:!0},bgSize:{number:!0,min:0,allowPercent:!0},bgWH:{number:!0,min:0,allowPercent:!0,enums:["auto"]},bgPos:{number:!0,allowPercent:!0},bgRepeat:{enums:["repeat","repeat-x","repeat-y","no-repeat"]},bgFit:{enums:["none","contain","cover"]},bgCrossOrigin:{enums:["anonymous","use-credentials"]},bgClip:{enums:["none","node"]},color:{color:!0},bool:{enums:["yes","no"]},lineStyle:{enums:["solid","dotted","dashed"]},borderStyle:{enums:["solid","dotted","dashed","double"]},curveStyle:{enums:["bezier","unbundled-bezier","haystack","segments"]},fontFamily:{regex:'^([\\w- \\"]+(?:\\s*,\\s*[\\w- \\"]+)*)$'},fontVariant:{enums:["small-caps","normal"]},fontStyle:{enums:["italic","normal","oblique"]},fontWeight:{enums:["normal","bold","bolder","lighter","100","200","300","400","500","600","800","900",100,200,300,400,500,600,700,800,900]},textDecoration:{enums:["none","underline","overline","line-through"]},textTransform:{enums:["none","uppercase","lowercase"]},textWrap:{enums:["none","wrap"]},textBackgroundShape:{enums:["rectangle","roundrectangle"]},nodeShape:{enums:["rectangle","roundrectangle","ellipse","triangle","square","pentagon","hexagon","heptagon","octagon","star","diamond","vee","rhomboid","polygon"]},compoundIncludeLabels:{enums:["include","exclude"]},arrowShape:{enums:["tee","triangle","triangle-tee","triangle-backcurve","half-triangle-overshot","vee","square","circle","diamond","none"]},arrowFill:{enums:["filled","hollow"]},display:{enums:["element","none"]},visibility:{enums:["hidden","visible"]},valign:{enums:["top","center","bottom"]},halign:{enums:["left","center","right"]},text:{string:!0},data:{mapping:!0,regex:s("data")},layoutData:{mapping:!0,regex:s("layoutData")},scratch:{mapping:!0,regex:s("scratch")},mapData:{mapping:!0,regex:l("mapData")},mapLayoutData:{mapping:!0,regex:l("mapLayoutData")},mapScratch:{mapping:!0,regex:l("mapScratch")},fn:{mapping:!0,fn:!0},url:{regex:"url\\s*\\(\\s*['\"]?(.+?)['\"]?\\s*\\)|none|(.+)$"},propList:{propList:!0},angle:{number:!0,units:"deg|rad",implicitUnits:"rad"},textRotation:{number:!0,units:"deg|rad",implicitUnits:"rad",enums:["none","autorotate"]},polygonPointList:{number:!0,multiple:!0,evenMultiple:!0,min:-1,max:1,unitless:!0},edgeDistances:{enums:["intersection","node-position"]},easing:{regexes:["^(spring)\\s*\\(\\s*("+e+")\\s*,\\s*("+e+")\\s*\\)$","^(cubic-bezier)\\s*\\(\\s*("+e+")\\s*,\\s*("+e+")\\s*,\\s*("+e+")\\s*,\\s*("+e+")\\s*\\)$"],enums:["linear","ease","ease-in","ease-out","ease-in-out","ease-in-sine","ease-out-sine","ease-in-out-sine","ease-in-quad","ease-out-quad","ease-in-out-quad","ease-in-cubic","ease-out-cubic","ease-in-out-cubic","ease-in-quart","ease-out-quart","ease-in-out-quart","ease-in-quint","ease-out-quint","ease-in-out-quint","ease-in-expo","ease-out-expo","ease-in-out-expo","ease-in-circ","ease-out-circ","ease-in-out-circ"]}};var u=i.types,c=i.properties=[{name:"label",type:u.text},{name:"text-rotation",type:u.textRotation},{name:"text-margin-x",type:u.bidirectionalSize},{name:"text-margin-y",type:u.bidirectionalSize},{name:"source-label",type:u.text},{name:"source-text-rotation",type:u.textRotation},{name:"source-text-margin-x",type:u.bidirectionalSize},{name:"source-text-margin-y",type:u.bidirectionalSize},{name:"source-text-offset",type:u.size},{name:"target-label",type:u.text},{name:"target-text-rotation",type:u.textRotation},{name:"target-text-margin-x",type:u.bidirectionalSize},{name:"target-text-margin-y",type:u.bidirectionalSize},{name:"target-text-offset",type:u.size},{name:"text-valign",type:u.valign},{name:"text-halign",type:u.halign},{name:"color",type:u.color},{name:"text-outline-color",type:u.color},{name:"text-outline-width",type:u.size},{name:"text-outline-opacity",type:u.zeroOneNumber},{name:"text-opacity",type:u.zeroOneNumber},{name:"text-background-color",type:u.color},{name:"text-background-margin",type:u.size},{name:"text-background-opacity",type:u.zeroOneNumber},{name:"text-border-opacity",type:u.zeroOneNumber},{name:"text-border-color",type:u.color},{name:"text-border-width",type:u.size},{name:"text-border-style",type:u.borderStyle},{name:"text-background-shape",type:u.textBackgroundShape},{name:"text-transform",type:u.textTransform},{name:"text-wrap",type:u.textWrap},{name:"text-max-width",type:u.size},{name:"text-events",type:u.bool},{name:"font-family",type:u.fontFamily},{name:"font-style",type:u.fontStyle},{name:"font-weight",
type:u.fontWeight},{name:"font-size",type:u.size},{name:"min-zoomed-font-size",type:u.size},{name:"events",type:u.bool},{name:"display",type:u.display},{name:"visibility",type:u.visibility},{name:"opacity",type:u.zeroOneNumber},{name:"z-index",type:u.nonNegativeInt},{name:"overlay-padding",type:u.size},{name:"overlay-color",type:u.color},{name:"overlay-opacity",type:u.zeroOneNumber},{name:"shadow-blur",type:u.size},{name:"shadow-color",type:u.color},{name:"shadow-opacity",type:u.zeroOneNumber},{name:"shadow-offset-x",type:u.bidirectionalSize},{name:"shadow-offset-y",type:u.bidirectionalSize},{name:"text-shadow-blur",type:u.size},{name:"text-shadow-color",type:u.color},{name:"text-shadow-opacity",type:u.zeroOneNumber},{name:"text-shadow-offset-x",type:u.bidirectionalSize},{name:"text-shadow-offset-y",type:u.bidirectionalSize},{name:"transition-property",type:u.propList},{name:"transition-duration",type:u.time},{name:"transition-delay",type:u.time},{name:"transition-timing-function",type:u.easing},{name:"height",type:u.nodeSize},{name:"width",type:u.nodeSize},{name:"shape",type:u.nodeShape},{name:"shape-polygon-points",type:u.polygonPointList},{name:"background-color",type:u.color},{name:"background-opacity",type:u.zeroOneNumber},{name:"background-blacken",type:u.nOneOneNumber},{name:"padding",type:u.size},{name:"border-color",type:u.color},{name:"border-opacity",type:u.zeroOneNumber},{name:"border-width",type:u.size},{name:"border-style",type:u.borderStyle},{name:"background-image",type:u.url},{name:"background-image-crossorigin",type:u.bgCrossOrigin},{name:"background-image-opacity",type:u.zeroOneNumber},{name:"background-position-x",type:u.bgPos},{name:"background-position-y",type:u.bgPos},{name:"background-repeat",type:u.bgRepeat},{name:"background-fit",type:u.bgFit},{name:"background-clip",type:u.bgClip},{name:"background-width",type:u.bgWH},{name:"background-height",type:u.bgWH},{name:"position",type:u.position},{name:"compound-sizing-wrt-labels",type:u.compoundIncludeLabels},{name:"line-style",type:u.lineStyle},{name:"line-color",type:u.color},{name:"curve-style",type:u.curveStyle},{name:"haystack-radius",type:u.zeroOneNumber},{name:"control-point-step-size",type:u.size},{name:"control-point-distances",type:u.bidirectionalSizes},{name:"control-point-weights",type:u.numbers},{name:"segment-distances",type:u.bidirectionalSizes},{name:"segment-weights",type:u.numbers},{name:"edge-distances",type:u.edgeDistances},{name:"selection-box-color",type:u.color},{name:"selection-box-opacity",type:u.zeroOneNumber},{name:"selection-box-border-color",type:u.color},{name:"selection-box-border-width",type:u.size},{name:"active-bg-color",type:u.color},{name:"active-bg-opacity",type:u.zeroOneNumber},{name:"active-bg-size",type:u.size},{name:"outside-texture-bg-color",type:u.color},{name:"outside-texture-bg-opacity",type:u.zeroOneNumber}],d=i.aliases=[{name:"content",pointsTo:"label"},{name:"control-point-distance",pointsTo:"control-point-distances"},{name:"control-point-weight",pointsTo:"control-point-weights"},{name:"edge-text-rotation",pointsTo:"text-rotation"},{name:"padding-left",pointsTo:"padding"},{name:"padding-right",pointsTo:"padding"},{name:"padding-top",pointsTo:"padding"},{name:"padding-bottom",pointsTo:"padding"}];i.pieBackgroundN=16,c.push({name:"pie-size",type:u.bgSize});for(var h=1;h<=i.pieBackgroundN;h++)c.push({name:"pie-"+h+"-background-color",type:u.color}),c.push({name:"pie-"+h+"-background-size",type:u.percent}),c.push({name:"pie-"+h+"-background-opacity",type:u.zeroOneNumber});var p=i.arrowPrefixes=["source","mid-source","target","mid-target"];[{name:"arrow-shape",type:u.arrowShape},{name:"arrow-color",type:u.color},{name:"arrow-fill",type:u.arrowFill}].forEach(function(e){p.forEach(function(t){var r=t+"-"+e.name,n=e.type;c.push({name:r,type:n})})},{}),i.propertyNames=c.map(function(e){return e.name});for(var h=0;h<c.length;h++){var f=c[h];c[f.name]=f}for(var h=0;h<d.length;h++){var v=d[h],g=c[v.pointsTo],y={name:v.name,alias:!0,pointsTo:g};c.push(y),c[v.name]=y}}(),i.getDefaultProperty=function(e){return this.getDefaultProperties()[e]},i.getDefaultProperties=n.memoize(function(){for(var e=n.extend({events:"yes","text-events":"no","text-valign":"top","text-halign":"center",color:"#000","text-outline-color":"#000","text-outline-width":0,"text-outline-opacity":1,"text-opacity":1,"text-decoration":"none","text-transform":"none","text-wrap":"none","text-max-width":9999,"text-background-color":"#000","text-background-opacity":0,"text-background-margin":0,"text-border-opacity":0,"text-border-width":0,"text-border-style":"solid","text-border-color":"#000","text-background-shape":"rectangle","font-family":"Helvetica Neue, Helvetica, sans-serif","font-style":"normal","font-weight":"normal","font-size":16,"min-zoomed-font-size":0,"text-rotation":"none","source-text-rotation":"none","target-text-rotation":"none",visibility:"visible",display:"element",opacity:1,"z-index":0,label:"","text-margin-x":0,"text-margin-y":0,"source-label":"","source-text-offset":0,"source-text-margin-x":0,"source-text-margin-y":0,"target-label":"","target-text-offset":0,"target-text-margin-x":0,"target-text-margin-y":0,"overlay-opacity":0,"overlay-color":"#000","overlay-padding":10,"shadow-opacity":0,"shadow-color":"#000","shadow-blur":10,"shadow-offset-x":0,"shadow-offset-y":0,"text-shadow-opacity":0,"text-shadow-color":"#000","text-shadow-blur":5,"text-shadow-offset-x":0,"text-shadow-offset-y":0,"transition-property":"none","transition-duration":0,"transition-delay":0,"transition-timing-function":"linear","background-blacken":0,"background-color":"#999","background-opacity":1,"background-image":"none","background-image-crossorigin":"anonymous","background-image-opacity":1,"background-position-x":"50%","background-position-y":"50%","background-repeat":"no-repeat","background-fit":"none","background-clip":"node","background-width":"auto","background-height":"auto","border-color":"#000","border-opacity":1,"border-width":0,"border-style":"solid",height:30,width:30,shape:"ellipse","shape-polygon-points":"-1, -1,   1, -1,   1, 1,   -1, 1",padding:0,position:"origin","compound-sizing-wrt-labels":"include"},{"pie-size":"100%"},[{name:"pie-{{i}}-background-color",value:"black"},{name:"pie-{{i}}-background-size",value:"0%"},{name:"pie-{{i}}-background-opacity",value:1}].reduce(function(e,t){for(var r=1;r<=i.pieBackgroundN;r++){var n=t.name.replace("{{i}}",r),a=t.value;e[n]=a}return e},{}),{"line-style":"solid","line-color":"#999","control-point-step-size":40,"control-point-weights":.5,"segment-weights":.5,"segment-distances":20,"edge-distances":"intersection","curve-style":"bezier","haystack-radius":0},[{name:"arrow-shape",value:"none"},{name:"arrow-color",value:"#999"},{name:"arrow-fill",value:"filled"}].reduce(function(e,t){return i.arrowPrefixes.forEach(function(r){var n=r+"-"+t.name,i=t.value;e[n]=i}),e},{})),t={},r=0;r<this.properties.length;r++){var a=this.properties[r];if(!a.pointsTo){var o=a.name,s=e[o],l=this.parse(o,s);t[o]=l}}return t}),i.addDefaultStylesheet=function(){this.selector("$node > node").css({shape:"rectangle",padding:10,"background-color":"#eee","border-color":"#ccc","border-width":1}).selector("edge").css({width:3,"curve-style":"haystack"}).selector(":selected").css({"background-color":"#0169D9","line-color":"#0169D9","source-arrow-color":"#0169D9","target-arrow-color":"#0169D9","mid-source-arrow-color":"#0169D9","mid-target-arrow-color":"#0169D9"}).selector("node:parent:selected").css({"background-color":"#CCE1F9","border-color":"#aec8e5"}).selector(":active").css({"overlay-color":"black","overlay-padding":10,"overlay-opacity":.25}).selector("core").css({"selection-box-color":"#ddd","selection-box-opacity":.65,"selection-box-border-color":"#aaa","selection-box-border-width":1,"active-bg-color":"black","active-bg-opacity":.15,"active-bg-size":30,"outside-texture-bg-color":"#000","outside-texture-bg-opacity":.125}),this.defaultLength=this.length},t.exports=i},{"../util":100}],96:[function(e,t,r){"use strict";var n=e("../util"),i=e("../selector"),a={};a.applyFromString=function(e){function t(){c=c.length>a.length?c.substr(a.length):""}function r(){o=o.length>s.length?o.substr(s.length):""}var a,o,s,l=this,u=this,c=""+e;for(c=c.replace(/[\/][*](\s|.)+?[*][\/]/g,"");;){var d=c.match(/^\s*$/);if(d)break;var h=c.match(/^\s*((?:.|\s)+?)\s*\{((?:.|\s)+?)\}/);if(!h){n.error("Halting stylesheet parsing: String stylesheet contains more to parse but no selector and block found in: "+c);break}a=h[0];var p=h[1];if("core"!==p){var f=new i(p);if(f._private.invalid){n.error("Skipping parsing of block: Invalid selector found in string stylesheet: "+p),t();continue}}var v=h[2],g=!1;o=v;for(var y=[];;){var d=o.match(/^\s*$/);if(d)break;var m=o.match(/^\s*(.+?)\s*:\s*(.+?)\s*;/);if(!m){n.error("Skipping parsing of block: Invalid formatting of style property and value definitions found in:"+v),g=!0;break}s=m[0];var b=m[1],x=m[2],w=l.properties[b];if(w){var E=u.parse(b,x);E?(y.push({name:b,val:x}),r()):(n.error("Skipping property: Invalid property definition in: "+s),r())}else n.error("Skipping property: Invalid property name in: "+s),r()}if(g){t();break}u.selector(p);for(var _=0;_<y.length;_++){var w=y[_];u.css(w.name,w.val)}t()}return u},a.fromString=function(e){var t=this;return t.resetToDefault(),t.applyFromString(e),t},t.exports=a},{"../selector":87,"../util":100}],97:[function(e,t,r){"use strict";var n=e("./is"),i=e("./util"),a=e("./style"),o=function(){return this instanceof o?void(this.length=0):new o},s=o.prototype;s.instanceString=function(){return"stylesheet"},s.selector=function(e){var t=this.length++;return this[t]={selector:e,properties:[]},this},s.css=function(e,t){var r=this.length-1;if(n.string(e))this[r].properties.push({name:e,value:t});else if(n.plainObject(e))for(var o=e,s=0;s<a.properties.length;s++){var l=a.properties[s],u=o[l.name];if(void 0===u&&(u=o[i.dash2camel(l.name)]),void 0!==u){var e=l.name,t=u;this[r].properties.push({name:e,value:t})}}return this},s.style=s.css,s.generateStyle=function(e){for(var t=new a(e),r=0;r<this.length;r++){var n=this[r],i=n.selector,o=n.properties;t.selector(i);for(var s=0;s<o.length;s++){var l=o[s];t.css(l.name,l.value)}}return t},t.exports=o},{"./is":83,"./style":92,"./util":100}],98:[function(_dereq_,module,exports){/*! Weaver licensed under MIT (https://tldrlegal.com/license/mit-license), copyright Max Franz */
"use strict";var window=_dereq_("./window"),util=_dereq_("./util"),Promise=_dereq_("./promise"),Event=_dereq_("./event"),define=_dereq_("./define"),is=_dereq_("./is"),Thread=function(e){if(!(this instanceof Thread))return new Thread(e);var t=this._private={requires:[],files:[],queue:null,pass:[],disabled:!1};is.plainObject(e)&&null!=e.disabled&&(t.disabled=!!e.disabled)},thdfn=Thread.prototype,stringifyFieldVal=function(e){var t=is.fn(e)?e.toString():"JSON.parse('"+JSON.stringify(e)+"')";return t},fnAsRequire=function(e){var t,r;is.object(e)&&e.fn?(t=fnAs(e.fn,e.name),r=e.name,e=e.fn):is.fn(e)?(t=e.toString(),r=e.name):is.string(e)?t=e:is.object(e)&&(t=e.proto?"":e.name+" = {};",r=e.name,e=e.obj),t+="\n";var n=function(e,r){if(e.prototype){var n=!1;for(var i in e.prototype){n=!0;break}n&&(t+=fnAsRequire({name:r,obj:e,proto:!0},e))}};if(e.prototype&&null!=r)for(var i in e.prototype){var a="",o=e.prototype[i],s=stringifyFieldVal(o),l=r+".prototype."+i;a+=l+" = "+s+";\n",a&&(t+=a),n(o,l)}if(!is.string(e))for(var i in e){var u="";if(e.hasOwnProperty(i)){var o=e[i],s=stringifyFieldVal(o),l=r+'["'+i+'"]';u+=l+" = "+s+";\n"}u&&(t+=u),n(o,l)}return t},isPathStr=function(e){return is.string(e)&&e.match(/\.js$/)};util.extend(thdfn,{instanceString:function(){return"thread"},require:function(e,t){var r=this._private.requires;if(isPathStr(e))return this._private.files.push(e),this;if(t)e=is.fn(e)?{name:t,fn:e}:{name:t,obj:e};else if(is.fn(e)){if(!e.name)throw'The function name could not be automatically determined.  Use thread.require( someFunction, "someFunction" )';e={name:e.name,fn:e}}return r.push(e),this},pass:function(e){return this._private.pass.push(e),this},run:function(fn,pass){var self=this,_p=this._private;if(pass=pass||_p.pass.shift(),_p.stopped)throw"Attempted to run a stopped thread!  Start a new thread or do not stop the existing thread and reuse it.";if(_p.running)return _p.queue=_p.queue.then(function(){return self.run(fn,pass)});var useWW=null!=window&&!_p.disabled,useNode=!window&&"undefined"!=typeof module&&!_p.disabled;self.trigger("run");var runP=new Promise(function(resolve,reject){_p.running=!0;var threadTechAlreadyExists=_p.ran,fnImplStr=is.string(fn)?fn:fn.toString(),fnStr="\n"+_p.requires.map(function(e){return fnAsRequire(e)}).concat(_p.files.map(function(e){if(useWW){var t=function(e){return e.match(/^\.\//)||e.match(/^\.\./)?window.location.origin+window.location.pathname+e:e.match(/^\//)?window.location.origin+"/"+e:e};return'importScripts("'+t(e)+'");'}if(useNode)return'eval( require("fs").readFileSync("'+e+'", { encoding: "utf8" }) );';throw"External file `"+e+"` can not be required without any threading technology."})).concat(["( function(){","var ret = ("+fnImplStr+")("+JSON.stringify(pass)+");","if( ret !== undefined ){ resolve(ret); }","} )()\n"]).join("\n");if(_p.requires=[],_p.files=[],useWW){var fnBlob,fnUrl;if(!threadTechAlreadyExists){var fnPre=fnStr+"";fnStr=["function _ref_(o){ return eval(o); };","function broadcast(m){ return message(m); };","function message(m){ postMessage(m); };","function listen(fn){",'  self.addEventListener("message", function(m){ ','    if( typeof m === "object" && (m.data.$$eval || m.data === "$$start") ){',"    } else { ","      fn( m.data );","    }","  });","};",'self.addEventListener("message", function(m){  if( m.data.$$eval ){ eval( m.data.$$eval ); }  });',"function resolve(v){ postMessage({ $$resolve: v }); };","function reject(v){ postMessage({ $$reject: v }); };"].join("\n"),fnStr+=fnPre,fnBlob=new Blob([fnStr],{type:"application/javascript"}),fnUrl=window.URL.createObjectURL(fnBlob)}var ww=_p.webworker=_p.webworker||new Worker(fnUrl);threadTechAlreadyExists&&ww.postMessage({$$eval:fnStr});var cb;ww.addEventListener("message",cb=function(e){var t=is.object(e)&&is.object(e.data);t&&"$$resolve"in e.data?(ww.removeEventListener("message",cb),resolve(e.data.$$resolve)):t&&"$$reject"in e.data?(ww.removeEventListener("message",cb),reject(e.data.$$reject)):self.trigger(new Event(e,{type:"message",message:e.data}))},!1),threadTechAlreadyExists||ww.postMessage("$$start")}else if(useNode){_p.child||(_p.child=_dereq_("child_process").fork(_dereq_("path").join(__dirname,"thread-node-fork")));var child=_p.child,cb;child.on("message",cb=function(e){is.object(e)&&"$$resolve"in e?(child.removeListener("message",cb),resolve(e.$$resolve)):is.object(e)&&"$$reject"in e?(child.removeListener("message",cb),reject(e.$$reject)):self.trigger(new Event({},{type:"message",message:e}))}),child.send({$$eval:fnStr})}else{var promiseResolve=resolve,promiseReject=reject,timer=_p.timer=_p.timer||{listeners:[],exec:function(){fnStr=["function _ref_(o){ return eval(o); };","function broadcast(m){ return message(m); };",'function message(m){ self.trigger( new Event({}, { type: "message", message: m }) ); };',"function listen(fn){ timer.listeners.push( fn ); };","function resolve(v){ promiseResolve(v); };","function reject(v){ promiseReject(v); };"].join("\n")+fnStr,eval(fnStr)},message:function(e){for(var t=timer.listeners,r=0;r<t.length;r++){var n=t[r];n(e)}}};timer.exec()}}).then(function(e){return _p.running=!1,_p.ran=!0,self.trigger("ran"),e});return null==_p.queue&&(_p.queue=runP),runP},message:function(e){var t=this._private;return t.webworker&&t.webworker.postMessage(e),t.child&&t.child.send(e),t.timer&&t.timer.message(e),this},stop:function(){var e=this._private;return e.webworker&&e.webworker.terminate(),e.child&&e.child.kill(),e.timer,e.stopped=!0,this.trigger("stop")},stopped:function(){return this._private.stopped}});var fnAs=function(e,t){var r=e.toString();return r=r.replace(/function\s*?\S*?\s*?\(/,"function "+t+"(")},defineFnal=function(e){return e=e||{},function(t,r){var n=fnAs(t,"_$_$_"+e.name);return this.require(n),this.run(["function( data ){","  var origResolve = resolve;","  var res = [];","  ","  resolve = function( val ){","    res.push( val );","  };","  ","  var ret = data."+e.name+"( _$_$_"+e.name+(arguments.length>1?", "+JSON.stringify(r):"")+" );","  ","  resolve = origResolve;","  resolve( res.length > 0 ? res : ret );","}"].join("\n"))}};util.extend(thdfn,{reduce:defineFnal({name:"reduce"}),reduceRight:defineFnal({name:"reduceRight"}),map:defineFnal({name:"map"})});var fn=thdfn;fn.promise=fn.run,fn.terminate=fn.halt=fn.stop,fn.include=fn.require,util.extend(thdfn,{on:define.on(),one:define.on({unbindSelfOnTrigger:!0}),off:define.off(),trigger:define.trigger()}),define.eventAliasesOn(thdfn),module.exports=Thread},{"./define":44,"./event":45,"./is":83,"./promise":86,"./util":100,"./window":107,child_process:void 0,path:void 0}],99:[function(e,t,r){"use strict";var n=e("../is");t.exports={hex2tuple:function(e){if((4===e.length||7===e.length)&&"#"===e[0]){var t,r,n,i=4===e.length,a=16;return i?(t=parseInt(e[1]+e[1],a),r=parseInt(e[2]+e[2],a),n=parseInt(e[3]+e[3],a)):(t=parseInt(e[1]+e[2],a),r=parseInt(e[3]+e[4],a),n=parseInt(e[5]+e[6],a)),[t,r,n]}},hsl2tuple:function(e){function t(e,t,r){return 0>r&&(r+=1),r>1&&(r-=1),1/6>r?e+6*(t-e)*r:.5>r?t:2/3>r?e+(t-e)*(2/3-r)*6:e}var r,n,i,a,o,s,l,u,c=new RegExp("^"+this.regex.hsla+"$").exec(e);if(c){if(n=parseInt(c[1]),0>n?n=(360- -1*n%360)%360:n>360&&(n%=360),n/=360,i=parseFloat(c[2]),0>i||i>100)return;if(i/=100,a=parseFloat(c[3]),0>a||a>100)return;if(a/=100,o=c[4],void 0!==o&&(o=parseFloat(o),0>o||o>1))return;if(0===i)s=l=u=Math.round(255*a);else{var d=.5>a?a*(1+i):a+i-a*i,h=2*a-d;s=Math.round(255*t(h,d,n+1/3)),l=Math.round(255*t(h,d,n)),u=Math.round(255*t(h,d,n-1/3))}r=[s,l,u,o]}return r},rgb2tuple:function(e){var t,r=new RegExp("^"+this.regex.rgba+"$").exec(e);if(r){t=[];for(var n=[],i=1;3>=i;i++){var a=r[i];if("%"===a[a.length-1]&&(n[i]=!0),a=parseFloat(a),n[i]&&(a=a/100*255),0>a||a>255)return;t.push(Math.floor(a))}var o=n[1]||n[2]||n[3],s=n[1]&&n[2]&&n[3];if(o&&!s)return;var l=r[4];if(void 0!==l){if(l=parseFloat(l),0>l||l>1)return;t.push(l)}}return t},colorname2tuple:function(e){return this.colors[e.toLowerCase()]},color2tuple:function(e){return(n.array(e)?e:null)||this.colorname2tuple(e)||this.hex2tuple(e)||this.rgb2tuple(e)||this.hsl2tuple(e)},colors:{transparent:[0,0,0,0],aliceblue:[240,248,255],antiquewhite:[250,235,215],aqua:[0,255,255],aquamarine:[127,255,212],azure:[240,255,255],beige:[245,245,220],bisque:[255,228,196],black:[0,0,0],blanchedalmond:[255,235,205],blue:[0,0,255],blueviolet:[138,43,226],brown:[165,42,42],burlywood:[222,184,135],cadetblue:[95,158,160],chartreuse:[127,255,0],chocolate:[210,105,30],coral:[255,127,80],cornflowerblue:[100,149,237],cornsilk:[255,248,220],crimson:[220,20,60],cyan:[0,255,255],darkblue:[0,0,139],darkcyan:[0,139,139],darkgoldenrod:[184,134,11],darkgray:[169,169,169],darkgreen:[0,100,0],darkgrey:[169,169,169],darkkhaki:[189,183,107],darkmagenta:[139,0,139],darkolivegreen:[85,107,47],darkorange:[255,140,0],darkorchid:[153,50,204],darkred:[139,0,0],darksalmon:[233,150,122],darkseagreen:[143,188,143],darkslateblue:[72,61,139],darkslategray:[47,79,79],darkslategrey:[47,79,79],darkturquoise:[0,206,209],darkviolet:[148,0,211],deeppink:[255,20,147],deepskyblue:[0,191,255],dimgray:[105,105,105],dimgrey:[105,105,105],dodgerblue:[30,144,255],firebrick:[178,34,34],floralwhite:[255,250,240],forestgreen:[34,139,34],fuchsia:[255,0,255],gainsboro:[220,220,220],ghostwhite:[248,248,255],gold:[255,215,0],goldenrod:[218,165,32],gray:[128,128,128],grey:[128,128,128],green:[0,128,0],greenyellow:[173,255,47],honeydew:[240,255,240],hotpink:[255,105,180],indianred:[205,92,92],indigo:[75,0,130],ivory:[255,255,240],khaki:[240,230,140],lavender:[230,230,250],lavenderblush:[255,240,245],lawngreen:[124,252,0],lemonchiffon:[255,250,205],lightblue:[173,216,230],lightcoral:[240,128,128],lightcyan:[224,255,255],lightgoldenrodyellow:[250,250,210],lightgray:[211,211,211],lightgreen:[144,238,144],lightgrey:[211,211,211],lightpink:[255,182,193],lightsalmon:[255,160,122],lightseagreen:[32,178,170],lightskyblue:[135,206,250],lightslategray:[119,136,153],lightslategrey:[119,136,153],lightsteelblue:[176,196,222],lightyellow:[255,255,224],lime:[0,255,0],limegreen:[50,205,50],linen:[250,240,230],magenta:[255,0,255],maroon:[128,0,0],mediumaquamarine:[102,205,170],mediumblue:[0,0,205],mediumorchid:[186,85,211],mediumpurple:[147,112,219],mediumseagreen:[60,179,113],mediumslateblue:[123,104,238],mediumspringgreen:[0,250,154],mediumturquoise:[72,209,204],mediumvioletred:[199,21,133],midnightblue:[25,25,112],mintcream:[245,255,250],mistyrose:[255,228,225],moccasin:[255,228,181],navajowhite:[255,222,173],navy:[0,0,128],oldlace:[253,245,230],olive:[128,128,0],olivedrab:[107,142,35],orange:[255,165,0],orangered:[255,69,0],orchid:[218,112,214],palegoldenrod:[238,232,170],palegreen:[152,251,152],paleturquoise:[175,238,238],palevioletred:[219,112,147],papayawhip:[255,239,213],peachpuff:[255,218,185],peru:[205,133,63],pink:[255,192,203],plum:[221,160,221],powderblue:[176,224,230],purple:[128,0,128],red:[255,0,0],rosybrown:[188,143,143],royalblue:[65,105,225],saddlebrown:[139,69,19],salmon:[250,128,114],sandybrown:[244,164,96],seagreen:[46,139,87],seashell:[255,245,238],sienna:[160,82,45],silver:[192,192,192],skyblue:[135,206,235],slateblue:[106,90,205],slategray:[112,128,144],slategrey:[112,128,144],snow:[255,250,250],springgreen:[0,255,127],steelblue:[70,130,180],tan:[210,180,140],teal:[0,128,128],thistle:[216,191,216],tomato:[255,99,71],turquoise:[64,224,208],violet:[238,130,238],wheat:[245,222,179],white:[255,255,255],whitesmoke:[245,245,245],yellow:[255,255,0],yellowgreen:[154,205,50]}}},{"../is":83}],100:[function(e,t,r){"use strict";var n=e("../is"),i=e("../math"),a={trueify:function(){return!0},falsify:function(){return!1},zeroify:function(){return 0},noop:function(){},error:function(e){console.error?(console.error.apply(console,arguments),console.trace&&console.trace()):(console.log.apply(console,arguments),console.trace&&console.trace())},clone:function(e){return this.extend({},e)},copy:function(e){return null==e?e:n.array(e)?e.slice():n.plainObject(e)?this.clone(e):e},uuid:function(e,t){for(t=e="";e++<36;t+=51*e&52?(15^e?8^Math.random()*(20^e?16:4):4).toString(16):"-");return t}};a.makeBoundingBox=i.makeBoundingBox.bind(i),a._staticEmptyObject={},a.staticEmptyObject=function(){return a._staticEmptyObject},a.extend=null!=Object.assign?Object.assign:function(e){for(var t=arguments,r=1;r<t.length;r++){var n=t[r];if(n)for(var i=Object.keys(n),a=0;a<i.length;a++){var o=i[a];e[o]=n[o]}}return e},a["default"]=function(e,t){return void 0===e?t:e},a.removeFromArray=function(e,t,r){for(var n=e.length;n>=0&&(e[n]!==t||(e.splice(n,1),r));n--);},a.clearArray=function(e){e.splice(0,e.length)},a.getPrefixedProperty=function(e,t,r){return r&&(t=this.prependCamel(r,t)),e[t]},a.setPrefixedProperty=function(e,t,r,n){r&&(t=this.prependCamel(r,t)),e[t]=n},[e("./colors"),e("./maps"),{memoize:e("./memoize")},e("./regex"),e("./strings"),e("./timing")].forEach(function(e){a.extend(a,e)}),t.exports=a},{"../is":83,"../math":85,"./colors":99,"./maps":101,"./memoize":102,"./regex":103,"./strings":104,"./timing":105}],101:[function(e,t,r){"use strict";var n=e("../is");t.exports={mapEmpty:function(e){var t=!0;return null!=e?0===Object.keys(e).length:t},pushMap:function(e){var t=this.getMap(e);null==t?this.setMap(this.extend({},e,{value:[e.value]})):t.push(e.value)},setMap:function(e){for(var t,r=e.map,i=e.keys,a=i.length,o=0;a>o;o++){var t=i[o];n.plainObject(t)&&this.error("Tried to set map with object key"),o<i.length-1?(null==r[t]&&(r[t]={}),r=r[t]):r[t]=e.value}},getMap:function(e){for(var t=e.map,r=e.keys,i=r.length,a=0;i>a;a++){var o=r[a];if(n.plainObject(o)&&this.error("Tried to get map with object key"),t=t[o],null==t)return t}return t},deleteMap:function(e){for(var t=e.map,r=e.keys,i=r.length,a=e.keepChildren,o=0;i>o;o++){var s=r[o];n.plainObject(s)&&this.error("Tried to delete map with object key");var l=o===e.keys.length-1;if(l)if(a)for(var u=Object.keys(t),c=0;c<u.length;c++){var d=u[c];a[d]||(t[d]=void 0)}else t[s]=void 0;else t=t[s]}}}},{"../is":83}],102:[function(e,t,r){"use strict";t.exports=function(e,t){t||(t=function(){if(1===arguments.length)return arguments[0];if(0===arguments.length)return"undefined";for(var e=[],t=0;t<arguments.length;t++)e.push(arguments[t]);return e.join("$")});var r=function(){var n,i=this,a=arguments,o=t.apply(i,a),s=r.cache;return(n=s[o])||(n=s[o]=e.apply(i,a)),n};return r.cache={},r}},{}],103:[function(e,t,r){"use strict";var n="(?:[-+]?(?:(?:\\d+|\\d*\\.\\d+)(?:[Ee][+-]?\\d+)?))",i="rgb[a]?\\(("+n+"[%]?)\\s*,\\s*("+n+"[%]?)\\s*,\\s*("+n+"[%]?)(?:\\s*,\\s*("+n+"))?\\)",a="rgb[a]?\\((?:"+n+"[%]?)\\s*,\\s*(?:"+n+"[%]?)\\s*,\\s*(?:"+n+"[%]?)(?:\\s*,\\s*(?:"+n+"))?\\)",o="hsl[a]?\\(("+n+")\\s*,\\s*("+n+"[%])\\s*,\\s*("+n+"[%])(?:\\s*,\\s*("+n+"))?\\)",s="hsl[a]?\\((?:"+n+")\\s*,\\s*(?:"+n+"[%])\\s*,\\s*(?:"+n+"[%])(?:\\s*,\\s*(?:"+n+"))?\\)",l="\\#[0-9a-fA-F]{3}",u="\\#[0-9a-fA-F]{6}";t.exports={regex:{number:n,rgba:i,rgbaNoBackRefs:a,hsla:o,hslaNoBackRefs:s,hex3:l,hex6:u}}},{}],104:[function(e,t,r){"use strict";var n=e("./memoize"),i=e("../is");t.exports={camel2dash:n(function(e){return e.replace(/([A-Z])/g,function(e){return"-"+e.toLowerCase()})}),dash2camel:n(function(e){return e.replace(/(-\w)/g,function(e){return e[1].toUpperCase()})}),prependCamel:n(function(e,t){return e+t[0].toUpperCase()+t.substring(1)},function(e,t){return e+"$"+t}),capitalize:function(e){return i.emptyString(e)?e:e.charAt(0).toUpperCase()+e.substring(1)}}},{"../is":83,"./memoize":102}],105:[function(e,t,r){"use strict";var n=e("../window"),i=e("../is"),a=n?n.performance:null,o={},s=n?function(){return n.requestAnimationFrame?function(e){n.requestAnimationFrame(e)}:n.mozRequestAnimationFrame?function(e){n.mozRequestAnimationFrame(e)}:n.webkitRequestAnimationFrame?function(e){n.webkitRequestAnimationFrame(e)}:n.msRequestAnimationFrame?function(e){n.msRequestAnimationFrame(e)}:void 0}():function(e){e&&setTimeout(function(){e(l())},1e3/60)};o.requestAnimationFrame=function(e){s(e)};var l=a&&a.now?function(){return a.now()}:function(){return Date.now()};o.performanceNow=l,o.throttle=function(e,t,r){var n=!0,a=!0;return r===!1?n=!1:i.plainObject(r)&&(n="leading"in r?r.leading:n,a="trailing"in r?r.trailing:a),r=r||{},r.leading=n,r.maxWait=t,r.trailing=a,o.debounce(e,t,r)},o.now=function(){return Date.now()},o.debounce=function(e,t,r){var n,a,o,s,l,u,c,d=this,h=0,p=!1,f=!0;if(i.fn(e)){if(t=Math.max(0,t)||0,r===!0){var v=!0;f=!1}else i.plainObject(r)&&(v=r.leading,p="maxWait"in r&&(Math.max(t,r.maxWait)||0),f="trailing"in r?r.trailing:f);var g=function(){var r=t-(d.now()-s);if(0>=r){a&&clearTimeout(a);var i=c;a=u=c=void 0,i&&(h=d.now(),o=e.apply(l,n),u||a||(n=l=null))}else u=setTimeout(g,r)},y=function(){u&&clearTimeout(u),a=u=c=void 0,(f||p!==t)&&(h=d.now(),o=e.apply(l,n),u||a||(n=l=null))};return function(){if(n=arguments,s=d.now(),l=this,c=f&&(u||!v),p===!1)var r=v&&!u;else{a||v||(h=s);var i=p-(s-h),m=0>=i;m?(a&&(a=clearTimeout(a)),h=s,o=e.apply(l,n)):a||(a=setTimeout(y,i))}return m&&u?u=clearTimeout(u):u||t===p||(u=setTimeout(g,t)),r&&(m=!0,o=e.apply(l,n)),!m||u||a||(n=l=null),o}}},t.exports=o},{"../is":83,"../window":107}],106:[function(e,t,r){t.exports="2.7.15"},{}],107:[function(e,t,r){t.exports="undefined"==typeof window?null:window},{}]},{},[82])(82)});
