# Supplementary material for: Graph T–T (V1.0Beta), a program for embedding and visualizing periodic graphs in 3D Euclidean space
Source: Acta Crystallogr A Found Adv. 2024 Apr 29;80(Pt 3):282–92. doi: 10.1107/S2053273324002523 (PMC11067947; doi:10.1107/S2053273324002523)
Supplement: Supplementary file 2 [file a-80-00282-sup2.zip › graphtt.github.io-main/distinctColors.js]

var distinctColors =  {
    goodRed: "#e6194b",
    goodGreen: "#3cb44b",
    goodYellow:"#ffe119",
    goodBlue:"#0082c8",
    goodOrange: "#f58231",
    goodPurple: "#911eb4",
    goodCyan: "#46f0f0",
    goodMagenta: "#f032e6",
    goodLime: "#d2f53c",
    goodPink: "#fabebe",
    goodTeal: "#008080",
    goodLavender: "#e6beff",
    goodBrown:"#aa6e28",
    goodBeige: "#fffac8",
    goodMaron: "#800000",
    goodMint: "#aaffc3",
    goodOlive: "#808000",
    goodCoral: "#ffd8b1",
    goodNavy: "#000080",
    goodGrey: "#808080",
    crimson: "#dc143c",
    cyan: "#00ffff",
    darkblue: "#00008b",
    darkcyan: "#008b8b",
    darkgoldenrod: "#b8860b",
    darkgray: "#a9a9a9",
    darkgreen: "#006400",
    darkgrey: "#a9a9a9",
    darkkhaki: "#bdb76b",
    darkmagenta: "#8b008b",
    darkolivegreen: "#556b2f",
    darkorange: "#ff8c00",
    darkorchid: "#9932cc",
    darkred: "#8b0000",
    darksalmon: "#e9967a",
    darkseagreen: "#8fbc8f",
    darkslateblue: "#483d8b",
    darkslategray: "#2f4f4f",
    darkslategrey: "#2f4f4f",
    darkturquoise: "#00ced1",
    darkviolet: "#9400d3",
    deeppink: "#ff1493",
    deepskyblue: "#00bfff",
    dimgray: "#696969",
    dimgrey: "#696969",
    dodgerblue: "#1e90ff",
    firebrick: "#b22222",
    floralwhite: "#fffaf0",
    forestgreen: "#228b22",
    gainsboro: "#dcdcdc",
    ghostwhite: "#f8f8ff",
    gold: "#ffd700",
    goldenrod: "#daa520",
    greenyellow: "#adff2f",
    grey: "#808080",
    honeydew: "#f0fff0",
    hotpink: "#ff69b4",
    indianred: "#cd5c5c",
    indigo: "#4b0082",
    ivory: "#fffff0",
    khaki: "#f0e68c",
    lavender: "#e6e6fa",
    lavenderblush: "#fff0f5",
    lawngreen: "#7cfc00",
    lemonchiffon: "#fffacd",
    lightblue: "#add8e6",
    lightcoral: "#f08080",
    lightcyan: "#e0ffff",
    lightgoldenrodyellow: "#fafad2",
    lightgray: "#d3d3d3",
    lightgreen: "#90ee90",
    lightgrey: "#d3d3d3",
    lightpink: "#ffb6c1",
    lightsalmon: "#ffa07a",
    lightseagreen: "#20b2aa",
    lightskyblue: "#87cefa",
    lightslategray: "#778899",
    lightslategrey: "#778899",
    lightsteelblue: "#b0c4de",
    lightyellow: "#ffffe0",
    limegreen: "#32cd32",
    linen: "#faf0e6",
    magenta: "#ff00ff",
    mediumaquamarine: "#66cdaa",
    mediumblue: "#0000cd",
    mediumorchid: "#ba55d3",
    mediumpurple: "#9370db",
    mediumseagreen: "#3cb371",
    mediumslateblue: "#7b68ee",
    mediumspringgreen: "#00fa9a",
    mediumturquoise: "#48d1cc",
    mediumvioletred: "#c71585",
    midnightblue: "#191970",
    mintcream: "#f5fffa",
    mistyrose: "#ffe4e1",
    moccasin: "#ffe4b5",
    navajowhite: "#ffdead",
    oldlace: "#fdf5e6",
    olivedrab: "#6b8e23",
    orange: "#ffa500",
    orangered: "#ff4500",
    orchid: "#da70d6",
    palegoldenrod: "#eee8aa",
    palegreen: "#98fb98",
    paleturquoise: "#afeeee",
    palevioletred: "#db7093",
    papayawhip: "#ffefd5",
    peachpuff: "#ffdab9",
    peru: "#cd853f",
    pink: "#ffc0cb",
    plum: "#dda0dd",
    powderblue: "#b0e0e6",
    rebeccapurple: "#663399",
    rosybrown: "#bc8f8f",
    royalblue: "#4169e1",
    saddlebrown: "#8b4513",
    salmon: "#fa8072",
    sandybrown: "#f4a460",
    seagreen: "#2e8b57",
    seashell: "#fff5ee",
    sienna: "#a0522d",
    skyblue: "#87ceeb",
    slateblue: "#6a5acd",
    slategray: "#708090",
    slategrey: "#708090",
    snow: "#fffafa",
    springgreen: "#00ff7f",
    steelblue: "#4682b4",
    tan: "#d2b48c",
    thistle: "#d8bfd8",
    tomato: "#ff6347",
    turquoise: "#40e0d0",
    violet: "#ee82ee",
    wheat: "#f5deb3",
    whitesmoke: "#f5f5f5",
    yellowgreen: "#9acd32",
    aliceblue: "#f0f8ff",
    antiquewhite: "#faebd7",
    aquamarine: "#7fffd4",
    azure: "#f0ffff",
    beige: "#f5f5dc",
    bisque: "#ffe4c4",
    blanchedalmond: "#ffebcd"
};
