# Supplementary material for: Graph T–T (V1.0Beta), a program for embedding and visualizing periodic graphs in 3D Euclidean space
Source: Acta Crystallogr A Found Adv. 2024 Apr 29;80(Pt 3):282–92. doi: 10.1107/S2053273324002523 (PMC11067947; doi:10.1107/S2053273324002523)
Supplement: Supplementary file 2 [file a-80-00282-sup2.zip › graphtt.github.io-main/gulpfile.js]

var gulp = require('gulp');
var sass = require('gulp-sass');
var browserSync = require('browser-sync').create();
var header = require('gulp-header');
var cleanCSS = require('gulp-clean-css');
var rename = require("gulp-rename");
var uglify = require('gulp-uglify');
var pkg = require('./package.json');

// Set the banner content
var banner = ['/*!\n',
    ' * Start Bootstrap - <%= pkg.title %> v<%= pkg.version %> (<%= pkg.homepage %>)\n',
    ' * Copyright 2013-' + (new Date()).getFullYear(), ' <%= pkg.author %>\n',
    ' * Licensed under <%= pkg.license %> (https://github.com/BlackrockDigital/<%= pkg.name %>/blob/master/LICENSE)\n',
    ' */\n',
    ''
].join('');

// Compiles SCSS files from /scss into /css
gulp.task('sass', function() {
    return gulp.src('scss/sb-admin.scss')
        .pipe(sass())
        .pipe(header(banner, { pkg: pkg }))
        .pipe(gulp.dest('css'))
        .pipe(browserSync.reload({
            stream: true
        }))
});

// Minify compiled CSS
gulp.task('minify-css', ['sass'], function() {
    return gulp.src('css/sb-admin.css')
        .pipe(cleanCSS({ compatibility: 'ie8' }))
        .pipe(rename({ suffix: '.min' }))
        .pipe(gulp.dest('css'))
        .pipe(browserSync.reload({
            stream: true
        }))
});

// Minify custom JS
gulp.task('minify-js', function() {
    return gulp.src('js/sb-admin.js')
        .pipe(uglify())
        .pipe(header(banner, { pkg: pkg }))
        .pipe(rename({ suffix: '.min' }))
        .pipe(gulp.dest('js'))
        .pipe(browserSync.reload({
            stream: true
        }))
});

// Copy vendor files from /node_modules into /vendor
// NOTE: requires `npm install` before running!
gulp.task('copy', function() {
    gulp.src(['node_modules/bootstrap/dist/**/*', '!**/npm.js', '!**/bootstrap-theme.*', '!**/*.map'])
        .pipe(gulp.dest('vendor/bootstrap'))

    gulp.src(['node_modules/jquery/dist/jquery.js', 'node_modules/jquery/dist/jquery.min.js'])
        .pipe(gulp.dest('vendor/jquery'))

    gulp.src(['node_modules/tether/dist/js/*.js'])
        .pipe(gulp.dest('vendor/tether'))

    gulp.src(['node_modules/jquery.easing/*.js'])
        .pipe(gulp.dest('vendor/jquery-easing'))

    gulp.src([
            'node_modules/font-awesome/**',
            '!node_modules/font-awesome/**/*.map',
            '!node_modules/font-awesome/.npmignore',
            '!node_modules/font-awesome/*.txt',
            '!node_modules/font-awesome/*.md',
            '!node_modules/font-awesome/*.json'
        ])
        .pipe(gulp.dest('vendor/font-awesome'))

    gulp.src(['node_modules/chart.js/dist/*.js'])
        .pipe(gulp.dest('vendor/chart.js'))

    gulp.src([
            'node_modules/datatables.net/js/*.js',
            'node_modules/datatables.net-bs4/js/*.js',
            'node_modules/datatables.net-bs4/css/*.css'
        ])
        .pipe(gulp.dest('vendor/datatables/'))
})

// Default task
gulp.task('default', ['sass', 'minify-css', 'minify-js', 'copy']);

// Configure the browserSync task
gulp.task('browserSync', function() {
    browserSync.init({
        server: {
            baseDir: ''
        },
    })
})

// Dev task with browserSync
gulp.task('dev', ['browserSync', 'sass', 'minify-css', 'minify-js'], function() {
    gulp.watch('scss/*.scss', ['sass']);
    gulp.watch('css/*.css', ['minify-css']);
    gulp.watch('js/*.js', ['minify-js']);
    // Reloads the browser whenever HTML or JS files change
    gulp.watch('*.html', browserSync.reload);
    gulp.watch('js/**/*.js', browserSync.reload);
});
