# Supplementary material for: Graph T–T (V1.0Beta), a program for embedding and visualizing periodic graphs in 3D Euclidean space
Source: Acta Crystallogr A Found Adv. 2024 Apr 29;80(Pt 3):282–92. doi: 10.1107/S2053273324002523 (PMC11067947; doi:10.1107/S2053273324002523)
Supplement: Supplementary file 2 [file a-80-00282-sup2.zip › graphtt.github.io-main/index.js]

//var serverAddr = "http://127.0.0.1:2342/";
var serverAddr = "http://0.0.0.0:2342/";
// var serverAddr = "http://csc.inf-ra.uni-jena.de:80/";
var nodeId = 0;
var cy; //cytoscape object
var selectedNode;
var uuid = guid();
var directed = 'triangle', undirected = 'none';
//var parallels = [];
var report_results;

var original_data = {};
//  $.get(serverAddr + 'graphs/')
//  .done(function (data)


{
    original_data = data;

    var categoriesSelect = $('#categories1');
    var generatorSelect = $('#gens');

    var category_generators = {};
    data.graphs.forEach(function (d) {
        if (category_generators[d.category] == undefined) {
            category_generators[d.category] = [];
            category_generators[d.category].push(d.name);
        } else {
            category_generators[d.category].push(d.name);
        }
        original_data[d.name] = { desc: d.desc, props: d.properties };
    });

    Object.keys(category_generators).forEach(function (d) {
        categoriesSelect.append('<option>' + d + '</option>');
        //            category_generators[d].forEach(function(cg) {
        //                generatorSelect.append('<option>' + cg + '</option>');
        //            });
    });

    categoriesSelect.on('change', function () {
        var category = getSelectedCategory1();
        generatorSelect.empty();
        category_generators[category].forEach(function (cg) {
            generatorSelect.append('<option>' + cg + '</option>');
        });
        generatorSelect.html(generatorSelect.find('option').sort(function (x, y) {
            return $(x).text() > $(y).text() ? 1 : -1;
        }));
    });

    generatorSelect.on('change', function () {
        var category = getSelectedGenerator();
        var keys = "", vals = "";
        original_data[category].props.forEach(function (d) {
            var propNamesTypes = d.split(":");
            keys += propNamesTypes[0] + ", ";
            vals += propNamesTypes[2] + ", ";
        });
        keys = keys.substr(0, keys.length - 2);
        vals = vals.substr(0, vals.length - 2);
        $('#props_keys').html(keys);
        $('#props_vals').val(vals);

        var desc = original_data[category].desc;
        $('#tooltiptext').html(desc);
        var linkName = category;
        var ind = category.indexOf("Generator");
        if (ind != -1) linkName = category.substr(0, ind);
        ind = category.indexOf("Graph");
        if (ind == -1) linkName += "Graph";
        linkName += ".html";
        $('#gen_link').attr('href', 'http://mathworld.wolfram.com/' + linkName);
    });

    var reportsSelect = $('#reports');
    var reportCategories = $('#reportCategories');

    var category_reports = {};
    data.reports.forEach(function (d) {
        if (category_reports[d.category] == undefined) {
            category_reports[d.category] = [];
            category_reports[d.category].push(d.name);
        } else {
            category_reports[d.category].push(d.name);
        }
        original_data[d.name] = { desc: d.desc, props: d.properties };
    });

    Object.keys(category_reports).forEach(function (d) {
        reportCategories.append('<option>' + d + '</option>');
        //            category_generators[d].forEach(function(cg) {
        //                generatorSelect.append('<option>' + cg + '</option>');
        //            });
    });

    reportCategories.on('change', function () {
        reportsSelect.empty();
        category_reports[getSelectedReportCategory()].forEach(function (d) {
            reportsSelect.append('<option>' + d + '</option>');
        });
        reportsSelect.html(reportsSelect.find('option').sort(function (x, y) {
            return $(x).text() > $(y).text() ? 1 : -1;
        }));
    });

    reportsSelect.on('change', function () {
        var report = getSelectedReport();
        var props = $('#reportProps');
        props.empty();
        var keys = "", vals = "";
        original_data[report].props.forEach(function (d) {
            var propNamesTypes = d.split(":");
            keys += propNamesTypes[0] + ", "; vals += propNamesTypes[2] + ", ";
        });
        keys = keys.substr(0, keys.length - 2);
        vals = vals.substr(0, vals.length - 2);
        if (keys == "") props.append("No parameters<br/>");
        else props.append('<span id="reportPropsKeys">' + keys + '</span>: ' +
            '<input id="reportPropsVals"' + 'name="' + keys + '"' + ' value="' + vals + '">');

        var desc = original_data[report].desc;
        $('#tooltiptextReport').html(desc);
    });

    var algorithmsSelect = $('#graphAlgorithms');
    data.algorithms.forEach(function (d) {
        algorithmsSelect.append('<option>' + d.name + '</option>');
        original_data[d.name] = { desc: d.desc, props: d.properties };
    });

    algorithmsSelect.html(algorithmsSelect.find('option').sort(function (x, y) {
        return $(x).text() > $(y).text() ? 1 : -1;
    }));

    var actionsSelect = $('#graphActions');
    data.actions.forEach(function (d) {
        actionsSelect.append('<option>' + d.name + '</option>');
        original_data[d.name] = { desc: d.desc, props: d.properties };
    });

    actionsSelect.on('change', function () {
        var action = getSelectedGraphAction();
        var props = $('#graphActionsProps');
        props.empty();
        var keys = "", vals = "";
        original_data[action].props.forEach(function (d) {
            var propNamesTypes = d.split(":");
            keys += propNamesTypes[0] + ", "; vals += propNamesTypes[1] + ", ";
        });
        keys = keys.substr(0, keys.length - 2);
        vals = vals.substr(0, vals.length - 2);
        if (keys == "") props.append("No parameters<br/>");
        else props.append('<span id="graphActionPropsKeys">' + keys + '</span>: ' +
            '<input id="graphActionPropsVals"' + 'name="' + keys + '"' + ' value="' + vals + '">');

        var desc = original_data[action].desc;
        $('#tooltiptextGraphAction').html(desc);
    });
}


// $.get(serverAddr + 'mats/')
//     .done(function (data) {
//         data.forEach(function (d) {
//             $('#existing_mat').append("<option>" + d + "</option>");
//         });
//     });

function graphAction() {
    var actionProps = "";
    $('#graphActionsProps').children('input').each(function (i, item) {
        actionProps += item.name + ":" + item.value + "-"
    });
    if (actionProps == "") {
        actionProps = "no";
    }
    $.get(serverAddr + 'action/'
        + $('#graphActions').find('option:selected').text() + "--"
        + ($('#props_keys').html() + ":" + $('#props_vals').val()) + "--"
        + ($('#reportPropsKeys').html() + ":" + $('#reportPropsVals').val())
        + "--" + uuid)
        .done(function (data) {

        })
        .fail(function (jqXHR, textStatus, errorThrown) {
            alert(errorThrown);
        });
}

function graphAlgorithm(status) {
    var type = $('#graphType').find('option:selected').text();
    jQuery.ajax({
        url: 'http://0.0.0.0:2342/add', type: 'POST', contentType: 'application/json',
        data: JSON.stringify({
            "type": "algorithm",
            "name": $('#graphAlgorithms').find('option:selected').text(),
            "graph": $('#gens').find('option:selected').text(),
            "uuid": uuid,
            //            "propsKeys": $('#reportPropsKeys').html(),
            //            "propsVals": $('#reportPropsVals').val(),
            "directed": type,
            "status": status
        }),
        dataType: 'json'
    })
        //
        // $.get(serverAddr + 'report/'
        //     + $('#categories').find('option:selected').text() + "--"
        //     + $('#reports').find('option:selected').text() + "--"
        //     + ($('#props_keys').html() + ":" + $('#props_vals').val()) + "--"
        //     + ($('#reportPropsKeys').html() + ":" + $('#reportPropsVals').val())
        //     + "--" + uuid)
        .done(function (data) {
            var arr = data.steps;
            if (status == 'load_algorithm') {
                for (var stepCounter = 0; stepCounter < arr.length; stepCounter++) {
                    stepMessage = arr[stepCounter].split("+++");
                    if (stepMessage[0].indexOf('RequestVertex') != -1) {
                        status += "rv";
                    }
                }
            } else {
                var id = null;
                function myMove(data) {
                    var stepCounter = 0;
                    clearInterval(id);
                    id = setInterval(frame, 1000);
                    function frame() {
                        if (stepCounter == arr.length - 1) {
                            clearInterval(id);
                        } else {
                            if (arr[stepCounter].indexOf("Step") == -1) return;
                            stepMessage = arr[stepCounter].split("+++");
                            tmp = stepMessage[0].replace("<br/>", "").replace("Step==", "");
                            if (tmp.length > 1)
                                $("#algResults").html($("#algResults").html() + tmp + "\n\n");
                            var colors = stepMessage[2].split(',');
                            var edge_colors = stepMessage[4].split(',');
                            stepCounter++;
                            for (i = 0; i < colors.length - 1; i++) {
                                cy.nodes('[id = "' + i + '"]').style('background-color', distinctColors[Object.keys(distinctColors)[colors[i]]]);
                            }
                            for (i = 0; i < edge_colors.length - 1; i++) {
                                cy.edges('[id = "' + i + '"]').style('color', distinctColors[Object.keys(distinctColors)[edge_colors[i]]]);
                            }
                        }
                    }
                }
                myMove(data);
            }

            return;
            report_results = data;
            if (data.titles != undefined) {
                $('#reportResults').html(JSON.stringify(data));
                var titles = data.titles.substr(1, data.titles.indexOf("]") - 1);
                var tts = titles.split(",");
                var builtHTML = "<table class='fixed_headers'><thead><tr>";
                tts.forEach(function (t) {
                    builtHTML += "<th>" + t + "</th>";
                });
                var results = JSON.parse(data.results);
                builtHTML += "</tr></thead><tbody>";
                results.forEach(function (row) {
                    builtHTML += "<tr>";
                    row.forEach(function (col) {
                        builtHTML += "<td>" + col + "</td>";
                    })
                    builtHTML += "</tr>";
                });
                builtHTML += "</tr></tbody></table>";
                $('#results-body').html(builtHTML);
            } else {
                var res = "";
                Object.keys(data).forEach(function (t) {
                    res += t + ":" + JSON.stringify(data[t]) + ",";
                });
                res = res.substr(0, res.length - 1);
                $('#reportResults').html(res);
                $('#results-body').html(res);
            }

        })
        .fail(function (jqXHR, textStatus, errorThrown) {
            alert(errorThrown);
        });
}


function Report() {
    var type = $('#graphType').find('option:selected').text();
    $('#reportResults').html('computing...');
    var reportProps = "";
    $('#reportProps').children('input').each(function (i, item) {
        reportProps += item.name + ":" + item.value + "-"
    });
    if (reportProps == "") {
        reportProps = "no";
    }
    jQuery.ajax({
        url: 'http://0.0.0.0:2342/add', type: 'POST', contentType: 'application/json',
        data: JSON.stringify({
            "type": "report",
            "name": $('#reports').find('option:selected').text(),
            "graph": $('#gens').find('option:selected').text(),
            "uuid": uuid,
            "propsKeys": $('#reportPropsKeys').html(),
            "propsVals": $('#reportPropsVals').val(),
            "directed": type
        }),
        dataType: 'json'
    })
        //
        // $.get(serverAddr + 'report/'
        //     + $('#categories').find('option:selected').text() + "--"
        //     + $('#reports').find('option:selected').text() + "--"
        //     + ($('#props_keys').html() + ":" + $('#props_vals').val()) + "--"
        //     + ($('#reportPropsKeys').html() + ":" + $('#reportPropsVals').val())
        //     + "--" + uuid)
        .done(function (data) {
            report_results = data;
            if (data.titles != undefined) {
                $('#reportResults').html(JSON.stringify(data));
                var titles = data.titles.substr(1, data.titles.indexOf("]") - 1);
                var tts = titles.split(",");
                var builtHTML = "<table class='fixed_headers'><thead><tr>";
                tts.forEach(function (t) {
                    builtHTML += "<th>" + t + "</th>";
                });
                var results = JSON.parse(data.results);
                builtHTML += "</tr></thead><tbody>";
                results.forEach(function (row) {
                    builtHTML += "<tr>";
                    row.forEach(function (col) {
                        builtHTML += "<td>" + col + "</td>";
                    })
                    builtHTML += "</tr>";
                });
                builtHTML += "</tr></tbody></table>";
                $('#results-body').html(builtHTML);
            } else {
                var res = "";
                Object.keys(data).forEach(function (t) {
                    res += t + ":" + JSON.stringify(data[t]) + ",";
                });
                res = res.substr(0, res.length - 1);
                $('#reportResults').html(res);
                $('#results-body').html(res);
            }

        })
        .fail(function (jqXHR, textStatus, errorThrown) {
            alert(errorThrown);
        });
}


function load_generator(isDraw, webgl, ended, threed, d33d) {
    var lay = $('#layouts').find('option:selected').text();
    var type = $('#graphType').find('option:selected').text();
    if (lay == "Botanical Tree") {
        drawBotanical();
        return;
    }
    let gen = $('#gens').find('option:selected').text();
    var data = generateGraph(gen, $('#props_vals').val());
    if (isDraw) {
        if (!webgl && !threed) {
            $('#parent_canvas').empty();
            $('#parent_canvas').append("<div id='canvas' class='main'>")
            initCytoscape(undirected, serverAddr, uuid);
            nodeId = 0; //resets counter for freehand vertices            
            var nodes = data.nodes;
            var edges = data.edges;
            cy.elements().remove();
            cy.add(nodes);
            cy.add(edges);
            nodeId += nodes.length; //adds the current amount of nodes, so the next freehand item will be max(ids)+1
            setVertexIds();
            applyLayout();
            ended();
        } else if (!threed) {
            viva_action(data);
            ended();
        } else {
            if (!d33d)
                threed_force_graph_action(data, ended);
            else
                threed_force_graph_action_d33d(data, ended);
        }
    }

    // server(serverAddr + 'draw/'
    //   + $('#categories').find('option:selected').text() + "--"
    //   + $('#reports').find('option:selected').text() + "--" +
    //   ($('#props_keys').html() + ":" + $('#props_vals').val())
    //   + "--" + type
    //   + "--" + uuid, function (data) {
    // })
}

function getSelectedReportCategory() {
    return $('#reportCategories').find('option:selected').text();
}

function getSelectedCategory1() {
    return $('#categories1').find('option:selected').text();
}

function getSelectedGenerator() {
    return $('#gens').find('option:selected').text();
}

function getSelectedReport() {
    return $('#reports').find('option:selected').text();
}

function getSelectedGraphAction() {
    return $('#graphActions').find('option:selected').text();
}

/**
 * runs a BFS on graph, starting the given vertex as the root
 */
function BFSrun(treeRoot, f) {
    var q = [], ret = [];
    q.push(treeRoot);
    ret.push(treeRoot);
    treeRoot.setMark = true;
    treeRoot.obj = 0;
    while (q.length != 0) {
        var v = q.splice(0, 1)[0];
        v.neighborhood().forEach(function (vertex) {
            if (vertex.setMark == undefined || vertex.setMark == false) {
                vertex.setMark = true;
                vertex.obj = v.obj + 1;
                q.push(vertex);
                ret.push(vertex);
                f(vertex, v);
            }
        });
    }
    return ret;
}

function getAngle(p1, p2) {
    var angle = Math.atan2(p1.y - p2.y,
        p1.x - p2.x);
    if (angle < 0) {
        // atan2 returns getAngle in phase -pi to pi, which means
        // we have to convert the answer into 0 to 2pi range.
        angle += 2 * Math.PI;
    }
    return angle;
}

function getMiddlePoint(p1, p2) {
    return { x: (p1.x + p2.x) / 2, y: (p1.y + p2.y) / 2 };
}

function sizeOfIntersectionOfArrays(arr1, arr2) {
    var cnt = 0;
    if (arr1.indexOf(arr2[0]) == -1) cnt++;
    if (arr1.indexOf(arr2[1]) == -1) cnt++;
    if (arr1.indexOf(arr2[2]) == -1) cnt++;
    return cnt;
}

$('.loaders').hide();
$('#generators').show();

function selectLoader() {
    var loader = $('#loaders').find('option:selected').text();
    $('.loaders').hide();
    switch (loader) {
        case "Generators":
            $('#generators').show();
            $('#act_name').html("gen");
            break;
        case "Edge list":
            $('#elformat').show();
            $('#act_name').html("el");
            break;
        case "From matrix":
            $('#adjMatformat').show();
            $('#act_name').html("adj");
            break;
        case "G6 format":
            $('#g6format').show();
            $('#act_name').html("g6");
            break;
        case "File":
            $('#fileformat').show();
            $('#act_name').html("file");
            break;
        case "Freehand drawing":
            $('#freehandformat').show();
            $('#act_name').html("free");
    }
}

function load_free(ended) {
    //if($('#parent_canvas').find("div").length == 1) {
    $('#parent_canvas').empty();
    $('#parent_canvas').append("<div id='canvas' class='main'>")
    initCytoscape(undirected, serverAddr, uuid);
    cy.elements().remove();
    cy.layout({ name: 'cose' }).run();
    //}
    ended();
}

function load_graph(type, isDraw, webgl, ended, threed) {
    var str = $('#' + type + 'string').val().replace(/\n/g, "-");
    var isDirected = $('#graphType').find('option:selected').text();
    var adjMatType = $('#adjmat-type').find('option:selected').val();
    var matName = $('#existing_mat').find('option:selected').text()
    if (type == "g6") {
        var str2 = "";
        for (var i = 0; i < str.length; i++)
            if (str[i] == "?") str2 += "qqq";
            else str2 += str[i];
        str = str2;
    }
    if (type == 'adj') type += adjMatType;
    if (matName != 'No selection') {
        str = matName;
    }
    server(serverAddr + 'loadGraph' + '/' + type + "--"
        + str + "--" + isDirected + "--" + uuid, function (data) {
            if (isDraw) {
                if (!webgl && !threed) {
                    // cy = cytoscape({
                    //     container: document.getElementById('canvas'),
                    //     style: [ // the stylesheet for the graph
                    //         {
                    //             selector: 'node',
                    //             style: {
                    //                 'background-color': 'lightgray',
                    //                 'label': 'data(id)',
                    //                 'text-valign': 'center'
                    //             }
                    //         }]
                    // });
                    $('#parent_canvas').empty();
                    $('#parent_canvas').append("<div id='canvas' class='main'>")
                    initCytoscape(undirected, serverAddr, uuid);
                    var nodes = data.nodes;
                    var edges = data.edges;
                    cy.elements().remove();
                    cy.add(nodes);
                    cy.add(edges);
                    cy.layout({ name: 'cose' }).run();
                    ended();
                } else if (!threed) {
                    viva_action(data);
                    ended();
                } else {
                    const gData = {
                        nodes: data.nodes.map(i => ({ id: i.data.id })),
                        links: data.edges.map(i => ({ source: i.data.source, target: i.data.target }))
                    };

                    if (!d33d)
                        threed_force_graph_action(data, ended);
                    else
                        threed_force_graph_action_d33d(data, ended);

                }
            }
        });
}

function showOnGraph() {
    var act_name = $('#act_name').html();

    if (report_results.colors != undefined) {
        var colors = report_results.colors;
        cy.nodes().forEach(function (n) {
            var color = colors[parseInt(n.id())];
            var actualColor = distinctColors[Object.keys(distinctColors)[color]];
            n.style('background-color', actualColor);
            n.style('background-opacity', 0.8);
        });
        cy.nodes().style('background-opacity', 0.8);
    }
}


// function selectGenerator() {
//     var desc = original_data[$('#categories').find('option:selected').text()].desc;
//     $('#tooltiptext').html(desc);
// }
