# Supplementary material for: Graph T–T (V1.0Beta), a program for embedding and visualizing periodic graphs in 3D Euclidean space
Source: Acta Crystallogr A Found Adv. 2024 Apr 29;80(Pt 3):282–92. doi: 10.1107/S2053273324002523 (PMC11067947; doi:10.1107/S2053273324002523)
Supplement: Supplementary file 2 [file a-80-00282-sup2.zip › graphtt.github.io-main/js/3d-force-graph.min.js]

// Version 1.70.10 3d-force-graph - https://github.com/vasturiano/3d-force-graph
!function(t,e){"object"==typeof exports&&"undefined"!=typeof module?module.exports=e():"function"==typeof define&&define.amd?define(e):(t="undefined"!=typeof globalThis?globalThis:t||self).ForceGraph3D=e()}(this,(function(){"use strict";function t(t,e){var n=Object.keys(t);if(Object.getOwnPropertySymbols){var r=Object.getOwnPropertySymbols(t);e&&(r=r.filter((function(e){return Object.getOwnPropertyDescriptor(t,e).enumerable}))),n.push.apply(n,r)}return n}function e(e){for(var r=1;r<arguments.length;r++){var i=null!=arguments[r]?arguments[r]:{};r%2?t(Object(i),!0).forEach((function(t){n(e,t,i[t])})):Object.getOwnPropertyDescriptors?Object.defineProperties(e,Object.getOwnPropertyDescriptors(i)):t(Object(i)).forEach((function(t){Object.defineProperty(e,t,Object.getOwnPropertyDescriptor(i,t))}))}return e}function n(t,e,n){return e in t?Object.defineProperty(t,e,{value:n,enumerable:!0,configurable:!0,writable:!0}):t[e]=n,t}function r(t){return function(t){if(Array.isArray(t))return i(t)}(t)||function(t){if("undefined"!=typeof Symbol&&null!=t[Symbol.iterator]||null!=t["@@iterator"])return Array.from(t)}(t)||function(t,e){if(!t)return;if("string"==typeof t)return i(t,e);var n=Object.prototype.toString.call(t).slice(8,-1);"Object"===n&&t.constructor&&(n=t.constructor.name);if("Map"===n||"Set"===n)return Array.from(t);if("Arguments"===n||/^(?:Ui|I)nt(?:8|16|32)(?:Clamped)?Array$/.test(n))return i(t,e)}(t)||function(){throw new TypeError("Invalid attempt to spread non-iterable instance.\nIn order to be iterable, non-array objects must have a [Symbol.iterator]() method.")}()}function i(t,e){(null==e||e>t.length)&&(e=t.length);for(var n=0,r=new Array(e);n<e;n++)r[n]=t[n];return r}!function(t,e){void 0===e&&(e={});var n=e.insertAt;if(t&&"undefined"!=typeof document){var r=document.head||document.getElementsByTagName("head")[0],i=document.createElement("style");i.type="text/css","top"===n&&r.firstChild?r.insertBefore(i,r.firstChild):r.appendChild(i),i.styleSheet?i.styleSheet.cssText=t:i.appendChild(document.createTextNode(t))}}(".graph-info-msg {\n  top: 50%;\n  width: 100%;\n  text-align: center;\n  color: lavender;\n  opacity: 0.7;\n  font-size: 22px;\n  position: absolute;\n  font-family: Sans-serif;\n}\n\n.scene-container .clickable {\n  cursor: pointer;\n}\n\n.scene-container .grabbable {\n  cursor: move;\n  cursor: grab;\n  cursor: -moz-grab;\n  cursor: -webkit-grab;\n}\n\n.scene-container .grabbable:active {\n  cursor: grabbing;\n  cursor: -moz-grabbing;\n  cursor: -webkit-grabbing;\n}");const o="139",a={LEFT:0,MIDDLE:1,RIGHT:2,ROTATE:0,DOLLY:1,PAN:2},s=0,l=1,c=2,h=3,u=100,d=301,p=302,f=306,m=1e3,g=1001,v=1002,y=1003,_=1006,x=1008,b=1009,w=1012,M=1014,S=1015,E=1016,T=1020,A=1023,C=1026,R=1027,L=33776,P=33777,D=33778,I=33779,O=2300,N=2301,k=2302,z=2400,B=2401,F=2402,U=2500,H=3e3,V=3001,G="srgb",j="srgb-linear",W=7680,q=35044,X=35048,Y="300 es",J=1035;class Z{addEventListener(t,e){void 0===this._listeners&&(this._listeners={});const n=this._listeners;void 0===n[t]&&(n[t]=[]),-1===n[t].indexOf(e)&&n[t].push(e)}hasEventListener(t,e){if(void 0===this._listeners)return!1;const n=this._listeners;return void 0!==n[t]&&-1!==n[t].indexOf(e)}removeEventListener(t,e){if(void 0===this._listeners)return;const n=this._listeners[t];if(void 0!==n){const t=n.indexOf(e);-1!==t&&n.splice(t,1)}}dispatchEvent(t){if(void 0===this._listeners)return;const e=this._listeners[t.type];if(void 0!==e){t.target=this;const n=e.slice(0);for(let e=0,r=n.length;e<r;e++)n[e].call(this,t);t.target=null}}}const $=[];for(let t=0;t<256;t++)$[t]=(t<16?"0":"")+t.toString(16);const K=Math.PI/180,Q=180/Math.PI;function tt(){const t=4294967295*Math.random()|0,e=4294967295*Math.random()|0,n=4294967295*Math.random()|0,r=4294967295*Math.random()|0;return($[255&t]+$[t>>8&255]+$[t>>16&255]+$[t>>24&255]+"-"+$[255&e]+$[e>>8&255]+"-"+$[e>>16&15|64]+$[e>>24&255]+"-"+$[63&n|128]+$[n>>8&255]+"-"+$[n>>16&255]+$[n>>24&255]+$[255&r]+$[r>>8&255]+$[r>>16&255]+$[r>>24&255]).toLowerCase()}function et(t,e,n){return Math.max(e,Math.min(n,t))}function nt(t,e,n){return(1-n)*t+n*e}function rt(t){return 0==(t&t-1)&&0!==t}function it(t){return Math.pow(2,Math.floor(Math.log(t)/Math.LN2))}class ot{constructor(t=0,e=0){this.x=t,this.y=e}get width(){return this.x}set width(t){this.x=t}get height(){return this.y}set height(t){this.y=t}set(t,e){return this.x=t,this.y=e,this}setScalar(t){return this.x=t,this.y=t,this}setX(t){return this.x=t,this}setY(t){return this.y=t,this}setComponent(t,e){switch(t){case 0:this.x=e;break;case 1:this.y=e;break;default:throw new Error("index is out of range: "+t)}return this}getComponent(t){switch(t){case 0:return this.x;case 1:return this.y;default:throw new Error("index is out of range: "+t)}}clone(){return new this.constructor(this.x,this.y)}copy(t){return this.x=t.x,this.y=t.y,this}add(t,e){return void 0!==e?(console.warn("THREE.Vector2: .add() now only accepts one argument. Use .addVectors( a, b ) instead."),this.addVectors(t,e)):(this.x+=t.x,this.y+=t.y,this)}addScalar(t){return this.x+=t,this.y+=t,this}addVectors(t,e){return this.x=t.x+e.x,this.y=t.y+e.y,this}addScaledVector(t,e){return this.x+=t.x*e,this.y+=t.y*e,this}sub(t,e){return void 0!==e?(console.warn("THREE.Vector2: .sub() now only accepts one argument. Use .subVectors( a, b ) instead."),this.subVectors(t,e)):(this.x-=t.x,this.y-=t.y,this)}subScalar(t){return this.x-=t,this.y-=t,this}subVectors(t,e){return this.x=t.x-e.x,this.y=t.y-e.y,this}multiply(t){return this.x*=t.x,this.y*=t.y,this}multiplyScalar(t){return this.x*=t,this.y*=t,this}divide(t){return this.x/=t.x,this.y/=t.y,this}divideScalar(t){return this.multiplyScalar(1/t)}applyMatrix3(t){const e=this.x,n=this.y,r=t.elements;return this.x=r[0]*e+r[3]*n+r[6],this.y=r[1]*e+r[4]*n+r[7],this}min(t){return this.x=Math.min(this.x,t.x),this.y=Math.min(this.y,t.y),this}max(t){return this.x=Math.max(this.x,t.x),this.y=Math.max(this.y,t.y),this}clamp(t,e){return this.x=Math.max(t.x,Math.min(e.x,this.x)),this.y=Math.max(t.y,Math.min(e.y,this.y)),this}clampScalar(t,e){return this.x=Math.max(t,Math.min(e,this.x)),this.y=Math.max(t,Math.min(e,this.y)),this}clampLength(t,e){const n=this.length();return this.divideScalar(n||1).multiplyScalar(Math.max(t,Math.min(e,n)))}floor(){return this.x=Math.floor(this.x),this.y=Math.floor(this.y),this}ceil(){return this.x=Math.ceil(this.x),this.y=Math.ceil(this.y),this}round(){return this.x=Math.round(this.x),this.y=Math.round(this.y),this}roundToZero(){return this.x=this.x<0?Math.ceil(this.x):Math.floor(this.x),this.y=this.y<0?Math.ceil(this.y):Math.floor(this.y),this}negate(){return this.x=-this.x,this.y=-this.y,this}dot(t){return this.x*t.x+this.y*t.y}cross(t){return this.x*t.y-this.y*t.x}lengthSq(){return this.x*this.x+this.y*this.y}length(){return Math.sqrt(this.x*this.x+this.y*this.y)}manhattanLength(){return Math.abs(this.x)+Math.abs(this.y)}normalize(){return this.divideScalar(this.length()||1)}angle(){return Math.atan2(-this.y,-this.x)+Math.PI}distanceTo(t){return Math.sqrt(this.distanceToSquared(t))}distanceToSquared(t){const e=this.x-t.x,n=this.y-t.y;return e*e+n*n}manhattanDistanceTo(t){return Math.abs(this.x-t.x)+Math.abs(this.y-t.y)}setLength(t){return this.normalize().multiplyScalar(t)}lerp(t,e){return this.x+=(t.x-this.x)*e,this.y+=(t.y-this.y)*e,this}lerpVectors(t,e,n){return this.x=t.x+(e.x-t.x)*n,this.y=t.y+(e.y-t.y)*n,this}equals(t){return t.x===this.x&&t.y===this.y}fromArray(t,e=0){return this.x=t[e],this.y=t[e+1],this}toArray(t=[],e=0){return t[e]=this.x,t[e+1]=this.y,t}fromBufferAttribute(t,e,n){return void 0!==n&&console.warn("THREE.Vector2: offset has been removed from .fromBufferAttribute()."),this.x=t.getX(e),this.y=t.getY(e),this}rotateAround(t,e){const n=Math.cos(e),r=Math.sin(e),i=this.x-t.x,o=this.y-t.y;return this.x=i*n-o*r+t.x,this.y=i*r+o*n+t.y,this}random(){return this.x=Math.random(),this.y=Math.random(),this}*[Symbol.iterator](){yield this.x,yield this.y}}ot.prototype.isVector2=!0;class at{constructor(){this.elements=[1,0,0,0,1,0,0,0,1],arguments.length>0&&console.error("THREE.Matrix3: the constructor no longer reads arguments. use .set() instead.")}set(t,e,n,r,i,o,a,s,l){const c=this.elements;return c[0]=t,c[1]=r,c[2]=a,c[3]=e,c[4]=i,c[5]=s,c[6]=n,c[7]=o,c[8]=l,this}identity(){return this.set(1,0,0,0,1,0,0,0,1),this}copy(t){const e=this.elements,n=t.elements;return e[0]=n[0],e[1]=n[1],e[2]=n[2],e[3]=n[3],e[4]=n[4],e[5]=n[5],e[6]=n[6],e[7]=n[7],e[8]=n[8],this}extractBasis(t,e,n){return t.setFromMatrix3Column(this,0),e.setFromMatrix3Column(this,1),n.setFromMatrix3Column(this,2),this}setFromMatrix4(t){const e=t.elements;return this.set(e[0],e[4],e[8],e[1],e[5],e[9],e[2],e[6],e[10]),this}multiply(t){return this.multiplyMatrices(this,t)}premultiply(t){return this.multiplyMatrices(t,this)}multiplyMatrices(t,e){const n=t.elements,r=e.elements,i=this.elements,o=n[0],a=n[3],s=n[6],l=n[1],c=n[4],h=n[7],u=n[2],d=n[5],p=n[8],f=r[0],m=r[3],g=r[6],v=r[1],y=r[4],_=r[7],x=r[2],b=r[5],w=r[8];return i[0]=o*f+a*v+s*x,i[3]=o*m+a*y+s*b,i[6]=o*g+a*_+s*w,i[1]=l*f+c*v+h*x,i[4]=l*m+c*y+h*b,i[7]=l*g+c*_+h*w,i[2]=u*f+d*v+p*x,i[5]=u*m+d*y+p*b,i[8]=u*g+d*_+p*w,this}multiplyScalar(t){const e=this.elements;return e[0]*=t,e[3]*=t,e[6]*=t,e[1]*=t,e[4]*=t,e[7]*=t,e[2]*=t,e[5]*=t,e[8]*=t,this}determinant(){const t=this.elements,e=t[0],n=t[1],r=t[2],i=t[3],o=t[4],a=t[5],s=t[6],l=t[7],c=t[8];return e*o*c-e*a*l-n*i*c+n*a*s+r*i*l-r*o*s}invert(){const t=this.elements,e=t[0],n=t[1],r=t[2],i=t[3],o=t[4],a=t[5],s=t[6],l=t[7],c=t[8],h=c*o-a*l,u=a*s-c*i,d=l*i-o*s,p=e*h+n*u+r*d;if(0===p)return this.set(0,0,0,0,0,0,0,0,0);const f=1/p;return t[0]=h*f,t[1]=(r*l-c*n)*f,t[2]=(a*n-r*o)*f,t[3]=u*f,t[4]=(c*e-r*s)*f,t[5]=(r*i-a*e)*f,t[6]=d*f,t[7]=(n*s-l*e)*f,t[8]=(o*e-n*i)*f,this}transpose(){let t;const e=this.elements;return t=e[1],e[1]=e[3],e[3]=t,t=e[2],e[2]=e[6],e[6]=t,t=e[5],e[5]=e[7],e[7]=t,this}getNormalMatrix(t){return this.setFromMatrix4(t).invert().transpose()}transposeIntoArray(t){const e=this.elements;return t[0]=e[0],t[1]=e[3],t[2]=e[6],t[3]=e[1],t[4]=e[4],t[5]=e[7],t[6]=e[2],t[7]=e[5],t[8]=e[8],this}setUvTransform(t,e,n,r,i,o,a){const s=Math.cos(i),l=Math.sin(i);return this.set(n*s,n*l,-n*(s*o+l*a)+o+t,-r*l,r*s,-r*(-l*o+s*a)+a+e,0,0,1),this}scale(t,e){const n=this.elements;return n[0]*=t,n[3]*=t,n[6]*=t,n[1]*=e,n[4]*=e,n[7]*=e,this}rotate(t){const e=Math.cos(t),n=Math.sin(t),r=this.elements,i=r[0],o=r[3],a=r[6],s=r[1],l=r[4],c=r[7];return r[0]=e*i+n*s,r[3]=e*o+n*l,r[6]=e*a+n*c,r[1]=-n*i+e*s,r[4]=-n*o+e*l,r[7]=-n*a+e*c,this}translate(t,e){const n=this.elements;return n[0]+=t*n[2],n[3]+=t*n[5],n[6]+=t*n[8],n[1]+=e*n[2],n[4]+=e*n[5],n[7]+=e*n[8],this}equals(t){const e=this.elements,n=t.elements;for(let t=0;t<9;t++)if(e[t]!==n[t])return!1;return!0}fromArray(t,e=0){for(let n=0;n<9;n++)this.elements[n]=t[n+e];return this}toArray(t=[],e=0){const n=this.elements;return t[e]=n[0],t[e+1]=n[1],t[e+2]=n[2],t[e+3]=n[3],t[e+4]=n[4],t[e+5]=n[5],t[e+6]=n[6],t[e+7]=n[7],t[e+8]=n[8],t}clone(){return(new this.constructor).fromArray(this.elements)}}function st(t){for(let e=t.length-1;e>=0;--e)if(t[e]>65535)return!0;return!1}function lt(t){return document.createElementNS("http://www.w3.org/1999/xhtml",t)}function ct(t){return t<.04045?.0773993808*t:Math.pow(.9478672986*t+.0521327014,2.4)}function ht(t){return t<.0031308?12.92*t:1.055*Math.pow(t,.41666)-.055}at.prototype.isMatrix3=!0;const ut={[G]:{[j]:ct},[j]:{[G]:ht}},dt={legacyMode:!0,get workingColorSpace(){return j},set workingColorSpace(t){console.warn("THREE.ColorManagement: .workingColorSpace is readonly.")},convert:function(t,e,n){if(this.legacyMode||e===n||!e||!n)return t;if(ut[e]&&void 0!==ut[e][n]){const r=ut[e][n];return t.r=r(t.r),t.g=r(t.g),t.b=r(t.b),t}throw new Error("Unsupported color space conversion.")},fromWorkingColorSpace:function(t,e){return this.convert(t,this.workingColorSpace,e)},toWorkingColorSpace:function(t,e){return this.convert(t,e,this.workingColorSpace)}},pt={aliceblue:15792383,antiquewhite:16444375,aqua:65535,aquamarine:8388564,azure:15794175,beige:16119260,bisque:16770244,black:0,blanchedalmond:16772045,blue:255,blueviolet:9055202,brown:10824234,burlywood:14596231,cadetblue:6266528,chartreuse:8388352,chocolate:13789470,coral:16744272,cornflowerblue:6591981,cornsilk:16775388,crimson:14423100,cyan:65535,darkblue:139,darkcyan:35723,darkgoldenrod:12092939,darkgray:11119017,darkgreen:25600,darkgrey:11119017,darkkhaki:12433259,darkmagenta:9109643,darkolivegreen:5597999,darkorange:16747520,darkorchid:10040012,darkred:9109504,darksalmon:15308410,darkseagreen:9419919,darkslateblue:4734347,darkslategray:3100495,darkslategrey:3100495,darkturquoise:52945,darkviolet:9699539,deeppink:16716947,deepskyblue:49151,dimgray:6908265,dimgrey:6908265,dodgerblue:2003199,firebrick:11674146,floralwhite:16775920,forestgreen:2263842,fuchsia:16711935,gainsboro:14474460,ghostwhite:16316671,gold:16766720,goldenrod:14329120,gray:8421504,green:32768,greenyellow:11403055,grey:8421504,honeydew:15794160,hotpink:16738740,indianred:13458524,indigo:4915330,ivory:16777200,khaki:15787660,lavender:15132410,lavenderblush:16773365,lawngreen:8190976,lemonchiffon:16775885,lightblue:11393254,lightcoral:15761536,lightcyan:14745599,lightgoldenrodyellow:16448210,lightgray:13882323,lightgreen:9498256,lightgrey:13882323,lightpink:16758465,lightsalmon:16752762,lightseagreen:2142890,lightskyblue:8900346,lightslategray:7833753,lightslategrey:7833753,lightsteelblue:11584734,lightyellow:16777184,lime:65280,limegreen:3329330,linen:16445670,magenta:16711935,maroon:8388608,mediumaquamarine:6737322,mediumblue:205,mediumorchid:12211667,mediumpurple:9662683,mediumseagreen:3978097,mediumslateblue:8087790,mediumspringgreen:64154,mediumturquoise:4772300,mediumvioletred:13047173,midnightblue:1644912,mintcream:16121850,mistyrose:16770273,moccasin:16770229,navajowhite:16768685,navy:128,oldlace:16643558,olive:8421376,olivedrab:7048739,orange:16753920,orangered:16729344,orchid:14315734,palegoldenrod:15657130,palegreen:10025880,paleturquoise:11529966,palevioletred:14381203,papayawhip:16773077,peachpuff:16767673,peru:13468991,pink:16761035,plum:14524637,powderblue:11591910,purple:8388736,rebeccapurple:6697881,red:16711680,rosybrown:12357519,royalblue:4286945,saddlebrown:9127187,salmon:16416882,sandybrown:16032864,seagreen:3050327,seashell:16774638,sienna:10506797,silver:12632256,skyblue:8900331,slateblue:6970061,slategray:7372944,slategrey:7372944,snow:16775930,springgreen:65407,steelblue:4620980,tan:13808780,teal:32896,thistle:14204888,tomato:16737095,turquoise:4251856,violet:15631086,wheat:16113331,white:16777215,whitesmoke:16119285,yellow:16776960,yellowgreen:10145074},ft={r:0,g:0,b:0},mt={h:0,s:0,l:0},gt={h:0,s:0,l:0};function vt(t,e,n){return n<0&&(n+=1),n>1&&(n-=1),n<1/6?t+6*(e-t)*n:n<.5?e:n<2/3?t+6*(e-t)*(2/3-n):t}function yt(t,e){return e.r=t.r,e.g=t.g,e.b=t.b,e}class _t{constructor(t,e,n){return void 0===e&&void 0===n?this.set(t):this.setRGB(t,e,n)}set(t){return t&&t.isColor?this.copy(t):"number"==typeof t?this.setHex(t):"string"==typeof t&&this.setStyle(t),this}setScalar(t){return this.r=t,this.g=t,this.b=t,this}setHex(t,e="srgb"){return t=Math.floor(t),this.r=(t>>16&255)/255,this.g=(t>>8&255)/255,this.b=(255&t)/255,dt.toWorkingColorSpace(this,e),this}setRGB(t,e,n,r="srgb-linear"){return this.r=t,this.g=e,this.b=n,dt.toWorkingColorSpace(this,r),this}setHSL(t,e,n,r="srgb-linear"){if(t=function(t,e){return(t%e+e)%e}(t,1),e=et(e,0,1),n=et(n,0,1),0===e)this.r=this.g=this.b=n;else{const r=n<=.5?n*(1+e):n+e-n*e,i=2*n-r;this.r=vt(i,r,t+1/3),this.g=vt(i,r,t),this.b=vt(i,r,t-1/3)}return dt.toWorkingColorSpace(this,r),this}setStyle(t,e="srgb"){function n(e){void 0!==e&&parseFloat(e)<1&&console.warn("THREE.Color: Alpha component of "+t+" will be ignored.")}let r;if(r=/^((?:rgb|hsl)a?)\(([^\)]*)\)/.exec(t)){let t;const i=r[1],o=r[2];switch(i){case"rgb":case"rgba":if(t=/^\s*(\d+)\s*,\s*(\d+)\s*,\s*(\d+)\s*(?:,\s*(\d*\.?\d+)\s*)?$/.exec(o))return this.r=Math.min(255,parseInt(t[1],10))/255,this.g=Math.min(255,parseInt(t[2],10))/255,this.b=Math.min(255,parseInt(t[3],10))/255,dt.toWorkingColorSpace(this,e),n(t[4]),this;if(t=/^\s*(\d+)\%\s*,\s*(\d+)\%\s*,\s*(\d+)\%\s*(?:,\s*(\d*\.?\d+)\s*)?$/.exec(o))return this.r=Math.min(100,parseInt(t[1],10))/100,this.g=Math.min(100,parseInt(t[2],10))/100,this.b=Math.min(100,parseInt(t[3],10))/100,dt.toWorkingColorSpace(this,e),n(t[4]),this;break;case"hsl":case"hsla":if(t=/^\s*(\d*\.?\d+)\s*,\s*(\d+)\%\s*,\s*(\d+)\%\s*(?:,\s*(\d*\.?\d+)\s*)?$/.exec(o)){const r=parseFloat(t[1])/360,i=parseInt(t[2],10)/100,o=parseInt(t[3],10)/100;return n(t[4]),this.setHSL(r,i,o,e)}}}else if(r=/^\#([A-Fa-f\d]+)$/.exec(t)){const t=r[1],n=t.length;if(3===n)return this.r=parseInt(t.charAt(0)+t.charAt(0),16)/255,this.g=parseInt(t.charAt(1)+t.charAt(1),16)/255,this.b=parseInt(t.charAt(2)+t.charAt(2),16)/255,dt.toWorkingColorSpace(this,e),this;if(6===n)return this.r=parseInt(t.charAt(0)+t.charAt(1),16)/255,this.g=parseInt(t.charAt(2)+t.charAt(3),16)/255,this.b=parseInt(t.charAt(4)+t.charAt(5),16)/255,dt.toWorkingColorSpace(this,e),this}return t&&t.length>0?this.setColorName(t,e):this}setColorName(t,e="srgb"){const n=pt[t.toLowerCase()];return void 0!==n?this.setHex(n,e):console.warn("THREE.Color: Unknown color "+t),this}clone(){return new this.constructor(this.r,this.g,this.b)}copy(t){return this.r=t.r,this.g=t.g,this.b=t.b,this}copySRGBToLinear(t){return this.r=ct(t.r),this.g=ct(t.g),this.b=ct(t.b),this}copyLinearToSRGB(t){return this.r=ht(t.r),this.g=ht(t.g),this.b=ht(t.b),this}convertSRGBToLinear(){return this.copySRGBToLinear(this),this}convertLinearToSRGB(){return this.copyLinearToSRGB(this),this}getHex(t="srgb"){return dt.fromWorkingColorSpace(yt(this,ft),t),et(255*ft.r,0,255)<<16^et(255*ft.g,0,255)<<8^et(255*ft.b,0,255)<<0}getHexString(t="srgb"){return("000000"+this.getHex(t).toString(16)).slice(-6)}getHSL(t,e="srgb-linear"){dt.fromWorkingColorSpace(yt(this,ft),e);const n=ft.r,r=ft.g,i=ft.b,o=Math.max(n,r,i),a=Math.min(n,r,i);let s,l;const c=(a+o)/2;if(a===o)s=0,l=0;else{const t=o-a;switch(l=c<=.5?t/(o+a):t/(2-o-a),o){case n:s=(r-i)/t+(r<i?6:0);break;case r:s=(i-n)/t+2;break;case i:s=(n-r)/t+4}s/=6}return t.h=s,t.s=l,t.l=c,t}getRGB(t,e="srgb-linear"){return dt.fromWorkingColorSpace(yt(this,ft),e),t.r=ft.r,t.g=ft.g,t.b=ft.b,t}getStyle(t="srgb"){return dt.fromWorkingColorSpace(yt(this,ft),t),t!==G?`color(${t} ${ft.r} ${ft.g} ${ft.b})`:`rgb(${255*ft.r|0},${255*ft.g|0},${255*ft.b|0})`}offsetHSL(t,e,n){return this.getHSL(mt),mt.h+=t,mt.s+=e,mt.l+=n,this.setHSL(mt.h,mt.s,mt.l),this}add(t){return this.r+=t.r,this.g+=t.g,this.b+=t.b,this}addColors(t,e){return this.r=t.r+e.r,this.g=t.g+e.g,this.b=t.b+e.b,this}addScalar(t){return this.r+=t,this.g+=t,this.b+=t,this}sub(t){return this.r=Math.max(0,this.r-t.r),this.g=Math.max(0,this.g-t.g),this.b=Math.max(0,this.b-t.b),this}multiply(t){return this.r*=t.r,this.g*=t.g,this.b*=t.b,this}multiplyScalar(t){return this.r*=t,this.g*=t,this.b*=t,this}lerp(t,e){return this.r+=(t.r-this.r)*e,this.g+=(t.g-this.g)*e,this.b+=(t.b-this.b)*e,this}lerpColors(t,e,n){return this.r=t.r+(e.r-t.r)*n,this.g=t.g+(e.g-t.g)*n,this.b=t.b+(e.b-t.b)*n,this}lerpHSL(t,e){this.getHSL(mt),t.getHSL(gt);const n=nt(mt.h,gt.h,e),r=nt(mt.s,gt.s,e),i=nt(mt.l,gt.l,e);return this.setHSL(n,r,i),this}equals(t){return t.r===this.r&&t.g===this.g&&t.b===this.b}fromArray(t,e=0){return this.r=t[e],this.g=t[e+1],this.b=t[e+2],this}toArray(t=[],e=0){return t[e]=this.r,t[e+1]=this.g,t[e+2]=this.b,t}fromBufferAttribute(t,e){return this.r=t.getX(e),this.g=t.getY(e),this.b=t.getZ(e),!0===t.normalized&&(this.r/=255,this.g/=255,this.b/=255),this}toJSON(){return this.getHex()}}let xt;_t.NAMES=pt,_t.prototype.isColor=!0,_t.prototype.r=1,_t.prototype.g=1,_t.prototype.b=1;class bt{static getDataURL(t){if(/^data:/i.test(t.src))return t.src;if("undefined"==typeof HTMLCanvasElement)return t.src;let e;if(t instanceof HTMLCanvasElement)e=t;else{void 0===xt&&(xt=lt("canvas")),xt.width=t.width,xt.height=t.height;const n=xt.getContext("2d");t instanceof ImageData?n.putImageData(t,0,0):n.drawImage(t,0,0,t.width,t.height),e=xt}return e.width>2048||e.height>2048?(console.warn("THREE.ImageUtils.getDataURL: Image converted to jpg for performance reasons",t),e.toDataURL("image/jpeg",.6)):e.toDataURL("image/png")}static sRGBToLinear(t){if("undefined"!=typeof HTMLImageElement&&t instanceof HTMLImageElement||"undefined"!=typeof HTMLCanvasElement&&t instanceof HTMLCanvasElement||"undefined"!=typeof ImageBitmap&&t instanceof ImageBitmap){const e=lt("canvas");e.width=t.width,e.height=t.height;const n=e.getContext("2d");n.drawImage(t,0,0,t.width,t.height);const r=n.getImageData(0,0,t.width,t.height),i=r.data;for(let t=0;t<i.length;t++)i[t]=255*ct(i[t]/255);return n.putImageData(r,0,0),e}if(t.data){const e=t.data.slice(0);for(let t=0;t<e.length;t++)e instanceof Uint8Array||e instanceof Uint8ClampedArray?e[t]=Math.floor(255*ct(e[t]/255)):e[t]=ct(e[t]);return{data:e,width:t.width,height:t.height}}return console.warn("THREE.ImageUtils.sRGBToLinear(): Unsupported image type. No color space conversion applied."),t}}class wt{constructor(t=null){this.uuid=tt(),this.data=t,this.version=0}set needsUpdate(t){!0===t&&this.version++}toJSON(t){const e=void 0===t||"string"==typeof t;if(!e&&void 0!==t.images[this.uuid])return t.images[this.uuid];const n={uuid:this.uuid,url:""},r=this.data;if(null!==r){let t;if(Array.isArray(r)){t=[];for(let e=0,n=r.length;e<n;e++)r[e].isDataTexture?t.push(Mt(r[e].image)):t.push(Mt(r[e]))}else t=Mt(r);n.url=t}return e||(t.images[this.uuid]=n),n}}function Mt(t){return"undefined"!=typeof HTMLImageElement&&t instanceof HTMLImageElement||"undefined"!=typeof HTMLCanvasElement&&t instanceof HTMLCanvasElement||"undefined"!=typeof ImageBitmap&&t instanceof ImageBitmap?bt.getDataURL(t):t.data?{data:Array.prototype.slice.call(t.data),width:t.width,height:t.height,type:t.data.constructor.name}:(console.warn("THREE.Texture: Unable to serialize Texture."),{})}wt.prototype.isSource=!0;let St=0;class Et extends Z{constructor(t=Et.DEFAULT_IMAGE,e=Et.DEFAULT_MAPPING,n=1001,r=1001,i=1006,o=1008,a=1023,s=1009,l=1,c=3e3){super(),Object.defineProperty(this,"id",{value:St++}),this.uuid=tt(),this.name="",this.source=new wt(t),this.mipmaps=[],this.mapping=e,this.wrapS=n,this.wrapT=r,this.magFilter=i,this.minFilter=o,this.anisotropy=l,this.format=a,this.internalFormat=null,this.type=s,this.offset=new ot(0,0),this.repeat=new ot(1,1),this.center=new ot(0,0),this.rotation=0,this.matrixAutoUpdate=!0,this.matrix=new at,this.generateMipmaps=!0,this.premultiplyAlpha=!1,this.flipY=!0,this.unpackAlignment=4,this.encoding=c,this.userData={},this.version=0,this.onUpdate=null,this.isRenderTargetTexture=!1,this.needsPMREMUpdate=!1}get image(){return this.source.data}set image(t){this.source.data=t}updateMatrix(){this.matrix.setUvTransform(this.offset.x,this.offset.y,this.repeat.x,this.repeat.y,this.rotation,this.center.x,this.center.y)}clone(){return(new this.constructor).copy(this)}copy(t){return this.name=t.name,this.source=t.source,this.mipmaps=t.mipmaps.slice(0),this.mapping=t.mapping,this.wrapS=t.wrapS,this.wrapT=t.wrapT,this.magFilter=t.magFilter,this.minFilter=t.minFilter,this.anisotropy=t.anisotropy,this.format=t.format,this.internalFormat=t.internalFormat,this.type=t.type,this.offset.copy(t.offset),this.repeat.copy(t.repeat),this.center.copy(t.center),this.rotation=t.rotation,this.matrixAutoUpdate=t.matrixAutoUpdate,this.matrix.copy(t.matrix),this.generateMipmaps=t.generateMipmaps,this.premultiplyAlpha=t.premultiplyAlpha,this.flipY=t.flipY,this.unpackAlignment=t.unpackAlignment,this.encoding=t.encoding,this.userData=JSON.parse(JSON.stringify(t.userData)),this.needsUpdate=!0,this}toJSON(t){const e=void 0===t||"string"==typeof t;if(!e&&void 0!==t.textures[this.uuid])return t.textures[this.uuid];const n={metadata:{version:4.5,type:"Texture",generator:"Texture.toJSON"},uuid:this.uuid,name:this.name,image:this.source.toJSON(t).uuid,mapping:this.mapping,repeat:[this.repeat.x,this.repeat.y],offset:[this.offset.x,this.offset.y],center:[this.center.x,this.center.y],rotation:this.rotation,wrap:[this.wrapS,this.wrapT],format:this.format,type:this.type,encoding:this.encoding,minFilter:this.minFilter,magFilter:this.magFilter,anisotropy:this.anisotropy,flipY:this.flipY,premultiplyAlpha:this.premultiplyAlpha,unpackAlignment:this.unpackAlignment};return"{}"!==JSON.stringify(this.userData)&&(n.userData=this.userData),e||(t.textures[this.uuid]=n),n}dispose(){this.dispatchEvent({type:"dispose"})}transformUv(t){if(300!==this.mapping)return t;if(t.applyMatrix3(this.matrix),t.x<0||t.x>1)switch(this.wrapS){case m:t.x=t.x-Math.floor(t.x);break;case g:t.x=t.x<0?0:1;break;case v:1===Math.abs(Math.floor(t.x)%2)?t.x=Math.ceil(t.x)-t.x:t.x=t.x-Math.floor(t.x)}if(t.y<0||t.y>1)switch(this.wrapT){case m:t.y=t.y-Math.floor(t.y);break;case g:t.y=t.y<0?0:1;break;case v:1===Math.abs(Math.floor(t.y)%2)?t.y=Math.ceil(t.y)-t.y:t.y=t.y-Math.floor(t.y)}return this.flipY&&(t.y=1-t.y),t}set needsUpdate(t){!0===t&&(this.version++,this.source.needsUpdate=!0)}}Et.DEFAULT_IMAGE=null,Et.DEFAULT_MAPPING=300,Et.prototype.isTexture=!0;class Tt{constructor(t=0,e=0,n=0,r=1){this.x=t,this.y=e,this.z=n,this.w=r}get width(){return this.z}set width(t){this.z=t}get height(){return this.w}set height(t){this.w=t}set(t,e,n,r){return this.x=t,this.y=e,this.z=n,this.w=r,this}setScalar(t){return this.x=t,this.y=t,this.z=t,this.w=t,this}setX(t){return this.x=t,this}setY(t){return this.y=t,this}setZ(t){return this.z=t,this}setW(t){return this.w=t,this}setComponent(t,e){switch(t){case 0:this.x=e;break;case 1:this.y=e;break;case 2:this.z=e;break;case 3:this.w=e;break;default:throw new Error("index is out of range: "+t)}return this}getComponent(t){switch(t){case 0:return this.x;case 1:return this.y;case 2:return this.z;case 3:return this.w;default:throw new Error("index is out of range: "+t)}}clone(){return new this.constructor(this.x,this.y,this.z,this.w)}copy(t){return this.x=t.x,this.y=t.y,this.z=t.z,this.w=void 0!==t.w?t.w:1,this}add(t,e){return void 0!==e?(console.warn("THREE.Vector4: .add() now only accepts one argument. Use .addVectors( a, b ) instead."),this.addVectors(t,e)):(this.x+=t.x,this.y+=t.y,this.z+=t.z,this.w+=t.w,this)}addScalar(t){return this.x+=t,this.y+=t,this.z+=t,this.w+=t,this}addVectors(t,e){return this.x=t.x+e.x,this.y=t.y+e.y,this.z=t.z+e.z,this.w=t.w+e.w,this}addScaledVector(t,e){return this.x+=t.x*e,this.y+=t.y*e,this.z+=t.z*e,this.w+=t.w*e,this}sub(t,e){return void 0!==e?(console.warn("THREE.Vector4: .sub() now only accepts one argument. Use .subVectors( a, b ) instead."),this.subVectors(t,e)):(this.x-=t.x,this.y-=t.y,this.z-=t.z,this.w-=t.w,this)}subScalar(t){return this.x-=t,this.y-=t,this.z-=t,this.w-=t,this}subVectors(t,e){return this.x=t.x-e.x,this.y=t.y-e.y,this.z=t.z-e.z,this.w=t.w-e.w,this}multiply(t){return this.x*=t.x,this.y*=t.y,this.z*=t.z,this.w*=t.w,this}multiplyScalar(t){return this.x*=t,this.y*=t,this.z*=t,this.w*=t,this}applyMatrix4(t){const e=this.x,n=this.y,r=this.z,i=this.w,o=t.elements;return this.x=o[0]*e+o[4]*n+o[8]*r+o[12]*i,this.y=o[1]*e+o[5]*n+o[9]*r+o[13]*i,this.z=o[2]*e+o[6]*n+o[10]*r+o[14]*i,this.w=o[3]*e+o[7]*n+o[11]*r+o[15]*i,this}divideScalar(t){return this.multiplyScalar(1/t)}setAxisAngleFromQuaternion(t){this.w=2*Math.acos(t.w);const e=Math.sqrt(1-t.w*t.w);return e<1e-4?(this.x=1,this.y=0,this.z=0):(this.x=t.x/e,this.y=t.y/e,this.z=t.z/e),this}setAxisAngleFromRotationMatrix(t){let e,n,r,i;const o=.01,a=.1,s=t.elements,l=s[0],c=s[4],h=s[8],u=s[1],d=s[5],p=s[9],f=s[2],m=s[6],g=s[10];if(Math.abs(c-u)<o&&Math.abs(h-f)<o&&Math.abs(p-m)<o){if(Math.abs(c+u)<a&&Math.abs(h+f)<a&&Math.abs(p+m)<a&&Math.abs(l+d+g-3)<a)return this.set(1,0,0,0),this;e=Math.PI;const t=(l+1)/2,s=(d+1)/2,v=(g+1)/2,y=(c+u)/4,_=(h+f)/4,x=(p+m)/4;return t>s&&t>v?t<o?(n=0,r=.707106781,i=.707106781):(n=Math.sqrt(t),r=y/n,i=_/n):s>v?s<o?(n=.707106781,r=0,i=.707106781):(r=Math.sqrt(s),n=y/r,i=x/r):v<o?(n=.707106781,r=.707106781,i=0):(i=Math.sqrt(v),n=_/i,r=x/i),this.set(n,r,i,e),this}let v=Math.sqrt((m-p)*(m-p)+(h-f)*(h-f)+(u-c)*(u-c));return Math.abs(v)<.001&&(v=1),this.x=(m-p)/v,this.y=(h-f)/v,this.z=(u-c)/v,this.w=Math.acos((l+d+g-1)/2),this}min(t){return this.x=Math.min(this.x,t.x),this.y=Math.min(this.y,t.y),this.z=Math.min(this.z,t.z),this.w=Math.min(this.w,t.w),this}max(t){return this.x=Math.max(this.x,t.x),this.y=Math.max(this.y,t.y),this.z=Math.max(this.z,t.z),this.w=Math.max(this.w,t.w),this}clamp(t,e){return this.x=Math.max(t.x,Math.min(e.x,this.x)),this.y=Math.max(t.y,Math.min(e.y,this.y)),this.z=Math.max(t.z,Math.min(e.z,this.z)),this.w=Math.max(t.w,Math.min(e.w,this.w)),this}clampScalar(t,e){return this.x=Math.max(t,Math.min(e,this.x)),this.y=Math.max(t,Math.min(e,this.y)),this.z=Math.max(t,Math.min(e,this.z)),this.w=Math.max(t,Math.min(e,this.w)),this}clampLength(t,e){const n=this.length();return this.divideScalar(n||1).multiplyScalar(Math.max(t,Math.min(e,n)))}floor(){return this.x=Math.floor(this.x),this.y=Math.floor(this.y),this.z=Math.floor(this.z),this.w=Math.floor(this.w),this}ceil(){return this.x=Math.ceil(this.x),this.y=Math.ceil(this.y),this.z=Math.ceil(this.z),this.w=Math.ceil(this.w),this}round(){return this.x=Math.round(this.x),this.y=Math.round(this.y),this.z=Math.round(this.z),this.w=Math.round(this.w),this}roundToZero(){return this.x=this.x<0?Math.ceil(this.x):Math.floor(this.x),this.y=this.y<0?Math.ceil(this.y):Math.floor(this.y),this.z=this.z<0?Math.ceil(this.z):Math.floor(this.z),this.w=this.w<0?Math.ceil(this.w):Math.floor(this.w),this}negate(){return this.x=-this.x,this.y=-this.y,this.z=-this.z,this.w=-this.w,this}dot(t){return this.x*t.x+this.y*t.y+this.z*t.z+this.w*t.w}lengthSq(){return this.x*this.x+this.y*this.y+this.z*this.z+this.w*this.w}length(){return Math.sqrt(this.x*this.x+this.y*this.y+this.z*this.z+this.w*this.w)}manhattanLength(){return Math.abs(this.x)+Math.abs(this.y)+Math.abs(this.z)+Math.abs(this.w)}normalize(){return this.divideScalar(this.length()||1)}setLength(t){return this.normalize().multiplyScalar(t)}lerp(t,e){return this.x+=(t.x-this.x)*e,this.y+=(t.y-this.y)*e,this.z+=(t.z-this.z)*e,this.w+=(t.w-this.w)*e,this}lerpVectors(t,e,n){return this.x=t.x+(e.x-t.x)*n,this.y=t.y+(e.y-t.y)*n,this.z=t.z+(e.z-t.z)*n,this.w=t.w+(e.w-t.w)*n,this}equals(t){return t.x===this.x&&t.y===this.y&&t.z===this.z&&t.w===this.w}fromArray(t,e=0){return this.x=t[e],this.y=t[e+1],this.z=t[e+2],this.w=t[e+3],this}toArray(t=[],e=0){return t[e]=this.x,t[e+1]=this.y,t[e+2]=this.z,t[e+3]=this.w,t}fromBufferAttribute(t,e,n){return void 0!==n&&console.warn("THREE.Vector4: offset has been removed from .fromBufferAttribute()."),this.x=t.getX(e),this.y=t.getY(e),this.z=t.getZ(e),this.w=t.getW(e),this}random(){return this.x=Math.random(),this.y=Math.random(),this.z=Math.random(),this.w=Math.random(),this}*[Symbol.iterator](){yield this.x,yield this.y,yield this.z,yield this.w}}Tt.prototype.isVector4=!0;class At extends Z{constructor(t,e,n={}){super(),this.width=t,this.height=e,this.depth=1,this.scissor=new Tt(0,0,t,e),this.scissorTest=!1,this.viewport=new Tt(0,0,t,e);const r={width:t,height:e,depth:1};this.texture=new Et(r,n.mapping,n.wrapS,n.wrapT,n.magFilter,n.minFilter,n.format,n.type,n.anisotropy,n.encoding),this.texture.isRenderTargetTexture=!0,this.texture.flipY=!1,this.texture.generateMipmaps=void 0!==n.generateMipmaps&&n.generateMipmaps,this.texture.internalFormat=void 0!==n.internalFormat?n.internalFormat:null,this.texture.minFilter=void 0!==n.minFilter?n.minFilter:_,this.depthBuffer=void 0===n.depthBuffer||n.depthBuffer,this.stencilBuffer=void 0!==n.stencilBuffer&&n.stencilBuffer,this.depthTexture=void 0!==n.depthTexture?n.depthTexture:null,this.samples=void 0!==n.samples?n.samples:0}setSize(t,e,n=1){this.width===t&&this.height===e&&this.depth===n||(this.width=t,this.height=e,this.depth=n,this.texture.image.width=t,this.texture.image.height=e,this.texture.image.depth=n,this.dispose()),this.viewport.set(0,0,t,e),this.scissor.set(0,0,t,e)}clone(){return(new this.constructor).copy(this)}copy(t){return this.width=t.width,this.height=t.height,this.depth=t.depth,this.viewport.copy(t.viewport),this.texture=t.texture.clone(),this.texture.isRenderTargetTexture=!0,this.texture.image=Object.assign({},t.texture.image),this.depthBuffer=t.depthBuffer,this.stencilBuffer=t.stencilBuffer,null!==t.depthTexture&&(this.depthTexture=t.depthTexture.clone()),this.samples=t.samples,this}dispose(){this.dispatchEvent({type:"dispose"})}}At.prototype.isWebGLRenderTarget=!0;class Ct extends Et{constructor(t=null,e=1,n=1,r=1){super(null),this.image={data:t,width:e,height:n,depth:r},this.magFilter=y,this.minFilter=y,this.wrapR=g,this.generateMipmaps=!1,this.flipY=!1,this.unpackAlignment=1}}Ct.prototype.isDataArrayTexture=!0;(class extends At{constructor(t,e,n){super(t,e),this.depth=n,this.texture=new Ct(null,t,e,n),this.texture.isRenderTargetTexture=!0}}).prototype.isWebGLArrayRenderTarget=!0;class Rt extends Et{constructor(t=null,e=1,n=1,r=1){super(null),this.image={data:t,width:e,height:n,depth:r},this.magFilter=y,this.minFilter=y,this.wrapR=g,this.generateMipmaps=!1,this.flipY=!1,this.unpackAlignment=1}}Rt.prototype.isData3DTexture=!0;(class extends At{constructor(t,e,n){super(t,e),this.depth=n,this.texture=new Rt(null,t,e,n),this.texture.isRenderTargetTexture=!0}}).prototype.isWebGL3DRenderTarget=!0;(class extends At{constructor(t,e,n,r={}){super(t,e,r);const i=this.texture;this.texture=[];for(let t=0;t<n;t++)this.texture[t]=i.clone(),this.texture[t].isRenderTargetTexture=!0}setSize(t,e,n=1){if(this.width!==t||this.height!==e||this.depth!==n){this.width=t,this.height=e,this.depth=n;for(let r=0,i=this.texture.length;r<i;r++)this.texture[r].image.width=t,this.texture[r].image.height=e,this.texture[r].image.depth=n;this.dispose()}return this.viewport.set(0,0,t,e),this.scissor.set(0,0,t,e),this}copy(t){this.dispose(),this.width=t.width,this.height=t.height,this.depth=t.depth,this.viewport.set(0,0,this.width,this.height),this.scissor.set(0,0,this.width,this.height),this.depthBuffer=t.depthBuffer,this.stencilBuffer=t.stencilBuffer,this.depthTexture=t.depthTexture,this.texture.length=0;for(let e=0,n=t.texture.length;e<n;e++)this.texture[e]=t.texture[e].clone();return this}}).prototype.isWebGLMultipleRenderTargets=!0;class Lt{constructor(t=0,e=0,n=0,r=1){this._x=t,this._y=e,this._z=n,this._w=r}static slerp(t,e,n,r){return console.warn("THREE.Quaternion: Static .slerp() has been deprecated. Use qm.slerpQuaternions( qa, qb, t ) instead."),n.slerpQuaternions(t,e,r)}static slerpFlat(t,e,n,r,i,o,a){let s=n[r+0],l=n[r+1],c=n[r+2],h=n[r+3];const u=i[o+0],d=i[o+1],p=i[o+2],f=i[o+3];if(0===a)return t[e+0]=s,t[e+1]=l,t[e+2]=c,void(t[e+3]=h);if(1===a)return t[e+0]=u,t[e+1]=d,t[e+2]=p,void(t[e+3]=f);if(h!==f||s!==u||l!==d||c!==p){let t=1-a;const e=s*u+l*d+c*p+h*f,n=e>=0?1:-1,r=1-e*e;if(r>Number.EPSILON){const i=Math.sqrt(r),o=Math.atan2(i,e*n);t=Math.sin(t*o)/i,a=Math.sin(a*o)/i}const i=a*n;if(s=s*t+u*i,l=l*t+d*i,c=c*t+p*i,h=h*t+f*i,t===1-a){const t=1/Math.sqrt(s*s+l*l+c*c+h*h);s*=t,l*=t,c*=t,h*=t}}t[e]=s,t[e+1]=l,t[e+2]=c,t[e+3]=h}static multiplyQuaternionsFlat(t,e,n,r,i,o){const a=n[r],s=n[r+1],l=n[r+2],c=n[r+3],h=i[o],u=i[o+1],d=i[o+2],p=i[o+3];return t[e]=a*p+c*h+s*d-l*u,t[e+1]=s*p+c*u+l*h-a*d,t[e+2]=l*p+c*d+a*u-s*h,t[e+3]=c*p-a*h-s*u-l*d,t}get x(){return this._x}set x(t){this._x=t,this._onChangeCallback()}get y(){return this._y}set y(t){this._y=t,this._onChangeCallback()}get z(){return this._z}set z(t){this._z=t,this._onChangeCallback()}get w(){return this._w}set w(t){this._w=t,this._onChangeCallback()}set(t,e,n,r){return this._x=t,this._y=e,this._z=n,this._w=r,this._onChangeCallback(),this}clone(){return new this.constructor(this._x,this._y,this._z,this._w)}copy(t){return this._x=t.x,this._y=t.y,this._z=t.z,this._w=t.w,this._onChangeCallback(),this}setFromEuler(t,e){if(!t||!t.isEuler)throw new Error("THREE.Quaternion: .setFromEuler() now expects an Euler rotation rather than a Vector3 and order.");const n=t._x,r=t._y,i=t._z,o=t._order,a=Math.cos,s=Math.sin,l=a(n/2),c=a(r/2),h=a(i/2),u=s(n/2),d=s(r/2),p=s(i/2);switch(o){case"XYZ":this._x=u*c*h+l*d*p,this._y=l*d*h-u*c*p,this._z=l*c*p+u*d*h,this._w=l*c*h-u*d*p;break;case"YXZ":this._x=u*c*h+l*d*p,this._y=l*d*h-u*c*p,this._z=l*c*p-u*d*h,this._w=l*c*h+u*d*p;break;case"ZXY":this._x=u*c*h-l*d*p,this._y=l*d*h+u*c*p,this._z=l*c*p+u*d*h,this._w=l*c*h-u*d*p;break;case"ZYX":this._x=u*c*h-l*d*p,this._y=l*d*h+u*c*p,this._z=l*c*p-u*d*h,this._w=l*c*h+u*d*p;break;case"YZX":this._x=u*c*h+l*d*p,this._y=l*d*h+u*c*p,this._z=l*c*p-u*d*h,this._w=l*c*h-u*d*p;break;case"XZY":this._x=u*c*h-l*d*p,this._y=l*d*h-u*c*p,this._z=l*c*p+u*d*h,this._w=l*c*h+u*d*p;break;default:console.warn("THREE.Quaternion: .setFromEuler() encountered an unknown order: "+o)}return!1!==e&&this._onChangeCallback(),this}setFromAxisAngle(t,e){const n=e/2,r=Math.sin(n);return this._x=t.x*r,this._y=t.y*r,this._z=t.z*r,this._w=Math.cos(n),this._onChangeCallback(),this}setFromRotationMatrix(t){const e=t.elements,n=e[0],r=e[4],i=e[8],o=e[1],a=e[5],s=e[9],l=e[2],c=e[6],h=e[10],u=n+a+h;if(u>0){const t=.5/Math.sqrt(u+1);this._w=.25/t,this._x=(c-s)*t,this._y=(i-l)*t,this._z=(o-r)*t}else if(n>a&&n>h){const t=2*Math.sqrt(1+n-a-h);this._w=(c-s)/t,this._x=.25*t,this._y=(r+o)/t,this._z=(i+l)/t}else if(a>h){const t=2*Math.sqrt(1+a-n-h);this._w=(i-l)/t,this._x=(r+o)/t,this._y=.25*t,this._z=(s+c)/t}else{const t=2*Math.sqrt(1+h-n-a);this._w=(o-r)/t,this._x=(i+l)/t,this._y=(s+c)/t,this._z=.25*t}return this._onChangeCallback(),this}setFromUnitVectors(t,e){let n=t.dot(e)+1;return n<Number.EPSILON?(n=0,Math.abs(t.x)>Math.abs(t.z)?(this._x=-t.y,this._y=t.x,this._z=0,this._w=n):(this._x=0,this._y=-t.z,this._z=t.y,this._w=n)):(this._x=t.y*e.z-t.z*e.y,this._y=t.z*e.x-t.x*e.z,this._z=t.x*e.y-t.y*e.x,this._w=n),this.normalize()}angleTo(t){return 2*Math.acos(Math.abs(et(this.dot(t),-1,1)))}rotateTowards(t,e){const n=this.angleTo(t);if(0===n)return this;const r=Math.min(1,e/n);return this.slerp(t,r),this}identity(){return this.set(0,0,0,1)}invert(){return this.conjugate()}conjugate(){return this._x*=-1,this._y*=-1,this._z*=-1,this._onChangeCallback(),this}dot(t){return this._x*t._x+this._y*t._y+this._z*t._z+this._w*t._w}lengthSq(){return this._x*this._x+this._y*this._y+this._z*this._z+this._w*this._w}length(){return Math.sqrt(this._x*this._x+this._y*this._y+this._z*this._z+this._w*this._w)}normalize(){let t=this.length();return 0===t?(this._x=0,this._y=0,this._z=0,this._w=1):(t=1/t,this._x=this._x*t,this._y=this._y*t,this._z=this._z*t,this._w=this._w*t),this._onChangeCallback(),this}multiply(t,e){return void 0!==e?(console.warn("THREE.Quaternion: .multiply() now only accepts one argument. Use .multiplyQuaternions( a, b ) instead."),this.multiplyQuaternions(t,e)):this.multiplyQuaternions(this,t)}premultiply(t){return this.multiplyQuaternions(t,this)}multiplyQuaternions(t,e){const n=t._x,r=t._y,i=t._z,o=t._w,a=e._x,s=e._y,l=e._z,c=e._w;return this._x=n*c+o*a+r*l-i*s,this._y=r*c+o*s+i*a-n*l,this._z=i*c+o*l+n*s-r*a,this._w=o*c-n*a-r*s-i*l,this._onChangeCallback(),this}slerp(t,e){if(0===e)return this;if(1===e)return this.copy(t);const n=this._x,r=this._y,i=this._z,o=this._w;let a=o*t._w+n*t._x+r*t._y+i*t._z;if(a<0?(this._w=-t._w,this._x=-t._x,this._y=-t._y,this._z=-t._z,a=-a):this.copy(t),a>=1)return this._w=o,this._x=n,this._y=r,this._z=i,this;const s=1-a*a;if(s<=Number.EPSILON){const t=1-e;return this._w=t*o+e*this._w,this._x=t*n+e*this._x,this._y=t*r+e*this._y,this._z=t*i+e*this._z,this.normalize(),this._onChangeCallback(),this}const l=Math.sqrt(s),c=Math.atan2(l,a),h=Math.sin((1-e)*c)/l,u=Math.sin(e*c)/l;return this._w=o*h+this._w*u,this._x=n*h+this._x*u,this._y=r*h+this._y*u,this._z=i*h+this._z*u,this._onChangeCallback(),this}slerpQuaternions(t,e,n){return this.copy(t).slerp(e,n)}random(){const t=Math.random(),e=Math.sqrt(1-t),n=Math.sqrt(t),r=2*Math.PI*Math.random(),i=2*Math.PI*Math.random();return this.set(e*Math.cos(r),n*Math.sin(i),n*Math.cos(i),e*Math.sin(r))}equals(t){return t._x===this._x&&t._y===this._y&&t._z===this._z&&t._w===this._w}fromArray(t,e=0){return this._x=t[e],this._y=t[e+1],this._z=t[e+2],this._w=t[e+3],this._onChangeCallback(),this}toArray(t=[],e=0){return t[e]=this._x,t[e+1]=this._y,t[e+2]=this._z,t[e+3]=this._w,t}fromBufferAttribute(t,e){return this._x=t.getX(e),this._y=t.getY(e),this._z=t.getZ(e),this._w=t.getW(e),this}_onChange(t){return this._onChangeCallback=t,this}_onChangeCallback(){}}Lt.prototype.isQuaternion=!0;class Pt{constructor(t=0,e=0,n=0){this.x=t,this.y=e,this.z=n}set(t,e,n){return void 0===n&&(n=this.z),this.x=t,this.y=e,this.z=n,this}setScalar(t){return this.x=t,this.y=t,this.z=t,this}setX(t){return this.x=t,this}setY(t){return this.y=t,this}setZ(t){return this.z=t,this}setComponent(t,e){switch(t){case 0:this.x=e;break;case 1:this.y=e;break;case 2:this.z=e;break;default:throw new Error("index is out of range: "+t)}return this}getComponent(t){switch(t){case 0:return this.x;case 1:return this.y;case 2:return this.z;default:throw new Error("index is out of range: "+t)}}clone(){return new this.constructor(this.x,this.y,this.z)}copy(t){return this.x=t.x,this.y=t.y,this.z=t.z,this}add(t,e){return void 0!==e?(console.warn("THREE.Vector3: .add() now only accepts one argument. Use .addVectors( a, b ) instead."),this.addVectors(t,e)):(this.x+=t.x,this.y+=t.y,this.z+=t.z,this)}addScalar(t){return this.x+=t,this.y+=t,this.z+=t,this}addVectors(t,e){return this.x=t.x+e.x,this.y=t.y+e.y,this.z=t.z+e.z,this}addScaledVector(t,e){return this.x+=t.x*e,this.y+=t.y*e,this.z+=t.z*e,this}sub(t,e){return void 0!==e?(console.warn("THREE.Vector3: .sub() now only accepts one argument. Use .subVectors( a, b ) instead."),this.subVectors(t,e)):(this.x-=t.x,this.y-=t.y,this.z-=t.z,this)}subScalar(t){return this.x-=t,this.y-=t,this.z-=t,this}subVectors(t,e){return this.x=t.x-e.x,this.y=t.y-e.y,this.z=t.z-e.z,this}multiply(t,e){return void 0!==e?(console.warn("THREE.Vector3: .multiply() now only accepts one argument. Use .multiplyVectors( a, b ) instead."),this.multiplyVectors(t,e)):(this.x*=t.x,this.y*=t.y,this.z*=t.z,this)}multiplyScalar(t){return this.x*=t,this.y*=t,this.z*=t,this}multiplyVectors(t,e){return this.x=t.x*e.x,this.y=t.y*e.y,this.z=t.z*e.z,this}applyEuler(t){return t&&t.isEuler||console.error("THREE.Vector3: .applyEuler() now expects an Euler rotation rather than a Vector3 and order."),this.applyQuaternion(It.setFromEuler(t))}applyAxisAngle(t,e){return this.applyQuaternion(It.setFromAxisAngle(t,e))}applyMatrix3(t){const e=this.x,n=this.y,r=this.z,i=t.elements;return this.x=i[0]*e+i[3]*n+i[6]*r,this.y=i[1]*e+i[4]*n+i[7]*r,this.z=i[2]*e+i[5]*n+i[8]*r,this}applyNormalMatrix(t){return this.applyMatrix3(t).normalize()}applyMatrix4(t){const e=this.x,n=this.y,r=this.z,i=t.elements,o=1/(i[3]*e+i[7]*n+i[11]*r+i[15]);return this.x=(i[0]*e+i[4]*n+i[8]*r+i[12])*o,this.y=(i[1]*e+i[5]*n+i[9]*r+i[13])*o,this.z=(i[2]*e+i[6]*n+i[10]*r+i[14])*o,this}applyQuaternion(t){const e=this.x,n=this.y,r=this.z,i=t.x,o=t.y,a=t.z,s=t.w,l=s*e+o*r-a*n,c=s*n+a*e-i*r,h=s*r+i*n-o*e,u=-i*e-o*n-a*r;return this.x=l*s+u*-i+c*-a-h*-o,this.y=c*s+u*-o+h*-i-l*-a,this.z=h*s+u*-a+l*-o-c*-i,this}project(t){return this.applyMatrix4(t.matrixWorldInverse).applyMatrix4(t.projectionMatrix)}unproject(t){return this.applyMatrix4(t.projectionMatrixInverse).applyMatrix4(t.matrixWorld)}transformDirection(t){const e=this.x,n=this.y,r=this.z,i=t.elements;return this.x=i[0]*e+i[4]*n+i[8]*r,this.y=i[1]*e+i[5]*n+i[9]*r,this.z=i[2]*e+i[6]*n+i[10]*r,this.normalize()}divide(t){return this.x/=t.x,this.y/=t.y,this.z/=t.z,this}divideScalar(t){return this.multiplyScalar(1/t)}min(t){return this.x=Math.min(this.x,t.x),this.y=Math.min(this.y,t.y),this.z=Math.min(this.z,t.z),this}max(t){return this.x=Math.max(this.x,t.x),this.y=Math.max(this.y,t.y),this.z=Math.max(this.z,t.z),this}clamp(t,e){return this.x=Math.max(t.x,Math.min(e.x,this.x)),this.y=Math.max(t.y,Math.min(e.y,this.y)),this.z=Math.max(t.z,Math.min(e.z,this.z)),this}clampScalar(t,e){return this.x=Math.max(t,Math.min(e,this.x)),this.y=Math.max(t,Math.min(e,this.y)),this.z=Math.max(t,Math.min(e,this.z)),this}clampLength(t,e){const n=this.length();return this.divideScalar(n||1).multiplyScalar(Math.max(t,Math.min(e,n)))}floor(){return this.x=Math.floor(this.x),this.y=Math.floor(this.y),this.z=Math.floor(this.z),this}ceil(){return this.x=Math.ceil(this.x),this.y=Math.ceil(this.y),this.z=Math.ceil(this.z),this}round(){return this.x=Math.round(this.x),this.y=Math.round(this.y),this.z=Math.round(this.z),this}roundToZero(){return this.x=this.x<0?Math.ceil(this.x):Math.floor(this.x),this.y=this.y<0?Math.ceil(this.y):Math.floor(this.y),this.z=this.z<0?Math.ceil(this.z):Math.floor(this.z),this}negate(){return this.x=-this.x,this.y=-this.y,this.z=-this.z,this}dot(t){return this.x*t.x+this.y*t.y+this.z*t.z}lengthSq(){return this.x*this.x+this.y*this.y+this.z*this.z}length(){return Math.sqrt(this.x*this.x+this.y*this.y+this.z*this.z)}manhattanLength(){return Math.abs(this.x)+Math.abs(this.y)+Math.abs(this.z)}normalize(){return this.divideScalar(this.length()||1)}setLength(t){return this.normalize().multiplyScalar(t)}lerp(t,e){return this.x+=(t.x-this.x)*e,this.y+=(t.y-this.y)*e,this.z+=(t.z-this.z)*e,this}lerpVectors(t,e,n){return this.x=t.x+(e.x-t.x)*n,this.y=t.y+(e.y-t.y)*n,this.z=t.z+(e.z-t.z)*n,this}cross(t,e){return void 0!==e?(console.warn("THREE.Vector3: .cross() now only accepts one argument. Use .crossVectors( a, b ) instead."),this.crossVectors(t,e)):this.crossVectors(this,t)}crossVectors(t,e){const n=t.x,r=t.y,i=t.z,o=e.x,a=e.y,s=e.z;return this.x=r*s-i*a,this.y=i*o-n*s,this.z=n*a-r*o,this}projectOnVector(t){const e=t.lengthSq();if(0===e)return this.set(0,0,0);const n=t.dot(this)/e;return this.copy(t).multiplyScalar(n)}projectOnPlane(t){return Dt.copy(this).projectOnVector(t),this.sub(Dt)}reflect(t){return this.sub(Dt.copy(t).multiplyScalar(2*this.dot(t)))}angleTo(t){const e=Math.sqrt(this.lengthSq()*t.lengthSq());if(0===e)return Math.PI/2;const n=this.dot(t)/e;return Math.acos(et(n,-1,1))}distanceTo(t){return Math.sqrt(this.distanceToSquared(t))}distanceToSquared(t){const e=this.x-t.x,n=this.y-t.y,r=this.z-t.z;return e*e+n*n+r*r}manhattanDistanceTo(t){return Math.abs(this.x-t.x)+Math.abs(this.y-t.y)+Math.abs(this.z-t.z)}setFromSpherical(t){return this.setFromSphericalCoords(t.radius,t.phi,t.theta)}setFromSphericalCoords(t,e,n){const r=Math.sin(e)*t;return this.x=r*Math.sin(n),this.y=Math.cos(e)*t,this.z=r*Math.cos(n),this}setFromCylindrical(t){return this.setFromCylindricalCoords(t.radius,t.theta,t.y)}setFromCylindricalCoords(t,e,n){return this.x=t*Math.sin(e),this.y=n,this.z=t*Math.cos(e),this}setFromMatrixPosition(t){const e=t.elements;return this.x=e[12],this.y=e[13],this.z=e[14],this}setFromMatrixScale(t){const e=this.setFromMatrixColumn(t,0).length(),n=this.setFromMatrixColumn(t,1).length(),r=this.setFromMatrixColumn(t,2).length();return this.x=e,this.y=n,this.z=r,this}setFromMatrixColumn(t,e){return this.fromArray(t.elements,4*e)}setFromMatrix3Column(t,e){return this.fromArray(t.elements,3*e)}setFromEuler(t){return this.x=t._x,this.y=t._y,this.z=t._z,this}equals(t){return t.x===this.x&&t.y===this.y&&t.z===this.z}fromArray(t,e=0){return this.x=t[e],this.y=t[e+1],this.z=t[e+2],this}toArray(t=[],e=0){return t[e]=this.x,t[e+1]=this.y,t[e+2]=this.z,t}fromBufferAttribute(t,e,n){return void 0!==n&&console.warn("THREE.Vector3: offset has been removed from .fromBufferAttribute()."),this.x=t.getX(e),this.y=t.getY(e),this.z=t.getZ(e),this}random(){return this.x=Math.random(),this.y=Math.random(),this.z=Math.random(),this}randomDirection(){const t=2*(Math.random()-.5),e=Math.random()*Math.PI*2,n=Math.sqrt(1-t**2);return this.x=n*Math.cos(e),this.y=n*Math.sin(e),this.z=t,this}*[Symbol.iterator](){yield this.x,yield this.y,yield this.z}}Pt.prototype.isVector3=!0;const Dt=new Pt,It=new Lt;class Ot{constructor(t=new Pt(1/0,1/0,1/0),e=new Pt(-1/0,-1/0,-1/0)){this.min=t,this.max=e}set(t,e){return this.min.copy(t),this.max.copy(e),this}setFromArray(t){let e=1/0,n=1/0,r=1/0,i=-1/0,o=-1/0,a=-1/0;for(let s=0,l=t.length;s<l;s+=3){const l=t[s],c=t[s+1],h=t[s+2];l<e&&(e=l),c<n&&(n=c),h<r&&(r=h),l>i&&(i=l),c>o&&(o=c),h>a&&(a=h)}return this.min.set(e,n,r),this.max.set(i,o,a),this}setFromBufferAttribute(t){let e=1/0,n=1/0,r=1/0,i=-1/0,o=-1/0,a=-1/0;for(let s=0,l=t.count;s<l;s++){const l=t.getX(s),c=t.getY(s),h=t.getZ(s);l<e&&(e=l),c<n&&(n=c),h<r&&(r=h),l>i&&(i=l),c>o&&(o=c),h>a&&(a=h)}return this.min.set(e,n,r),this.max.set(i,o,a),this}setFromPoints(t){this.makeEmpty();for(let e=0,n=t.length;e<n;e++)this.expandByPoint(t[e]);return this}setFromCenterAndSize(t,e){const n=kt.copy(e).multiplyScalar(.5);return this.min.copy(t).sub(n),this.max.copy(t).add(n),this}setFromObject(t,e=!1){return this.makeEmpty(),this.expandByObject(t,e)}clone(){return(new this.constructor).copy(this)}copy(t){return this.min.copy(t.min),this.max.copy(t.max),this}makeEmpty(){return this.min.x=this.min.y=this.min.z=1/0,this.max.x=this.max.y=this.max.z=-1/0,this}isEmpty(){return this.max.x<this.min.x||this.max.y<this.min.y||this.max.z<this.min.z}getCenter(t){return this.isEmpty()?t.set(0,0,0):t.addVectors(this.min,this.max).multiplyScalar(.5)}getSize(t){return this.isEmpty()?t.set(0,0,0):t.subVectors(this.max,this.min)}expandByPoint(t){return this.min.min(t),this.max.max(t),this}expandByVector(t){return this.min.sub(t),this.max.add(t),this}expandByScalar(t){return this.min.addScalar(-t),this.max.addScalar(t),this}expandByObject(t,e=!1){t.updateWorldMatrix(!1,!1);const n=t.geometry;if(void 0!==n)if(e&&null!=n.attributes&&void 0!==n.attributes.position){const e=n.attributes.position;for(let n=0,r=e.count;n<r;n++)kt.fromBufferAttribute(e,n).applyMatrix4(t.matrixWorld),this.expandByPoint(kt)}else null===n.boundingBox&&n.computeBoundingBox(),zt.copy(n.boundingBox),zt.applyMatrix4(t.matrixWorld),this.union(zt);const r=t.children;for(let t=0,n=r.length;t<n;t++)this.expandByObject(r[t],e);return this}containsPoint(t){return!(t.x<this.min.x||t.x>this.max.x||t.y<this.min.y||t.y>this.max.y||t.z<this.min.z||t.z>this.max.z)}containsBox(t){return this.min.x<=t.min.x&&t.max.x<=this.max.x&&this.min.y<=t.min.y&&t.max.y<=this.max.y&&this.min.z<=t.min.z&&t.max.z<=this.max.z}getParameter(t,e){return e.set((t.x-this.min.x)/(this.max.x-this.min.x),(t.y-this.min.y)/(this.max.y-this.min.y),(t.z-this.min.z)/(this.max.z-this.min.z))}intersectsBox(t){return!(t.max.x<this.min.x||t.min.x>this.max.x||t.max.y<this.min.y||t.min.y>this.max.y||t.max.z<this.min.z||t.min.z>this.max.z)}intersectsSphere(t){return this.clampPoint(t.center,kt),kt.distanceToSquared(t.center)<=t.radius*t.radius}intersectsPlane(t){let e,n;return t.normal.x>0?(e=t.normal.x*this.min.x,n=t.normal.x*this.max.x):(e=t.normal.x*this.max.x,n=t.normal.x*this.min.x),t.normal.y>0?(e+=t.normal.y*this.min.y,n+=t.normal.y*this.max.y):(e+=t.normal.y*this.max.y,n+=t.normal.y*this.min.y),t.normal.z>0?(e+=t.normal.z*this.min.z,n+=t.normal.z*this.max.z):(e+=t.normal.z*this.max.z,n+=t.normal.z*this.min.z),e<=-t.constant&&n>=-t.constant}intersectsTriangle(t){if(this.isEmpty())return!1;this.getCenter(jt),Wt.subVectors(this.max,jt),Bt.subVectors(t.a,jt),Ft.subVectors(t.b,jt),Ut.subVectors(t.c,jt),Ht.subVectors(Ft,Bt),Vt.subVectors(Ut,Ft),Gt.subVectors(Bt,Ut);let e=[0,-Ht.z,Ht.y,0,-Vt.z,Vt.y,0,-Gt.z,Gt.y,Ht.z,0,-Ht.x,Vt.z,0,-Vt.x,Gt.z,0,-Gt.x,-Ht.y,Ht.x,0,-Vt.y,Vt.x,0,-Gt.y,Gt.x,0];return!!Yt(e,Bt,Ft,Ut,Wt)&&(e=[1,0,0,0,1,0,0,0,1],!!Yt(e,Bt,Ft,Ut,Wt)&&(qt.crossVectors(Ht,Vt),e=[qt.x,qt.y,qt.z],Yt(e,Bt,Ft,Ut,Wt)))}clampPoint(t,e){return e.copy(t).clamp(this.min,this.max)}distanceToPoint(t){return kt.copy(t).clamp(this.min,this.max).sub(t).length()}getBoundingSphere(t){return this.getCenter(t.center),t.radius=.5*this.getSize(kt).length(),t}intersect(t){return this.min.max(t.min),this.max.min(t.max),this.isEmpty()&&this.makeEmpty(),this}union(t){return this.min.min(t.min),this.max.max(t.max),this}applyMatrix4(t){return this.isEmpty()||(Nt[0].set(this.min.x,this.min.y,this.min.z).applyMatrix4(t),Nt[1].set(this.min.x,this.min.y,this.max.z).applyMatrix4(t),Nt[2].set(this.min.x,this.max.y,this.min.z).applyMatrix4(t),Nt[3].set(this.min.x,this.max.y,this.max.z).applyMatrix4(t),Nt[4].set(this.max.x,this.min.y,this.min.z).applyMatrix4(t),Nt[5].set(this.max.x,this.min.y,this.max.z).applyMatrix4(t),Nt[6].set(this.max.x,this.max.y,this.min.z).applyMatrix4(t),Nt[7].set(this.max.x,this.max.y,this.max.z).applyMatrix4(t),this.setFromPoints(Nt)),this}translate(t){return this.min.add(t),this.max.add(t),this}equals(t){return t.min.equals(this.min)&&t.max.equals(this.max)}}Ot.prototype.isBox3=!0;const Nt=[new Pt,new Pt,new Pt,new Pt,new Pt,new Pt,new Pt,new Pt],kt=new Pt,zt=new Ot,Bt=new Pt,Ft=new Pt,Ut=new Pt,Ht=new Pt,Vt=new Pt,Gt=new Pt,jt=new Pt,Wt=new Pt,qt=new Pt,Xt=new Pt;function Yt(t,e,n,r,i){for(let o=0,a=t.length-3;o<=a;o+=3){Xt.fromArray(t,o);const a=i.x*Math.abs(Xt.x)+i.y*Math.abs(Xt.y)+i.z*Math.abs(Xt.z),s=e.dot(Xt),l=n.dot(Xt),c=r.dot(Xt);if(Math.max(-Math.max(s,l,c),Math.min(s,l,c))>a)return!1}return!0}const Jt=new Ot,Zt=new Pt,$t=new Pt,Kt=new Pt;class Qt{constructor(t=new Pt,e=-1){this.center=t,this.radius=e}set(t,e){return this.center.copy(t),this.radius=e,this}setFromPoints(t,e){const n=this.center;void 0!==e?n.copy(e):Jt.setFromPoints(t).getCenter(n);let r=0;for(let e=0,i=t.length;e<i;e++)r=Math.max(r,n.distanceToSquared(t[e]));return this.radius=Math.sqrt(r),this}copy(t){return this.center.copy(t.center),this.radius=t.radius,this}isEmpty(){return this.radius<0}makeEmpty(){return this.center.set(0,0,0),this.radius=-1,this}containsPoint(t){return t.distanceToSquared(this.center)<=this.radius*this.radius}distanceToPoint(t){return t.distanceTo(this.center)-this.radius}intersectsSphere(t){const e=this.radius+t.radius;return t.center.distanceToSquared(this.center)<=e*e}intersectsBox(t){return t.intersectsSphere(this)}intersectsPlane(t){return Math.abs(t.distanceToPoint(this.center))<=this.radius}clampPoint(t,e){const n=this.center.distanceToSquared(t);return e.copy(t),n>this.radius*this.radius&&(e.sub(this.center).normalize(),e.multiplyScalar(this.radius).add(this.center)),e}getBoundingBox(t){return this.isEmpty()?(t.makeEmpty(),t):(t.set(this.center,this.center),t.expandByScalar(this.radius),t)}applyMatrix4(t){return this.center.applyMatrix4(t),this.radius=this.radius*t.getMaxScaleOnAxis(),this}translate(t){return this.center.add(t),this}expandByPoint(t){Kt.subVectors(t,this.center);const e=Kt.lengthSq();if(e>this.radius*this.radius){const t=Math.sqrt(e),n=.5*(t-this.radius);this.center.add(Kt.multiplyScalar(n/t)),this.radius+=n}return this}union(t){return!0===this.center.equals(t.center)?$t.set(0,0,1).multiplyScalar(t.radius):$t.subVectors(t.center,this.center).normalize().multiplyScalar(t.radius),this.expandByPoint(Zt.copy(t.center).add($t)),this.expandByPoint(Zt.copy(t.center).sub($t)),this}equals(t){return t.center.equals(this.center)&&t.radius===this.radius}clone(){return(new this.constructor).copy(this)}}const te=new Pt,ee=new Pt,ne=new Pt,re=new Pt,ie=new Pt,oe=new Pt,ae=new Pt;class se{constructor(t=new Pt,e=new Pt(0,0,-1)){this.origin=t,this.direction=e}set(t,e){return this.origin.copy(t),this.direction.copy(e),this}copy(t){return this.origin.copy(t.origin),this.direction.copy(t.direction),this}at(t,e){return e.copy(this.direction).multiplyScalar(t).add(this.origin)}lookAt(t){return this.direction.copy(t).sub(this.origin).normalize(),this}recast(t){return this.origin.copy(this.at(t,te)),this}closestPointToPoint(t,e){e.subVectors(t,this.origin);const n=e.dot(this.direction);return n<0?e.copy(this.origin):e.copy(this.direction).multiplyScalar(n).add(this.origin)}distanceToPoint(t){return Math.sqrt(this.distanceSqToPoint(t))}distanceSqToPoint(t){const e=te.subVectors(t,this.origin).dot(this.direction);return e<0?this.origin.distanceToSquared(t):(te.copy(this.direction).multiplyScalar(e).add(this.origin),te.distanceToSquared(t))}distanceSqToSegment(t,e,n,r){ee.copy(t).add(e).multiplyScalar(.5),ne.copy(e).sub(t).normalize(),re.copy(this.origin).sub(ee);const i=.5*t.distanceTo(e),o=-this.direction.dot(ne),a=re.dot(this.direction),s=-re.dot(ne),l=re.lengthSq(),c=Math.abs(1-o*o);let h,u,d,p;if(c>0)if(h=o*s-a,u=o*a-s,p=i*c,h>=0)if(u>=-p)if(u<=p){const t=1/c;h*=t,u*=t,d=h*(h+o*u+2*a)+u*(o*h+u+2*s)+l}else u=i,h=Math.max(0,-(o*u+a)),d=-h*h+u*(u+2*s)+l;else u=-i,h=Math.max(0,-(o*u+a)),d=-h*h+u*(u+2*s)+l;else u<=-p?(h=Math.max(0,-(-o*i+a)),u=h>0?-i:Math.min(Math.max(-i,-s),i),d=-h*h+u*(u+2*s)+l):u<=p?(h=0,u=Math.min(Math.max(-i,-s),i),d=u*(u+2*s)+l):(h=Math.max(0,-(o*i+a)),u=h>0?i:Math.min(Math.max(-i,-s),i),d=-h*h+u*(u+2*s)+l);else u=o>0?-i:i,h=Math.max(0,-(o*u+a)),d=-h*h+u*(u+2*s)+l;return n&&n.copy(this.direction).multiplyScalar(h).add(this.origin),r&&r.copy(ne).multiplyScalar(u).add(ee),d}intersectSphere(t,e){te.subVectors(t.center,this.origin);const n=te.dot(this.direction),r=te.dot(te)-n*n,i=t.radius*t.radius;if(r>i)return null;const o=Math.sqrt(i-r),a=n-o,s=n+o;return a<0&&s<0?null:a<0?this.at(s,e):this.at(a,e)}intersectsSphere(t){return this.distanceSqToPoint(t.center)<=t.radius*t.radius}distanceToPlane(t){const e=t.normal.dot(this.direction);if(0===e)return 0===t.distanceToPoint(this.origin)?0:null;const n=-(this.origin.dot(t.normal)+t.constant)/e;return n>=0?n:null}intersectPlane(t,e){const n=this.distanceToPlane(t);return null===n?null:this.at(n,e)}intersectsPlane(t){const e=t.distanceToPoint(this.origin);if(0===e)return!0;return t.normal.dot(this.direction)*e<0}intersectBox(t,e){let n,r,i,o,a,s;const l=1/this.direction.x,c=1/this.direction.y,h=1/this.direction.z,u=this.origin;return l>=0?(n=(t.min.x-u.x)*l,r=(t.max.x-u.x)*l):(n=(t.max.x-u.x)*l,r=(t.min.x-u.x)*l),c>=0?(i=(t.min.y-u.y)*c,o=(t.max.y-u.y)*c):(i=(t.max.y-u.y)*c,o=(t.min.y-u.y)*c),n>o||i>r?null:((i>n||n!=n)&&(n=i),(o<r||r!=r)&&(r=o),h>=0?(a=(t.min.z-u.z)*h,s=(t.max.z-u.z)*h):(a=(t.max.z-u.z)*h,s=(t.min.z-u.z)*h),n>s||a>r?null:((a>n||n!=n)&&(n=a),(s<r||r!=r)&&(r=s),r<0?null:this.at(n>=0?n:r,e)))}intersectsBox(t){return null!==this.intersectBox(t,te)}intersectTriangle(t,e,n,r,i){ie.subVectors(e,t),oe.subVectors(n,t),ae.crossVectors(ie,oe);let o,a=this.direction.dot(ae);if(a>0){if(r)return null;o=1}else{if(!(a<0))return null;o=-1,a=-a}re.subVectors(this.origin,t);const s=o*this.direction.dot(oe.crossVectors(re,oe));if(s<0)return null;const l=o*this.direction.dot(ie.cross(re));if(l<0)return null;if(s+l>a)return null;const c=-o*re.dot(ae);return c<0?null:this.at(c/a,i)}applyMatrix4(t){return this.origin.applyMatrix4(t),this.direction.transformDirection(t),this}equals(t){return t.origin.equals(this.origin)&&t.direction.equals(this.direction)}clone(){return(new this.constructor).copy(this)}}class le{constructor(){this.elements=[1,0,0,0,0,1,0,0,0,0,1,0,0,0,0,1],arguments.length>0&&console.error("THREE.Matrix4: the constructor no longer reads arguments. use .set() instead.")}set(t,e,n,r,i,o,a,s,l,c,h,u,d,p,f,m){const g=this.elements;return g[0]=t,g[4]=e,g[8]=n,g[12]=r,g[1]=i,g[5]=o,g[9]=a,g[13]=s,g[2]=l,g[6]=c,g[10]=h,g[14]=u,g[3]=d,g[7]=p,g[11]=f,g[15]=m,this}identity(){return this.set(1,0,0,0,0,1,0,0,0,0,1,0,0,0,0,1),this}clone(){return(new le).fromArray(this.elements)}copy(t){const e=this.elements,n=t.elements;return e[0]=n[0],e[1]=n[1],e[2]=n[2],e[3]=n[3],e[4]=n[4],e[5]=n[5],e[6]=n[6],e[7]=n[7],e[8]=n[8],e[9]=n[9],e[10]=n[10],e[11]=n[11],e[12]=n[12],e[13]=n[13],e[14]=n[14],e[15]=n[15],this}copyPosition(t){const e=this.elements,n=t.elements;return e[12]=n[12],e[13]=n[13],e[14]=n[14],this}setFromMatrix3(t){const e=t.elements;return this.set(e[0],e[3],e[6],0,e[1],e[4],e[7],0,e[2],e[5],e[8],0,0,0,0,1),this}extractBasis(t,e,n){return t.setFromMatrixColumn(this,0),e.setFromMatrixColumn(this,1),n.setFromMatrixColumn(this,2),this}makeBasis(t,e,n){return this.set(t.x,e.x,n.x,0,t.y,e.y,n.y,0,t.z,e.z,n.z,0,0,0,0,1),this}extractRotation(t){const e=this.elements,n=t.elements,r=1/ce.setFromMatrixColumn(t,0).length(),i=1/ce.setFromMatrixColumn(t,1).length(),o=1/ce.setFromMatrixColumn(t,2).length();return e[0]=n[0]*r,e[1]=n[1]*r,e[2]=n[2]*r,e[3]=0,e[4]=n[4]*i,e[5]=n[5]*i,e[6]=n[6]*i,e[7]=0,e[8]=n[8]*o,e[9]=n[9]*o,e[10]=n[10]*o,e[11]=0,e[12]=0,e[13]=0,e[14]=0,e[15]=1,this}makeRotationFromEuler(t){t&&t.isEuler||console.error("THREE.Matrix4: .makeRotationFromEuler() now expects a Euler rotation rather than a Vector3 and order.");const e=this.elements,n=t.x,r=t.y,i=t.z,o=Math.cos(n),a=Math.sin(n),s=Math.cos(r),l=Math.sin(r),c=Math.cos(i),h=Math.sin(i);if("XYZ"===t.order){const t=o*c,n=o*h,r=a*c,i=a*h;e[0]=s*c,e[4]=-s*h,e[8]=l,e[1]=n+r*l,e[5]=t-i*l,e[9]=-a*s,e[2]=i-t*l,e[6]=r+n*l,e[10]=o*s}else if("YXZ"===t.order){const t=s*c,n=s*h,r=l*c,i=l*h;e[0]=t+i*a,e[4]=r*a-n,e[8]=o*l,e[1]=o*h,e[5]=o*c,e[9]=-a,e[2]=n*a-r,e[6]=i+t*a,e[10]=o*s}else if("ZXY"===t.order){const t=s*c,n=s*h,r=l*c,i=l*h;e[0]=t-i*a,e[4]=-o*h,e[8]=r+n*a,e[1]=n+r*a,e[5]=o*c,e[9]=i-t*a,e[2]=-o*l,e[6]=a,e[10]=o*s}else if("ZYX"===t.order){const t=o*c,n=o*h,r=a*c,i=a*h;e[0]=s*c,e[4]=r*l-n,e[8]=t*l+i,e[1]=s*h,e[5]=i*l+t,e[9]=n*l-r,e[2]=-l,e[6]=a*s,e[10]=o*s}else if("YZX"===t.order){const t=o*s,n=o*l,r=a*s,i=a*l;e[0]=s*c,e[4]=i-t*h,e[8]=r*h+n,e[1]=h,e[5]=o*c,e[9]=-a*c,e[2]=-l*c,e[6]=n*h+r,e[10]=t-i*h}else if("XZY"===t.order){const t=o*s,n=o*l,r=a*s,i=a*l;e[0]=s*c,e[4]=-h,e[8]=l*c,e[1]=t*h+i,e[5]=o*c,e[9]=n*h-r,e[2]=r*h-n,e[6]=a*c,e[10]=i*h+t}return e[3]=0,e[7]=0,e[11]=0,e[12]=0,e[13]=0,e[14]=0,e[15]=1,this}makeRotationFromQuaternion(t){return this.compose(ue,t,de)}lookAt(t,e,n){const r=this.elements;return me.subVectors(t,e),0===me.lengthSq()&&(me.z=1),me.normalize(),pe.crossVectors(n,me),0===pe.lengthSq()&&(1===Math.abs(n.z)?me.x+=1e-4:me.z+=1e-4,me.normalize(),pe.crossVectors(n,me)),pe.normalize(),fe.crossVectors(me,pe),r[0]=pe.x,r[4]=fe.x,r[8]=me.x,r[1]=pe.y,r[5]=fe.y,r[9]=me.y,r[2]=pe.z,r[6]=fe.z,r[10]=me.z,this}multiply(t,e){return void 0!==e?(console.warn("THREE.Matrix4: .multiply() now only accepts one argument. Use .multiplyMatrices( a, b ) instead."),this.multiplyMatrices(t,e)):this.multiplyMatrices(this,t)}premultiply(t){return this.multiplyMatrices(t,this)}multiplyMatrices(t,e){const n=t.elements,r=e.elements,i=this.elements,o=n[0],a=n[4],s=n[8],l=n[12],c=n[1],h=n[5],u=n[9],d=n[13],p=n[2],f=n[6],m=n[10],g=n[14],v=n[3],y=n[7],_=n[11],x=n[15],b=r[0],w=r[4],M=r[8],S=r[12],E=r[1],T=r[5],A=r[9],C=r[13],R=r[2],L=r[6],P=r[10],D=r[14],I=r[3],O=r[7],N=r[11],k=r[15];return i[0]=o*b+a*E+s*R+l*I,i[4]=o*w+a*T+s*L+l*O,i[8]=o*M+a*A+s*P+l*N,i[12]=o*S+a*C+s*D+l*k,i[1]=c*b+h*E+u*R+d*I,i[5]=c*w+h*T+u*L+d*O,i[9]=c*M+h*A+u*P+d*N,i[13]=c*S+h*C+u*D+d*k,i[2]=p*b+f*E+m*R+g*I,i[6]=p*w+f*T+m*L+g*O,i[10]=p*M+f*A+m*P+g*N,i[14]=p*S+f*C+m*D+g*k,i[3]=v*b+y*E+_*R+x*I,i[7]=v*w+y*T+_*L+x*O,i[11]=v*M+y*A+_*P+x*N,i[15]=v*S+y*C+_*D+x*k,this}multiplyScalar(t){const e=this.elements;return e[0]*=t,e[4]*=t,e[8]*=t,e[12]*=t,e[1]*=t,e[5]*=t,e[9]*=t,e[13]*=t,e[2]*=t,e[6]*=t,e[10]*=t,e[14]*=t,e[3]*=t,e[7]*=t,e[11]*=t,e[15]*=t,this}determinant(){const t=this.elements,e=t[0],n=t[4],r=t[8],i=t[12],o=t[1],a=t[5],s=t[9],l=t[13],c=t[2],h=t[6],u=t[10],d=t[14];return t[3]*(+i*s*h-r*l*h-i*a*u+n*l*u+r*a*d-n*s*d)+t[7]*(+e*s*d-e*l*u+i*o*u-r*o*d+r*l*c-i*s*c)+t[11]*(+e*l*h-e*a*d-i*o*h+n*o*d+i*a*c-n*l*c)+t[15]*(-r*a*c-e*s*h+e*a*u+r*o*h-n*o*u+n*s*c)}transpose(){const t=this.elements;let e;return e=t[1],t[1]=t[4],t[4]=e,e=t[2],t[2]=t[8],t[8]=e,e=t[6],t[6]=t[9],t[9]=e,e=t[3],t[3]=t[12],t[12]=e,e=t[7],t[7]=t[13],t[13]=e,e=t[11],t[11]=t[14],t[14]=e,this}setPosition(t,e,n){const r=this.elements;return t.isVector3?(r[12]=t.x,r[13]=t.y,r[14]=t.z):(r[12]=t,r[13]=e,r[14]=n),this}invert(){const t=this.elements,e=t[0],n=t[1],r=t[2],i=t[3],o=t[4],a=t[5],s=t[6],l=t[7],c=t[8],h=t[9],u=t[10],d=t[11],p=t[12],f=t[13],m=t[14],g=t[15],v=h*m*l-f*u*l+f*s*d-a*m*d-h*s*g+a*u*g,y=p*u*l-c*m*l-p*s*d+o*m*d+c*s*g-o*u*g,_=c*f*l-p*h*l+p*a*d-o*f*d-c*a*g+o*h*g,x=p*h*s-c*f*s-p*a*u+o*f*u+c*a*m-o*h*m,b=e*v+n*y+r*_+i*x;if(0===b)return this.set(0,0,0,0,0,0,0,0,0,0,0,0,0,0,0,0);const w=1/b;return t[0]=v*w,t[1]=(f*u*i-h*m*i-f*r*d+n*m*d+h*r*g-n*u*g)*w,t[2]=(a*m*i-f*s*i+f*r*l-n*m*l-a*r*g+n*s*g)*w,t[3]=(h*s*i-a*u*i-h*r*l+n*u*l+a*r*d-n*s*d)*w,t[4]=y*w,t[5]=(c*m*i-p*u*i+p*r*d-e*m*d-c*r*g+e*u*g)*w,t[6]=(p*s*i-o*m*i-p*r*l+e*m*l+o*r*g-e*s*g)*w,t[7]=(o*u*i-c*s*i+c*r*l-e*u*l-o*r*d+e*s*d)*w,t[8]=_*w,t[9]=(p*h*i-c*f*i-p*n*d+e*f*d+c*n*g-e*h*g)*w,t[10]=(o*f*i-p*a*i+p*n*l-e*f*l-o*n*g+e*a*g)*w,t[11]=(c*a*i-o*h*i-c*n*l+e*h*l+o*n*d-e*a*d)*w,t[12]=x*w,t[13]=(c*f*r-p*h*r+p*n*u-e*f*u-c*n*m+e*h*m)*w,t[14]=(p*a*r-o*f*r-p*n*s+e*f*s+o*n*m-e*a*m)*w,t[15]=(o*h*r-c*a*r+c*n*s-e*h*s-o*n*u+e*a*u)*w,this}scale(t){const e=this.elements,n=t.x,r=t.y,i=t.z;return e[0]*=n,e[4]*=r,e[8]*=i,e[1]*=n,e[5]*=r,e[9]*=i,e[2]*=n,e[6]*=r,e[10]*=i,e[3]*=n,e[7]*=r,e[11]*=i,this}getMaxScaleOnAxis(){const t=this.elements,e=t[0]*t[0]+t[1]*t[1]+t[2]*t[2],n=t[4]*t[4]+t[5]*t[5]+t[6]*t[6],r=t[8]*t[8]+t[9]*t[9]+t[10]*t[10];return Math.sqrt(Math.max(e,n,r))}makeTranslation(t,e,n){return this.set(1,0,0,t,0,1,0,e,0,0,1,n,0,0,0,1),this}makeRotationX(t){const e=Math.cos(t),n=Math.sin(t);return this.set(1,0,0,0,0,e,-n,0,0,n,e,0,0,0,0,1),this}makeRotationY(t){const e=Math.cos(t),n=Math.sin(t);return this.set(e,0,n,0,0,1,0,0,-n,0,e,0,0,0,0,1),this}makeRotationZ(t){const e=Math.cos(t),n=Math.sin(t);return this.set(e,-n,0,0,n,e,0,0,0,0,1,0,0,0,0,1),this}makeRotationAxis(t,e){const n=Math.cos(e),r=Math.sin(e),i=1-n,o=t.x,a=t.y,s=t.z,l=i*o,c=i*a;return this.set(l*o+n,l*a-r*s,l*s+r*a,0,l*a+r*s,c*a+n,c*s-r*o,0,l*s-r*a,c*s+r*o,i*s*s+n,0,0,0,0,1),this}makeScale(t,e,n){return this.set(t,0,0,0,0,e,0,0,0,0,n,0,0,0,0,1),this}makeShear(t,e,n,r,i,o){return this.set(1,n,i,0,t,1,o,0,e,r,1,0,0,0,0,1),this}compose(t,e,n){const r=this.elements,i=e._x,o=e._y,a=e._z,s=e._w,l=i+i,c=o+o,h=a+a,u=i*l,d=i*c,p=i*h,f=o*c,m=o*h,g=a*h,v=s*l,y=s*c,_=s*h,x=n.x,b=n.y,w=n.z;return r[0]=(1-(f+g))*x,r[1]=(d+_)*x,r[2]=(p-y)*x,r[3]=0,r[4]=(d-_)*b,r[5]=(1-(u+g))*b,r[6]=(m+v)*b,r[7]=0,r[8]=(p+y)*w,r[9]=(m-v)*w,r[10]=(1-(u+f))*w,r[11]=0,r[12]=t.x,r[13]=t.y,r[14]=t.z,r[15]=1,this}decompose(t,e,n){const r=this.elements;let i=ce.set(r[0],r[1],r[2]).length();const o=ce.set(r[4],r[5],r[6]).length(),a=ce.set(r[8],r[9],r[10]).length();this.determinant()<0&&(i=-i),t.x=r[12],t.y=r[13],t.z=r[14],he.copy(this);const s=1/i,l=1/o,c=1/a;return he.elements[0]*=s,he.elements[1]*=s,he.elements[2]*=s,he.elements[4]*=l,he.elements[5]*=l,he.elements[6]*=l,he.elements[8]*=c,he.elements[9]*=c,he.elements[10]*=c,e.setFromRotationMatrix(he),n.x=i,n.y=o,n.z=a,this}makePerspective(t,e,n,r,i,o){void 0===o&&console.warn("THREE.Matrix4: .makePerspective() has been redefined and has a new signature. Please check the docs.");const a=this.elements,s=2*i/(e-t),l=2*i/(n-r),c=(e+t)/(e-t),h=(n+r)/(n-r),u=-(o+i)/(o-i),d=-2*o*i/(o-i);return a[0]=s,a[4]=0,a[8]=c,a[12]=0,a[1]=0,a[5]=l,a[9]=h,a[13]=0,a[2]=0,a[6]=0,a[10]=u,a[14]=d,a[3]=0,a[7]=0,a[11]=-1,a[15]=0,this}makeOrthographic(t,e,n,r,i,o){const a=this.elements,s=1/(e-t),l=1/(n-r),c=1/(o-i),h=(e+t)*s,u=(n+r)*l,d=(o+i)*c;return a[0]=2*s,a[4]=0,a[8]=0,a[12]=-h,a[1]=0,a[5]=2*l,a[9]=0,a[13]=-u,a[2]=0,a[6]=0,a[10]=-2*c,a[14]=-d,a[3]=0,a[7]=0,a[11]=0,a[15]=1,this}equals(t){const e=this.elements,n=t.elements;for(let t=0;t<16;t++)if(e[t]!==n[t])return!1;return!0}fromArray(t,e=0){for(let n=0;n<16;n++)this.elements[n]=t[n+e];return this}toArray(t=[],e=0){const n=this.elements;return t[e]=n[0],t[e+1]=n[1],t[e+2]=n[2],t[e+3]=n[3],t[e+4]=n[4],t[e+5]=n[5],t[e+6]=n[6],t[e+7]=n[7],t[e+8]=n[8],t[e+9]=n[9],t[e+10]=n[10],t[e+11]=n[11],t[e+12]=n[12],t[e+13]=n[13],t[e+14]=n[14],t[e+15]=n[15],t}}le.prototype.isMatrix4=!0;const ce=new Pt,he=new le,ue=new Pt(0,0,0),de=new Pt(1,1,1),pe=new Pt,fe=new Pt,me=new Pt,ge=new le,ve=new Lt;class ye{constructor(t=0,e=0,n=0,r=ye.DefaultOrder){this._x=t,this._y=e,this._z=n,this._order=r}get x(){return this._x}set x(t){this._x=t,this._onChangeCallback()}get y(){return this._y}set y(t){this._y=t,this._onChangeCallback()}get z(){return this._z}set z(t){this._z=t,this._onChangeCallback()}get order(){return this._order}set order(t){this._order=t,this._onChangeCallback()}set(t,e,n,r=this._order){return this._x=t,this._y=e,this._z=n,this._order=r,this._onChangeCallback(),this}clone(){return new this.constructor(this._x,this._y,this._z,this._order)}copy(t){return this._x=t._x,this._y=t._y,this._z=t._z,this._order=t._order,this._onChangeCallback(),this}setFromRotationMatrix(t,e=this._order,n=!0){const r=t.elements,i=r[0],o=r[4],a=r[8],s=r[1],l=r[5],c=r[9],h=r[2],u=r[6],d=r[10];switch(e){case"XYZ":this._y=Math.asin(et(a,-1,1)),Math.abs(a)<.9999999?(this._x=Math.atan2(-c,d),this._z=Math.atan2(-o,i)):(this._x=Math.atan2(u,l),this._z=0);break;case"YXZ":this._x=Math.asin(-et(c,-1,1)),Math.abs(c)<.9999999?(this._y=Math.atan2(a,d),this._z=Math.atan2(s,l)):(this._y=Math.atan2(-h,i),this._z=0);break;case"ZXY":this._x=Math.asin(et(u,-1,1)),Math.abs(u)<.9999999?(this._y=Math.atan2(-h,d),this._z=Math.atan2(-o,l)):(this._y=0,this._z=Math.atan2(s,i));break;case"ZYX":this._y=Math.asin(-et(h,-1,1)),Math.abs(h)<.9999999?(this._x=Math.atan2(u,d),this._z=Math.atan2(s,i)):(this._x=0,this._z=Math.atan2(-o,l));break;case"YZX":this._z=Math.asin(et(s,-1,1)),Math.abs(s)<.9999999?(this._x=Math.atan2(-c,l),this._y=Math.atan2(-h,i)):(this._x=0,this._y=Math.atan2(a,d));break;case"XZY":this._z=Math.asin(-et(o,-1,1)),Math.abs(o)<.9999999?(this._x=Math.atan2(u,l),this._y=Math.atan2(a,i)):(this._x=Math.atan2(-c,d),this._y=0);break;default:console.warn("THREE.Euler: .setFromRotationMatrix() encountered an unknown order: "+e)}return this._order=e,!0===n&&this._onChangeCallback(),this}setFromQuaternion(t,e,n){return ge.makeRotationFromQuaternion(t),this.setFromRotationMatrix(ge,e,n)}setFromVector3(t,e=this._order){return this.set(t.x,t.y,t.z,e)}reorder(t){return ve.setFromEuler(this),this.setFromQuaternion(ve,t)}equals(t){return t._x===this._x&&t._y===this._y&&t._z===this._z&&t._order===this._order}fromArray(t){return this._x=t[0],this._y=t[1],this._z=t[2],void 0!==t[3]&&(this._order=t[3]),this._onChangeCallback(),this}toArray(t=[],e=0){return t[e]=this._x,t[e+1]=this._y,t[e+2]=this._z,t[e+3]=this._order,t}_onChange(t){return this._onChangeCallback=t,this}_onChangeCallback(){}}ye.prototype.isEuler=!0,ye.DefaultOrder="XYZ",ye.RotationOrders=["XYZ","YZX","ZXY","XZY","YXZ","ZYX"];class _e{constructor(){this.mask=1}set(t){this.mask=(1<<t|0)>>>0}enable(t){this.mask|=1<<t|0}enableAll(){this.mask=-1}toggle(t){this.mask^=1<<t|0}disable(t){this.mask&=~(1<<t|0)}disableAll(){this.mask=0}test(t){return 0!=(this.mask&t.mask)}isEnabled(t){return 0!=(this.mask&(1<<t|0))}}let xe=0;const be=new Pt,we=new Lt,Me=new le,Se=new Pt,Ee=new Pt,Te=new Pt,Ae=new Lt,Ce=new Pt(1,0,0),Re=new Pt(0,1,0),Le=new Pt(0,0,1),Pe={type:"added"},De={type:"removed"};class Ie extends Z{constructor(){super(),Object.defineProperty(this,"id",{value:xe++}),this.uuid=tt(),this.name="",this.type="Object3D",this.parent=null,this.children=[],this.up=Ie.DefaultUp.clone();const t=new Pt,e=new ye,n=new Lt,r=new Pt(1,1,1);e._onChange((function(){n.setFromEuler(e,!1)})),n._onChange((function(){e.setFromQuaternion(n,void 0,!1)})),Object.defineProperties(this,{position:{configurable:!0,enumerable:!0,value:t},rotation:{configurable:!0,enumerable:!0,value:e},quaternion:{configurable:!0,enumerable:!0,value:n},scale:{configurable:!0,enumerable:!0,value:r},modelViewMatrix:{value:new le},normalMatrix:{value:new at}}),this.matrix=new le,this.matrixWorld=new le,this.matrixAutoUpdate=Ie.DefaultMatrixAutoUpdate,this.matrixWorldNeedsUpdate=!1,this.layers=new _e,this.visible=!0,this.castShadow=!1,this.receiveShadow=!1,this.frustumCulled=!0,this.renderOrder=0,this.animations=[],this.userData={}}onBeforeRender(){}onAfterRender(){}applyMatrix4(t){this.matrixAutoUpdate&&this.updateMatrix(),this.matrix.premultiply(t),this.matrix.decompose(this.position,this.quaternion,this.scale)}applyQuaternion(t){return this.quaternion.premultiply(t),this}setRotationFromAxisAngle(t,e){this.quaternion.setFromAxisAngle(t,e)}setRotationFromEuler(t){this.quaternion.setFromEuler(t,!0)}setRotationFromMatrix(t){this.quaternion.setFromRotationMatrix(t)}setRotationFromQuaternion(t){this.quaternion.copy(t)}rotateOnAxis(t,e){return we.setFromAxisAngle(t,e),this.quaternion.multiply(we),this}rotateOnWorldAxis(t,e){return we.setFromAxisAngle(t,e),this.quaternion.premultiply(we),this}rotateX(t){return this.rotateOnAxis(Ce,t)}rotateY(t){return this.rotateOnAxis(Re,t)}rotateZ(t){return this.rotateOnAxis(Le,t)}translateOnAxis(t,e){return be.copy(t).applyQuaternion(this.quaternion),this.position.add(be.multiplyScalar(e)),this}translateX(t){return this.translateOnAxis(Ce,t)}translateY(t){return this.translateOnAxis(Re,t)}translateZ(t){return this.translateOnAxis(Le,t)}localToWorld(t){return t.applyMatrix4(this.matrixWorld)}worldToLocal(t){return t.applyMatrix4(Me.copy(this.matrixWorld).invert())}lookAt(t,e,n){t.isVector3?Se.copy(t):Se.set(t,e,n);const r=this.parent;this.updateWorldMatrix(!0,!1),Ee.setFromMatrixPosition(this.matrixWorld),this.isCamera||this.isLight?Me.lookAt(Ee,Se,this.up):Me.lookAt(Se,Ee,this.up),this.quaternion.setFromRotationMatrix(Me),r&&(Me.extractRotation(r.matrixWorld),we.setFromRotationMatrix(Me),this.quaternion.premultiply(we.invert()))}add(t){if(arguments.length>1){for(let t=0;t<arguments.length;t++)this.add(arguments[t]);return this}return t===this?(console.error("THREE.Object3D.add: object can't be added as a child of itself.",t),this):(t&&t.isObject3D?(null!==t.parent&&t.parent.remove(t),t.parent=this,this.children.push(t),t.dispatchEvent(Pe)):console.error("THREE.Object3D.add: object not an instance of THREE.Object3D.",t),this)}remove(t){if(arguments.length>1){for(let t=0;t<arguments.length;t++)this.remove(arguments[t]);return this}const e=this.children.indexOf(t);return-1!==e&&(t.parent=null,this.children.splice(e,1),t.dispatchEvent(De)),this}removeFromParent(){const t=this.parent;return null!==t&&t.remove(this),this}clear(){for(let t=0;t<this.children.length;t++){const e=this.children[t];e.parent=null,e.dispatchEvent(De)}return this.children.length=0,this}attach(t){return this.updateWorldMatrix(!0,!1),Me.copy(this.matrixWorld).invert(),null!==t.parent&&(t.parent.updateWorldMatrix(!0,!1),Me.multiply(t.parent.matrixWorld)),t.applyMatrix4(Me),this.add(t),t.updateWorldMatrix(!1,!0),this}getObjectById(t){return this.getObjectByProperty("id",t)}getObjectByName(t){return this.getObjectByProperty("name",t)}getObjectByProperty(t,e){if(this[t]===e)return this;for(let n=0,r=this.children.length;n<r;n++){const r=this.children[n].getObjectByProperty(t,e);if(void 0!==r)return r}}getWorldPosition(t){return this.updateWorldMatrix(!0,!1),t.setFromMatrixPosition(this.matrixWorld)}getWorldQuaternion(t){return this.updateWorldMatrix(!0,!1),this.matrixWorld.decompose(Ee,t,Te),t}getWorldScale(t){return this.updateWorldMatrix(!0,!1),this.matrixWorld.decompose(Ee,Ae,t),t}getWorldDirection(t){this.updateWorldMatrix(!0,!1);const e=this.matrixWorld.elements;return t.set(e[8],e[9],e[10]).normalize()}raycast(){}traverse(t){t(this);const e=this.children;for(let n=0,r=e.length;n<r;n++)e[n].traverse(t)}traverseVisible(t){if(!1===this.visible)return;t(this);const e=this.children;for(let n=0,r=e.length;n<r;n++)e[n].traverseVisible(t)}traverseAncestors(t){const e=this.parent;null!==e&&(t(e),e.traverseAncestors(t))}updateMatrix(){this.matrix.compose(this.position,this.quaternion,this.scale),this.matrixWorldNeedsUpdate=!0}updateMatrixWorld(t){this.matrixAutoUpdate&&this.updateMatrix(),(this.matrixWorldNeedsUpdate||t)&&(null===this.parent?this.matrixWorld.copy(this.matrix):this.matrixWorld.multiplyMatrices(this.parent.matrixWorld,this.matrix),this.matrixWorldNeedsUpdate=!1,t=!0);const e=this.children;for(let n=0,r=e.length;n<r;n++)e[n].updateMatrixWorld(t)}updateWorldMatrix(t,e){const n=this.parent;if(!0===t&&null!==n&&n.updateWorldMatrix(!0,!1),this.matrixAutoUpdate&&this.updateMatrix(),null===this.parent?this.matrixWorld.copy(this.matrix):this.matrixWorld.multiplyMatrices(this.parent.matrixWorld,this.matrix),!0===e){const t=this.children;for(let e=0,n=t.length;e<n;e++)t[e].updateWorldMatrix(!1,!0)}}toJSON(t){const e=void 0===t||"string"==typeof t,n={};e&&(t={geometries:{},materials:{},textures:{},images:{},shapes:{},skeletons:{},animations:{},nodes:{}},n.metadata={version:4.5,type:"Object",generator:"Object3D.toJSON"});const r={};function i(e,n){return void 0===e[n.uuid]&&(e[n.uuid]=n.toJSON(t)),n.uuid}if(r.uuid=this.uuid,r.type=this.type,""!==this.name&&(r.name=this.name),!0===this.castShadow&&(r.castShadow=!0),!0===this.receiveShadow&&(r.receiveShadow=!0),!1===this.visible&&(r.visible=!1),!1===this.frustumCulled&&(r.frustumCulled=!1),0!==this.renderOrder&&(r.renderOrder=this.renderOrder),"{}"!==JSON.stringify(this.userData)&&(r.userData=this.userData),r.layers=this.layers.mask,r.matrix=this.matrix.toArray(),!1===this.matrixAutoUpdate&&(r.matrixAutoUpdate=!1),this.isInstancedMesh&&(r.type="InstancedMesh",r.count=this.count,r.instanceMatrix=this.instanceMatrix.toJSON(),null!==this.instanceColor&&(r.instanceColor=this.instanceColor.toJSON())),this.isScene)this.background&&(this.background.isColor?r.background=this.background.toJSON():this.background.isTexture&&(r.background=this.background.toJSON(t).uuid)),this.environment&&this.environment.isTexture&&(r.environment=this.environment.toJSON(t).uuid);else if(this.isMesh||this.isLine||this.isPoints){r.geometry=i(t.geometries,this.geometry);const e=this.geometry.parameters;if(void 0!==e&&void 0!==e.shapes){const n=e.shapes;if(Array.isArray(n))for(let e=0,r=n.length;e<r;e++){const r=n[e];i(t.shapes,r)}else i(t.shapes,n)}}if(this.isSkinnedMesh&&(r.bindMode=this.bindMode,r.bindMatrix=this.bindMatrix.toArray(),void 0!==this.skeleton&&(i(t.skeletons,this.skeleton),r.skeleton=this.skeleton.uuid)),void 0!==this.material)if(Array.isArray(this.material)){const e=[];for(let n=0,r=this.material.length;n<r;n++)e.push(i(t.materials,this.material[n]));r.material=e}else r.material=i(t.materials,this.material);if(this.children.length>0){r.children=[];for(let e=0;e<this.children.length;e++)r.children.push(this.children[e].toJSON(t).object)}if(this.animations.length>0){r.animations=[];for(let e=0;e<this.animations.length;e++){const n=this.animations[e];r.animations.push(i(t.animations,n))}}if(e){const e=o(t.geometries),r=o(t.materials),i=o(t.textures),a=o(t.images),s=o(t.shapes),l=o(t.skeletons),c=o(t.animations),h=o(t.nodes);e.length>0&&(n.geometries=e),r.length>0&&(n.materials=r),i.length>0&&(n.textures=i),a.length>0&&(n.images=a),s.length>0&&(n.shapes=s),l.length>0&&(n.skeletons=l),c.length>0&&(n.animations=c),h.length>0&&(n.nodes=h)}return n.object=r,n;function o(t){const e=[];for(const n in t){const r=t[n];delete r.metadata,e.push(r)}return e}}clone(t){return(new this.constructor).copy(this,t)}copy(t,e=!0){if(this.name=t.name,this.up.copy(t.up),this.position.copy(t.position),this.rotation.order=t.rotation.order,this.quaternion.copy(t.quaternion),this.scale.copy(t.scale),this.matrix.copy(t.matrix),this.matrixWorld.copy(t.matrixWorld),this.matrixAutoUpdate=t.matrixAutoUpdate,this.matrixWorldNeedsUpdate=t.matrixWorldNeedsUpdate,this.layers.mask=t.layers.mask,this.visible=t.visible,this.castShadow=t.castShadow,this.receiveShadow=t.receiveShadow,this.frustumCulled=t.frustumCulled,this.renderOrder=t.renderOrder,this.userData=JSON.parse(JSON.stringify(t.userData)),!0===e)for(let e=0;e<t.children.length;e++){const n=t.children[e];this.add(n.clone())}return this}}Ie.DefaultUp=new Pt(0,1,0),Ie.DefaultMatrixAutoUpdate=!0,Ie.prototype.isObject3D=!0;const Oe=new Pt,Ne=new Pt,ke=new Pt,ze=new Pt,Be=new Pt,Fe=new Pt,Ue=new Pt,He=new Pt,Ve=new Pt,Ge=new Pt;class je{constructor(t=new Pt,e=new Pt,n=new Pt){this.a=t,this.b=e,this.c=n}static getNormal(t,e,n,r){r.subVectors(n,e),Oe.subVectors(t,e),r.cross(Oe);const i=r.lengthSq();return i>0?r.multiplyScalar(1/Math.sqrt(i)):r.set(0,0,0)}static getBarycoord(t,e,n,r,i){Oe.subVectors(r,e),Ne.subVectors(n,e),ke.subVectors(t,e);const o=Oe.dot(Oe),a=Oe.dot(Ne),s=Oe.dot(ke),l=Ne.dot(Ne),c=Ne.dot(ke),h=o*l-a*a;if(0===h)return i.set(-2,-1,-1);const u=1/h,d=(l*s-a*c)*u,p=(o*c-a*s)*u;return i.set(1-d-p,p,d)}static containsPoint(t,e,n,r){return this.getBarycoord(t,e,n,r,ze),ze.x>=0&&ze.y>=0&&ze.x+ze.y<=1}static getUV(t,e,n,r,i,o,a,s){return this.getBarycoord(t,e,n,r,ze),s.set(0,0),s.addScaledVector(i,ze.x),s.addScaledVector(o,ze.y),s.addScaledVector(a,ze.z),s}static isFrontFacing(t,e,n,r){return Oe.subVectors(n,e),Ne.subVectors(t,e),Oe.cross(Ne).dot(r)<0}set(t,e,n){return this.a.copy(t),this.b.copy(e),this.c.copy(n),this}setFromPointsAndIndices(t,e,n,r){return this.a.copy(t[e]),this.b.copy(t[n]),this.c.copy(t[r]),this}setFromAttributeAndIndices(t,e,n,r){return this.a.fromBufferAttribute(t,e),this.b.fromBufferAttribute(t,n),this.c.fromBufferAttribute(t,r),this}clone(){return(new this.constructor).copy(this)}copy(t){return this.a.copy(t.a),this.b.copy(t.b),this.c.copy(t.c),this}getArea(){return Oe.subVectors(this.c,this.b),Ne.subVectors(this.a,this.b),.5*Oe.cross(Ne).length()}getMidpoint(t){return t.addVectors(this.a,this.b).add(this.c).multiplyScalar(1/3)}getNormal(t){return je.getNormal(this.a,this.b,this.c,t)}getPlane(t){return t.setFromCoplanarPoints(this.a,this.b,this.c)}getBarycoord(t,e){return je.getBarycoord(t,this.a,this.b,this.c,e)}getUV(t,e,n,r,i){return je.getUV(t,this.a,this.b,this.c,e,n,r,i)}containsPoint(t){return je.containsPoint(t,this.a,this.b,this.c)}isFrontFacing(t){return je.isFrontFacing(this.a,this.b,this.c,t)}intersectsBox(t){return t.intersectsTriangle(this)}closestPointToPoint(t,e){const n=this.a,r=this.b,i=this.c;let o,a;Be.subVectors(r,n),Fe.subVectors(i,n),He.subVectors(t,n);const s=Be.dot(He),l=Fe.dot(He);if(s<=0&&l<=0)return e.copy(n);Ve.subVectors(t,r);const c=Be.dot(Ve),h=Fe.dot(Ve);if(c>=0&&h<=c)return e.copy(r);const u=s*h-c*l;if(u<=0&&s>=0&&c<=0)return o=s/(s-c),e.copy(n).addScaledVector(Be,o);Ge.subVectors(t,i);const d=Be.dot(Ge),p=Fe.dot(Ge);if(p>=0&&d<=p)return e.copy(i);const f=d*l-s*p;if(f<=0&&l>=0&&p<=0)return a=l/(l-p),e.copy(n).addScaledVector(Fe,a);const m=c*p-d*h;if(m<=0&&h-c>=0&&d-p>=0)return Ue.subVectors(i,r),a=(h-c)/(h-c+(d-p)),e.copy(r).addScaledVector(Ue,a);const g=1/(m+f+u);return o=f*g,a=u*g,e.copy(n).addScaledVector(Be,o).addScaledVector(Fe,a)}equals(t){return t.a.equals(this.a)&&t.b.equals(this.b)&&t.c.equals(this.c)}}let We=0;class qe extends Z{constructor(){super(),Object.defineProperty(this,"id",{value:We++}),this.uuid=tt(),this.name="",this.type="Material",this.fog=!0,this.blending=1,this.side=0,this.vertexColors=!1,this.opacity=1,this.transparent=!1,this.blendSrc=204,this.blendDst=205,this.blendEquation=u,this.blendSrcAlpha=null,this.blendDstAlpha=null,this.blendEquationAlpha=null,this.depthFunc=3,this.depthTest=!0,this.depthWrite=!0,this.stencilWriteMask=255,this.stencilFunc=519,this.stencilRef=0,this.stencilFuncMask=255,this.stencilFail=W,this.stencilZFail=W,this.stencilZPass=W,this.stencilWrite=!1,this.clippingPlanes=null,this.clipIntersection=!1,this.clipShadows=!1,this.shadowSide=null,this.colorWrite=!0,this.precision=null,this.polygonOffset=!1,this.polygonOffsetFactor=0,this.polygonOffsetUnits=0,this.dithering=!1,this.alphaToCoverage=!1,this.premultipliedAlpha=!1,this.visible=!0,this.toneMapped=!0,this.userData={},this.version=0,this._alphaTest=0}get alphaTest(){return this._alphaTest}set alphaTest(t){this._alphaTest>0!=t>0&&this.version++,this._alphaTest=t}onBuild(){}onBeforeRender(){}onBeforeCompile(){}customProgramCacheKey(){return this.onBeforeCompile.toString()}setValues(t){if(void 0!==t)for(const e in t){const n=t[e];if(void 0===n){console.warn("THREE.Material: '"+e+"' parameter is undefined.");continue}if("shading"===e){console.warn("THREE."+this.type+": .shading has been removed. Use the boolean .flatShading instead."),this.flatShading=1===n;continue}const r=this[e];void 0!==r?r&&r.isColor?r.set(n):r&&r.isVector3&&n&&n.isVector3?r.copy(n):this[e]=n:console.warn("THREE."+this.type+": '"+e+"' is not a property of this material.")}}toJSON(t){const e=void 0===t||"string"==typeof t;e&&(t={textures:{},images:{}});const n={metadata:{version:4.5,type:"Material",generator:"Material.toJSON"}};function r(t){const e=[];for(const n in t){const r=t[n];delete r.metadata,e.push(r)}return e}if(n.uuid=this.uuid,n.type=this.type,""!==this.name&&(n.name=this.name),this.color&&this.color.isColor&&(n.color=this.color.getHex()),void 0!==this.roughness&&(n.roughness=this.roughness),void 0!==this.metalness&&(n.metalness=this.metalness),void 0!==this.sheen&&(n.sheen=this.sheen),this.sheenColor&&this.sheenColor.isColor&&(n.sheenColor=this.sheenColor.getHex()),void 0!==this.sheenRoughness&&(n.sheenRoughness=this.sheenRoughness),this.emissive&&this.emissive.isColor&&(n.emissive=this.emissive.getHex()),this.emissiveIntensity&&1!==this.emissiveIntensity&&(n.emissiveIntensity=this.emissiveIntensity),this.specular&&this.specular.isColor&&(n.specular=this.specular.getHex()),void 0!==this.specularIntensity&&(n.specularIntensity=this.specularIntensity),this.specularColor&&this.specularColor.isColor&&(n.specularColor=this.specularColor.getHex()),void 0!==this.shininess&&(n.shininess=this.shininess),void 0!==this.clearcoat&&(n.clearcoat=this.clearcoat),void 0!==this.clearcoatRoughness&&(n.clearcoatRoughness=this.clearcoatRoughness),this.clearcoatMap&&this.clearcoatMap.isTexture&&(n.clearcoatMap=this.clearcoatMap.toJSON(t).uuid),this.clearcoatRoughnessMap&&this.clearcoatRoughnessMap.isTexture&&(n.clearcoatRoughnessMap=this.clearcoatRoughnessMap.toJSON(t).uuid),this.clearcoatNormalMap&&this.clearcoatNormalMap.isTexture&&(n.clearcoatNormalMap=this.clearcoatNormalMap.toJSON(t).uuid,n.clearcoatNormalScale=this.clearcoatNormalScale.toArray()),this.map&&this.map.isTexture&&(n.map=this.map.toJSON(t).uuid),this.matcap&&this.matcap.isTexture&&(n.matcap=this.matcap.toJSON(t).uuid),this.alphaMap&&this.alphaMap.isTexture&&(n.alphaMap=this.alphaMap.toJSON(t).uuid),this.lightMap&&this.lightMap.isTexture&&(n.lightMap=this.lightMap.toJSON(t).uuid,n.lightMapIntensity=this.lightMapIntensity),this.aoMap&&this.aoMap.isTexture&&(n.aoMap=this.aoMap.toJSON(t).uuid,n.aoMapIntensity=this.aoMapIntensity),this.bumpMap&&this.bumpMap.isTexture&&(n.bumpMap=this.bumpMap.toJSON(t).uuid,n.bumpScale=this.bumpScale),this.normalMap&&this.normalMap.isTexture&&(n.normalMap=this.normalMap.toJSON(t).uuid,n.normalMapType=this.normalMapType,n.normalScale=this.normalScale.toArray()),this.displacementMap&&this.displacementMap.isTexture&&(n.displacementMap=this.displacementMap.toJSON(t).uuid,n.displacementScale=this.displacementScale,n.displacementBias=this.displacementBias),this.roughnessMap&&this.roughnessMap.isTexture&&(n.roughnessMap=this.roughnessMap.toJSON(t).uuid),this.metalnessMap&&this.metalnessMap.isTexture&&(n.metalnessMap=this.metalnessMap.toJSON(t).uuid),this.emissiveMap&&this.emissiveMap.isTexture&&(n.emissiveMap=this.emissiveMap.toJSON(t).uuid),this.specularMap&&this.specularMap.isTexture&&(n.specularMap=this.specularMap.toJSON(t).uuid),this.specularIntensityMap&&this.specularIntensityMap.isTexture&&(n.specularIntensityMap=this.specularIntensityMap.toJSON(t).uuid),this.specularColorMap&&this.specularColorMap.isTexture&&(n.specularColorMap=this.specularColorMap.toJSON(t).uuid),this.envMap&&this.envMap.isTexture&&(n.envMap=this.envMap.toJSON(t).uuid,void 0!==this.combine&&(n.combine=this.combine)),void 0!==this.envMapIntensity&&(n.envMapIntensity=this.envMapIntensity),void 0!==this.reflectivity&&(n.reflectivity=this.reflectivity),void 0!==this.refractionRatio&&(n.refractionRatio=this.refractionRatio),this.gradientMap&&this.gradientMap.isTexture&&(n.gradientMap=this.gradientMap.toJSON(t).uuid),void 0!==this.transmission&&(n.transmission=this.transmission),this.transmissionMap&&this.transmissionMap.isTexture&&(n.transmissionMap=this.transmissionMap.toJSON(t).uuid),void 0!==this.thickness&&(n.thickness=this.thickness),this.thicknessMap&&this.thicknessMap.isTexture&&(n.thicknessMap=this.thicknessMap.toJSON(t).uuid),void 0!==this.attenuationDistance&&(n.attenuationDistance=this.attenuationDistance),void 0!==this.attenuationColor&&(n.attenuationColor=this.attenuationColor.getHex()),void 0!==this.size&&(n.size=this.size),null!==this.shadowSide&&(n.shadowSide=this.shadowSide),void 0!==this.sizeAttenuation&&(n.sizeAttenuation=this.sizeAttenuation),1!==this.blending&&(n.blending=this.blending),0!==this.side&&(n.side=this.side),this.vertexColors&&(n.vertexColors=!0),this.opacity<1&&(n.opacity=this.opacity),!0===this.transparent&&(n.transparent=this.transparent),n.depthFunc=this.depthFunc,n.depthTest=this.depthTest,n.depthWrite=this.depthWrite,n.colorWrite=this.colorWrite,n.stencilWrite=this.stencilWrite,n.stencilWriteMask=this.stencilWriteMask,n.stencilFunc=this.stencilFunc,n.stencilRef=this.stencilRef,n.stencilFuncMask=this.stencilFuncMask,n.stencilFail=this.stencilFail,n.stencilZFail=this.stencilZFail,n.stencilZPass=this.stencilZPass,void 0!==this.rotation&&0!==this.rotation&&(n.rotation=this.rotation),!0===this.polygonOffset&&(n.polygonOffset=!0),0!==this.polygonOffsetFactor&&(n.polygonOffsetFactor=this.polygonOffsetFactor),0!==this.polygonOffsetUnits&&(n.polygonOffsetUnits=this.polygonOffsetUnits),void 0!==this.linewidth&&1!==this.linewidth&&(n.linewidth=this.linewidth),void 0!==this.dashSize&&(n.dashSize=this.dashSize),void 0!==this.gapSize&&(n.gapSize=this.gapSize),void 0!==this.scale&&(n.scale=this.scale),!0===this.dithering&&(n.dithering=!0),this.alphaTest>0&&(n.alphaTest=this.alphaTest),!0===this.alphaToCoverage&&(n.alphaToCoverage=this.alphaToCoverage),!0===this.premultipliedAlpha&&(n.premultipliedAlpha=this.premultipliedAlpha),!0===this.wireframe&&(n.wireframe=this.wireframe),this.wireframeLinewidth>1&&(n.wireframeLinewidth=this.wireframeLinewidth),"round"!==this.wireframeLinecap&&(n.wireframeLinecap=this.wireframeLinecap),"round"!==this.wireframeLinejoin&&(n.wireframeLinejoin=this.wireframeLinejoin),!0===this.flatShading&&(n.flatShading=this.flatShading),!1===this.visible&&(n.visible=!1),!1===this.toneMapped&&(n.toneMapped=!1),"{}"!==JSON.stringify(this.userData)&&(n.userData=this.userData),e){const e=r(t.textures),i=r(t.images);e.length>0&&(n.textures=e),i.length>0&&(n.images=i)}return n}clone(){return(new this.constructor).copy(this)}copy(t){this.name=t.name,this.fog=t.fog,this.blending=t.blending,this.side=t.side,this.vertexColors=t.vertexColors,this.opacity=t.opacity,this.transparent=t.transparent,this.blendSrc=t.blendSrc,this.blendDst=t.blendDst,this.blendEquation=t.blendEquation,this.blendSrcAlpha=t.blendSrcAlpha,this.blendDstAlpha=t.blendDstAlpha,this.blendEquationAlpha=t.blendEquationAlpha,this.depthFunc=t.depthFunc,this.depthTest=t.depthTest,this.depthWrite=t.depthWrite,this.stencilWriteMask=t.stencilWriteMask,this.stencilFunc=t.stencilFunc,this.stencilRef=t.stencilRef,this.stencilFuncMask=t.stencilFuncMask,this.stencilFail=t.stencilFail,this.stencilZFail=t.stencilZFail,this.stencilZPass=t.stencilZPass,this.stencilWrite=t.stencilWrite;const e=t.clippingPlanes;let n=null;if(null!==e){const t=e.length;n=new Array(t);for(let r=0;r!==t;++r)n[r]=e[r].clone()}return this.clippingPlanes=n,this.clipIntersection=t.clipIntersection,this.clipShadows=t.clipShadows,this.shadowSide=t.shadowSide,this.colorWrite=t.colorWrite,this.precision=t.precision,this.polygonOffset=t.polygonOffset,this.polygonOffsetFactor=t.polygonOffsetFactor,this.polygonOffsetUnits=t.polygonOffsetUnits,this.dithering=t.dithering,this.alphaTest=t.alphaTest,this.alphaToCoverage=t.alphaToCoverage,this.premultipliedAlpha=t.premultipliedAlpha,this.visible=t.visible,this.toneMapped=t.toneMapped,this.userData=JSON.parse(JSON.stringify(t.userData)),this}dispose(){this.dispatchEvent({type:"dispose"})}set needsUpdate(t){!0===t&&this.version++}}qe.prototype.isMaterial=!0,qe.fromType=function(){return null};class Xe extends qe{constructor(t){super(),this.type="MeshBasicMaterial",this.color=new _t(16777215),this.map=null,this.lightMap=null,this.lightMapIntensity=1,this.aoMap=null,this.aoMapIntensity=1,this.specularMap=null,this.alphaMap=null,this.envMap=null,this.combine=0,this.reflectivity=1,this.refractionRatio=.98,this.wireframe=!1,this.wireframeLinewidth=1,this.wireframeLinecap="round",this.wireframeLinejoin="round",this.setValues(t)}copy(t){return super.copy(t),this.color.copy(t.color),this.map=t.map,this.lightMap=t.lightMap,this.lightMapIntensity=t.lightMapIntensity,this.aoMap=t.aoMap,this.aoMapIntensity=t.aoMapIntensity,this.specularMap=t.specularMap,this.alphaMap=t.alphaMap,this.envMap=t.envMap,this.combine=t.combine,this.reflectivity=t.reflectivity,this.refractionRatio=t.refractionRatio,this.wireframe=t.wireframe,this.wireframeLinewidth=t.wireframeLinewidth,this.wireframeLinecap=t.wireframeLinecap,this.wireframeLinejoin=t.wireframeLinejoin,this}}Xe.prototype.isMeshBasicMaterial=!0;const Ye=new Pt,Je=new ot;class Ze{constructor(t,e,n){if(Array.isArray(t))throw new TypeError("THREE.BufferAttribute: array should be a Typed Array.");this.name="",this.array=t,this.itemSize=e,this.count=void 0!==t?t.length/e:0,this.normalized=!0===n,this.usage=q,this.updateRange={offset:0,count:-1},this.version=0}onUploadCallback(){}set needsUpdate(t){!0===t&&this.version++}setUsage(t){return this.usage=t,this}copy(t){return this.name=t.name,this.array=new t.array.constructor(t.array),this.itemSize=t.itemSize,this.count=t.count,this.normalized=t.normalized,this.usage=t.usage,this}copyAt(t,e,n){t*=this.itemSize,n*=e.itemSize;for(let r=0,i=this.itemSize;r<i;r++)this.array[t+r]=e.array[n+r];return this}copyArray(t){return this.array.set(t),this}copyColorsArray(t){const e=this.array;let n=0;for(let r=0,i=t.length;r<i;r++){let i=t[r];void 0===i&&(console.warn("THREE.BufferAttribute.copyColorsArray(): color is undefined",r),i=new _t),e[n++]=i.r,e[n++]=i.g,e[n++]=i.b}return this}copyVector2sArray(t){const e=this.array;let n=0;for(let r=0,i=t.length;r<i;r++){let i=t[r];void 0===i&&(console.warn("THREE.BufferAttribute.copyVector2sArray(): vector is undefined",r),i=new ot),e[n++]=i.x,e[n++]=i.y}return this}copyVector3sArray(t){const e=this.array;let n=0;for(let r=0,i=t.length;r<i;r++){let i=t[r];void 0===i&&(console.warn("THREE.BufferAttribute.copyVector3sArray(): vector is undefined",r),i=new Pt),e[n++]=i.x,e[n++]=i.y,e[n++]=i.z}return this}copyVector4sArray(t){const e=this.array;let n=0;for(let r=0,i=t.length;r<i;r++){let i=t[r];void 0===i&&(console.warn("THREE.BufferAttribute.copyVector4sArray(): vector is undefined",r),i=new Tt),e[n++]=i.x,e[n++]=i.y,e[n++]=i.z,e[n++]=i.w}return this}applyMatrix3(t){if(2===this.itemSize)for(let e=0,n=this.count;e<n;e++)Je.fromBufferAttribute(this,e),Je.applyMatrix3(t),this.setXY(e,Je.x,Je.y);else if(3===this.itemSize)for(let e=0,n=this.count;e<n;e++)Ye.fromBufferAttribute(this,e),Ye.applyMatrix3(t),this.setXYZ(e,Ye.x,Ye.y,Ye.z);return this}applyMatrix4(t){for(let e=0,n=this.count;e<n;e++)Ye.fromBufferAttribute(this,e),Ye.applyMatrix4(t),this.setXYZ(e,Ye.x,Ye.y,Ye.z);return this}applyNormalMatrix(t){for(let e=0,n=this.count;e<n;e++)Ye.fromBufferAttribute(this,e),Ye.applyNormalMatrix(t),this.setXYZ(e,Ye.x,Ye.y,Ye.z);return this}transformDirection(t){for(let e=0,n=this.count;e<n;e++)Ye.fromBufferAttribute(this,e),Ye.transformDirection(t),this.setXYZ(e,Ye.x,Ye.y,Ye.z);return this}set(t,e=0){return this.array.set(t,e),this}getX(t){return this.array[t*this.itemSize]}setX(t,e){return this.array[t*this.itemSize]=e,this}getY(t){return this.array[t*this.itemSize+1]}setY(t,e){return this.array[t*this.itemSize+1]=e,this}getZ(t){return this.array[t*this.itemSize+2]}setZ(t,e){return this.array[t*this.itemSize+2]=e,this}getW(t){return this.array[t*this.itemSize+3]}setW(t,e){return this.array[t*this.itemSize+3]=e,this}setXY(t,e,n){return t*=this.itemSize,this.array[t+0]=e,this.array[t+1]=n,this}setXYZ(t,e,n,r){return t*=this.itemSize,this.array[t+0]=e,this.array[t+1]=n,this.array[t+2]=r,this}setXYZW(t,e,n,r,i){return t*=this.itemSize,this.array[t+0]=e,this.array[t+1]=n,this.array[t+2]=r,this.array[t+3]=i,this}onUpload(t){return this.onUploadCallback=t,this}clone(){return new this.constructor(this.array,this.itemSize).copy(this)}toJSON(){const t={itemSize:this.itemSize,type:this.array.constructor.name,array:Array.prototype.slice.call(this.array),normalized:this.normalized};return""!==this.name&&(t.name=this.name),this.usage!==q&&(t.usage=this.usage),0===this.updateRange.offset&&-1===this.updateRange.count||(t.updateRange=this.updateRange),t}}Ze.prototype.isBufferAttribute=!0;class $e extends Ze{constructor(t,e,n){super(new Uint16Array(t),e,n)}}class Ke extends Ze{constructor(t,e,n){super(new Uint32Array(t),e,n)}}(class extends Ze{constructor(t,e,n){super(new Uint16Array(t),e,n)}}).prototype.isFloat16BufferAttribute=!0;class Qe extends Ze{constructor(t,e,n){super(new Float32Array(t),e,n)}}let tn=0;const en=new le,nn=new Ie,rn=new Pt,on=new Ot,an=new Ot,sn=new Pt;class ln extends Z{constructor(){super(),Object.defineProperty(this,"id",{value:tn++}),this.uuid=tt(),this.name="",this.type="BufferGeometry",this.index=null,this.attributes={},this.morphAttributes={},this.morphTargetsRelative=!1,this.groups=[],this.boundingBox=null,this.boundingSphere=null,this.drawRange={start:0,count:1/0},this.userData={}}getIndex(){return this.index}setIndex(t){return Array.isArray(t)?this.index=new(st(t)?Ke:$e)(t,1):this.index=t,this}getAttribute(t){return this.attributes[t]}setAttribute(t,e){return this.attributes[t]=e,this}deleteAttribute(t){return delete this.attributes[t],this}hasAttribute(t){return void 0!==this.attributes[t]}addGroup(t,e,n=0){this.groups.push({start:t,count:e,materialIndex:n})}clearGroups(){this.groups=[]}setDrawRange(t,e){this.drawRange.start=t,this.drawRange.count=e}applyMatrix4(t){const e=this.attributes.position;void 0!==e&&(e.applyMatrix4(t),e.needsUpdate=!0);const n=this.attributes.normal;if(void 0!==n){const e=(new at).getNormalMatrix(t);n.applyNormalMatrix(e),n.needsUpdate=!0}const r=this.attributes.tangent;return void 0!==r&&(r.transformDirection(t),r.needsUpdate=!0),null!==this.boundingBox&&this.computeBoundingBox(),null!==this.boundingSphere&&this.computeBoundingSphere(),this}applyQuaternion(t){return en.makeRotationFromQuaternion(t),this.applyMatrix4(en),this}rotateX(t){return en.makeRotationX(t),this.applyMatrix4(en),this}rotateY(t){return en.makeRotationY(t),this.applyMatrix4(en),this}rotateZ(t){return en.makeRotationZ(t),this.applyMatrix4(en),this}translate(t,e,n){return en.makeTranslation(t,e,n),this.applyMatrix4(en),this}scale(t,e,n){return en.makeScale(t,e,n),this.applyMatrix4(en),this}lookAt(t){return nn.lookAt(t),nn.updateMatrix(),this.applyMatrix4(nn.matrix),this}center(){return this.computeBoundingBox(),this.boundingBox.getCenter(rn).negate(),this.translate(rn.x,rn.y,rn.z),this}setFromPoints(t){const e=[];for(let n=0,r=t.length;n<r;n++){const r=t[n];e.push(r.x,r.y,r.z||0)}return this.setAttribute("position",new Qe(e,3)),this}computeBoundingBox(){null===this.boundingBox&&(this.boundingBox=new Ot);const t=this.attributes.position,e=this.morphAttributes.position;if(t&&t.isGLBufferAttribute)return console.error('THREE.BufferGeometry.computeBoundingBox(): GLBufferAttribute requires a manual bounding box. Alternatively set "mesh.frustumCulled" to "false".',this),void this.boundingBox.set(new Pt(-1/0,-1/0,-1/0),new Pt(1/0,1/0,1/0));if(void 0!==t){if(this.boundingBox.setFromBufferAttribute(t),e)for(let t=0,n=e.length;t<n;t++){const n=e[t];on.setFromBufferAttribute(n),this.morphTargetsRelative?(sn.addVectors(this.boundingBox.min,on.min),this.boundingBox.expandByPoint(sn),sn.addVectors(this.boundingBox.max,on.max),this.boundingBox.expandByPoint(sn)):(this.boundingBox.expandByPoint(on.min),this.boundingBox.expandByPoint(on.max))}}else this.boundingBox.makeEmpty();(isNaN(this.boundingBox.min.x)||isNaN(this.boundingBox.min.y)||isNaN(this.boundingBox.min.z))&&console.error('THREE.BufferGeometry.computeBoundingBox(): Computed min/max have NaN values. The "position" attribute is likely to have NaN values.',this)}computeBoundingSphere(){null===this.boundingSphere&&(this.boundingSphere=new Qt);const t=this.attributes.position,e=this.morphAttributes.position;if(t&&t.isGLBufferAttribute)return console.error('THREE.BufferGeometry.computeBoundingSphere(): GLBufferAttribute requires a manual bounding sphere. Alternatively set "mesh.frustumCulled" to "false".',this),void this.boundingSphere.set(new Pt,1/0);if(t){const n=this.boundingSphere.center;if(on.setFromBufferAttribute(t),e)for(let t=0,n=e.length;t<n;t++){const n=e[t];an.setFromBufferAttribute(n),this.morphTargetsRelative?(sn.addVectors(on.min,an.min),on.expandByPoint(sn),sn.addVectors(on.max,an.max),on.expandByPoint(sn)):(on.expandByPoint(an.min),on.expandByPoint(an.max))}on.getCenter(n);let r=0;for(let e=0,i=t.count;e<i;e++)sn.fromBufferAttribute(t,e),r=Math.max(r,n.distanceToSquared(sn));if(e)for(let i=0,o=e.length;i<o;i++){const o=e[i],a=this.morphTargetsRelative;for(let e=0,i=o.count;e<i;e++)sn.fromBufferAttribute(o,e),a&&(rn.fromBufferAttribute(t,e),sn.add(rn)),r=Math.max(r,n.distanceToSquared(sn))}this.boundingSphere.radius=Math.sqrt(r),isNaN(this.boundingSphere.radius)&&console.error('THREE.BufferGeometry.computeBoundingSphere(): Computed radius is NaN. The "position" attribute is likely to have NaN values.',this)}}computeTangents(){const t=this.index,e=this.attributes;if(null===t||void 0===e.position||void 0===e.normal||void 0===e.uv)return void console.error("THREE.BufferGeometry: .computeTangents() failed. Missing required attributes (index, position, normal or uv)");const n=t.array,r=e.position.array,i=e.normal.array,o=e.uv.array,a=r.length/3;!1===this.hasAttribute("tangent")&&this.setAttribute("tangent",new Ze(new Float32Array(4*a),4));const s=this.getAttribute("tangent").array,l=[],c=[];for(let t=0;t<a;t++)l[t]=new Pt,c[t]=new Pt;const h=new Pt,u=new Pt,d=new Pt,p=new ot,f=new ot,m=new ot,g=new Pt,v=new Pt;function y(t,e,n){h.fromArray(r,3*t),u.fromArray(r,3*e),d.fromArray(r,3*n),p.fromArray(o,2*t),f.fromArray(o,2*e),m.fromArray(o,2*n),u.sub(h),d.sub(h),f.sub(p),m.sub(p);const i=1/(f.x*m.y-m.x*f.y);isFinite(i)&&(g.copy(u).multiplyScalar(m.y).addScaledVector(d,-f.y).multiplyScalar(i),v.copy(d).multiplyScalar(f.x).addScaledVector(u,-m.x).multiplyScalar(i),l[t].add(g),l[e].add(g),l[n].add(g),c[t].add(v),c[e].add(v),c[n].add(v))}let _=this.groups;0===_.length&&(_=[{start:0,count:n.length}]);for(let t=0,e=_.length;t<e;++t){const e=_[t],r=e.start;for(let t=r,i=r+e.count;t<i;t+=3)y(n[t+0],n[t+1],n[t+2])}const x=new Pt,b=new Pt,w=new Pt,M=new Pt;function S(t){w.fromArray(i,3*t),M.copy(w);const e=l[t];x.copy(e),x.sub(w.multiplyScalar(w.dot(e))).normalize(),b.crossVectors(M,e);const n=b.dot(c[t])<0?-1:1;s[4*t]=x.x,s[4*t+1]=x.y,s[4*t+2]=x.z,s[4*t+3]=n}for(let t=0,e=_.length;t<e;++t){const e=_[t],r=e.start;for(let t=r,i=r+e.count;t<i;t+=3)S(n[t+0]),S(n[t+1]),S(n[t+2])}}computeVertexNormals(){const t=this.index,e=this.getAttribute("position");if(void 0!==e){let n=this.getAttribute("normal");if(void 0===n)n=new Ze(new Float32Array(3*e.count),3),this.setAttribute("normal",n);else for(let t=0,e=n.count;t<e;t++)n.setXYZ(t,0,0,0);const r=new Pt,i=new Pt,o=new Pt,a=new Pt,s=new Pt,l=new Pt,c=new Pt,h=new Pt;if(t)for(let u=0,d=t.count;u<d;u+=3){const d=t.getX(u+0),p=t.getX(u+1),f=t.getX(u+2);r.fromBufferAttribute(e,d),i.fromBufferAttribute(e,p),o.fromBufferAttribute(e,f),c.subVectors(o,i),h.subVectors(r,i),c.cross(h),a.fromBufferAttribute(n,d),s.fromBufferAttribute(n,p),l.fromBufferAttribute(n,f),a.add(c),s.add(c),l.add(c),n.setXYZ(d,a.x,a.y,a.z),n.setXYZ(p,s.x,s.y,s.z),n.setXYZ(f,l.x,l.y,l.z)}else for(let t=0,a=e.count;t<a;t+=3)r.fromBufferAttribute(e,t+0),i.fromBufferAttribute(e,t+1),o.fromBufferAttribute(e,t+2),c.subVectors(o,i),h.subVectors(r,i),c.cross(h),n.setXYZ(t+0,c.x,c.y,c.z),n.setXYZ(t+1,c.x,c.y,c.z),n.setXYZ(t+2,c.x,c.y,c.z);this.normalizeNormals(),n.needsUpdate=!0}}merge(t,e){if(!t||!t.isBufferGeometry)return void console.error("THREE.BufferGeometry.merge(): geometry not an instance of THREE.BufferGeometry.",t);void 0===e&&(e=0,console.warn("THREE.BufferGeometry.merge(): Overwriting original geometry, starting at offset=0. Use BufferGeometryUtils.mergeBufferGeometries() for lossless merge."));const n=this.attributes;for(const r in n){if(void 0===t.attributes[r])continue;const i=n[r].array,o=t.attributes[r],a=o.array,s=o.itemSize*e,l=Math.min(a.length,i.length-s);for(let t=0,e=s;t<l;t++,e++)i[e]=a[t]}return this}normalizeNormals(){const t=this.attributes.normal;for(let e=0,n=t.count;e<n;e++)sn.fromBufferAttribute(t,e),sn.normalize(),t.setXYZ(e,sn.x,sn.y,sn.z)}toNonIndexed(){function t(t,e){const n=t.array,r=t.itemSize,i=t.normalized,o=new n.constructor(e.length*r);let a=0,s=0;for(let i=0,l=e.length;i<l;i++){a=t.isInterleavedBufferAttribute?e[i]*t.data.stride+t.offset:e[i]*r;for(let t=0;t<r;t++)o[s++]=n[a++]}return new Ze(o,r,i)}if(null===this.index)return console.warn("THREE.BufferGeometry.toNonIndexed(): BufferGeometry is already non-indexed."),this;const e=new ln,n=this.index.array,r=this.attributes;for(const i in r){const o=t(r[i],n);e.setAttribute(i,o)}const i=this.morphAttributes;for(const r in i){const o=[],a=i[r];for(let e=0,r=a.length;e<r;e++){const r=t(a[e],n);o.push(r)}e.morphAttributes[r]=o}e.morphTargetsRelative=this.morphTargetsRelative;const o=this.groups;for(let t=0,n=o.length;t<n;t++){const n=o[t];e.addGroup(n.start,n.count,n.materialIndex)}return e}toJSON(){const t={metadata:{version:4.5,type:"BufferGeometry",generator:"BufferGeometry.toJSON"}};if(t.uuid=this.uuid,t.type=this.type,""!==this.name&&(t.name=this.name),Object.keys(this.userData).length>0&&(t.userData=this.userData),void 0!==this.parameters){const e=this.parameters;for(const n in e)void 0!==e[n]&&(t[n]=e[n]);return t}t.data={attributes:{}};const e=this.index;null!==e&&(t.data.index={type:e.array.constructor.name,array:Array.prototype.slice.call(e.array)});const n=this.attributes;for(const e in n){const r=n[e];t.data.attributes[e]=r.toJSON(t.data)}const r={};let i=!1;for(const e in this.morphAttributes){const n=this.morphAttributes[e],o=[];for(let e=0,r=n.length;e<r;e++){const r=n[e];o.push(r.toJSON(t.data))}o.length>0&&(r[e]=o,i=!0)}i&&(t.data.morphAttributes=r,t.data.morphTargetsRelative=this.morphTargetsRelative);const o=this.groups;o.length>0&&(t.data.groups=JSON.parse(JSON.stringify(o)));const a=this.boundingSphere;return null!==a&&(t.data.boundingSphere={center:a.center.toArray(),radius:a.radius}),t}clone(){return(new this.constructor).copy(this)}copy(t){this.index=null,this.attributes={},this.morphAttributes={},this.groups=[],this.boundingBox=null,this.boundingSphere=null;const e={};this.name=t.name;const n=t.index;null!==n&&this.setIndex(n.clone(e));const r=t.attributes;for(const t in r){const n=r[t];this.setAttribute(t,n.clone(e))}const i=t.morphAttributes;for(const t in i){const n=[],r=i[t];for(let t=0,i=r.length;t<i;t++)n.push(r[t].clone(e));this.morphAttributes[t]=n}this.morphTargetsRelative=t.morphTargetsRelative;const o=t.groups;for(let t=0,e=o.length;t<e;t++){const e=o[t];this.addGroup(e.start,e.count,e.materialIndex)}const a=t.boundingBox;null!==a&&(this.boundingBox=a.clone());const s=t.boundingSphere;return null!==s&&(this.boundingSphere=s.clone()),this.drawRange.start=t.drawRange.start,this.drawRange.count=t.drawRange.count,this.userData=t.userData,void 0!==t.parameters&&(this.parameters=Object.assign({},t.parameters)),this}dispose(){this.dispatchEvent({type:"dispose"})}}ln.prototype.isBufferGeometry=!0;const cn=new le,hn=new se,un=new Qt,dn=new Pt,pn=new Pt,fn=new Pt,mn=new Pt,gn=new Pt,vn=new Pt,yn=new Pt,_n=new Pt,xn=new Pt,bn=new ot,wn=new ot,Mn=new ot,Sn=new Pt,En=new Pt;class Tn extends Ie{constructor(t=new ln,e=new Xe){super(),this.type="Mesh",this.geometry=t,this.material=e,this.updateMorphTargets()}copy(t){return super.copy(t),void 0!==t.morphTargetInfluences&&(this.morphTargetInfluences=t.morphTargetInfluences.slice()),void 0!==t.morphTargetDictionary&&(this.morphTargetDictionary=Object.assign({},t.morphTargetDictionary)),this.material=t.material,this.geometry=t.geometry,this}updateMorphTargets(){const t=this.geometry;if(t.isBufferGeometry){const e=t.morphAttributes,n=Object.keys(e);if(n.length>0){const t=e[n[0]];if(void 0!==t){this.morphTargetInfluences=[],this.morphTargetDictionary={};for(let e=0,n=t.length;e<n;e++){const n=t[e].name||String(e);this.morphTargetInfluences.push(0),this.morphTargetDictionary[n]=e}}}}else{const e=t.morphTargets;void 0!==e&&e.length>0&&console.error("THREE.Mesh.updateMorphTargets() no longer supports THREE.Geometry. Use THREE.BufferGeometry instead.")}}raycast(t,e){const n=this.geometry,r=this.material,i=this.matrixWorld;if(void 0===r)return;if(null===n.boundingSphere&&n.computeBoundingSphere(),un.copy(n.boundingSphere),un.applyMatrix4(i),!1===t.ray.intersectsSphere(un))return;if(cn.copy(i).invert(),hn.copy(t.ray).applyMatrix4(cn),null!==n.boundingBox&&!1===hn.intersectsBox(n.boundingBox))return;let o;if(n.isBufferGeometry){const i=n.index,a=n.attributes.position,s=n.morphAttributes.position,l=n.morphTargetsRelative,c=n.attributes.uv,h=n.attributes.uv2,u=n.groups,d=n.drawRange;if(null!==i)if(Array.isArray(r))for(let n=0,p=u.length;n<p;n++){const p=u[n],f=r[p.materialIndex];for(let n=Math.max(p.start,d.start),r=Math.min(i.count,Math.min(p.start+p.count,d.start+d.count));n<r;n+=3){const r=i.getX(n),u=i.getX(n+1),d=i.getX(n+2);o=An(this,f,t,hn,a,s,l,c,h,r,u,d),o&&(o.faceIndex=Math.floor(n/3),o.face.materialIndex=p.materialIndex,e.push(o))}}else{for(let n=Math.max(0,d.start),u=Math.min(i.count,d.start+d.count);n<u;n+=3){const u=i.getX(n),d=i.getX(n+1),p=i.getX(n+2);o=An(this,r,t,hn,a,s,l,c,h,u,d,p),o&&(o.faceIndex=Math.floor(n/3),e.push(o))}}else if(void 0!==a)if(Array.isArray(r))for(let n=0,i=u.length;n<i;n++){const i=u[n],p=r[i.materialIndex];for(let n=Math.max(i.start,d.start),r=Math.min(a.count,Math.min(i.start+i.count,d.start+d.count));n<r;n+=3){o=An(this,p,t,hn,a,s,l,c,h,n,n+1,n+2),o&&(o.faceIndex=Math.floor(n/3),o.face.materialIndex=i.materialIndex,e.push(o))}}else{for(let n=Math.max(0,d.start),i=Math.min(a.count,d.start+d.count);n<i;n+=3){o=An(this,r,t,hn,a,s,l,c,h,n,n+1,n+2),o&&(o.faceIndex=Math.floor(n/3),e.push(o))}}}else n.isGeometry&&console.error("THREE.Mesh.raycast() no longer supports THREE.Geometry. Use THREE.BufferGeometry instead.")}}function An(t,e,n,r,i,o,a,s,l,c,h,u){dn.fromBufferAttribute(i,c),pn.fromBufferAttribute(i,h),fn.fromBufferAttribute(i,u);const d=t.morphTargetInfluences;if(o&&d){yn.set(0,0,0),_n.set(0,0,0),xn.set(0,0,0);for(let t=0,e=o.length;t<e;t++){const e=d[t],n=o[t];0!==e&&(mn.fromBufferAttribute(n,c),gn.fromBufferAttribute(n,h),vn.fromBufferAttribute(n,u),a?(yn.addScaledVector(mn,e),_n.addScaledVector(gn,e),xn.addScaledVector(vn,e)):(yn.addScaledVector(mn.sub(dn),e),_n.addScaledVector(gn.sub(pn),e),xn.addScaledVector(vn.sub(fn),e)))}dn.add(yn),pn.add(_n),fn.add(xn)}t.isSkinnedMesh&&(t.boneTransform(c,dn),t.boneTransform(h,pn),t.boneTransform(u,fn));const p=function(t,e,n,r,i,o,a,s){let l;if(l=1===e.side?r.intersectTriangle(a,o,i,!0,s):r.intersectTriangle(i,o,a,2!==e.side,s),null===l)return null;En.copy(s),En.applyMatrix4(t.matrixWorld);const c=n.ray.origin.distanceTo(En);return c<n.near||c>n.far?null:{distance:c,point:En.clone(),object:t}}(t,e,n,r,dn,pn,fn,Sn);if(p){s&&(bn.fromBufferAttribute(s,c),wn.fromBufferAttribute(s,h),Mn.fromBufferAttribute(s,u),p.uv=je.getUV(Sn,dn,pn,fn,bn,wn,Mn,new ot)),l&&(bn.fromBufferAttribute(l,c),wn.fromBufferAttribute(l,h),Mn.fromBufferAttribute(l,u),p.uv2=je.getUV(Sn,dn,pn,fn,bn,wn,Mn,new ot));const t={a:c,b:h,c:u,normal:new Pt,materialIndex:0};je.getNormal(dn,pn,fn,t.normal),p.face=t}return p}Tn.prototype.isMesh=!0;class Cn extends ln{constructor(t=1,e=1,n=1,r=1,i=1,o=1){super(),this.type="BoxGeometry",this.parameters={width:t,height:e,depth:n,widthSegments:r,heightSegments:i,depthSegments:o};const a=this;r=Math.floor(r),i=Math.floor(i),o=Math.floor(o);const s=[],l=[],c=[],h=[];let u=0,d=0;function p(t,e,n,r,i,o,p,f,m,g,v){const y=o/m,_=p/g,x=o/2,b=p/2,w=f/2,M=m+1,S=g+1;let E=0,T=0;const A=new Pt;for(let o=0;o<S;o++){const a=o*_-b;for(let s=0;s<M;s++){const u=s*y-x;A[t]=u*r,A[e]=a*i,A[n]=w,l.push(A.x,A.y,A.z),A[t]=0,A[e]=0,A[n]=f>0?1:-1,c.push(A.x,A.y,A.z),h.push(s/m),h.push(1-o/g),E+=1}}for(let t=0;t<g;t++)for(let e=0;e<m;e++){const n=u+e+M*t,r=u+e+M*(t+1),i=u+(e+1)+M*(t+1),o=u+(e+1)+M*t;s.push(n,r,o),s.push(r,i,o),T+=6}a.addGroup(d,T,v),d+=T,u+=E}p("z","y","x",-1,-1,n,e,t,o,i,0),p("z","y","x",1,-1,n,e,-t,o,i,1),p("x","z","y",1,1,t,n,e,r,o,2),p("x","z","y",1,-1,t,n,-e,r,o,3),p("x","y","z",1,-1,t,e,n,r,i,4),p("x","y","z",-1,-1,t,e,-n,r,i,5),this.setIndex(s),this.setAttribute("position",new Qe(l,3)),this.setAttribute("normal",new Qe(c,3)),this.setAttribute("uv",new Qe(h,2))}static fromJSON(t){return new Cn(t.width,t.height,t.depth,t.widthSegments,t.heightSegments,t.depthSegments)}}function Rn(t){const e={};for(const n in t){e[n]={};for(const r in t[n]){const i=t[n][r];i&&(i.isColor||i.isMatrix3||i.isMatrix4||i.isVector2||i.isVector3||i.isVector4||i.isTexture||i.isQuaternion)?e[n][r]=i.clone():Array.isArray(i)?e[n][r]=i.slice():e[n][r]=i}}return e}function Ln(t){const e={};for(let n=0;n<t.length;n++){const r=Rn(t[n]);for(const t in r)e[t]=r[t]}return e}const Pn={clone:Rn,merge:Ln};class Dn extends qe{constructor(t){super(),this.type="ShaderMaterial",this.defines={},this.uniforms={},this.vertexShader="void main() {\n\tgl_Position = projectionMatrix * modelViewMatrix * vec4( position, 1.0 );\n}",this.fragmentShader="void main() {\n\tgl_FragColor = vec4( 1.0, 0.0, 0.0, 1.0 );\n}",this.linewidth=1,this.wireframe=!1,this.wireframeLinewidth=1,this.fog=!1,this.lights=!1,this.clipping=!1,this.extensions={derivatives:!1,fragDepth:!1,drawBuffers:!1,shaderTextureLOD:!1},this.defaultAttributeValues={color:[1,1,1],uv:[0,0],uv2:[0,0]},this.index0AttributeName=void 0,this.uniformsNeedUpdate=!1,this.glslVersion=null,void 0!==t&&(void 0!==t.attributes&&console.error("THREE.ShaderMaterial: attributes should now be defined in THREE.BufferGeometry instead."),this.setValues(t))}copy(t){return super.copy(t),this.fragmentShader=t.fragmentShader,this.vertexShader=t.vertexShader,this.uniforms=Rn(t.uniforms),this.defines=Object.assign({},t.defines),this.wireframe=t.wireframe,this.wireframeLinewidth=t.wireframeLinewidth,this.lights=t.lights,this.clipping=t.clipping,this.extensions=Object.assign({},t.extensions),this.glslVersion=t.glslVersion,this}toJSON(t){const e=super.toJSON(t);e.glslVersion=this.glslVersion,e.uniforms={};for(const n in this.uniforms){const r=this.uniforms[n].value;r&&r.isTexture?e.uniforms[n]={type:"t",value:r.toJSON(t).uuid}:r&&r.isColor?e.uniforms[n]={type:"c",value:r.getHex()}:r&&r.isVector2?e.uniforms[n]={type:"v2",value:r.toArray()}:r&&r.isVector3?e.uniforms[n]={type:"v3",value:r.toArray()}:r&&r.isVector4?e.uniforms[n]={type:"v4",value:r.toArray()}:r&&r.isMatrix3?e.uniforms[n]={type:"m3",value:r.toArray()}:r&&r.isMatrix4?e.uniforms[n]={type:"m4",value:r.toArray()}:e.uniforms[n]={value:r}}Object.keys(this.defines).length>0&&(e.defines=this.defines),e.vertexShader=this.vertexShader,e.fragmentShader=this.fragmentShader;const n={};for(const t in this.extensions)!0===this.extensions[t]&&(n[t]=!0);return Object.keys(n).length>0&&(e.extensions=n),e}}Dn.prototype.isShaderMaterial=!0;class In extends Ie{constructor(){super(),this.type="Camera",this.matrixWorldInverse=new le,this.projectionMatrix=new le,this.projectionMatrixInverse=new le}copy(t,e){return super.copy(t,e),this.matrixWorldInverse.copy(t.matrixWorldInverse),this.projectionMatrix.copy(t.projectionMatrix),this.projectionMatrixInverse.copy(t.projectionMatrixInverse),this}getWorldDirection(t){this.updateWorldMatrix(!0,!1);const e=this.matrixWorld.elements;return t.set(-e[8],-e[9],-e[10]).normalize()}updateMatrixWorld(t){super.updateMatrixWorld(t),this.matrixWorldInverse.copy(this.matrixWorld).invert()}updateWorldMatrix(t,e){super.updateWorldMatrix(t,e),this.matrixWorldInverse.copy(this.matrixWorld).invert()}clone(){return(new this.constructor).copy(this)}}In.prototype.isCamera=!0;class On extends In{constructor(t=50,e=1,n=.1,r=2e3){super(),this.type="PerspectiveCamera",this.fov=t,this.zoom=1,this.near=n,this.far=r,this.focus=10,this.aspect=e,this.view=null,this.filmGauge=35,this.filmOffset=0,this.updateProjectionMatrix()}copy(t,e){return super.copy(t,e),this.fov=t.fov,this.zoom=t.zoom,this.near=t.near,this.far=t.far,this.focus=t.focus,this.aspect=t.aspect,this.view=null===t.view?null:Object.assign({},t.view),this.filmGauge=t.filmGauge,this.filmOffset=t.filmOffset,this}setFocalLength(t){const e=.5*this.getFilmHeight()/t;this.fov=2*Q*Math.atan(e),this.updateProjectionMatrix()}getFocalLength(){const t=Math.tan(.5*K*this.fov);return.5*this.getFilmHeight()/t}getEffectiveFOV(){return 2*Q*Math.atan(Math.tan(.5*K*this.fov)/this.zoom)}getFilmWidth(){return this.filmGauge*Math.min(this.aspect,1)}getFilmHeight(){return this.filmGauge/Math.max(this.aspect,1)}setViewOffset(t,e,n,r,i,o){this.aspect=t/e,null===this.view&&(this.view={enabled:!0,fullWidth:1,fullHeight:1,offsetX:0,offsetY:0,width:1,height:1}),this.view.enabled=!0,this.view.fullWidth=t,this.view.fullHeight=e,this.view.offsetX=n,this.view.offsetY=r,this.view.width=i,this.view.height=o,this.updateProjectionMatrix()}clearViewOffset(){null!==this.view&&(this.view.enabled=!1),this.updateProjectionMatrix()}updateProjectionMatrix(){const t=this.near;let e=t*Math.tan(.5*K*this.fov)/this.zoom,n=2*e,r=this.aspect*n,i=-.5*r;const o=this.view;if(null!==this.view&&this.view.enabled){const t=o.fullWidth,a=o.fullHeight;i+=o.offsetX*r/t,e-=o.offsetY*n/a,r*=o.width/t,n*=o.height/a}const a=this.filmOffset;0!==a&&(i+=t*a/this.getFilmWidth()),this.projectionMatrix.makePerspective(i,i+r,e,e-n,t,this.far),this.projectionMatrixInverse.copy(this.projectionMatrix).invert()}toJSON(t){const e=super.toJSON(t);return e.object.fov=this.fov,e.object.zoom=this.zoom,e.object.near=this.near,e.object.far=this.far,e.object.focus=this.focus,e.object.aspect=this.aspect,null!==this.view&&(e.object.view=Object.assign({},this.view)),e.object.filmGauge=this.filmGauge,e.object.filmOffset=this.filmOffset,e}}On.prototype.isPerspectiveCamera=!0;const Nn=90;class kn extends Ie{constructor(t,e,n){if(super(),this.type="CubeCamera",!0!==n.isWebGLCubeRenderTarget)return void console.error("THREE.CubeCamera: The constructor now expects an instance of WebGLCubeRenderTarget as third parameter.");this.renderTarget=n;const r=new On(Nn,1,t,e);r.layers=this.layers,r.up.set(0,-1,0),r.lookAt(new Pt(1,0,0)),this.add(r);const i=new On(Nn,1,t,e);i.layers=this.layers,i.up.set(0,-1,0),i.lookAt(new Pt(-1,0,0)),this.add(i);const o=new On(Nn,1,t,e);o.layers=this.layers,o.up.set(0,0,1),o.lookAt(new Pt(0,1,0)),this.add(o);const a=new On(Nn,1,t,e);a.layers=this.layers,a.up.set(0,0,-1),a.lookAt(new Pt(0,-1,0)),this.add(a);const s=new On(Nn,1,t,e);s.layers=this.layers,s.up.set(0,-1,0),s.lookAt(new Pt(0,0,1)),this.add(s);const l=new On(Nn,1,t,e);l.layers=this.layers,l.up.set(0,-1,0),l.lookAt(new Pt(0,0,-1)),this.add(l)}update(t,e){null===this.parent&&this.updateMatrixWorld();const n=this.renderTarget,[r,i,o,a,s,l]=this.children,c=t.getRenderTarget(),h=t.outputEncoding,u=t.toneMapping,d=t.xr.enabled;t.outputEncoding=H,t.toneMapping=0,t.xr.enabled=!1;const p=n.texture.generateMipmaps;n.texture.generateMipmaps=!1,t.setRenderTarget(n,0),t.render(e,r),t.setRenderTarget(n,1),t.render(e,i),t.setRenderTarget(n,2),t.render(e,o),t.setRenderTarget(n,3),t.render(e,a),t.setRenderTarget(n,4),t.render(e,s),n.texture.generateMipmaps=p,t.setRenderTarget(n,5),t.render(e,l),t.setRenderTarget(c),t.outputEncoding=h,t.toneMapping=u,t.xr.enabled=d,n.texture.needsPMREMUpdate=!0}}class zn extends Et{constructor(t,e,n,r,i,o,a,s,l,c){super(t=void 0!==t?t:[],e=void 0!==e?e:d,n,r,i,o,a,s,l,c),this.flipY=!1}get images(){return this.image}set images(t){this.image=t}}zn.prototype.isCubeTexture=!0;class Bn extends At{constructor(t,e={}){super(t,t,e);const n={width:t,height:t,depth:1},r=[n,n,n,n,n,n];this.texture=new zn(r,e.mapping,e.wrapS,e.wrapT,e.magFilter,e.minFilter,e.format,e.type,e.anisotropy,e.encoding),this.texture.isRenderTargetTexture=!0,this.texture.generateMipmaps=void 0!==e.generateMipmaps&&e.generateMipmaps,this.texture.minFilter=void 0!==e.minFilter?e.minFilter:_}fromEquirectangularTexture(t,e){this.texture.type=e.type,this.texture.encoding=e.encoding,this.texture.generateMipmaps=e.generateMipmaps,this.texture.minFilter=e.minFilter,this.texture.magFilter=e.magFilter;const n={uniforms:{tEquirect:{value:null}},vertexShader:"\n\n\t\t\t\tvarying vec3 vWorldDirection;\n\n\t\t\t\tvec3 transformDirection( in vec3 dir, in mat4 matrix ) {\n\n\t\t\t\t\treturn normalize( ( matrix * vec4( dir, 0.0 ) ).xyz );\n\n\t\t\t\t}\n\n\t\t\t\tvoid main() {\n\n\t\t\t\t\tvWorldDirection = transformDirection( position, modelMatrix );\n\n\t\t\t\t\t#include <begin_vertex>\n\t\t\t\t\t#include <project_vertex>\n\n\t\t\t\t}\n\t\t\t",fragmentShader:"\n\n\t\t\t\tuniform sampler2D tEquirect;\n\n\t\t\t\tvarying vec3 vWorldDirection;\n\n\t\t\t\t#include <common>\n\n\t\t\t\tvoid main() {\n\n\t\t\t\t\tvec3 direction = normalize( vWorldDirection );\n\n\t\t\t\t\tvec2 sampleUV = equirectUv( direction );\n\n\t\t\t\t\tgl_FragColor = texture2D( tEquirect, sampleUV );\n\n\t\t\t\t}\n\t\t\t"},r=new Cn(5,5,5),i=new Dn({name:"CubemapFromEquirect",uniforms:Rn(n.uniforms),vertexShader:n.vertexShader,fragmentShader:n.fragmentShader,side:1,blending:0});i.uniforms.tEquirect.value=e;const o=new Tn(r,i),a=e.minFilter;e.minFilter===x&&(e.minFilter=_);return new kn(1,10,this).update(t,o),e.minFilter=a,o.geometry.dispose(),o.material.dispose(),this}clear(t,e,n,r){const i=t.getRenderTarget();for(let i=0;i<6;i++)t.setRenderTarget(this,i),t.clear(e,n,r);t.setRenderTarget(i)}}Bn.prototype.isWebGLCubeRenderTarget=!0;const Fn=new Pt,Un=new Pt,Hn=new at;class Vn{constructor(t=new Pt(1,0,0),e=0){this.normal=t,this.constant=e}set(t,e){return this.normal.copy(t),this.constant=e,this}setComponents(t,e,n,r){return this.normal.set(t,e,n),this.constant=r,this}setFromNormalAndCoplanarPoint(t,e){return this.normal.copy(t),this.constant=-e.dot(this.normal),this}setFromCoplanarPoints(t,e,n){const r=Fn.subVectors(n,e).cross(Un.subVectors(t,e)).normalize();return this.setFromNormalAndCoplanarPoint(r,t),this}copy(t){return this.normal.copy(t.normal),this.constant=t.constant,this}normalize(){const t=1/this.normal.length();return this.normal.multiplyScalar(t),this.constant*=t,this}negate(){return this.constant*=-1,this.normal.negate(),this}distanceToPoint(t){return this.normal.dot(t)+this.constant}distanceToSphere(t){return this.distanceToPoint(t.center)-t.radius}projectPoint(t,e){return e.copy(this.normal).multiplyScalar(-this.distanceToPoint(t)).add(t)}intersectLine(t,e){const n=t.delta(Fn),r=this.normal.dot(n);if(0===r)return 0===this.distanceToPoint(t.start)?e.copy(t.start):null;const i=-(t.start.dot(this.normal)+this.constant)/r;return i<0||i>1?null:e.copy(n).multiplyScalar(i).add(t.start)}intersectsLine(t){const e=this.distanceToPoint(t.start),n=this.distanceToPoint(t.end);return e<0&&n>0||n<0&&e>0}intersectsBox(t){return t.intersectsPlane(this)}intersectsSphere(t){return t.intersectsPlane(this)}coplanarPoint(t){return t.copy(this.normal).multiplyScalar(-this.constant)}applyMatrix4(t,e){const n=e||Hn.getNormalMatrix(t),r=this.coplanarPoint(Fn).applyMatrix4(t),i=this.normal.applyMatrix3(n).normalize();return this.constant=-r.dot(i),this}translate(t){return this.constant-=t.dot(this.normal),this}equals(t){return t.normal.equals(this.normal)&&t.constant===this.constant}clone(){return(new this.constructor).copy(this)}}Vn.prototype.isPlane=!0;const Gn=new Qt,jn=new Pt;class Wn{constructor(t=new Vn,e=new Vn,n=new Vn,r=new Vn,i=new Vn,o=new Vn){this.planes=[t,e,n,r,i,o]}set(t,e,n,r,i,o){const a=this.planes;return a[0].copy(t),a[1].copy(e),a[2].copy(n),a[3].copy(r),a[4].copy(i),a[5].copy(o),this}copy(t){const e=this.planes;for(let n=0;n<6;n++)e[n].copy(t.planes[n]);return this}setFromProjectionMatrix(t){const e=this.planes,n=t.elements,r=n[0],i=n[1],o=n[2],a=n[3],s=n[4],l=n[5],c=n[6],h=n[7],u=n[8],d=n[9],p=n[10],f=n[11],m=n[12],g=n[13],v=n[14],y=n[15];return e[0].setComponents(a-r,h-s,f-u,y-m).normalize(),e[1].setComponents(a+r,h+s,f+u,y+m).normalize(),e[2].setComponents(a+i,h+l,f+d,y+g).normalize(),e[3].setComponents(a-i,h-l,f-d,y-g).normalize(),e[4].setComponents(a-o,h-c,f-p,y-v).normalize(),e[5].setComponents(a+o,h+c,f+p,y+v).normalize(),this}intersectsObject(t){const e=t.geometry;return null===e.boundingSphere&&e.computeBoundingSphere(),Gn.copy(e.boundingSphere).applyMatrix4(t.matrixWorld),this.intersectsSphere(Gn)}intersectsSprite(t){return Gn.center.set(0,0,0),Gn.radius=.7071067811865476,Gn.applyMatrix4(t.matrixWorld),this.intersectsSphere(Gn)}intersectsSphere(t){const e=this.planes,n=t.center,r=-t.radius;for(let t=0;t<6;t++){if(e[t].distanceToPoint(n)<r)return!1}return!0}intersectsBox(t){const e=this.planes;for(let n=0;n<6;n++){const r=e[n];if(jn.x=r.normal.x>0?t.max.x:t.min.x,jn.y=r.normal.y>0?t.max.y:t.min.y,jn.z=r.normal.z>0?t.max.z:t.min.z,r.distanceToPoint(jn)<0)return!1}return!0}containsPoint(t){const e=this.planes;for(let n=0;n<6;n++)if(e[n].distanceToPoint(t)<0)return!1;return!0}clone(){return(new this.constructor).copy(this)}}function qn(){let t=null,e=!1,n=null,r=null;function i(e,o){n(e,o),r=t.requestAnimationFrame(i)}return{start:function(){!0!==e&&null!==n&&(r=t.requestAnimationFrame(i),e=!0)},stop:function(){t.cancelAnimationFrame(r),e=!1},setAnimationLoop:function(t){n=t},setContext:function(e){t=e}}}function Xn(t,e){const n=e.isWebGL2,r=new WeakMap;return{get:function(t){return t.isInterleavedBufferAttribute&&(t=t.data),r.get(t)},remove:function(e){e.isInterleavedBufferAttribute&&(e=e.data);const n=r.get(e);n&&(t.deleteBuffer(n.buffer),r.delete(e))},update:function(e,i){if(e.isGLBufferAttribute){const t=r.get(e);return void((!t||t.version<e.version)&&r.set(e,{buffer:e.buffer,type:e.type,bytesPerElement:e.elementSize,version:e.version}))}e.isInterleavedBufferAttribute&&(e=e.data);const o=r.get(e);void 0===o?r.set(e,function(e,r){const i=e.array,o=e.usage,a=t.createBuffer();let s;if(t.bindBuffer(r,a),t.bufferData(r,i,o),e.onUploadCallback(),i instanceof Float32Array)s=5126;else if(i instanceof Uint16Array)if(e.isFloat16BufferAttribute){if(!n)throw new Error("THREE.WebGLAttributes: Usage of Float16BufferAttribute requires WebGL2.");s=5131}else s=5123;else if(i instanceof Int16Array)s=5122;else if(i instanceof Uint32Array)s=5125;else if(i instanceof Int32Array)s=5124;else if(i instanceof Int8Array)s=5120;else if(i instanceof Uint8Array)s=5121;else{if(!(i instanceof Uint8ClampedArray))throw new Error("THREE.WebGLAttributes: Unsupported buffer data format: "+i);s=5121}return{buffer:a,type:s,bytesPerElement:i.BYTES_PER_ELEMENT,version:e.version}}(e,i)):o.version<e.version&&(!function(e,r,i){const o=r.array,a=r.updateRange;t.bindBuffer(i,e),-1===a.count?t.bufferSubData(i,0,o):(n?t.bufferSubData(i,a.offset*o.BYTES_PER_ELEMENT,o,a.offset,a.count):t.bufferSubData(i,a.offset*o.BYTES_PER_ELEMENT,o.subarray(a.offset,a.offset+a.count)),a.count=-1)}(o.buffer,e,i),o.version=e.version)}}}class Yn extends ln{constructor(t=1,e=1,n=1,r=1){super(),this.type="PlaneGeometry",this.parameters={width:t,height:e,widthSegments:n,heightSegments:r};const i=t/2,o=e/2,a=Math.floor(n),s=Math.floor(r),l=a+1,c=s+1,h=t/a,u=e/s,d=[],p=[],f=[],m=[];for(let t=0;t<c;t++){const e=t*u-o;for(let n=0;n<l;n++){const r=n*h-i;p.push(r,-e,0),f.push(0,0,1),m.push(n/a),m.push(1-t/s)}}for(let t=0;t<s;t++)for(let e=0;e<a;e++){const n=e+l*t,r=e+l*(t+1),i=e+1+l*(t+1),o=e+1+l*t;d.push(n,r,o),d.push(r,i,o)}this.setIndex(d),this.setAttribute("position",new Qe(p,3)),this.setAttribute("normal",new Qe(f,3)),this.setAttribute("uv",new Qe(m,2))}static fromJSON(t){return new Yn(t.width,t.height,t.widthSegments,t.heightSegments)}}const Jn={alphamap_fragment:"#ifdef USE_ALPHAMAP\n\tdiffuseColor.a *= texture2D( alphaMap, vUv ).g;\n#endif",alphamap_pars_fragment:"#ifdef USE_ALPHAMAP\n\tuniform sampler2D alphaMap;\n#endif",alphatest_fragment:"#ifdef USE_ALPHATEST\n\tif ( diffuseColor.a < alphaTest ) discard;\n#endif",alphatest_pars_fragment:"#ifdef USE_ALPHATEST\n\tuniform float alphaTest;\n#endif",aomap_fragment:"#ifdef USE_AOMAP\n\tfloat ambientOcclusion = ( texture2D( aoMap, vUv2 ).r - 1.0 ) * aoMapIntensity + 1.0;\n\treflectedLight.indirectDiffuse *= ambientOcclusion;\n\t#if defined( USE_ENVMAP ) && defined( STANDARD )\n\t\tfloat dotNV = saturate( dot( geometry.normal, geometry.viewDir ) );\n\t\treflectedLight.indirectSpecular *= computeSpecularOcclusion( dotNV, ambientOcclusion, material.roughness );\n\t#endif\n#endif",aomap_pars_fragment:"#ifdef USE_AOMAP\n\tuniform sampler2D aoMap;\n\tuniform float aoMapIntensity;\n#endif",begin_vertex:"vec3 transformed = vec3( position );",beginnormal_vertex:"vec3 objectNormal = vec3( normal );\n#ifdef USE_TANGENT\n\tvec3 objectTangent = vec3( tangent.xyz );\n#endif",bsdfs:"vec3 BRDF_Lambert( const in vec3 diffuseColor ) {\n\treturn RECIPROCAL_PI * diffuseColor;\n}\nvec3 F_Schlick( const in vec3 f0, const in float f90, const in float dotVH ) {\n\tfloat fresnel = exp2( ( - 5.55473 * dotVH - 6.98316 ) * dotVH );\n\treturn f0 * ( 1.0 - fresnel ) + ( f90 * fresnel );\n}\nfloat V_GGX_SmithCorrelated( const in float alpha, const in float dotNL, const in float dotNV ) {\n\tfloat a2 = pow2( alpha );\n\tfloat gv = dotNL * sqrt( a2 + ( 1.0 - a2 ) * pow2( dotNV ) );\n\tfloat gl = dotNV * sqrt( a2 + ( 1.0 - a2 ) * pow2( dotNL ) );\n\treturn 0.5 / max( gv + gl, EPSILON );\n}\nfloat D_GGX( const in float alpha, const in float dotNH ) {\n\tfloat a2 = pow2( alpha );\n\tfloat denom = pow2( dotNH ) * ( a2 - 1.0 ) + 1.0;\n\treturn RECIPROCAL_PI * a2 / pow2( denom );\n}\nvec3 BRDF_GGX( const in vec3 lightDir, const in vec3 viewDir, const in vec3 normal, const in vec3 f0, const in float f90, const in float roughness ) {\n\tfloat alpha = pow2( roughness );\n\tvec3 halfDir = normalize( lightDir + viewDir );\n\tfloat dotNL = saturate( dot( normal, lightDir ) );\n\tfloat dotNV = saturate( dot( normal, viewDir ) );\n\tfloat dotNH = saturate( dot( normal, halfDir ) );\n\tfloat dotVH = saturate( dot( viewDir, halfDir ) );\n\tvec3 F = F_Schlick( f0, f90, dotVH );\n\tfloat V = V_GGX_SmithCorrelated( alpha, dotNL, dotNV );\n\tfloat D = D_GGX( alpha, dotNH );\n\treturn F * ( V * D );\n}\nvec2 LTC_Uv( const in vec3 N, const in vec3 V, const in float roughness ) {\n\tconst float LUT_SIZE = 64.0;\n\tconst float LUT_SCALE = ( LUT_SIZE - 1.0 ) / LUT_SIZE;\n\tconst float LUT_BIAS = 0.5 / LUT_SIZE;\n\tfloat dotNV = saturate( dot( N, V ) );\n\tvec2 uv = vec2( roughness, sqrt( 1.0 - dotNV ) );\n\tuv = uv * LUT_SCALE + LUT_BIAS;\n\treturn uv;\n}\nfloat LTC_ClippedSphereFormFactor( const in vec3 f ) {\n\tfloat l = length( f );\n\treturn max( ( l * l + f.z ) / ( l + 1.0 ), 0.0 );\n}\nvec3 LTC_EdgeVectorFormFactor( const in vec3 v1, const in vec3 v2 ) {\n\tfloat x = dot( v1, v2 );\n\tfloat y = abs( x );\n\tfloat a = 0.8543985 + ( 0.4965155 + 0.0145206 * y ) * y;\n\tfloat b = 3.4175940 + ( 4.1616724 + y ) * y;\n\tfloat v = a / b;\n\tfloat theta_sintheta = ( x > 0.0 ) ? v : 0.5 * inversesqrt( max( 1.0 - x * x, 1e-7 ) ) - v;\n\treturn cross( v1, v2 ) * theta_sintheta;\n}\nvec3 LTC_Evaluate( const in vec3 N, const in vec3 V, const in vec3 P, const in mat3 mInv, const in vec3 rectCoords[ 4 ] ) {\n\tvec3 v1 = rectCoords[ 1 ] - rectCoords[ 0 ];\n\tvec3 v2 = rectCoords[ 3 ] - rectCoords[ 0 ];\n\tvec3 lightNormal = cross( v1, v2 );\n\tif( dot( lightNormal, P - rectCoords[ 0 ] ) < 0.0 ) return vec3( 0.0 );\n\tvec3 T1, T2;\n\tT1 = normalize( V - N * dot( V, N ) );\n\tT2 = - cross( N, T1 );\n\tmat3 mat = mInv * transposeMat3( mat3( T1, T2, N ) );\n\tvec3 coords[ 4 ];\n\tcoords[ 0 ] = mat * ( rectCoords[ 0 ] - P );\n\tcoords[ 1 ] = mat * ( rectCoords[ 1 ] - P );\n\tcoords[ 2 ] = mat * ( rectCoords[ 2 ] - P );\n\tcoords[ 3 ] = mat * ( rectCoords[ 3 ] - P );\n\tcoords[ 0 ] = normalize( coords[ 0 ] );\n\tcoords[ 1 ] = normalize( coords[ 1 ] );\n\tcoords[ 2 ] = normalize( coords[ 2 ] );\n\tcoords[ 3 ] = normalize( coords[ 3 ] );\n\tvec3 vectorFormFactor = vec3( 0.0 );\n\tvectorFormFactor += LTC_EdgeVectorFormFactor( coords[ 0 ], coords[ 1 ] );\n\tvectorFormFactor += LTC_EdgeVectorFormFactor( coords[ 1 ], coords[ 2 ] );\n\tvectorFormFactor += LTC_EdgeVectorFormFactor( coords[ 2 ], coords[ 3 ] );\n\tvectorFormFactor += LTC_EdgeVectorFormFactor( coords[ 3 ], coords[ 0 ] );\n\tfloat result = LTC_ClippedSphereFormFactor( vectorFormFactor );\n\treturn vec3( result );\n}\nfloat G_BlinnPhong_Implicit( ) {\n\treturn 0.25;\n}\nfloat D_BlinnPhong( const in float shininess, const in float dotNH ) {\n\treturn RECIPROCAL_PI * ( shininess * 0.5 + 1.0 ) * pow( dotNH, shininess );\n}\nvec3 BRDF_BlinnPhong( const in vec3 lightDir, const in vec3 viewDir, const in vec3 normal, const in vec3 specularColor, const in float shininess ) {\n\tvec3 halfDir = normalize( lightDir + viewDir );\n\tfloat dotNH = saturate( dot( normal, halfDir ) );\n\tfloat dotVH = saturate( dot( viewDir, halfDir ) );\n\tvec3 F = F_Schlick( specularColor, 1.0, dotVH );\n\tfloat G = G_BlinnPhong_Implicit( );\n\tfloat D = D_BlinnPhong( shininess, dotNH );\n\treturn F * ( G * D );\n}\n#if defined( USE_SHEEN )\nfloat D_Charlie( float roughness, float dotNH ) {\n\tfloat alpha = pow2( roughness );\n\tfloat invAlpha = 1.0 / alpha;\n\tfloat cos2h = dotNH * dotNH;\n\tfloat sin2h = max( 1.0 - cos2h, 0.0078125 );\n\treturn ( 2.0 + invAlpha ) * pow( sin2h, invAlpha * 0.5 ) / ( 2.0 * PI );\n}\nfloat V_Neubelt( float dotNV, float dotNL ) {\n\treturn saturate( 1.0 / ( 4.0 * ( dotNL + dotNV - dotNL * dotNV ) ) );\n}\nvec3 BRDF_Sheen( const in vec3 lightDir, const in vec3 viewDir, const in vec3 normal, vec3 sheenColor, const in float sheenRoughness ) {\n\tvec3 halfDir = normalize( lightDir + viewDir );\n\tfloat dotNL = saturate( dot( normal, lightDir ) );\n\tfloat dotNV = saturate( dot( normal, viewDir ) );\n\tfloat dotNH = saturate( dot( normal, halfDir ) );\n\tfloat D = D_Charlie( sheenRoughness, dotNH );\n\tfloat V = V_Neubelt( dotNV, dotNL );\n\treturn sheenColor * ( D * V );\n}\n#endif",bumpmap_pars_fragment:"#ifdef USE_BUMPMAP\n\tuniform sampler2D bumpMap;\n\tuniform float bumpScale;\n\tvec2 dHdxy_fwd() {\n\t\tvec2 dSTdx = dFdx( vUv );\n\t\tvec2 dSTdy = dFdy( vUv );\n\t\tfloat Hll = bumpScale * texture2D( bumpMap, vUv ).x;\n\t\tfloat dBx = bumpScale * texture2D( bumpMap, vUv + dSTdx ).x - Hll;\n\t\tfloat dBy = bumpScale * texture2D( bumpMap, vUv + dSTdy ).x - Hll;\n\t\treturn vec2( dBx, dBy );\n\t}\n\tvec3 perturbNormalArb( vec3 surf_pos, vec3 surf_norm, vec2 dHdxy, float faceDirection ) {\n\t\tvec3 vSigmaX = vec3( dFdx( surf_pos.x ), dFdx( surf_pos.y ), dFdx( surf_pos.z ) );\n\t\tvec3 vSigmaY = vec3( dFdy( surf_pos.x ), dFdy( surf_pos.y ), dFdy( surf_pos.z ) );\n\t\tvec3 vN = surf_norm;\n\t\tvec3 R1 = cross( vSigmaY, vN );\n\t\tvec3 R2 = cross( vN, vSigmaX );\n\t\tfloat fDet = dot( vSigmaX, R1 ) * faceDirection;\n\t\tvec3 vGrad = sign( fDet ) * ( dHdxy.x * R1 + dHdxy.y * R2 );\n\t\treturn normalize( abs( fDet ) * surf_norm - vGrad );\n\t}\n#endif",clipping_planes_fragment:"#if NUM_CLIPPING_PLANES > 0\n\tvec4 plane;\n\t#pragma unroll_loop_start\n\tfor ( int i = 0; i < UNION_CLIPPING_PLANES; i ++ ) {\n\t\tplane = clippingPlanes[ i ];\n\t\tif ( dot( vClipPosition, plane.xyz ) > plane.w ) discard;\n\t}\n\t#pragma unroll_loop_end\n\t#if UNION_CLIPPING_PLANES < NUM_CLIPPING_PLANES\n\t\tbool clipped = true;\n\t\t#pragma unroll_loop_start\n\t\tfor ( int i = UNION_CLIPPING_PLANES; i < NUM_CLIPPING_PLANES; i ++ ) {\n\t\t\tplane = clippingPlanes[ i ];\n\t\t\tclipped = ( dot( vClipPosition, plane.xyz ) > plane.w ) && clipped;\n\t\t}\n\t\t#pragma unroll_loop_end\n\t\tif ( clipped ) discard;\n\t#endif\n#endif",clipping_planes_pars_fragment:"#if NUM_CLIPPING_PLANES > 0\n\tvarying vec3 vClipPosition;\n\tuniform vec4 clippingPlanes[ NUM_CLIPPING_PLANES ];\n#endif",clipping_planes_pars_vertex:"#if NUM_CLIPPING_PLANES > 0\n\tvarying vec3 vClipPosition;\n#endif",clipping_planes_vertex:"#if NUM_CLIPPING_PLANES > 0\n\tvClipPosition = - mvPosition.xyz;\n#endif",color_fragment:"#if defined( USE_COLOR_ALPHA )\n\tdiffuseColor *= vColor;\n#elif defined( USE_COLOR )\n\tdiffuseColor.rgb *= vColor;\n#endif",color_pars_fragment:"#if defined( USE_COLOR_ALPHA )\n\tvarying vec4 vColor;\n#elif defined( USE_COLOR )\n\tvarying vec3 vColor;\n#endif",color_pars_vertex:"#if defined( USE_COLOR_ALPHA )\n\tvarying vec4 vColor;\n#elif defined( USE_COLOR ) || defined( USE_INSTANCING_COLOR )\n\tvarying vec3 vColor;\n#endif",color_vertex:"#if defined( USE_COLOR_ALPHA )\n\tvColor = vec4( 1.0 );\n#elif defined( USE_COLOR ) || defined( USE_INSTANCING_COLOR )\n\tvColor = vec3( 1.0 );\n#endif\n#ifdef USE_COLOR\n\tvColor *= color;\n#endif\n#ifdef USE_INSTANCING_COLOR\n\tvColor.xyz *= instanceColor.xyz;\n#endif",common:"#define PI 3.141592653589793\n#define PI2 6.283185307179586\n#define PI_HALF 1.5707963267948966\n#define RECIPROCAL_PI 0.3183098861837907\n#define RECIPROCAL_PI2 0.15915494309189535\n#define EPSILON 1e-6\n#ifndef saturate\n#define saturate( a ) clamp( a, 0.0, 1.0 )\n#endif\n#define whiteComplement( a ) ( 1.0 - saturate( a ) )\nfloat pow2( const in float x ) { return x*x; }\nfloat pow3( const in float x ) { return x*x*x; }\nfloat pow4( const in float x ) { float x2 = x*x; return x2*x2; }\nfloat max3( const in vec3 v ) { return max( max( v.x, v.y ), v.z ); }\nfloat average( const in vec3 color ) { return dot( color, vec3( 0.3333 ) ); }\nhighp float rand( const in vec2 uv ) {\n\tconst highp float a = 12.9898, b = 78.233, c = 43758.5453;\n\thighp float dt = dot( uv.xy, vec2( a,b ) ), sn = mod( dt, PI );\n\treturn fract( sin( sn ) * c );\n}\n#ifdef HIGH_PRECISION\n\tfloat precisionSafeLength( vec3 v ) { return length( v ); }\n#else\n\tfloat precisionSafeLength( vec3 v ) {\n\t\tfloat maxComponent = max3( abs( v ) );\n\t\treturn length( v / maxComponent ) * maxComponent;\n\t}\n#endif\nstruct IncidentLight {\n\tvec3 color;\n\tvec3 direction;\n\tbool visible;\n};\nstruct ReflectedLight {\n\tvec3 directDiffuse;\n\tvec3 directSpecular;\n\tvec3 indirectDiffuse;\n\tvec3 indirectSpecular;\n};\nstruct GeometricContext {\n\tvec3 position;\n\tvec3 normal;\n\tvec3 viewDir;\n#ifdef USE_CLEARCOAT\n\tvec3 clearcoatNormal;\n#endif\n};\nvec3 transformDirection( in vec3 dir, in mat4 matrix ) {\n\treturn normalize( ( matrix * vec4( dir, 0.0 ) ).xyz );\n}\nvec3 inverseTransformDirection( in vec3 dir, in mat4 matrix ) {\n\treturn normalize( ( vec4( dir, 0.0 ) * matrix ).xyz );\n}\nmat3 transposeMat3( const in mat3 m ) {\n\tmat3 tmp;\n\ttmp[ 0 ] = vec3( m[ 0 ].x, m[ 1 ].x, m[ 2 ].x );\n\ttmp[ 1 ] = vec3( m[ 0 ].y, m[ 1 ].y, m[ 2 ].y );\n\ttmp[ 2 ] = vec3( m[ 0 ].z, m[ 1 ].z, m[ 2 ].z );\n\treturn tmp;\n}\nfloat linearToRelativeLuminance( const in vec3 color ) {\n\tvec3 weights = vec3( 0.2126, 0.7152, 0.0722 );\n\treturn dot( weights, color.rgb );\n}\nbool isPerspectiveMatrix( mat4 m ) {\n\treturn m[ 2 ][ 3 ] == - 1.0;\n}\nvec2 equirectUv( in vec3 dir ) {\n\tfloat u = atan( dir.z, dir.x ) * RECIPROCAL_PI2 + 0.5;\n\tfloat v = asin( clamp( dir.y, - 1.0, 1.0 ) ) * RECIPROCAL_PI + 0.5;\n\treturn vec2( u, v );\n}",cube_uv_reflection_fragment:"#ifdef ENVMAP_TYPE_CUBE_UV\n\t#define cubeUV_minMipLevel 4.0\n\t#define cubeUV_minTileSize 16.0\n\tfloat getFace( vec3 direction ) {\n\t\tvec3 absDirection = abs( direction );\n\t\tfloat face = - 1.0;\n\t\tif ( absDirection.x > absDirection.z ) {\n\t\t\tif ( absDirection.x > absDirection.y )\n\t\t\t\tface = direction.x > 0.0 ? 0.0 : 3.0;\n\t\t\telse\n\t\t\t\tface = direction.y > 0.0 ? 1.0 : 4.0;\n\t\t} else {\n\t\t\tif ( absDirection.z > absDirection.y )\n\t\t\t\tface = direction.z > 0.0 ? 2.0 : 5.0;\n\t\t\telse\n\t\t\t\tface = direction.y > 0.0 ? 1.0 : 4.0;\n\t\t}\n\t\treturn face;\n\t}\n\tvec2 getUV( vec3 direction, float face ) {\n\t\tvec2 uv;\n\t\tif ( face == 0.0 ) {\n\t\t\tuv = vec2( direction.z, direction.y ) / abs( direction.x );\n\t\t} else if ( face == 1.0 ) {\n\t\t\tuv = vec2( - direction.x, - direction.z ) / abs( direction.y );\n\t\t} else if ( face == 2.0 ) {\n\t\t\tuv = vec2( - direction.x, direction.y ) / abs( direction.z );\n\t\t} else if ( face == 3.0 ) {\n\t\t\tuv = vec2( - direction.z, direction.y ) / abs( direction.x );\n\t\t} else if ( face == 4.0 ) {\n\t\t\tuv = vec2( - direction.x, direction.z ) / abs( direction.y );\n\t\t} else {\n\t\t\tuv = vec2( direction.x, direction.y ) / abs( direction.z );\n\t\t}\n\t\treturn 0.5 * ( uv + 1.0 );\n\t}\n\tvec3 bilinearCubeUV( sampler2D envMap, vec3 direction, float mipInt ) {\n\t\tfloat face = getFace( direction );\n\t\tfloat filterInt = max( cubeUV_minMipLevel - mipInt, 0.0 );\n\t\tmipInt = max( mipInt, cubeUV_minMipLevel );\n\t\tfloat faceSize = exp2( mipInt );\n\t\tvec2 uv = getUV( direction, face ) * ( faceSize - 1.0 ) + 0.5;\n\t\tif ( face > 2.0 ) {\n\t\t\tuv.y += faceSize;\n\t\t\tface -= 3.0;\n\t\t}\n\t\tuv.x += face * faceSize;\n\t\tuv.x += filterInt * 3.0 * cubeUV_minTileSize;\n\t\tuv.y += 4.0 * ( exp2( CUBEUV_MAX_MIP ) - faceSize );\n\t\tuv.x *= CUBEUV_TEXEL_WIDTH;\n\t\tuv.y *= CUBEUV_TEXEL_HEIGHT;\n\t\t#ifdef texture2DGradEXT\n\t\t\treturn texture2DGradEXT( envMap, uv, vec2( 0.0 ), vec2( 0.0 ) ).rgb;\n\t\t#else\n\t\t\treturn texture2D( envMap, uv ).rgb;\n\t\t#endif\n\t}\n\t#define r0 1.0\n\t#define v0 0.339\n\t#define m0 - 2.0\n\t#define r1 0.8\n\t#define v1 0.276\n\t#define m1 - 1.0\n\t#define r4 0.4\n\t#define v4 0.046\n\t#define m4 2.0\n\t#define r5 0.305\n\t#define v5 0.016\n\t#define m5 3.0\n\t#define r6 0.21\n\t#define v6 0.0038\n\t#define m6 4.0\n\tfloat roughnessToMip( float roughness ) {\n\t\tfloat mip = 0.0;\n\t\tif ( roughness >= r1 ) {\n\t\t\tmip = ( r0 - roughness ) * ( m1 - m0 ) / ( r0 - r1 ) + m0;\n\t\t} else if ( roughness >= r4 ) {\n\t\t\tmip = ( r1 - roughness ) * ( m4 - m1 ) / ( r1 - r4 ) + m1;\n\t\t} else if ( roughness >= r5 ) {\n\t\t\tmip = ( r4 - roughness ) * ( m5 - m4 ) / ( r4 - r5 ) + m4;\n\t\t} else if ( roughness >= r6 ) {\n\t\t\tmip = ( r5 - roughness ) * ( m6 - m5 ) / ( r5 - r6 ) + m5;\n\t\t} else {\n\t\t\tmip = - 2.0 * log2( 1.16 * roughness );\t\t}\n\t\treturn mip;\n\t}\n\tvec4 textureCubeUV( sampler2D envMap, vec3 sampleDir, float roughness ) {\n\t\tfloat mip = clamp( roughnessToMip( roughness ), m0, CUBEUV_MAX_MIP );\n\t\tfloat mipF = fract( mip );\n\t\tfloat mipInt = floor( mip );\n\t\tvec3 color0 = bilinearCubeUV( envMap, sampleDir, mipInt );\n\t\tif ( mipF == 0.0 ) {\n\t\t\treturn vec4( color0, 1.0 );\n\t\t} else {\n\t\t\tvec3 color1 = bilinearCubeUV( envMap, sampleDir, mipInt + 1.0 );\n\t\t\treturn vec4( mix( color0, color1, mipF ), 1.0 );\n\t\t}\n\t}\n#endif",defaultnormal_vertex:"vec3 transformedNormal = objectNormal;\n#ifdef USE_INSTANCING\n\tmat3 m = mat3( instanceMatrix );\n\ttransformedNormal /= vec3( dot( m[ 0 ], m[ 0 ] ), dot( m[ 1 ], m[ 1 ] ), dot( m[ 2 ], m[ 2 ] ) );\n\ttransformedNormal = m * transformedNormal;\n#endif\ntransformedNormal = normalMatrix * transformedNormal;\n#ifdef FLIP_SIDED\n\ttransformedNormal = - transformedNormal;\n#endif\n#ifdef USE_TANGENT\n\tvec3 transformedTangent = ( modelViewMatrix * vec4( objectTangent, 0.0 ) ).xyz;\n\t#ifdef FLIP_SIDED\n\t\ttransformedTangent = - transformedTangent;\n\t#endif\n#endif",displacementmap_pars_vertex:"#ifdef USE_DISPLACEMENTMAP\n\tuniform sampler2D displacementMap;\n\tuniform float displacementScale;\n\tuniform float displacementBias;\n#endif",displacementmap_vertex:"#ifdef USE_DISPLACEMENTMAP\n\ttransformed += normalize( objectNormal ) * ( texture2D( displacementMap, vUv ).x * displacementScale + displacementBias );\n#endif",emissivemap_fragment:"#ifdef USE_EMISSIVEMAP\n\tvec4 emissiveColor = texture2D( emissiveMap, vUv );\n\ttotalEmissiveRadiance *= emissiveColor.rgb;\n#endif",emissivemap_pars_fragment:"#ifdef USE_EMISSIVEMAP\n\tuniform sampler2D emissiveMap;\n#endif",encodings_fragment:"gl_FragColor = linearToOutputTexel( gl_FragColor );",encodings_pars_fragment:"vec4 LinearToLinear( in vec4 value ) {\n\treturn value;\n}\nvec4 LinearTosRGB( in vec4 value ) {\n\treturn vec4( mix( pow( value.rgb, vec3( 0.41666 ) ) * 1.055 - vec3( 0.055 ), value.rgb * 12.92, vec3( lessThanEqual( value.rgb, vec3( 0.0031308 ) ) ) ), value.a );\n}",envmap_fragment:"#ifdef USE_ENVMAP\n\t#ifdef ENV_WORLDPOS\n\t\tvec3 cameraToFrag;\n\t\tif ( isOrthographic ) {\n\t\t\tcameraToFrag = normalize( vec3( - viewMatrix[ 0 ][ 2 ], - viewMatrix[ 1 ][ 2 ], - viewMatrix[ 2 ][ 2 ] ) );\n\t\t} else {\n\t\t\tcameraToFrag = normalize( vWorldPosition - cameraPosition );\n\t\t}\n\t\tvec3 worldNormal = inverseTransformDirection( normal, viewMatrix );\n\t\t#ifdef ENVMAP_MODE_REFLECTION\n\t\t\tvec3 reflectVec = reflect( cameraToFrag, worldNormal );\n\t\t#else\n\t\t\tvec3 reflectVec = refract( cameraToFrag, worldNormal, refractionRatio );\n\t\t#endif\n\t#else\n\t\tvec3 reflectVec = vReflect;\n\t#endif\n\t#ifdef ENVMAP_TYPE_CUBE\n\t\tvec4 envColor = textureCube( envMap, vec3( flipEnvMap * reflectVec.x, reflectVec.yz ) );\n\t#elif defined( ENVMAP_TYPE_CUBE_UV )\n\t\tvec4 envColor = textureCubeUV( envMap, reflectVec, 0.0 );\n\t#else\n\t\tvec4 envColor = vec4( 0.0 );\n\t#endif\n\t#ifdef ENVMAP_BLENDING_MULTIPLY\n\t\toutgoingLight = mix( outgoingLight, outgoingLight * envColor.xyz, specularStrength * reflectivity );\n\t#elif defined( ENVMAP_BLENDING_MIX )\n\t\toutgoingLight = mix( outgoingLight, envColor.xyz, specularStrength * reflectivity );\n\t#elif defined( ENVMAP_BLENDING_ADD )\n\t\toutgoingLight += envColor.xyz * specularStrength * reflectivity;\n\t#endif\n#endif",envmap_common_pars_fragment:"#ifdef USE_ENVMAP\n\tuniform float envMapIntensity;\n\tuniform float flipEnvMap;\n\t#ifdef ENVMAP_TYPE_CUBE\n\t\tuniform samplerCube envMap;\n\t#else\n\t\tuniform sampler2D envMap;\n\t#endif\n\t\n#endif",envmap_pars_fragment:"#ifdef USE_ENVMAP\n\tuniform float reflectivity;\n\t#if defined( USE_BUMPMAP ) || defined( USE_NORMALMAP ) || defined( PHONG )\n\t\t#define ENV_WORLDPOS\n\t#endif\n\t#ifdef ENV_WORLDPOS\n\t\tvarying vec3 vWorldPosition;\n\t\tuniform float refractionRatio;\n\t#else\n\t\tvarying vec3 vReflect;\n\t#endif\n#endif",envmap_pars_vertex:"#ifdef USE_ENVMAP\n\t#if defined( USE_BUMPMAP ) || defined( USE_NORMALMAP ) ||defined( PHONG )\n\t\t#define ENV_WORLDPOS\n\t#endif\n\t#ifdef ENV_WORLDPOS\n\t\t\n\t\tvarying vec3 vWorldPosition;\n\t#else\n\t\tvarying vec3 vReflect;\n\t\tuniform float refractionRatio;\n\t#endif\n#endif",envmap_physical_pars_fragment:"#if defined( USE_ENVMAP )\n\tvec3 getIBLIrradiance( const in vec3 normal ) {\n\t\t#if defined( ENVMAP_TYPE_CUBE_UV )\n\t\t\tvec3 worldNormal = inverseTransformDirection( normal, viewMatrix );\n\t\t\tvec4 envMapColor = textureCubeUV( envMap, worldNormal, 1.0 );\n\t\t\treturn PI * envMapColor.rgb * envMapIntensity;\n\t\t#else\n\t\t\treturn vec3( 0.0 );\n\t\t#endif\n\t}\n\tvec3 getIBLRadiance( const in vec3 viewDir, const in vec3 normal, const in float roughness ) {\n\t\t#if defined( ENVMAP_TYPE_CUBE_UV )\n\t\t\tvec3 reflectVec = reflect( - viewDir, normal );\n\t\t\treflectVec = normalize( mix( reflectVec, normal, roughness * roughness) );\n\t\t\treflectVec = inverseTransformDirection( reflectVec, viewMatrix );\n\t\t\tvec4 envMapColor = textureCubeUV( envMap, reflectVec, roughness );\n\t\t\treturn envMapColor.rgb * envMapIntensity;\n\t\t#else\n\t\t\treturn vec3( 0.0 );\n\t\t#endif\n\t}\n#endif",envmap_vertex:"#ifdef USE_ENVMAP\n\t#ifdef ENV_WORLDPOS\n\t\tvWorldPosition = worldPosition.xyz;\n\t#else\n\t\tvec3 cameraToVertex;\n\t\tif ( isOrthographic ) {\n\t\t\tcameraToVertex = normalize( vec3( - viewMatrix[ 0 ][ 2 ], - viewMatrix[ 1 ][ 2 ], - viewMatrix[ 2 ][ 2 ] ) );\n\t\t} else {\n\t\t\tcameraToVertex = normalize( worldPosition.xyz - cameraPosition );\n\t\t}\n\t\tvec3 worldNormal = inverseTransformDirection( transformedNormal, viewMatrix );\n\t\t#ifdef ENVMAP_MODE_REFLECTION\n\t\t\tvReflect = reflect( cameraToVertex, worldNormal );\n\t\t#else\n\t\t\tvReflect = refract( cameraToVertex, worldNormal, refractionRatio );\n\t\t#endif\n\t#endif\n#endif",fog_vertex:"#ifdef USE_FOG\n\tvFogDepth = - mvPosition.z;\n#endif",fog_pars_vertex:"#ifdef USE_FOG\n\tvarying float vFogDepth;\n#endif",fog_fragment:"#ifdef USE_FOG\n\t#ifdef FOG_EXP2\n\t\tfloat fogFactor = 1.0 - exp( - fogDensity * fogDensity * vFogDepth * vFogDepth );\n\t#else\n\t\tfloat fogFactor = smoothstep( fogNear, fogFar, vFogDepth );\n\t#endif\n\tgl_FragColor.rgb = mix( gl_FragColor.rgb, fogColor, fogFactor );\n#endif",fog_pars_fragment:"#ifdef USE_FOG\n\tuniform vec3 fogColor;\n\tvarying float vFogDepth;\n\t#ifdef FOG_EXP2\n\t\tuniform float fogDensity;\n\t#else\n\t\tuniform float fogNear;\n\t\tuniform float fogFar;\n\t#endif\n#endif",gradientmap_pars_fragment:"#ifdef USE_GRADIENTMAP\n\tuniform sampler2D gradientMap;\n#endif\nvec3 getGradientIrradiance( vec3 normal, vec3 lightDirection ) {\n\tfloat dotNL = dot( normal, lightDirection );\n\tvec2 coord = vec2( dotNL * 0.5 + 0.5, 0.0 );\n\t#ifdef USE_GRADIENTMAP\n\t\treturn vec3( texture2D( gradientMap, coord ).r );\n\t#else\n\t\treturn ( coord.x < 0.7 ) ? vec3( 0.7 ) : vec3( 1.0 );\n\t#endif\n}",lightmap_fragment:"#ifdef USE_LIGHTMAP\n\tvec4 lightMapTexel = texture2D( lightMap, vUv2 );\n\tvec3 lightMapIrradiance = lightMapTexel.rgb * lightMapIntensity;\n\treflectedLight.indirectDiffuse += lightMapIrradiance;\n#endif",lightmap_pars_fragment:"#ifdef USE_LIGHTMAP\n\tuniform sampler2D lightMap;\n\tuniform float lightMapIntensity;\n#endif",lights_lambert_vertex:"vec3 diffuse = vec3( 1.0 );\nGeometricContext geometry;\ngeometry.position = mvPosition.xyz;\ngeometry.normal = normalize( transformedNormal );\ngeometry.viewDir = ( isOrthographic ) ? vec3( 0, 0, 1 ) : normalize( -mvPosition.xyz );\nGeometricContext backGeometry;\nbackGeometry.position = geometry.position;\nbackGeometry.normal = -geometry.normal;\nbackGeometry.viewDir = geometry.viewDir;\nvLightFront = vec3( 0.0 );\nvIndirectFront = vec3( 0.0 );\n#ifdef DOUBLE_SIDED\n\tvLightBack = vec3( 0.0 );\n\tvIndirectBack = vec3( 0.0 );\n#endif\nIncidentLight directLight;\nfloat dotNL;\nvec3 directLightColor_Diffuse;\nvIndirectFront += getAmbientLightIrradiance( ambientLightColor );\nvIndirectFront += getLightProbeIrradiance( lightProbe, geometry.normal );\n#ifdef DOUBLE_SIDED\n\tvIndirectBack += getAmbientLightIrradiance( ambientLightColor );\n\tvIndirectBack += getLightProbeIrradiance( lightProbe, backGeometry.normal );\n#endif\n#if NUM_POINT_LIGHTS > 0\n\t#pragma unroll_loop_start\n\tfor ( int i = 0; i < NUM_POINT_LIGHTS; i ++ ) {\n\t\tgetPointLightInfo( pointLights[ i ], geometry, directLight );\n\t\tdotNL = dot( geometry.normal, directLight.direction );\n\t\tdirectLightColor_Diffuse = directLight.color;\n\t\tvLightFront += saturate( dotNL ) * directLightColor_Diffuse;\n\t\t#ifdef DOUBLE_SIDED\n\t\t\tvLightBack += saturate( - dotNL ) * directLightColor_Diffuse;\n\t\t#endif\n\t}\n\t#pragma unroll_loop_end\n#endif\n#if NUM_SPOT_LIGHTS > 0\n\t#pragma unroll_loop_start\n\tfor ( int i = 0; i < NUM_SPOT_LIGHTS; i ++ ) {\n\t\tgetSpotLightInfo( spotLights[ i ], geometry, directLight );\n\t\tdotNL = dot( geometry.normal, directLight.direction );\n\t\tdirectLightColor_Diffuse = directLight.color;\n\t\tvLightFront += saturate( dotNL ) * directLightColor_Diffuse;\n\t\t#ifdef DOUBLE_SIDED\n\t\t\tvLightBack += saturate( - dotNL ) * directLightColor_Diffuse;\n\t\t#endif\n\t}\n\t#pragma unroll_loop_end\n#endif\n#if NUM_DIR_LIGHTS > 0\n\t#pragma unroll_loop_start\n\tfor ( int i = 0; i < NUM_DIR_LIGHTS; i ++ ) {\n\t\tgetDirectionalLightInfo( directionalLights[ i ], geometry, directLight );\n\t\tdotNL = dot( geometry.normal, directLight.direction );\n\t\tdirectLightColor_Diffuse = directLight.color;\n\t\tvLightFront += saturate( dotNL ) * directLightColor_Diffuse;\n\t\t#ifdef DOUBLE_SIDED\n\t\t\tvLightBack += saturate( - dotNL ) * directLightColor_Diffuse;\n\t\t#endif\n\t}\n\t#pragma unroll_loop_end\n#endif\n#if NUM_HEMI_LIGHTS > 0\n\t#pragma unroll_loop_start\n\tfor ( int i = 0; i < NUM_HEMI_LIGHTS; i ++ ) {\n\t\tvIndirectFront += getHemisphereLightIrradiance( hemisphereLights[ i ], geometry.normal );\n\t\t#ifdef DOUBLE_SIDED\n\t\t\tvIndirectBack += getHemisphereLightIrradiance( hemisphereLights[ i ], backGeometry.normal );\n\t\t#endif\n\t}\n\t#pragma unroll_loop_end\n#endif",lights_pars_begin:"uniform bool receiveShadow;\nuniform vec3 ambientLightColor;\nuniform vec3 lightProbe[ 9 ];\nvec3 shGetIrradianceAt( in vec3 normal, in vec3 shCoefficients[ 9 ] ) {\n\tfloat x = normal.x, y = normal.y, z = normal.z;\n\tvec3 result = shCoefficients[ 0 ] * 0.886227;\n\tresult += shCoefficients[ 1 ] * 2.0 * 0.511664 * y;\n\tresult += shCoefficients[ 2 ] * 2.0 * 0.511664 * z;\n\tresult += shCoefficients[ 3 ] * 2.0 * 0.511664 * x;\n\tresult += shCoefficients[ 4 ] * 2.0 * 0.429043 * x * y;\n\tresult += shCoefficients[ 5 ] * 2.0 * 0.429043 * y * z;\n\tresult += shCoefficients[ 6 ] * ( 0.743125 * z * z - 0.247708 );\n\tresult += shCoefficients[ 7 ] * 2.0 * 0.429043 * x * z;\n\tresult += shCoefficients[ 8 ] * 0.429043 * ( x * x - y * y );\n\treturn result;\n}\nvec3 getLightProbeIrradiance( const in vec3 lightProbe[ 9 ], const in vec3 normal ) {\n\tvec3 worldNormal = inverseTransformDirection( normal, viewMatrix );\n\tvec3 irradiance = shGetIrradianceAt( worldNormal, lightProbe );\n\treturn irradiance;\n}\nvec3 getAmbientLightIrradiance( const in vec3 ambientLightColor ) {\n\tvec3 irradiance = ambientLightColor;\n\treturn irradiance;\n}\nfloat getDistanceAttenuation( const in float lightDistance, const in float cutoffDistance, const in float decayExponent ) {\n\t#if defined ( PHYSICALLY_CORRECT_LIGHTS )\n\t\tfloat distanceFalloff = 1.0 / max( pow( lightDistance, decayExponent ), 0.01 );\n\t\tif ( cutoffDistance > 0.0 ) {\n\t\t\tdistanceFalloff *= pow2( saturate( 1.0 - pow4( lightDistance / cutoffDistance ) ) );\n\t\t}\n\t\treturn distanceFalloff;\n\t#else\n\t\tif ( cutoffDistance > 0.0 && decayExponent > 0.0 ) {\n\t\t\treturn pow( saturate( - lightDistance / cutoffDistance + 1.0 ), decayExponent );\n\t\t}\n\t\treturn 1.0;\n\t#endif\n}\nfloat getSpotAttenuation( const in float coneCosine, const in float penumbraCosine, const in float angleCosine ) {\n\treturn smoothstep( coneCosine, penumbraCosine, angleCosine );\n}\n#if NUM_DIR_LIGHTS > 0\n\tstruct DirectionalLight {\n\t\tvec3 direction;\n\t\tvec3 color;\n\t};\n\tuniform DirectionalLight directionalLights[ NUM_DIR_LIGHTS ];\n\tvoid getDirectionalLightInfo( const in DirectionalLight directionalLight, const in GeometricContext geometry, out IncidentLight light ) {\n\t\tlight.color = directionalLight.color;\n\t\tlight.direction = directionalLight.direction;\n\t\tlight.visible = true;\n\t}\n#endif\n#if NUM_POINT_LIGHTS > 0\n\tstruct PointLight {\n\t\tvec3 position;\n\t\tvec3 color;\n\t\tfloat distance;\n\t\tfloat decay;\n\t};\n\tuniform PointLight pointLights[ NUM_POINT_LIGHTS ];\n\tvoid getPointLightInfo( const in PointLight pointLight, const in GeometricContext geometry, out IncidentLight light ) {\n\t\tvec3 lVector = pointLight.position - geometry.position;\n\t\tlight.direction = normalize( lVector );\n\t\tfloat lightDistance = length( lVector );\n\t\tlight.color = pointLight.color;\n\t\tlight.color *= getDistanceAttenuation( lightDistance, pointLight.distance, pointLight.decay );\n\t\tlight.visible = ( light.color != vec3( 0.0 ) );\n\t}\n#endif\n#if NUM_SPOT_LIGHTS > 0\n\tstruct SpotLight {\n\t\tvec3 position;\n\t\tvec3 direction;\n\t\tvec3 color;\n\t\tfloat distance;\n\t\tfloat decay;\n\t\tfloat coneCos;\n\t\tfloat penumbraCos;\n\t};\n\tuniform SpotLight spotLights[ NUM_SPOT_LIGHTS ];\n\tvoid getSpotLightInfo( const in SpotLight spotLight, const in GeometricContext geometry, out IncidentLight light ) {\n\t\tvec3 lVector = spotLight.position - geometry.position;\n\t\tlight.direction = normalize( lVector );\n\t\tfloat angleCos = dot( light.direction, spotLight.direction );\n\t\tfloat spotAttenuation = getSpotAttenuation( spotLight.coneCos, spotLight.penumbraCos, angleCos );\n\t\tif ( spotAttenuation > 0.0 ) {\n\t\t\tfloat lightDistance = length( lVector );\n\t\t\tlight.color = spotLight.color * spotAttenuation;\n\t\t\tlight.color *= getDistanceAttenuation( lightDistance, spotLight.distance, spotLight.decay );\n\t\t\tlight.visible = ( light.color != vec3( 0.0 ) );\n\t\t} else {\n\t\t\tlight.color = vec3( 0.0 );\n\t\t\tlight.visible = false;\n\t\t}\n\t}\n#endif\n#if NUM_RECT_AREA_LIGHTS > 0\n\tstruct RectAreaLight {\n\t\tvec3 color;\n\t\tvec3 position;\n\t\tvec3 halfWidth;\n\t\tvec3 halfHeight;\n\t};\n\tuniform sampler2D ltc_1;\tuniform sampler2D ltc_2;\n\tuniform RectAreaLight rectAreaLights[ NUM_RECT_AREA_LIGHTS ];\n#endif\n#if NUM_HEMI_LIGHTS > 0\n\tstruct HemisphereLight {\n\t\tvec3 direction;\n\t\tvec3 skyColor;\n\t\tvec3 groundColor;\n\t};\n\tuniform HemisphereLight hemisphereLights[ NUM_HEMI_LIGHTS ];\n\tvec3 getHemisphereLightIrradiance( const in HemisphereLight hemiLight, const in vec3 normal ) {\n\t\tfloat dotNL = dot( normal, hemiLight.direction );\n\t\tfloat hemiDiffuseWeight = 0.5 * dotNL + 0.5;\n\t\tvec3 irradiance = mix( hemiLight.groundColor, hemiLight.skyColor, hemiDiffuseWeight );\n\t\treturn irradiance;\n\t}\n#endif",lights_toon_fragment:"ToonMaterial material;\nmaterial.diffuseColor = diffuseColor.rgb;",lights_toon_pars_fragment:"varying vec3 vViewPosition;\nstruct ToonMaterial {\n\tvec3 diffuseColor;\n};\nvoid RE_Direct_Toon( const in IncidentLight directLight, const in GeometricContext geometry, const in ToonMaterial material, inout ReflectedLight reflectedLight ) {\n\tvec3 irradiance = getGradientIrradiance( geometry.normal, directLight.direction ) * directLight.color;\n\treflectedLight.directDiffuse += irradiance * BRDF_Lambert( material.diffuseColor );\n}\nvoid RE_IndirectDiffuse_Toon( const in vec3 irradiance, const in GeometricContext geometry, const in ToonMaterial material, inout ReflectedLight reflectedLight ) {\n\treflectedLight.indirectDiffuse += irradiance * BRDF_Lambert( material.diffuseColor );\n}\n#define RE_Direct\t\t\t\tRE_Direct_Toon\n#define RE_IndirectDiffuse\t\tRE_IndirectDiffuse_Toon\n#define Material_LightProbeLOD( material )\t(0)",lights_phong_fragment:"BlinnPhongMaterial material;\nmaterial.diffuseColor = diffuseColor.rgb;\nmaterial.specularColor = specular;\nmaterial.specularShininess = shininess;\nmaterial.specularStrength = specularStrength;",lights_phong_pars_fragment:"varying vec3 vViewPosition;\nstruct BlinnPhongMaterial {\n\tvec3 diffuseColor;\n\tvec3 specularColor;\n\tfloat specularShininess;\n\tfloat specularStrength;\n};\nvoid RE_Direct_BlinnPhong( const in IncidentLight directLight, const in GeometricContext geometry, const in BlinnPhongMaterial material, inout ReflectedLight reflectedLight ) {\n\tfloat dotNL = saturate( dot( geometry.normal, directLight.direction ) );\n\tvec3 irradiance = dotNL * directLight.color;\n\treflectedLight.directDiffuse += irradiance * BRDF_Lambert( material.diffuseColor );\n\treflectedLight.directSpecular += irradiance * BRDF_BlinnPhong( directLight.direction, geometry.viewDir, geometry.normal, material.specularColor, material.specularShininess ) * material.specularStrength;\n}\nvoid RE_IndirectDiffuse_BlinnPhong( const in vec3 irradiance, const in GeometricContext geometry, const in BlinnPhongMaterial material, inout ReflectedLight reflectedLight ) {\n\treflectedLight.indirectDiffuse += irradiance * BRDF_Lambert( material.diffuseColor );\n}\n#define RE_Direct\t\t\t\tRE_Direct_BlinnPhong\n#define RE_IndirectDiffuse\t\tRE_IndirectDiffuse_BlinnPhong\n#define Material_LightProbeLOD( material )\t(0)",lights_physical_fragment:"PhysicalMaterial material;\nmaterial.diffuseColor = diffuseColor.rgb * ( 1.0 - metalnessFactor );\nvec3 dxy = max( abs( dFdx( geometryNormal ) ), abs( dFdy( geometryNormal ) ) );\nfloat geometryRoughness = max( max( dxy.x, dxy.y ), dxy.z );\nmaterial.roughness = max( roughnessFactor, 0.0525 );material.roughness += geometryRoughness;\nmaterial.roughness = min( material.roughness, 1.0 );\n#ifdef IOR\n\t#ifdef SPECULAR\n\t\tfloat specularIntensityFactor = specularIntensity;\n\t\tvec3 specularColorFactor = specularColor;\n\t\t#ifdef USE_SPECULARINTENSITYMAP\n\t\t\tspecularIntensityFactor *= texture2D( specularIntensityMap, vUv ).a;\n\t\t#endif\n\t\t#ifdef USE_SPECULARCOLORMAP\n\t\t\tspecularColorFactor *= texture2D( specularColorMap, vUv ).rgb;\n\t\t#endif\n\t\tmaterial.specularF90 = mix( specularIntensityFactor, 1.0, metalnessFactor );\n\t#else\n\t\tfloat specularIntensityFactor = 1.0;\n\t\tvec3 specularColorFactor = vec3( 1.0 );\n\t\tmaterial.specularF90 = 1.0;\n\t#endif\n\tmaterial.specularColor = mix( min( pow2( ( ior - 1.0 ) / ( ior + 1.0 ) ) * specularColorFactor, vec3( 1.0 ) ) * specularIntensityFactor, diffuseColor.rgb, metalnessFactor );\n#else\n\tmaterial.specularColor = mix( vec3( 0.04 ), diffuseColor.rgb, metalnessFactor );\n\tmaterial.specularF90 = 1.0;\n#endif\n#ifdef USE_CLEARCOAT\n\tmaterial.clearcoat = clearcoat;\n\tmaterial.clearcoatRoughness = clearcoatRoughness;\n\tmaterial.clearcoatF0 = vec3( 0.04 );\n\tmaterial.clearcoatF90 = 1.0;\n\t#ifdef USE_CLEARCOATMAP\n\t\tmaterial.clearcoat *= texture2D( clearcoatMap, vUv ).x;\n\t#endif\n\t#ifdef USE_CLEARCOAT_ROUGHNESSMAP\n\t\tmaterial.clearcoatRoughness *= texture2D( clearcoatRoughnessMap, vUv ).y;\n\t#endif\n\tmaterial.clearcoat = saturate( material.clearcoat );\tmaterial.clearcoatRoughness = max( material.clearcoatRoughness, 0.0525 );\n\tmaterial.clearcoatRoughness += geometryRoughness;\n\tmaterial.clearcoatRoughness = min( material.clearcoatRoughness, 1.0 );\n#endif\n#ifdef USE_SHEEN\n\tmaterial.sheenColor = sheenColor;\n\t#ifdef USE_SHEENCOLORMAP\n\t\tmaterial.sheenColor *= texture2D( sheenColorMap, vUv ).rgb;\n\t#endif\n\tmaterial.sheenRoughness = clamp( sheenRoughness, 0.07, 1.0 );\n\t#ifdef USE_SHEENROUGHNESSMAP\n\t\tmaterial.sheenRoughness *= texture2D( sheenRoughnessMap, vUv ).a;\n\t#endif\n#endif",lights_physical_pars_fragment:"struct PhysicalMaterial {\n\tvec3 diffuseColor;\n\tfloat roughness;\n\tvec3 specularColor;\n\tfloat specularF90;\n\t#ifdef USE_CLEARCOAT\n\t\tfloat clearcoat;\n\t\tfloat clearcoatRoughness;\n\t\tvec3 clearcoatF0;\n\t\tfloat clearcoatF90;\n\t#endif\n\t#ifdef USE_SHEEN\n\t\tvec3 sheenColor;\n\t\tfloat sheenRoughness;\n\t#endif\n};\nvec3 clearcoatSpecular = vec3( 0.0 );\nvec3 sheenSpecular = vec3( 0.0 );\nfloat IBLSheenBRDF( const in vec3 normal, const in vec3 viewDir, const in float roughness) {\n\tfloat dotNV = saturate( dot( normal, viewDir ) );\n\tfloat r2 = roughness * roughness;\n\tfloat a = roughness < 0.25 ? -339.2 * r2 + 161.4 * roughness - 25.9 : -8.48 * r2 + 14.3 * roughness - 9.95;\n\tfloat b = roughness < 0.25 ? 44.0 * r2 - 23.7 * roughness + 3.26 : 1.97 * r2 - 3.27 * roughness + 0.72;\n\tfloat DG = exp( a * dotNV + b ) + ( roughness < 0.25 ? 0.0 : 0.1 * ( roughness - 0.25 ) );\n\treturn saturate( DG * RECIPROCAL_PI );\n}\nvec2 DFGApprox( const in vec3 normal, const in vec3 viewDir, const in float roughness ) {\n\tfloat dotNV = saturate( dot( normal, viewDir ) );\n\tconst vec4 c0 = vec4( - 1, - 0.0275, - 0.572, 0.022 );\n\tconst vec4 c1 = vec4( 1, 0.0425, 1.04, - 0.04 );\n\tvec4 r = roughness * c0 + c1;\n\tfloat a004 = min( r.x * r.x, exp2( - 9.28 * dotNV ) ) * r.x + r.y;\n\tvec2 fab = vec2( - 1.04, 1.04 ) * a004 + r.zw;\n\treturn fab;\n}\nvec3 EnvironmentBRDF( const in vec3 normal, const in vec3 viewDir, const in vec3 specularColor, const in float specularF90, const in float roughness ) {\n\tvec2 fab = DFGApprox( normal, viewDir, roughness );\n\treturn specularColor * fab.x + specularF90 * fab.y;\n}\nvoid computeMultiscattering( const in vec3 normal, const in vec3 viewDir, const in vec3 specularColor, const in float specularF90, const in float roughness, inout vec3 singleScatter, inout vec3 multiScatter ) {\n\tvec2 fab = DFGApprox( normal, viewDir, roughness );\n\tvec3 FssEss = specularColor * fab.x + specularF90 * fab.y;\n\tfloat Ess = fab.x + fab.y;\n\tfloat Ems = 1.0 - Ess;\n\tvec3 Favg = specularColor + ( 1.0 - specularColor ) * 0.047619;\tvec3 Fms = FssEss * Favg / ( 1.0 - Ems * Favg );\n\tsingleScatter += FssEss;\n\tmultiScatter += Fms * Ems;\n}\n#if NUM_RECT_AREA_LIGHTS > 0\n\tvoid RE_Direct_RectArea_Physical( const in RectAreaLight rectAreaLight, const in GeometricContext geometry, const in PhysicalMaterial material, inout ReflectedLight reflectedLight ) {\n\t\tvec3 normal = geometry.normal;\n\t\tvec3 viewDir = geometry.viewDir;\n\t\tvec3 position = geometry.position;\n\t\tvec3 lightPos = rectAreaLight.position;\n\t\tvec3 halfWidth = rectAreaLight.halfWidth;\n\t\tvec3 halfHeight = rectAreaLight.halfHeight;\n\t\tvec3 lightColor = rectAreaLight.color;\n\t\tfloat roughness = material.roughness;\n\t\tvec3 rectCoords[ 4 ];\n\t\trectCoords[ 0 ] = lightPos + halfWidth - halfHeight;\t\trectCoords[ 1 ] = lightPos - halfWidth - halfHeight;\n\t\trectCoords[ 2 ] = lightPos - halfWidth + halfHeight;\n\t\trectCoords[ 3 ] = lightPos + halfWidth + halfHeight;\n\t\tvec2 uv = LTC_Uv( normal, viewDir, roughness );\n\t\tvec4 t1 = texture2D( ltc_1, uv );\n\t\tvec4 t2 = texture2D( ltc_2, uv );\n\t\tmat3 mInv = mat3(\n\t\t\tvec3( t1.x, 0, t1.y ),\n\t\t\tvec3(    0, 1,    0 ),\n\t\t\tvec3( t1.z, 0, t1.w )\n\t\t);\n\t\tvec3 fresnel = ( material.specularColor * t2.x + ( vec3( 1.0 ) - material.specularColor ) * t2.y );\n\t\treflectedLight.directSpecular += lightColor * fresnel * LTC_Evaluate( normal, viewDir, position, mInv, rectCoords );\n\t\treflectedLight.directDiffuse += lightColor * material.diffuseColor * LTC_Evaluate( normal, viewDir, position, mat3( 1.0 ), rectCoords );\n\t}\n#endif\nvoid RE_Direct_Physical( const in IncidentLight directLight, const in GeometricContext geometry, const in PhysicalMaterial material, inout ReflectedLight reflectedLight ) {\n\tfloat dotNL = saturate( dot( geometry.normal, directLight.direction ) );\n\tvec3 irradiance = dotNL * directLight.color;\n\t#ifdef USE_CLEARCOAT\n\t\tfloat dotNLcc = saturate( dot( geometry.clearcoatNormal, directLight.direction ) );\n\t\tvec3 ccIrradiance = dotNLcc * directLight.color;\n\t\tclearcoatSpecular += ccIrradiance * BRDF_GGX( directLight.direction, geometry.viewDir, geometry.clearcoatNormal, material.clearcoatF0, material.clearcoatF90, material.clearcoatRoughness );\n\t#endif\n\t#ifdef USE_SHEEN\n\t\tsheenSpecular += irradiance * BRDF_Sheen( directLight.direction, geometry.viewDir, geometry.normal, material.sheenColor, material.sheenRoughness );\n\t#endif\n\treflectedLight.directSpecular += irradiance * BRDF_GGX( directLight.direction, geometry.viewDir, geometry.normal, material.specularColor, material.specularF90, material.roughness );\n\treflectedLight.directDiffuse += irradiance * BRDF_Lambert( material.diffuseColor );\n}\nvoid RE_IndirectDiffuse_Physical( const in vec3 irradiance, const in GeometricContext geometry, const in PhysicalMaterial material, inout ReflectedLight reflectedLight ) {\n\treflectedLight.indirectDiffuse += irradiance * BRDF_Lambert( material.diffuseColor );\n}\nvoid RE_IndirectSpecular_Physical( const in vec3 radiance, const in vec3 irradiance, const in vec3 clearcoatRadiance, const in GeometricContext geometry, const in PhysicalMaterial material, inout ReflectedLight reflectedLight) {\n\t#ifdef USE_CLEARCOAT\n\t\tclearcoatSpecular += clearcoatRadiance * EnvironmentBRDF( geometry.clearcoatNormal, geometry.viewDir, material.clearcoatF0, material.clearcoatF90, material.clearcoatRoughness );\n\t#endif\n\t#ifdef USE_SHEEN\n\t\tsheenSpecular += irradiance * material.sheenColor * IBLSheenBRDF( geometry.normal, geometry.viewDir, material.sheenRoughness );\n\t#endif\n\tvec3 singleScattering = vec3( 0.0 );\n\tvec3 multiScattering = vec3( 0.0 );\n\tvec3 cosineWeightedIrradiance = irradiance * RECIPROCAL_PI;\n\tcomputeMultiscattering( geometry.normal, geometry.viewDir, material.specularColor, material.specularF90, material.roughness, singleScattering, multiScattering );\n\tvec3 diffuse = material.diffuseColor * ( 1.0 - ( singleScattering + multiScattering ) );\n\treflectedLight.indirectSpecular += radiance * singleScattering;\n\treflectedLight.indirectSpecular += multiScattering * cosineWeightedIrradiance;\n\treflectedLight.indirectDiffuse += diffuse * cosineWeightedIrradiance;\n}\n#define RE_Direct\t\t\t\tRE_Direct_Physical\n#define RE_Direct_RectArea\t\tRE_Direct_RectArea_Physical\n#define RE_IndirectDiffuse\t\tRE_IndirectDiffuse_Physical\n#define RE_IndirectSpecular\t\tRE_IndirectSpecular_Physical\nfloat computeSpecularOcclusion( const in float dotNV, const in float ambientOcclusion, const in float roughness ) {\n\treturn saturate( pow( dotNV + ambientOcclusion, exp2( - 16.0 * roughness - 1.0 ) ) - 1.0 + ambientOcclusion );\n}",lights_fragment_begin:"\nGeometricContext geometry;\ngeometry.position = - vViewPosition;\ngeometry.normal = normal;\ngeometry.viewDir = ( isOrthographic ) ? vec3( 0, 0, 1 ) : normalize( vViewPosition );\n#ifdef USE_CLEARCOAT\n\tgeometry.clearcoatNormal = clearcoatNormal;\n#endif\nIncidentLight directLight;\n#if ( NUM_POINT_LIGHTS > 0 ) && defined( RE_Direct )\n\tPointLight pointLight;\n\t#if defined( USE_SHADOWMAP ) && NUM_POINT_LIGHT_SHADOWS > 0\n\tPointLightShadow pointLightShadow;\n\t#endif\n\t#pragma unroll_loop_start\n\tfor ( int i = 0; i < NUM_POINT_LIGHTS; i ++ ) {\n\t\tpointLight = pointLights[ i ];\n\t\tgetPointLightInfo( pointLight, geometry, directLight );\n\t\t#if defined( USE_SHADOWMAP ) && ( UNROLLED_LOOP_INDEX < NUM_POINT_LIGHT_SHADOWS )\n\t\tpointLightShadow = pointLightShadows[ i ];\n\t\tdirectLight.color *= all( bvec2( directLight.visible, receiveShadow ) ) ? getPointShadow( pointShadowMap[ i ], pointLightShadow.shadowMapSize, pointLightShadow.shadowBias, pointLightShadow.shadowRadius, vPointShadowCoord[ i ], pointLightShadow.shadowCameraNear, pointLightShadow.shadowCameraFar ) : 1.0;\n\t\t#endif\n\t\tRE_Direct( directLight, geometry, material, reflectedLight );\n\t}\n\t#pragma unroll_loop_end\n#endif\n#if ( NUM_SPOT_LIGHTS > 0 ) && defined( RE_Direct )\n\tSpotLight spotLight;\n\t#if defined( USE_SHADOWMAP ) && NUM_SPOT_LIGHT_SHADOWS > 0\n\tSpotLightShadow spotLightShadow;\n\t#endif\n\t#pragma unroll_loop_start\n\tfor ( int i = 0; i < NUM_SPOT_LIGHTS; i ++ ) {\n\t\tspotLight = spotLights[ i ];\n\t\tgetSpotLightInfo( spotLight, geometry, directLight );\n\t\t#if defined( USE_SHADOWMAP ) && ( UNROLLED_LOOP_INDEX < NUM_SPOT_LIGHT_SHADOWS )\n\t\tspotLightShadow = spotLightShadows[ i ];\n\t\tdirectLight.color *= all( bvec2( directLight.visible, receiveShadow ) ) ? getShadow( spotShadowMap[ i ], spotLightShadow.shadowMapSize, spotLightShadow.shadowBias, spotLightShadow.shadowRadius, vSpotShadowCoord[ i ] ) : 1.0;\n\t\t#endif\n\t\tRE_Direct( directLight, geometry, material, reflectedLight );\n\t}\n\t#pragma unroll_loop_end\n#endif\n#if ( NUM_DIR_LIGHTS > 0 ) && defined( RE_Direct )\n\tDirectionalLight directionalLight;\n\t#if defined( USE_SHADOWMAP ) && NUM_DIR_LIGHT_SHADOWS > 0\n\tDirectionalLightShadow directionalLightShadow;\n\t#endif\n\t#pragma unroll_loop_start\n\tfor ( int i = 0; i < NUM_DIR_LIGHTS; i ++ ) {\n\t\tdirectionalLight = directionalLights[ i ];\n\t\tgetDirectionalLightInfo( directionalLight, geometry, directLight );\n\t\t#if defined( USE_SHADOWMAP ) && ( UNROLLED_LOOP_INDEX < NUM_DIR_LIGHT_SHADOWS )\n\t\tdirectionalLightShadow = directionalLightShadows[ i ];\n\t\tdirectLight.color *= all( bvec2( directLight.visible, receiveShadow ) ) ? getShadow( directionalShadowMap[ i ], directionalLightShadow.shadowMapSize, directionalLightShadow.shadowBias, directionalLightShadow.shadowRadius, vDirectionalShadowCoord[ i ] ) : 1.0;\n\t\t#endif\n\t\tRE_Direct( directLight, geometry, material, reflectedLight );\n\t}\n\t#pragma unroll_loop_end\n#endif\n#if ( NUM_RECT_AREA_LIGHTS > 0 ) && defined( RE_Direct_RectArea )\n\tRectAreaLight rectAreaLight;\n\t#pragma unroll_loop_start\n\tfor ( int i = 0; i < NUM_RECT_AREA_LIGHTS; i ++ ) {\n\t\trectAreaLight = rectAreaLights[ i ];\n\t\tRE_Direct_RectArea( rectAreaLight, geometry, material, reflectedLight );\n\t}\n\t#pragma unroll_loop_end\n#endif\n#if defined( RE_IndirectDiffuse )\n\tvec3 iblIrradiance = vec3( 0.0 );\n\tvec3 irradiance = getAmbientLightIrradiance( ambientLightColor );\n\tirradiance += getLightProbeIrradiance( lightProbe, geometry.normal );\n\t#if ( NUM_HEMI_LIGHTS > 0 )\n\t\t#pragma unroll_loop_start\n\t\tfor ( int i = 0; i < NUM_HEMI_LIGHTS; i ++ ) {\n\t\t\tirradiance += getHemisphereLightIrradiance( hemisphereLights[ i ], geometry.normal );\n\t\t}\n\t\t#pragma unroll_loop_end\n\t#endif\n#endif\n#if defined( RE_IndirectSpecular )\n\tvec3 radiance = vec3( 0.0 );\n\tvec3 clearcoatRadiance = vec3( 0.0 );\n#endif",lights_fragment_maps:"#if defined( RE_IndirectDiffuse )\n\t#ifdef USE_LIGHTMAP\n\t\tvec4 lightMapTexel = texture2D( lightMap, vUv2 );\n\t\tvec3 lightMapIrradiance = lightMapTexel.rgb * lightMapIntensity;\n\t\tirradiance += lightMapIrradiance;\n\t#endif\n\t#if defined( USE_ENVMAP ) && defined( STANDARD ) && defined( ENVMAP_TYPE_CUBE_UV )\n\t\tiblIrradiance += getIBLIrradiance( geometry.normal );\n\t#endif\n#endif\n#if defined( USE_ENVMAP ) && defined( RE_IndirectSpecular )\n\tradiance += getIBLRadiance( geometry.viewDir, geometry.normal, material.roughness );\n\t#ifdef USE_CLEARCOAT\n\t\tclearcoatRadiance += getIBLRadiance( geometry.viewDir, geometry.clearcoatNormal, material.clearcoatRoughness );\n\t#endif\n#endif",lights_fragment_end:"#if defined( RE_IndirectDiffuse )\n\tRE_IndirectDiffuse( irradiance, geometry, material, reflectedLight );\n#endif\n#if defined( RE_IndirectSpecular )\n\tRE_IndirectSpecular( radiance, iblIrradiance, clearcoatRadiance, geometry, material, reflectedLight );\n#endif",logdepthbuf_fragment:"#if defined( USE_LOGDEPTHBUF ) && defined( USE_LOGDEPTHBUF_EXT )\n\tgl_FragDepthEXT = vIsPerspective == 0.0 ? gl_FragCoord.z : log2( vFragDepth ) * logDepthBufFC * 0.5;\n#endif",logdepthbuf_pars_fragment:"#if defined( USE_LOGDEPTHBUF ) && defined( USE_LOGDEPTHBUF_EXT )\n\tuniform float logDepthBufFC;\n\tvarying float vFragDepth;\n\tvarying float vIsPerspective;\n#endif",logdepthbuf_pars_vertex:"#ifdef USE_LOGDEPTHBUF\n\t#ifdef USE_LOGDEPTHBUF_EXT\n\t\tvarying float vFragDepth;\n\t\tvarying float vIsPerspective;\n\t#else\n\t\tuniform float logDepthBufFC;\n\t#endif\n#endif",logdepthbuf_vertex:"#ifdef USE_LOGDEPTHBUF\n\t#ifdef USE_LOGDEPTHBUF_EXT\n\t\tvFragDepth = 1.0 + gl_Position.w;\n\t\tvIsPerspective = float( isPerspectiveMatrix( projectionMatrix ) );\n\t#else\n\t\tif ( isPerspectiveMatrix( projectionMatrix ) ) {\n\t\t\tgl_Position.z = log2( max( EPSILON, gl_Position.w + 1.0 ) ) * logDepthBufFC - 1.0;\n\t\t\tgl_Position.z *= gl_Position.w;\n\t\t}\n\t#endif\n#endif",map_fragment:"#ifdef USE_MAP\n\tvec4 sampledDiffuseColor = texture2D( map, vUv );\n\t#ifdef DECODE_VIDEO_TEXTURE\n\t\tsampledDiffuseColor = vec4( mix( pow( sampledDiffuseColor.rgb * 0.9478672986 + vec3( 0.0521327014 ), vec3( 2.4 ) ), sampledDiffuseColor.rgb * 0.0773993808, vec3( lessThanEqual( sampledDiffuseColor.rgb, vec3( 0.04045 ) ) ) ), sampledDiffuseColor.w );\n\t#endif\n\tdiffuseColor *= sampledDiffuseColor;\n#endif",map_pars_fragment:"#ifdef USE_MAP\n\tuniform sampler2D map;\n#endif",map_particle_fragment:"#if defined( USE_MAP ) || defined( USE_ALPHAMAP )\n\tvec2 uv = ( uvTransform * vec3( gl_PointCoord.x, 1.0 - gl_PointCoord.y, 1 ) ).xy;\n#endif\n#ifdef USE_MAP\n\tdiffuseColor *= texture2D( map, uv );\n#endif\n#ifdef USE_ALPHAMAP\n\tdiffuseColor.a *= texture2D( alphaMap, uv ).g;\n#endif",map_particle_pars_fragment:"#if defined( USE_MAP ) || defined( USE_ALPHAMAP )\n\tuniform mat3 uvTransform;\n#endif\n#ifdef USE_MAP\n\tuniform sampler2D map;\n#endif\n#ifdef USE_ALPHAMAP\n\tuniform sampler2D alphaMap;\n#endif",metalnessmap_fragment:"float metalnessFactor = metalness;\n#ifdef USE_METALNESSMAP\n\tvec4 texelMetalness = texture2D( metalnessMap, vUv );\n\tmetalnessFactor *= texelMetalness.b;\n#endif",metalnessmap_pars_fragment:"#ifdef USE_METALNESSMAP\n\tuniform sampler2D metalnessMap;\n#endif",morphcolor_vertex:"#if defined( USE_MORPHCOLORS ) && defined( MORPHTARGETS_TEXTURE )\n\tvColor *= morphTargetBaseInfluence;\n\tfor ( int i = 0; i < MORPHTARGETS_COUNT; i ++ ) {\n\t\t#if defined( USE_COLOR_ALPHA )\n\t\t\tif ( morphTargetInfluences[ i ] != 0.0 ) vColor += getMorph( gl_VertexID, i, 2 ) * morphTargetInfluences[ i ];\n\t\t#elif defined( USE_COLOR )\n\t\t\tif ( morphTargetInfluences[ i ] != 0.0 ) vColor += getMorph( gl_VertexID, i, 2 ).rgb * morphTargetInfluences[ i ];\n\t\t#endif\n\t}\n#endif",morphnormal_vertex:"#ifdef USE_MORPHNORMALS\n\tobjectNormal *= morphTargetBaseInfluence;\n\t#ifdef MORPHTARGETS_TEXTURE\n\t\tfor ( int i = 0; i < MORPHTARGETS_COUNT; i ++ ) {\n\t\t\tif ( morphTargetInfluences[ i ] != 0.0 ) objectNormal += getMorph( gl_VertexID, i, 1 ).xyz * morphTargetInfluences[ i ];\n\t\t}\n\t#else\n\t\tobjectNormal += morphNormal0 * morphTargetInfluences[ 0 ];\n\t\tobjectNormal += morphNormal1 * morphTargetInfluences[ 1 ];\n\t\tobjectNormal += morphNormal2 * morphTargetInfluences[ 2 ];\n\t\tobjectNormal += morphNormal3 * morphTargetInfluences[ 3 ];\n\t#endif\n#endif",morphtarget_pars_vertex:"#ifdef USE_MORPHTARGETS\n\tuniform float morphTargetBaseInfluence;\n\t#ifdef MORPHTARGETS_TEXTURE\n\t\tuniform float morphTargetInfluences[ MORPHTARGETS_COUNT ];\n\t\tuniform sampler2DArray morphTargetsTexture;\n\t\tuniform ivec2 morphTargetsTextureSize;\n\t\tvec4 getMorph( const in int vertexIndex, const in int morphTargetIndex, const in int offset ) {\n\t\t\tint texelIndex = vertexIndex * MORPHTARGETS_TEXTURE_STRIDE + offset;\n\t\t\tint y = texelIndex / morphTargetsTextureSize.x;\n\t\t\tint x = texelIndex - y * morphTargetsTextureSize.x;\n\t\t\tivec3 morphUV = ivec3( x, y, morphTargetIndex );\n\t\t\treturn texelFetch( morphTargetsTexture, morphUV, 0 );\n\t\t}\n\t#else\n\t\t#ifndef USE_MORPHNORMALS\n\t\t\tuniform float morphTargetInfluences[ 8 ];\n\t\t#else\n\t\t\tuniform float morphTargetInfluences[ 4 ];\n\t\t#endif\n\t#endif\n#endif",morphtarget_vertex:"#ifdef USE_MORPHTARGETS\n\ttransformed *= morphTargetBaseInfluence;\n\t#ifdef MORPHTARGETS_TEXTURE\n\t\tfor ( int i = 0; i < MORPHTARGETS_COUNT; i ++ ) {\n\t\t\tif ( morphTargetInfluences[ i ] != 0.0 ) transformed += getMorph( gl_VertexID, i, 0 ).xyz * morphTargetInfluences[ i ];\n\t\t}\n\t#else\n\t\ttransformed += morphTarget0 * morphTargetInfluences[ 0 ];\n\t\ttransformed += morphTarget1 * morphTargetInfluences[ 1 ];\n\t\ttransformed += morphTarget2 * morphTargetInfluences[ 2 ];\n\t\ttransformed += morphTarget3 * morphTargetInfluences[ 3 ];\n\t\t#ifndef USE_MORPHNORMALS\n\t\t\ttransformed += morphTarget4 * morphTargetInfluences[ 4 ];\n\t\t\ttransformed += morphTarget5 * morphTargetInfluences[ 5 ];\n\t\t\ttransformed += morphTarget6 * morphTargetInfluences[ 6 ];\n\t\t\ttransformed += morphTarget7 * morphTargetInfluences[ 7 ];\n\t\t#endif\n\t#endif\n#endif",normal_fragment_begin:"float faceDirection = gl_FrontFacing ? 1.0 : - 1.0;\n#ifdef FLAT_SHADED\n\tvec3 fdx = vec3( dFdx( vViewPosition.x ), dFdx( vViewPosition.y ), dFdx( vViewPosition.z ) );\n\tvec3 fdy = vec3( dFdy( vViewPosition.x ), dFdy( vViewPosition.y ), dFdy( vViewPosition.z ) );\n\tvec3 normal = normalize( cross( fdx, fdy ) );\n#else\n\tvec3 normal = normalize( vNormal );\n\t#ifdef DOUBLE_SIDED\n\t\tnormal = normal * faceDirection;\n\t#endif\n\t#ifdef USE_TANGENT\n\t\tvec3 tangent = normalize( vTangent );\n\t\tvec3 bitangent = normalize( vBitangent );\n\t\t#ifdef DOUBLE_SIDED\n\t\t\ttangent = tangent * faceDirection;\n\t\t\tbitangent = bitangent * faceDirection;\n\t\t#endif\n\t\t#if defined( TANGENTSPACE_NORMALMAP ) || defined( USE_CLEARCOAT_NORMALMAP )\n\t\t\tmat3 vTBN = mat3( tangent, bitangent, normal );\n\t\t#endif\n\t#endif\n#endif\nvec3 geometryNormal = normal;",normal_fragment_maps:"#ifdef OBJECTSPACE_NORMALMAP\n\tnormal = texture2D( normalMap, vUv ).xyz * 2.0 - 1.0;\n\t#ifdef FLIP_SIDED\n\t\tnormal = - normal;\n\t#endif\n\t#ifdef DOUBLE_SIDED\n\t\tnormal = normal * faceDirection;\n\t#endif\n\tnormal = normalize( normalMatrix * normal );\n#elif defined( TANGENTSPACE_NORMALMAP )\n\tvec3 mapN = texture2D( normalMap, vUv ).xyz * 2.0 - 1.0;\n\tmapN.xy *= normalScale;\n\t#ifdef USE_TANGENT\n\t\tnormal = normalize( vTBN * mapN );\n\t#else\n\t\tnormal = perturbNormal2Arb( - vViewPosition, normal, mapN, faceDirection );\n\t#endif\n#elif defined( USE_BUMPMAP )\n\tnormal = perturbNormalArb( - vViewPosition, normal, dHdxy_fwd(), faceDirection );\n#endif",normal_pars_fragment:"#ifndef FLAT_SHADED\n\tvarying vec3 vNormal;\n\t#ifdef USE_TANGENT\n\t\tvarying vec3 vTangent;\n\t\tvarying vec3 vBitangent;\n\t#endif\n#endif",normal_pars_vertex:"#ifndef FLAT_SHADED\n\tvarying vec3 vNormal;\n\t#ifdef USE_TANGENT\n\t\tvarying vec3 vTangent;\n\t\tvarying vec3 vBitangent;\n\t#endif\n#endif",normal_vertex:"#ifndef FLAT_SHADED\n\tvNormal = normalize( transformedNormal );\n\t#ifdef USE_TANGENT\n\t\tvTangent = normalize( transformedTangent );\n\t\tvBitangent = normalize( cross( vNormal, vTangent ) * tangent.w );\n\t#endif\n#endif",normalmap_pars_fragment:"#ifdef USE_NORMALMAP\n\tuniform sampler2D normalMap;\n\tuniform vec2 normalScale;\n#endif\n#ifdef OBJECTSPACE_NORMALMAP\n\tuniform mat3 normalMatrix;\n#endif\n#if ! defined ( USE_TANGENT ) && ( defined ( TANGENTSPACE_NORMALMAP ) || defined ( USE_CLEARCOAT_NORMALMAP ) )\n\tvec3 perturbNormal2Arb( vec3 eye_pos, vec3 surf_norm, vec3 mapN, float faceDirection ) {\n\t\tvec3 q0 = vec3( dFdx( eye_pos.x ), dFdx( eye_pos.y ), dFdx( eye_pos.z ) );\n\t\tvec3 q1 = vec3( dFdy( eye_pos.x ), dFdy( eye_pos.y ), dFdy( eye_pos.z ) );\n\t\tvec2 st0 = dFdx( vUv.st );\n\t\tvec2 st1 = dFdy( vUv.st );\n\t\tvec3 N = surf_norm;\n\t\tvec3 q1perp = cross( q1, N );\n\t\tvec3 q0perp = cross( N, q0 );\n\t\tvec3 T = q1perp * st0.x + q0perp * st1.x;\n\t\tvec3 B = q1perp * st0.y + q0perp * st1.y;\n\t\tfloat det = max( dot( T, T ), dot( B, B ) );\n\t\tfloat scale = ( det == 0.0 ) ? 0.0 : faceDirection * inversesqrt( det );\n\t\treturn normalize( T * ( mapN.x * scale ) + B * ( mapN.y * scale ) + N * mapN.z );\n\t}\n#endif",clearcoat_normal_fragment_begin:"#ifdef USE_CLEARCOAT\n\tvec3 clearcoatNormal = geometryNormal;\n#endif",clearcoat_normal_fragment_maps:"#ifdef USE_CLEARCOAT_NORMALMAP\n\tvec3 clearcoatMapN = texture2D( clearcoatNormalMap, vUv ).xyz * 2.0 - 1.0;\n\tclearcoatMapN.xy *= clearcoatNormalScale;\n\t#ifdef USE_TANGENT\n\t\tclearcoatNormal = normalize( vTBN * clearcoatMapN );\n\t#else\n\t\tclearcoatNormal = perturbNormal2Arb( - vViewPosition, clearcoatNormal, clearcoatMapN, faceDirection );\n\t#endif\n#endif",clearcoat_pars_fragment:"#ifdef USE_CLEARCOATMAP\n\tuniform sampler2D clearcoatMap;\n#endif\n#ifdef USE_CLEARCOAT_ROUGHNESSMAP\n\tuniform sampler2D clearcoatRoughnessMap;\n#endif\n#ifdef USE_CLEARCOAT_NORMALMAP\n\tuniform sampler2D clearcoatNormalMap;\n\tuniform vec2 clearcoatNormalScale;\n#endif",output_fragment:"#ifdef OPAQUE\ndiffuseColor.a = 1.0;\n#endif\n#ifdef USE_TRANSMISSION\ndiffuseColor.a *= transmissionAlpha + 0.1;\n#endif\ngl_FragColor = vec4( outgoingLight, diffuseColor.a );",packing:"vec3 packNormalToRGB( const in vec3 normal ) {\n\treturn normalize( normal ) * 0.5 + 0.5;\n}\nvec3 unpackRGBToNormal( const in vec3 rgb ) {\n\treturn 2.0 * rgb.xyz - 1.0;\n}\nconst float PackUpscale = 256. / 255.;const float UnpackDownscale = 255. / 256.;\nconst vec3 PackFactors = vec3( 256. * 256. * 256., 256. * 256., 256. );\nconst vec4 UnpackFactors = UnpackDownscale / vec4( PackFactors, 1. );\nconst float ShiftRight8 = 1. / 256.;\nvec4 packDepthToRGBA( const in float v ) {\n\tvec4 r = vec4( fract( v * PackFactors ), v );\n\tr.yzw -= r.xyz * ShiftRight8;\treturn r * PackUpscale;\n}\nfloat unpackRGBAToDepth( const in vec4 v ) {\n\treturn dot( v, UnpackFactors );\n}\nvec4 pack2HalfToRGBA( vec2 v ) {\n\tvec4 r = vec4( v.x, fract( v.x * 255.0 ), v.y, fract( v.y * 255.0 ) );\n\treturn vec4( r.x - r.y / 255.0, r.y, r.z - r.w / 255.0, r.w );\n}\nvec2 unpackRGBATo2Half( vec4 v ) {\n\treturn vec2( v.x + ( v.y / 255.0 ), v.z + ( v.w / 255.0 ) );\n}\nfloat viewZToOrthographicDepth( const in float viewZ, const in float near, const in float far ) {\n\treturn ( viewZ + near ) / ( near - far );\n}\nfloat orthographicDepthToViewZ( const in float linearClipZ, const in float near, const in float far ) {\n\treturn linearClipZ * ( near - far ) - near;\n}\nfloat viewZToPerspectiveDepth( const in float viewZ, const in float near, const in float far ) {\n\treturn ( ( near + viewZ ) * far ) / ( ( far - near ) * viewZ );\n}\nfloat perspectiveDepthToViewZ( const in float invClipZ, const in float near, const in float far ) {\n\treturn ( near * far ) / ( ( far - near ) * invClipZ - far );\n}",premultiplied_alpha_fragment:"#ifdef PREMULTIPLIED_ALPHA\n\tgl_FragColor.rgb *= gl_FragColor.a;\n#endif",project_vertex:"vec4 mvPosition = vec4( transformed, 1.0 );\n#ifdef USE_INSTANCING\n\tmvPosition = instanceMatrix * mvPosition;\n#endif\nmvPosition = modelViewMatrix * mvPosition;\ngl_Position = projectionMatrix * mvPosition;",dithering_fragment:"#ifdef DITHERING\n\tgl_FragColor.rgb = dithering( gl_FragColor.rgb );\n#endif",dithering_pars_fragment:"#ifdef DITHERING\n\tvec3 dithering( vec3 color ) {\n\t\tfloat grid_position = rand( gl_FragCoord.xy );\n\t\tvec3 dither_shift_RGB = vec3( 0.25 / 255.0, -0.25 / 255.0, 0.25 / 255.0 );\n\t\tdither_shift_RGB = mix( 2.0 * dither_shift_RGB, -2.0 * dither_shift_RGB, grid_position );\n\t\treturn color + dither_shift_RGB;\n\t}\n#endif",roughnessmap_fragment:"float roughnessFactor = roughness;\n#ifdef USE_ROUGHNESSMAP\n\tvec4 texelRoughness = texture2D( roughnessMap, vUv );\n\troughnessFactor *= texelRoughness.g;\n#endif",roughnessmap_pars_fragment:"#ifdef USE_ROUGHNESSMAP\n\tuniform sampler2D roughnessMap;\n#endif",shadowmap_pars_fragment:"#ifdef USE_SHADOWMAP\n\t#if NUM_DIR_LIGHT_SHADOWS > 0\n\t\tuniform sampler2D directionalShadowMap[ NUM_DIR_LIGHT_SHADOWS ];\n\t\tvarying vec4 vDirectionalShadowCoord[ NUM_DIR_LIGHT_SHADOWS ];\n\t\tstruct DirectionalLightShadow {\n\t\t\tfloat shadowBias;\n\t\t\tfloat shadowNormalBias;\n\t\t\tfloat shadowRadius;\n\t\t\tvec2 shadowMapSize;\n\t\t};\n\t\tuniform DirectionalLightShadow directionalLightShadows[ NUM_DIR_LIGHT_SHADOWS ];\n\t#endif\n\t#if NUM_SPOT_LIGHT_SHADOWS > 0\n\t\tuniform sampler2D spotShadowMap[ NUM_SPOT_LIGHT_SHADOWS ];\n\t\tvarying vec4 vSpotShadowCoord[ NUM_SPOT_LIGHT_SHADOWS ];\n\t\tstruct SpotLightShadow {\n\t\t\tfloat shadowBias;\n\t\t\tfloat shadowNormalBias;\n\t\t\tfloat shadowRadius;\n\t\t\tvec2 shadowMapSize;\n\t\t};\n\t\tuniform SpotLightShadow spotLightShadows[ NUM_SPOT_LIGHT_SHADOWS ];\n\t#endif\n\t#if NUM_POINT_LIGHT_SHADOWS > 0\n\t\tuniform sampler2D pointShadowMap[ NUM_POINT_LIGHT_SHADOWS ];\n\t\tvarying vec4 vPointShadowCoord[ NUM_POINT_LIGHT_SHADOWS ];\n\t\tstruct PointLightShadow {\n\t\t\tfloat shadowBias;\n\t\t\tfloat shadowNormalBias;\n\t\t\tfloat shadowRadius;\n\t\t\tvec2 shadowMapSize;\n\t\t\tfloat shadowCameraNear;\n\t\t\tfloat shadowCameraFar;\n\t\t};\n\t\tuniform PointLightShadow pointLightShadows[ NUM_POINT_LIGHT_SHADOWS ];\n\t#endif\n\tfloat texture2DCompare( sampler2D depths, vec2 uv, float compare ) {\n\t\treturn step( compare, unpackRGBAToDepth( texture2D( depths, uv ) ) );\n\t}\n\tvec2 texture2DDistribution( sampler2D shadow, vec2 uv ) {\n\t\treturn unpackRGBATo2Half( texture2D( shadow, uv ) );\n\t}\n\tfloat VSMShadow (sampler2D shadow, vec2 uv, float compare ){\n\t\tfloat occlusion = 1.0;\n\t\tvec2 distribution = texture2DDistribution( shadow, uv );\n\t\tfloat hard_shadow = step( compare , distribution.x );\n\t\tif (hard_shadow != 1.0 ) {\n\t\t\tfloat distance = compare - distribution.x ;\n\t\t\tfloat variance = max( 0.00000, distribution.y * distribution.y );\n\t\t\tfloat softness_probability = variance / (variance + distance * distance );\t\t\tsoftness_probability = clamp( ( softness_probability - 0.3 ) / ( 0.95 - 0.3 ), 0.0, 1.0 );\t\t\tocclusion = clamp( max( hard_shadow, softness_probability ), 0.0, 1.0 );\n\t\t}\n\t\treturn occlusion;\n\t}\n\tfloat getShadow( sampler2D shadowMap, vec2 shadowMapSize, float shadowBias, float shadowRadius, vec4 shadowCoord ) {\n\t\tfloat shadow = 1.0;\n\t\tshadowCoord.xyz /= shadowCoord.w;\n\t\tshadowCoord.z += shadowBias;\n\t\tbvec4 inFrustumVec = bvec4 ( shadowCoord.x >= 0.0, shadowCoord.x <= 1.0, shadowCoord.y >= 0.0, shadowCoord.y <= 1.0 );\n\t\tbool inFrustum = all( inFrustumVec );\n\t\tbvec2 frustumTestVec = bvec2( inFrustum, shadowCoord.z <= 1.0 );\n\t\tbool frustumTest = all( frustumTestVec );\n\t\tif ( frustumTest ) {\n\t\t#if defined( SHADOWMAP_TYPE_PCF )\n\t\t\tvec2 texelSize = vec2( 1.0 ) / shadowMapSize;\n\t\t\tfloat dx0 = - texelSize.x * shadowRadius;\n\t\t\tfloat dy0 = - texelSize.y * shadowRadius;\n\t\t\tfloat dx1 = + texelSize.x * shadowRadius;\n\t\t\tfloat dy1 = + texelSize.y * shadowRadius;\n\t\t\tfloat dx2 = dx0 / 2.0;\n\t\t\tfloat dy2 = dy0 / 2.0;\n\t\t\tfloat dx3 = dx1 / 2.0;\n\t\t\tfloat dy3 = dy1 / 2.0;\n\t\t\tshadow = (\n\t\t\t\ttexture2DCompare( shadowMap, shadowCoord.xy + vec2( dx0, dy0 ), shadowCoord.z ) +\n\t\t\t\ttexture2DCompare( shadowMap, shadowCoord.xy + vec2( 0.0, dy0 ), shadowCoord.z ) +\n\t\t\t\ttexture2DCompare( shadowMap, shadowCoord.xy + vec2( dx1, dy0 ), shadowCoord.z ) +\n\t\t\t\ttexture2DCompare( shadowMap, shadowCoord.xy + vec2( dx2, dy2 ), shadowCoord.z ) +\n\t\t\t\ttexture2DCompare( shadowMap, shadowCoord.xy + vec2( 0.0, dy2 ), shadowCoord.z ) +\n\t\t\t\ttexture2DCompare( shadowMap, shadowCoord.xy + vec2( dx3, dy2 ), shadowCoord.z ) +\n\t\t\t\ttexture2DCompare( shadowMap, shadowCoord.xy + vec2( dx0, 0.0 ), shadowCoord.z ) +\n\t\t\t\ttexture2DCompare( shadowMap, shadowCoord.xy + vec2( dx2, 0.0 ), shadowCoord.z ) +\n\t\t\t\ttexture2DCompare( shadowMap, shadowCoord.xy, shadowCoord.z ) +\n\t\t\t\ttexture2DCompare( shadowMap, shadowCoord.xy + vec2( dx3, 0.0 ), shadowCoord.z ) +\n\t\t\t\ttexture2DCompare( shadowMap, shadowCoord.xy + vec2( dx1, 0.0 ), shadowCoord.z ) +\n\t\t\t\ttexture2DCompare( shadowMap, shadowCoord.xy + vec2( dx2, dy3 ), shadowCoord.z ) +\n\t\t\t\ttexture2DCompare( shadowMap, shadowCoord.xy + vec2( 0.0, dy3 ), shadowCoord.z ) +\n\t\t\t\ttexture2DCompare( shadowMap, shadowCoord.xy + vec2( dx3, dy3 ), shadowCoord.z ) +\n\t\t\t\ttexture2DCompare( shadowMap, shadowCoord.xy + vec2( dx0, dy1 ), shadowCoord.z ) +\n\t\t\t\ttexture2DCompare( shadowMap, shadowCoord.xy + vec2( 0.0, dy1 ), shadowCoord.z ) +\n\t\t\t\ttexture2DCompare( shadowMap, shadowCoord.xy + vec2( dx1, dy1 ), shadowCoord.z )\n\t\t\t) * ( 1.0 / 17.0 );\n\t\t#elif defined( SHADOWMAP_TYPE_PCF_SOFT )\n\t\t\tvec2 texelSize = vec2( 1.0 ) / shadowMapSize;\n\t\t\tfloat dx = texelSize.x;\n\t\t\tfloat dy = texelSize.y;\n\t\t\tvec2 uv = shadowCoord.xy;\n\t\t\tvec2 f = fract( uv * shadowMapSize + 0.5 );\n\t\t\tuv -= f * texelSize;\n\t\t\tshadow = (\n\t\t\t\ttexture2DCompare( shadowMap, uv, shadowCoord.z ) +\n\t\t\t\ttexture2DCompare( shadowMap, uv + vec2( dx, 0.0 ), shadowCoord.z ) +\n\t\t\t\ttexture2DCompare( shadowMap, uv + vec2( 0.0, dy ), shadowCoord.z ) +\n\t\t\t\ttexture2DCompare( shadowMap, uv + texelSize, shadowCoord.z ) +\n\t\t\t\tmix( texture2DCompare( shadowMap, uv + vec2( -dx, 0.0 ), shadowCoord.z ), \n\t\t\t\t\t texture2DCompare( shadowMap, uv + vec2( 2.0 * dx, 0.0 ), shadowCoord.z ),\n\t\t\t\t\t f.x ) +\n\t\t\t\tmix( texture2DCompare( shadowMap, uv + vec2( -dx, dy ), shadowCoord.z ), \n\t\t\t\t\t texture2DCompare( shadowMap, uv + vec2( 2.0 * dx, dy ), shadowCoord.z ),\n\t\t\t\t\t f.x ) +\n\t\t\t\tmix( texture2DCompare( shadowMap, uv + vec2( 0.0, -dy ), shadowCoord.z ), \n\t\t\t\t\t texture2DCompare( shadowMap, uv + vec2( 0.0, 2.0 * dy ), shadowCoord.z ),\n\t\t\t\t\t f.y ) +\n\t\t\t\tmix( texture2DCompare( shadowMap, uv + vec2( dx, -dy ), shadowCoord.z ), \n\t\t\t\t\t texture2DCompare( shadowMap, uv + vec2( dx, 2.0 * dy ), shadowCoord.z ),\n\t\t\t\t\t f.y ) +\n\t\t\t\tmix( mix( texture2DCompare( shadowMap, uv + vec2( -dx, -dy ), shadowCoord.z ), \n\t\t\t\t\t\t  texture2DCompare( shadowMap, uv + vec2( 2.0 * dx, -dy ), shadowCoord.z ),\n\t\t\t\t\t\t  f.x ),\n\t\t\t\t\t mix( texture2DCompare( shadowMap, uv + vec2( -dx, 2.0 * dy ), shadowCoord.z ), \n\t\t\t\t\t\t  texture2DCompare( shadowMap, uv + vec2( 2.0 * dx, 2.0 * dy ), shadowCoord.z ),\n\t\t\t\t\t\t  f.x ),\n\t\t\t\t\t f.y )\n\t\t\t) * ( 1.0 / 9.0 );\n\t\t#elif defined( SHADOWMAP_TYPE_VSM )\n\t\t\tshadow = VSMShadow( shadowMap, shadowCoord.xy, shadowCoord.z );\n\t\t#else\n\t\t\tshadow = texture2DCompare( shadowMap, shadowCoord.xy, shadowCoord.z );\n\t\t#endif\n\t\t}\n\t\treturn shadow;\n\t}\n\tvec2 cubeToUV( vec3 v, float texelSizeY ) {\n\t\tvec3 absV = abs( v );\n\t\tfloat scaleToCube = 1.0 / max( absV.x, max( absV.y, absV.z ) );\n\t\tabsV *= scaleToCube;\n\t\tv *= scaleToCube * ( 1.0 - 2.0 * texelSizeY );\n\t\tvec2 planar = v.xy;\n\t\tfloat almostATexel = 1.5 * texelSizeY;\n\t\tfloat almostOne = 1.0 - almostATexel;\n\t\tif ( absV.z >= almostOne ) {\n\t\t\tif ( v.z > 0.0 )\n\t\t\t\tplanar.x = 4.0 - v.x;\n\t\t} else if ( absV.x >= almostOne ) {\n\t\t\tfloat signX = sign( v.x );\n\t\t\tplanar.x = v.z * signX + 2.0 * signX;\n\t\t} else if ( absV.y >= almostOne ) {\n\t\t\tfloat signY = sign( v.y );\n\t\t\tplanar.x = v.x + 2.0 * signY + 2.0;\n\t\t\tplanar.y = v.z * signY - 2.0;\n\t\t}\n\t\treturn vec2( 0.125, 0.25 ) * planar + vec2( 0.375, 0.75 );\n\t}\n\tfloat getPointShadow( sampler2D shadowMap, vec2 shadowMapSize, float shadowBias, float shadowRadius, vec4 shadowCoord, float shadowCameraNear, float shadowCameraFar ) {\n\t\tvec2 texelSize = vec2( 1.0 ) / ( shadowMapSize * vec2( 4.0, 2.0 ) );\n\t\tvec3 lightToPosition = shadowCoord.xyz;\n\t\tfloat dp = ( length( lightToPosition ) - shadowCameraNear ) / ( shadowCameraFar - shadowCameraNear );\t\tdp += shadowBias;\n\t\tvec3 bd3D = normalize( lightToPosition );\n\t\t#if defined( SHADOWMAP_TYPE_PCF ) || defined( SHADOWMAP_TYPE_PCF_SOFT ) || defined( SHADOWMAP_TYPE_VSM )\n\t\t\tvec2 offset = vec2( - 1, 1 ) * shadowRadius * texelSize.y;\n\t\t\treturn (\n\t\t\t\ttexture2DCompare( shadowMap, cubeToUV( bd3D + offset.xyy, texelSize.y ), dp ) +\n\t\t\t\ttexture2DCompare( shadowMap, cubeToUV( bd3D + offset.yyy, texelSize.y ), dp ) +\n\t\t\t\ttexture2DCompare( shadowMap, cubeToUV( bd3D + offset.xyx, texelSize.y ), dp ) +\n\t\t\t\ttexture2DCompare( shadowMap, cubeToUV( bd3D + offset.yyx, texelSize.y ), dp ) +\n\t\t\t\ttexture2DCompare( shadowMap, cubeToUV( bd3D, texelSize.y ), dp ) +\n\t\t\t\ttexture2DCompare( shadowMap, cubeToUV( bd3D + offset.xxy, texelSize.y ), dp ) +\n\t\t\t\ttexture2DCompare( shadowMap, cubeToUV( bd3D + offset.yxy, texelSize.y ), dp ) +\n\t\t\t\ttexture2DCompare( shadowMap, cubeToUV( bd3D + offset.xxx, texelSize.y ), dp ) +\n\t\t\t\ttexture2DCompare( shadowMap, cubeToUV( bd3D + offset.yxx, texelSize.y ), dp )\n\t\t\t) * ( 1.0 / 9.0 );\n\t\t#else\n\t\t\treturn texture2DCompare( shadowMap, cubeToUV( bd3D, texelSize.y ), dp );\n\t\t#endif\n\t}\n#endif",shadowmap_pars_vertex:"#ifdef USE_SHADOWMAP\n\t#if NUM_DIR_LIGHT_SHADOWS > 0\n\t\tuniform mat4 directionalShadowMatrix[ NUM_DIR_LIGHT_SHADOWS ];\n\t\tvarying vec4 vDirectionalShadowCoord[ NUM_DIR_LIGHT_SHADOWS ];\n\t\tstruct DirectionalLightShadow {\n\t\t\tfloat shadowBias;\n\t\t\tfloat shadowNormalBias;\n\t\t\tfloat shadowRadius;\n\t\t\tvec2 shadowMapSize;\n\t\t};\n\t\tuniform DirectionalLightShadow directionalLightShadows[ NUM_DIR_LIGHT_SHADOWS ];\n\t#endif\n\t#if NUM_SPOT_LIGHT_SHADOWS > 0\n\t\tuniform mat4 spotShadowMatrix[ NUM_SPOT_LIGHT_SHADOWS ];\n\t\tvarying vec4 vSpotShadowCoord[ NUM_SPOT_LIGHT_SHADOWS ];\n\t\tstruct SpotLightShadow {\n\t\t\tfloat shadowBias;\n\t\t\tfloat shadowNormalBias;\n\t\t\tfloat shadowRadius;\n\t\t\tvec2 shadowMapSize;\n\t\t};\n\t\tuniform SpotLightShadow spotLightShadows[ NUM_SPOT_LIGHT_SHADOWS ];\n\t#endif\n\t#if NUM_POINT_LIGHT_SHADOWS > 0\n\t\tuniform mat4 pointShadowMatrix[ NUM_POINT_LIGHT_SHADOWS ];\n\t\tvarying vec4 vPointShadowCoord[ NUM_POINT_LIGHT_SHADOWS ];\n\t\tstruct PointLightShadow {\n\t\t\tfloat shadowBias;\n\t\t\tfloat shadowNormalBias;\n\t\t\tfloat shadowRadius;\n\t\t\tvec2 shadowMapSize;\n\t\t\tfloat shadowCameraNear;\n\t\t\tfloat shadowCameraFar;\n\t\t};\n\t\tuniform PointLightShadow pointLightShadows[ NUM_POINT_LIGHT_SHADOWS ];\n\t#endif\n#endif",shadowmap_vertex:"#ifdef USE_SHADOWMAP\n\t#if NUM_DIR_LIGHT_SHADOWS > 0 || NUM_SPOT_LIGHT_SHADOWS > 0 || NUM_POINT_LIGHT_SHADOWS > 0\n\t\tvec3 shadowWorldNormal = inverseTransformDirection( transformedNormal, viewMatrix );\n\t\tvec4 shadowWorldPosition;\n\t#endif\n\t#if NUM_DIR_LIGHT_SHADOWS > 0\n\t#pragma unroll_loop_start\n\tfor ( int i = 0; i < NUM_DIR_LIGHT_SHADOWS; i ++ ) {\n\t\tshadowWorldPosition = worldPosition + vec4( shadowWorldNormal * directionalLightShadows[ i ].shadowNormalBias, 0 );\n\t\tvDirectionalShadowCoord[ i ] = directionalShadowMatrix[ i ] * shadowWorldPosition;\n\t}\n\t#pragma unroll_loop_end\n\t#endif\n\t#if NUM_SPOT_LIGHT_SHADOWS > 0\n\t#pragma unroll_loop_start\n\tfor ( int i = 0; i < NUM_SPOT_LIGHT_SHADOWS; i ++ ) {\n\t\tshadowWorldPosition = worldPosition + vec4( shadowWorldNormal * spotLightShadows[ i ].shadowNormalBias, 0 );\n\t\tvSpotShadowCoord[ i ] = spotShadowMatrix[ i ] * shadowWorldPosition;\n\t}\n\t#pragma unroll_loop_end\n\t#endif\n\t#if NUM_POINT_LIGHT_SHADOWS > 0\n\t#pragma unroll_loop_start\n\tfor ( int i = 0; i < NUM_POINT_LIGHT_SHADOWS; i ++ ) {\n\t\tshadowWorldPosition = worldPosition + vec4( shadowWorldNormal * pointLightShadows[ i ].shadowNormalBias, 0 );\n\t\tvPointShadowCoord[ i ] = pointShadowMatrix[ i ] * shadowWorldPosition;\n\t}\n\t#pragma unroll_loop_end\n\t#endif\n#endif",shadowmask_pars_fragment:"float getShadowMask() {\n\tfloat shadow = 1.0;\n\t#ifdef USE_SHADOWMAP\n\t#if NUM_DIR_LIGHT_SHADOWS > 0\n\tDirectionalLightShadow directionalLight;\n\t#pragma unroll_loop_start\n\tfor ( int i = 0; i < NUM_DIR_LIGHT_SHADOWS; i ++ ) {\n\t\tdirectionalLight = directionalLightShadows[ i ];\n\t\tshadow *= receiveShadow ? getShadow( directionalShadowMap[ i ], directionalLight.shadowMapSize, directionalLight.shadowBias, directionalLight.shadowRadius, vDirectionalShadowCoord[ i ] ) : 1.0;\n\t}\n\t#pragma unroll_loop_end\n\t#endif\n\t#if NUM_SPOT_LIGHT_SHADOWS > 0\n\tSpotLightShadow spotLight;\n\t#pragma unroll_loop_start\n\tfor ( int i = 0; i < NUM_SPOT_LIGHT_SHADOWS; i ++ ) {\n\t\tspotLight = spotLightShadows[ i ];\n\t\tshadow *= receiveShadow ? getShadow( spotShadowMap[ i ], spotLight.shadowMapSize, spotLight.shadowBias, spotLight.shadowRadius, vSpotShadowCoord[ i ] ) : 1.0;\n\t}\n\t#pragma unroll_loop_end\n\t#endif\n\t#if NUM_POINT_LIGHT_SHADOWS > 0\n\tPointLightShadow pointLight;\n\t#pragma unroll_loop_start\n\tfor ( int i = 0; i < NUM_POINT_LIGHT_SHADOWS; i ++ ) {\n\t\tpointLight = pointLightShadows[ i ];\n\t\tshadow *= receiveShadow ? getPointShadow( pointShadowMap[ i ], pointLight.shadowMapSize, pointLight.shadowBias, pointLight.shadowRadius, vPointShadowCoord[ i ], pointLight.shadowCameraNear, pointLight.shadowCameraFar ) : 1.0;\n\t}\n\t#pragma unroll_loop_end\n\t#endif\n\t#endif\n\treturn shadow;\n}",skinbase_vertex:"#ifdef USE_SKINNING\n\tmat4 boneMatX = getBoneMatrix( skinIndex.x );\n\tmat4 boneMatY = getBoneMatrix( skinIndex.y );\n\tmat4 boneMatZ = getBoneMatrix( skinIndex.z );\n\tmat4 boneMatW = getBoneMatrix( skinIndex.w );\n#endif",skinning_pars_vertex:"#ifdef USE_SKINNING\n\tuniform mat4 bindMatrix;\n\tuniform mat4 bindMatrixInverse;\n\t#ifdef BONE_TEXTURE\n\t\tuniform highp sampler2D boneTexture;\n\t\tuniform int boneTextureSize;\n\t\tmat4 getBoneMatrix( const in float i ) {\n\t\t\tfloat j = i * 4.0;\n\t\t\tfloat x = mod( j, float( boneTextureSize ) );\n\t\t\tfloat y = floor( j / float( boneTextureSize ) );\n\t\t\tfloat dx = 1.0 / float( boneTextureSize );\n\t\t\tfloat dy = 1.0 / float( boneTextureSize );\n\t\t\ty = dy * ( y + 0.5 );\n\t\t\tvec4 v1 = texture2D( boneTexture, vec2( dx * ( x + 0.5 ), y ) );\n\t\t\tvec4 v2 = texture2D( boneTexture, vec2( dx * ( x + 1.5 ), y ) );\n\t\t\tvec4 v3 = texture2D( boneTexture, vec2( dx * ( x + 2.5 ), y ) );\n\t\t\tvec4 v4 = texture2D( boneTexture, vec2( dx * ( x + 3.5 ), y ) );\n\t\t\tmat4 bone = mat4( v1, v2, v3, v4 );\n\t\t\treturn bone;\n\t\t}\n\t#else\n\t\tuniform mat4 boneMatrices[ MAX_BONES ];\n\t\tmat4 getBoneMatrix( const in float i ) {\n\t\t\tmat4 bone = boneMatrices[ int(i) ];\n\t\t\treturn bone;\n\t\t}\n\t#endif\n#endif",skinning_vertex:"#ifdef USE_SKINNING\n\tvec4 skinVertex = bindMatrix * vec4( transformed, 1.0 );\n\tvec4 skinned = vec4( 0.0 );\n\tskinned += boneMatX * skinVertex * skinWeight.x;\n\tskinned += boneMatY * skinVertex * skinWeight.y;\n\tskinned += boneMatZ * skinVertex * skinWeight.z;\n\tskinned += boneMatW * skinVertex * skinWeight.w;\n\ttransformed = ( bindMatrixInverse * skinned ).xyz;\n#endif",skinnormal_vertex:"#ifdef USE_SKINNING\n\tmat4 skinMatrix = mat4( 0.0 );\n\tskinMatrix += skinWeight.x * boneMatX;\n\tskinMatrix += skinWeight.y * boneMatY;\n\tskinMatrix += skinWeight.z * boneMatZ;\n\tskinMatrix += skinWeight.w * boneMatW;\n\tskinMatrix = bindMatrixInverse * skinMatrix * bindMatrix;\n\tobjectNormal = vec4( skinMatrix * vec4( objectNormal, 0.0 ) ).xyz;\n\t#ifdef USE_TANGENT\n\t\tobjectTangent = vec4( skinMatrix * vec4( objectTangent, 0.0 ) ).xyz;\n\t#endif\n#endif",specularmap_fragment:"float specularStrength;\n#ifdef USE_SPECULARMAP\n\tvec4 texelSpecular = texture2D( specularMap, vUv );\n\tspecularStrength = texelSpecular.r;\n#else\n\tspecularStrength = 1.0;\n#endif",specularmap_pars_fragment:"#ifdef USE_SPECULARMAP\n\tuniform sampler2D specularMap;\n#endif",tonemapping_fragment:"#if defined( TONE_MAPPING )\n\tgl_FragColor.rgb = toneMapping( gl_FragColor.rgb );\n#endif",tonemapping_pars_fragment:"#ifndef saturate\n#define saturate( a ) clamp( a, 0.0, 1.0 )\n#endif\nuniform float toneMappingExposure;\nvec3 LinearToneMapping( vec3 color ) {\n\treturn toneMappingExposure * color;\n}\nvec3 ReinhardToneMapping( vec3 color ) {\n\tcolor *= toneMappingExposure;\n\treturn saturate( color / ( vec3( 1.0 ) + color ) );\n}\nvec3 OptimizedCineonToneMapping( vec3 color ) {\n\tcolor *= toneMappingExposure;\n\tcolor = max( vec3( 0.0 ), color - 0.004 );\n\treturn pow( ( color * ( 6.2 * color + 0.5 ) ) / ( color * ( 6.2 * color + 1.7 ) + 0.06 ), vec3( 2.2 ) );\n}\nvec3 RRTAndODTFit( vec3 v ) {\n\tvec3 a = v * ( v + 0.0245786 ) - 0.000090537;\n\tvec3 b = v * ( 0.983729 * v + 0.4329510 ) + 0.238081;\n\treturn a / b;\n}\nvec3 ACESFilmicToneMapping( vec3 color ) {\n\tconst mat3 ACESInputMat = mat3(\n\t\tvec3( 0.59719, 0.07600, 0.02840 ),\t\tvec3( 0.35458, 0.90834, 0.13383 ),\n\t\tvec3( 0.04823, 0.01566, 0.83777 )\n\t);\n\tconst mat3 ACESOutputMat = mat3(\n\t\tvec3(  1.60475, -0.10208, -0.00327 ),\t\tvec3( -0.53108,  1.10813, -0.07276 ),\n\t\tvec3( -0.07367, -0.00605,  1.07602 )\n\t);\n\tcolor *= toneMappingExposure / 0.6;\n\tcolor = ACESInputMat * color;\n\tcolor = RRTAndODTFit( color );\n\tcolor = ACESOutputMat * color;\n\treturn saturate( color );\n}\nvec3 CustomToneMapping( vec3 color ) { return color; }",transmission_fragment:"#ifdef USE_TRANSMISSION\n\tfloat transmissionAlpha = 1.0;\n\tfloat transmissionFactor = transmission;\n\tfloat thicknessFactor = thickness;\n\t#ifdef USE_TRANSMISSIONMAP\n\t\ttransmissionFactor *= texture2D( transmissionMap, vUv ).r;\n\t#endif\n\t#ifdef USE_THICKNESSMAP\n\t\tthicknessFactor *= texture2D( thicknessMap, vUv ).g;\n\t#endif\n\tvec3 pos = vWorldPosition;\n\tvec3 v = normalize( cameraPosition - pos );\n\tvec3 n = inverseTransformDirection( normal, viewMatrix );\n\tvec4 transmission = getIBLVolumeRefraction(\n\t\tn, v, roughnessFactor, material.diffuseColor, material.specularColor, material.specularF90,\n\t\tpos, modelMatrix, viewMatrix, projectionMatrix, ior, thicknessFactor,\n\t\tattenuationColor, attenuationDistance );\n\ttotalDiffuse = mix( totalDiffuse, transmission.rgb, transmissionFactor );\n\ttransmissionAlpha = mix( transmissionAlpha, transmission.a, transmissionFactor );\n#endif",transmission_pars_fragment:"#ifdef USE_TRANSMISSION\n\tuniform float transmission;\n\tuniform float thickness;\n\tuniform float attenuationDistance;\n\tuniform vec3 attenuationColor;\n\t#ifdef USE_TRANSMISSIONMAP\n\t\tuniform sampler2D transmissionMap;\n\t#endif\n\t#ifdef USE_THICKNESSMAP\n\t\tuniform sampler2D thicknessMap;\n\t#endif\n\tuniform vec2 transmissionSamplerSize;\n\tuniform sampler2D transmissionSamplerMap;\n\tuniform mat4 modelMatrix;\n\tuniform mat4 projectionMatrix;\n\tvarying vec3 vWorldPosition;\n\tvec3 getVolumeTransmissionRay( const in vec3 n, const in vec3 v, const in float thickness, const in float ior, const in mat4 modelMatrix ) {\n\t\tvec3 refractionVector = refract( - v, normalize( n ), 1.0 / ior );\n\t\tvec3 modelScale;\n\t\tmodelScale.x = length( vec3( modelMatrix[ 0 ].xyz ) );\n\t\tmodelScale.y = length( vec3( modelMatrix[ 1 ].xyz ) );\n\t\tmodelScale.z = length( vec3( modelMatrix[ 2 ].xyz ) );\n\t\treturn normalize( refractionVector ) * thickness * modelScale;\n\t}\n\tfloat applyIorToRoughness( const in float roughness, const in float ior ) {\n\t\treturn roughness * clamp( ior * 2.0 - 2.0, 0.0, 1.0 );\n\t}\n\tvec4 getTransmissionSample( const in vec2 fragCoord, const in float roughness, const in float ior ) {\n\t\tfloat framebufferLod = log2( transmissionSamplerSize.x ) * applyIorToRoughness( roughness, ior );\n\t\t#ifdef texture2DLodEXT\n\t\t\treturn texture2DLodEXT( transmissionSamplerMap, fragCoord.xy, framebufferLod );\n\t\t#else\n\t\t\treturn texture2D( transmissionSamplerMap, fragCoord.xy, framebufferLod );\n\t\t#endif\n\t}\n\tvec3 applyVolumeAttenuation( const in vec3 radiance, const in float transmissionDistance, const in vec3 attenuationColor, const in float attenuationDistance ) {\n\t\tif ( attenuationDistance == 0.0 ) {\n\t\t\treturn radiance;\n\t\t} else {\n\t\t\tvec3 attenuationCoefficient = -log( attenuationColor ) / attenuationDistance;\n\t\t\tvec3 transmittance = exp( - attenuationCoefficient * transmissionDistance );\t\t\treturn transmittance * radiance;\n\t\t}\n\t}\n\tvec4 getIBLVolumeRefraction( const in vec3 n, const in vec3 v, const in float roughness, const in vec3 diffuseColor,\n\t\tconst in vec3 specularColor, const in float specularF90, const in vec3 position, const in mat4 modelMatrix,\n\t\tconst in mat4 viewMatrix, const in mat4 projMatrix, const in float ior, const in float thickness,\n\t\tconst in vec3 attenuationColor, const in float attenuationDistance ) {\n\t\tvec3 transmissionRay = getVolumeTransmissionRay( n, v, thickness, ior, modelMatrix );\n\t\tvec3 refractedRayExit = position + transmissionRay;\n\t\tvec4 ndcPos = projMatrix * viewMatrix * vec4( refractedRayExit, 1.0 );\n\t\tvec2 refractionCoords = ndcPos.xy / ndcPos.w;\n\t\trefractionCoords += 1.0;\n\t\trefractionCoords /= 2.0;\n\t\tvec4 transmittedLight = getTransmissionSample( refractionCoords, roughness, ior );\n\t\tvec3 attenuatedColor = applyVolumeAttenuation( transmittedLight.rgb, length( transmissionRay ), attenuationColor, attenuationDistance );\n\t\tvec3 F = EnvironmentBRDF( n, v, specularColor, specularF90, roughness );\n\t\treturn vec4( ( 1.0 - F ) * attenuatedColor * diffuseColor, transmittedLight.a );\n\t}\n#endif",uv_pars_fragment:"#if ( defined( USE_UV ) && ! defined( UVS_VERTEX_ONLY ) )\n\tvarying vec2 vUv;\n#endif",uv_pars_vertex:"#ifdef USE_UV\n\t#ifdef UVS_VERTEX_ONLY\n\t\tvec2 vUv;\n\t#else\n\t\tvarying vec2 vUv;\n\t#endif\n\tuniform mat3 uvTransform;\n#endif",uv_vertex:"#ifdef USE_UV\n\tvUv = ( uvTransform * vec3( uv, 1 ) ).xy;\n#endif",uv2_pars_fragment:"#if defined( USE_LIGHTMAP ) || defined( USE_AOMAP )\n\tvarying vec2 vUv2;\n#endif",uv2_pars_vertex:"#if defined( USE_LIGHTMAP ) || defined( USE_AOMAP )\n\tattribute vec2 uv2;\n\tvarying vec2 vUv2;\n\tuniform mat3 uv2Transform;\n#endif",uv2_vertex:"#if defined( USE_LIGHTMAP ) || defined( USE_AOMAP )\n\tvUv2 = ( uv2Transform * vec3( uv2, 1 ) ).xy;\n#endif",worldpos_vertex:"#if defined( USE_ENVMAP ) || defined( DISTANCE ) || defined ( USE_SHADOWMAP ) || defined ( USE_TRANSMISSION )\n\tvec4 worldPosition = vec4( transformed, 1.0 );\n\t#ifdef USE_INSTANCING\n\t\tworldPosition = instanceMatrix * worldPosition;\n\t#endif\n\tworldPosition = modelMatrix * worldPosition;\n#endif",background_vert:"varying vec2 vUv;\nuniform mat3 uvTransform;\nvoid main() {\n\tvUv = ( uvTransform * vec3( uv, 1 ) ).xy;\n\tgl_Position = vec4( position.xy, 1.0, 1.0 );\n}",background_frag:"uniform sampler2D t2D;\nvarying vec2 vUv;\nvoid main() {\n\tgl_FragColor = texture2D( t2D, vUv );\n\t#ifdef DECODE_VIDEO_TEXTURE\n\t\tgl_FragColor = vec4( mix( pow( gl_FragColor.rgb * 0.9478672986 + vec3( 0.0521327014 ), vec3( 2.4 ) ), gl_FragColor.rgb * 0.0773993808, vec3( lessThanEqual( gl_FragColor.rgb, vec3( 0.04045 ) ) ) ), gl_FragColor.w );\n\t#endif\n\t#include <tonemapping_fragment>\n\t#include <encodings_fragment>\n}",cube_vert:"varying vec3 vWorldDirection;\n#include <common>\nvoid main() {\n\tvWorldDirection = transformDirection( position, modelMatrix );\n\t#include <begin_vertex>\n\t#include <project_vertex>\n\tgl_Position.z = gl_Position.w;\n}",cube_frag:"#include <envmap_common_pars_fragment>\nuniform float opacity;\nvarying vec3 vWorldDirection;\n#include <cube_uv_reflection_fragment>\nvoid main() {\n\tvec3 vReflect = vWorldDirection;\n\t#include <envmap_fragment>\n\tgl_FragColor = envColor;\n\tgl_FragColor.a *= opacity;\n\t#include <tonemapping_fragment>\n\t#include <encodings_fragment>\n}",depth_vert:"#include <common>\n#include <uv_pars_vertex>\n#include <displacementmap_pars_vertex>\n#include <morphtarget_pars_vertex>\n#include <skinning_pars_vertex>\n#include <logdepthbuf_pars_vertex>\n#include <clipping_planes_pars_vertex>\nvarying vec2 vHighPrecisionZW;\nvoid main() {\n\t#include <uv_vertex>\n\t#include <skinbase_vertex>\n\t#ifdef USE_DISPLACEMENTMAP\n\t\t#include <beginnormal_vertex>\n\t\t#include <morphnormal_vertex>\n\t\t#include <skinnormal_vertex>\n\t#endif\n\t#include <begin_vertex>\n\t#include <morphtarget_vertex>\n\t#include <skinning_vertex>\n\t#include <displacementmap_vertex>\n\t#include <project_vertex>\n\t#include <logdepthbuf_vertex>\n\t#include <clipping_planes_vertex>\n\tvHighPrecisionZW = gl_Position.zw;\n}",depth_frag:"#if DEPTH_PACKING == 3200\n\tuniform float opacity;\n#endif\n#include <common>\n#include <packing>\n#include <uv_pars_fragment>\n#include <map_pars_fragment>\n#include <alphamap_pars_fragment>\n#include <alphatest_pars_fragment>\n#include <logdepthbuf_pars_fragment>\n#include <clipping_planes_pars_fragment>\nvarying vec2 vHighPrecisionZW;\nvoid main() {\n\t#include <clipping_planes_fragment>\n\tvec4 diffuseColor = vec4( 1.0 );\n\t#if DEPTH_PACKING == 3200\n\t\tdiffuseColor.a = opacity;\n\t#endif\n\t#include <map_fragment>\n\t#include <alphamap_fragment>\n\t#include <alphatest_fragment>\n\t#include <logdepthbuf_fragment>\n\tfloat fragCoordZ = 0.5 * vHighPrecisionZW[0] / vHighPrecisionZW[1] + 0.5;\n\t#if DEPTH_PACKING == 3200\n\t\tgl_FragColor = vec4( vec3( 1.0 - fragCoordZ ), opacity );\n\t#elif DEPTH_PACKING == 3201\n\t\tgl_FragColor = packDepthToRGBA( fragCoordZ );\n\t#endif\n}",distanceRGBA_vert:"#define DISTANCE\nvarying vec3 vWorldPosition;\n#include <common>\n#include <uv_pars_vertex>\n#include <displacementmap_pars_vertex>\n#include <morphtarget_pars_vertex>\n#include <skinning_pars_vertex>\n#include <clipping_planes_pars_vertex>\nvoid main() {\n\t#include <uv_vertex>\n\t#include <skinbase_vertex>\n\t#ifdef USE_DISPLACEMENTMAP\n\t\t#include <beginnormal_vertex>\n\t\t#include <morphnormal_vertex>\n\t\t#include <skinnormal_vertex>\n\t#endif\n\t#include <begin_vertex>\n\t#include <morphtarget_vertex>\n\t#include <skinning_vertex>\n\t#include <displacementmap_vertex>\n\t#include <project_vertex>\n\t#include <worldpos_vertex>\n\t#include <clipping_planes_vertex>\n\tvWorldPosition = worldPosition.xyz;\n}",distanceRGBA_frag:"#define DISTANCE\nuniform vec3 referencePosition;\nuniform float nearDistance;\nuniform float farDistance;\nvarying vec3 vWorldPosition;\n#include <common>\n#include <packing>\n#include <uv_pars_fragment>\n#include <map_pars_fragment>\n#include <alphamap_pars_fragment>\n#include <alphatest_pars_fragment>\n#include <clipping_planes_pars_fragment>\nvoid main () {\n\t#include <clipping_planes_fragment>\n\tvec4 diffuseColor = vec4( 1.0 );\n\t#include <map_fragment>\n\t#include <alphamap_fragment>\n\t#include <alphatest_fragment>\n\tfloat dist = length( vWorldPosition - referencePosition );\n\tdist = ( dist - nearDistance ) / ( farDistance - nearDistance );\n\tdist = saturate( dist );\n\tgl_FragColor = packDepthToRGBA( dist );\n}",equirect_vert:"varying vec3 vWorldDirection;\n#include <common>\nvoid main() {\n\tvWorldDirection = transformDirection( position, modelMatrix );\n\t#include <begin_vertex>\n\t#include <project_vertex>\n}",equirect_frag:"uniform sampler2D tEquirect;\nvarying vec3 vWorldDirection;\n#include <common>\nvoid main() {\n\tvec3 direction = normalize( vWorldDirection );\n\tvec2 sampleUV = equirectUv( direction );\n\tgl_FragColor = texture2D( tEquirect, sampleUV );\n\t#include <tonemapping_fragment>\n\t#include <encodings_fragment>\n}",linedashed_vert:"uniform float scale;\nattribute float lineDistance;\nvarying float vLineDistance;\n#include <common>\n#include <color_pars_vertex>\n#include <fog_pars_vertex>\n#include <morphtarget_pars_vertex>\n#include <logdepthbuf_pars_vertex>\n#include <clipping_planes_pars_vertex>\nvoid main() {\n\tvLineDistance = scale * lineDistance;\n\t#include <color_vertex>\n\t#include <morphcolor_vertex>\n\t#include <begin_vertex>\n\t#include <morphtarget_vertex>\n\t#include <project_vertex>\n\t#include <logdepthbuf_vertex>\n\t#include <clipping_planes_vertex>\n\t#include <fog_vertex>\n}",linedashed_frag:"uniform vec3 diffuse;\nuniform float opacity;\nuniform float dashSize;\nuniform float totalSize;\nvarying float vLineDistance;\n#include <common>\n#include <color_pars_fragment>\n#include <fog_pars_fragment>\n#include <logdepthbuf_pars_fragment>\n#include <clipping_planes_pars_fragment>\nvoid main() {\n\t#include <clipping_planes_fragment>\n\tif ( mod( vLineDistance, totalSize ) > dashSize ) {\n\t\tdiscard;\n\t}\n\tvec3 outgoingLight = vec3( 0.0 );\n\tvec4 diffuseColor = vec4( diffuse, opacity );\n\t#include <logdepthbuf_fragment>\n\t#include <color_fragment>\n\toutgoingLight = diffuseColor.rgb;\n\t#include <output_fragment>\n\t#include <tonemapping_fragment>\n\t#include <encodings_fragment>\n\t#include <fog_fragment>\n\t#include <premultiplied_alpha_fragment>\n}",meshbasic_vert:"#include <common>\n#include <uv_pars_vertex>\n#include <uv2_pars_vertex>\n#include <envmap_pars_vertex>\n#include <color_pars_vertex>\n#include <fog_pars_vertex>\n#include <morphtarget_pars_vertex>\n#include <skinning_pars_vertex>\n#include <logdepthbuf_pars_vertex>\n#include <clipping_planes_pars_vertex>\nvoid main() {\n\t#include <uv_vertex>\n\t#include <uv2_vertex>\n\t#include <color_vertex>\n\t#include <morphcolor_vertex>\n\t#if defined ( USE_ENVMAP ) || defined ( USE_SKINNING )\n\t\t#include <beginnormal_vertex>\n\t\t#include <morphnormal_vertex>\n\t\t#include <skinbase_vertex>\n\t\t#include <skinnormal_vertex>\n\t\t#include <defaultnormal_vertex>\n\t#endif\n\t#include <begin_vertex>\n\t#include <morphtarget_vertex>\n\t#include <skinning_vertex>\n\t#include <project_vertex>\n\t#include <logdepthbuf_vertex>\n\t#include <clipping_planes_vertex>\n\t#include <worldpos_vertex>\n\t#include <envmap_vertex>\n\t#include <fog_vertex>\n}",meshbasic_frag:"uniform vec3 diffuse;\nuniform float opacity;\n#ifndef FLAT_SHADED\n\tvarying vec3 vNormal;\n#endif\n#include <common>\n#include <dithering_pars_fragment>\n#include <color_pars_fragment>\n#include <uv_pars_fragment>\n#include <uv2_pars_fragment>\n#include <map_pars_fragment>\n#include <alphamap_pars_fragment>\n#include <alphatest_pars_fragment>\n#include <aomap_pars_fragment>\n#include <lightmap_pars_fragment>\n#include <envmap_common_pars_fragment>\n#include <envmap_pars_fragment>\n#include <cube_uv_reflection_fragment>\n#include <fog_pars_fragment>\n#include <specularmap_pars_fragment>\n#include <logdepthbuf_pars_fragment>\n#include <clipping_planes_pars_fragment>\nvoid main() {\n\t#include <clipping_planes_fragment>\n\tvec4 diffuseColor = vec4( diffuse, opacity );\n\t#include <logdepthbuf_fragment>\n\t#include <map_fragment>\n\t#include <color_fragment>\n\t#include <alphamap_fragment>\n\t#include <alphatest_fragment>\n\t#include <specularmap_fragment>\n\tReflectedLight reflectedLight = ReflectedLight( vec3( 0.0 ), vec3( 0.0 ), vec3( 0.0 ), vec3( 0.0 ) );\n\t#ifdef USE_LIGHTMAP\n\t\tvec4 lightMapTexel = texture2D( lightMap, vUv2 );\n\t\treflectedLight.indirectDiffuse += lightMapTexel.rgb * lightMapIntensity * RECIPROCAL_PI;\n\t#else\n\t\treflectedLight.indirectDiffuse += vec3( 1.0 );\n\t#endif\n\t#include <aomap_fragment>\n\treflectedLight.indirectDiffuse *= diffuseColor.rgb;\n\tvec3 outgoingLight = reflectedLight.indirectDiffuse;\n\t#include <envmap_fragment>\n\t#include <output_fragment>\n\t#include <tonemapping_fragment>\n\t#include <encodings_fragment>\n\t#include <fog_fragment>\n\t#include <premultiplied_alpha_fragment>\n\t#include <dithering_fragment>\n}",meshlambert_vert:"#define LAMBERT\nvarying vec3 vLightFront;\nvarying vec3 vIndirectFront;\n#ifdef DOUBLE_SIDED\n\tvarying vec3 vLightBack;\n\tvarying vec3 vIndirectBack;\n#endif\n#include <common>\n#include <uv_pars_vertex>\n#include <uv2_pars_vertex>\n#include <envmap_pars_vertex>\n#include <bsdfs>\n#include <lights_pars_begin>\n#include <color_pars_vertex>\n#include <fog_pars_vertex>\n#include <morphtarget_pars_vertex>\n#include <skinning_pars_vertex>\n#include <shadowmap_pars_vertex>\n#include <logdepthbuf_pars_vertex>\n#include <clipping_planes_pars_vertex>\nvoid main() {\n\t#include <uv_vertex>\n\t#include <uv2_vertex>\n\t#include <color_vertex>\n\t#include <morphcolor_vertex>\n\t#include <beginnormal_vertex>\n\t#include <morphnormal_vertex>\n\t#include <skinbase_vertex>\n\t#include <skinnormal_vertex>\n\t#include <defaultnormal_vertex>\n\t#include <begin_vertex>\n\t#include <morphtarget_vertex>\n\t#include <skinning_vertex>\n\t#include <project_vertex>\n\t#include <logdepthbuf_vertex>\n\t#include <clipping_planes_vertex>\n\t#include <worldpos_vertex>\n\t#include <envmap_vertex>\n\t#include <lights_lambert_vertex>\n\t#include <shadowmap_vertex>\n\t#include <fog_vertex>\n}",meshlambert_frag:"uniform vec3 diffuse;\nuniform vec3 emissive;\nuniform float opacity;\nvarying vec3 vLightFront;\nvarying vec3 vIndirectFront;\n#ifdef DOUBLE_SIDED\n\tvarying vec3 vLightBack;\n\tvarying vec3 vIndirectBack;\n#endif\n#include <common>\n#include <packing>\n#include <dithering_pars_fragment>\n#include <color_pars_fragment>\n#include <uv_pars_fragment>\n#include <uv2_pars_fragment>\n#include <map_pars_fragment>\n#include <alphamap_pars_fragment>\n#include <alphatest_pars_fragment>\n#include <aomap_pars_fragment>\n#include <lightmap_pars_fragment>\n#include <emissivemap_pars_fragment>\n#include <envmap_common_pars_fragment>\n#include <envmap_pars_fragment>\n#include <cube_uv_reflection_fragment>\n#include <bsdfs>\n#include <lights_pars_begin>\n#include <fog_pars_fragment>\n#include <shadowmap_pars_fragment>\n#include <shadowmask_pars_fragment>\n#include <specularmap_pars_fragment>\n#include <logdepthbuf_pars_fragment>\n#include <clipping_planes_pars_fragment>\nvoid main() {\n\t#include <clipping_planes_fragment>\n\tvec4 diffuseColor = vec4( diffuse, opacity );\n\tReflectedLight reflectedLight = ReflectedLight( vec3( 0.0 ), vec3( 0.0 ), vec3( 0.0 ), vec3( 0.0 ) );\n\tvec3 totalEmissiveRadiance = emissive;\n\t#include <logdepthbuf_fragment>\n\t#include <map_fragment>\n\t#include <color_fragment>\n\t#include <alphamap_fragment>\n\t#include <alphatest_fragment>\n\t#include <specularmap_fragment>\n\t#include <emissivemap_fragment>\n\t#ifdef DOUBLE_SIDED\n\t\treflectedLight.indirectDiffuse += ( gl_FrontFacing ) ? vIndirectFront : vIndirectBack;\n\t#else\n\t\treflectedLight.indirectDiffuse += vIndirectFront;\n\t#endif\n\t#include <lightmap_fragment>\n\treflectedLight.indirectDiffuse *= BRDF_Lambert( diffuseColor.rgb );\n\t#ifdef DOUBLE_SIDED\n\t\treflectedLight.directDiffuse = ( gl_FrontFacing ) ? vLightFront : vLightBack;\n\t#else\n\t\treflectedLight.directDiffuse = vLightFront;\n\t#endif\n\treflectedLight.directDiffuse *= BRDF_Lambert( diffuseColor.rgb ) * getShadowMask();\n\t#include <aomap_fragment>\n\tvec3 outgoingLight = reflectedLight.directDiffuse + reflectedLight.indirectDiffuse + totalEmissiveRadiance;\n\t#include <envmap_fragment>\n\t#include <output_fragment>\n\t#include <tonemapping_fragment>\n\t#include <encodings_fragment>\n\t#include <fog_fragment>\n\t#include <premultiplied_alpha_fragment>\n\t#include <dithering_fragment>\n}",meshmatcap_vert:"#define MATCAP\nvarying vec3 vViewPosition;\n#include <common>\n#include <uv_pars_vertex>\n#include <color_pars_vertex>\n#include <displacementmap_pars_vertex>\n#include <fog_pars_vertex>\n#include <normal_pars_vertex>\n#include <morphtarget_pars_vertex>\n#include <skinning_pars_vertex>\n#include <logdepthbuf_pars_vertex>\n#include <clipping_planes_pars_vertex>\nvoid main() {\n\t#include <uv_vertex>\n\t#include <color_vertex>\n\t#include <morphcolor_vertex>\n\t#include <beginnormal_vertex>\n\t#include <morphnormal_vertex>\n\t#include <skinbase_vertex>\n\t#include <skinnormal_vertex>\n\t#include <defaultnormal_vertex>\n\t#include <normal_vertex>\n\t#include <begin_vertex>\n\t#include <morphtarget_vertex>\n\t#include <skinning_vertex>\n\t#include <displacementmap_vertex>\n\t#include <project_vertex>\n\t#include <logdepthbuf_vertex>\n\t#include <clipping_planes_vertex>\n\t#include <fog_vertex>\n\tvViewPosition = - mvPosition.xyz;\n}",meshmatcap_frag:"#define MATCAP\nuniform vec3 diffuse;\nuniform float opacity;\nuniform sampler2D matcap;\nvarying vec3 vViewPosition;\n#include <common>\n#include <dithering_pars_fragment>\n#include <color_pars_fragment>\n#include <uv_pars_fragment>\n#include <map_pars_fragment>\n#include <alphamap_pars_fragment>\n#include <alphatest_pars_fragment>\n#include <fog_pars_fragment>\n#include <normal_pars_fragment>\n#include <bumpmap_pars_fragment>\n#include <normalmap_pars_fragment>\n#include <logdepthbuf_pars_fragment>\n#include <clipping_planes_pars_fragment>\nvoid main() {\n\t#include <clipping_planes_fragment>\n\tvec4 diffuseColor = vec4( diffuse, opacity );\n\t#include <logdepthbuf_fragment>\n\t#include <map_fragment>\n\t#include <color_fragment>\n\t#include <alphamap_fragment>\n\t#include <alphatest_fragment>\n\t#include <normal_fragment_begin>\n\t#include <normal_fragment_maps>\n\tvec3 viewDir = normalize( vViewPosition );\n\tvec3 x = normalize( vec3( viewDir.z, 0.0, - viewDir.x ) );\n\tvec3 y = cross( viewDir, x );\n\tvec2 uv = vec2( dot( x, normal ), dot( y, normal ) ) * 0.495 + 0.5;\n\t#ifdef USE_MATCAP\n\t\tvec4 matcapColor = texture2D( matcap, uv );\n\t#else\n\t\tvec4 matcapColor = vec4( vec3( mix( 0.2, 0.8, uv.y ) ), 1.0 );\n\t#endif\n\tvec3 outgoingLight = diffuseColor.rgb * matcapColor.rgb;\n\t#include <output_fragment>\n\t#include <tonemapping_fragment>\n\t#include <encodings_fragment>\n\t#include <fog_fragment>\n\t#include <premultiplied_alpha_fragment>\n\t#include <dithering_fragment>\n}",meshnormal_vert:"#define NORMAL\n#if defined( FLAT_SHADED ) || defined( USE_BUMPMAP ) || defined( TANGENTSPACE_NORMALMAP )\n\tvarying vec3 vViewPosition;\n#endif\n#include <common>\n#include <uv_pars_vertex>\n#include <displacementmap_pars_vertex>\n#include <normal_pars_vertex>\n#include <morphtarget_pars_vertex>\n#include <skinning_pars_vertex>\n#include <logdepthbuf_pars_vertex>\n#include <clipping_planes_pars_vertex>\nvoid main() {\n\t#include <uv_vertex>\n\t#include <beginnormal_vertex>\n\t#include <morphnormal_vertex>\n\t#include <skinbase_vertex>\n\t#include <skinnormal_vertex>\n\t#include <defaultnormal_vertex>\n\t#include <normal_vertex>\n\t#include <begin_vertex>\n\t#include <morphtarget_vertex>\n\t#include <skinning_vertex>\n\t#include <displacementmap_vertex>\n\t#include <project_vertex>\n\t#include <logdepthbuf_vertex>\n\t#include <clipping_planes_vertex>\n#if defined( FLAT_SHADED ) || defined( USE_BUMPMAP ) || defined( TANGENTSPACE_NORMALMAP )\n\tvViewPosition = - mvPosition.xyz;\n#endif\n}",meshnormal_frag:"#define NORMAL\nuniform float opacity;\n#if defined( FLAT_SHADED ) || defined( USE_BUMPMAP ) || defined( TANGENTSPACE_NORMALMAP )\n\tvarying vec3 vViewPosition;\n#endif\n#include <packing>\n#include <uv_pars_fragment>\n#include <normal_pars_fragment>\n#include <bumpmap_pars_fragment>\n#include <normalmap_pars_fragment>\n#include <logdepthbuf_pars_fragment>\n#include <clipping_planes_pars_fragment>\nvoid main() {\n\t#include <clipping_planes_fragment>\n\t#include <logdepthbuf_fragment>\n\t#include <normal_fragment_begin>\n\t#include <normal_fragment_maps>\n\tgl_FragColor = vec4( packNormalToRGB( normal ), opacity );\n\t#ifdef OPAQUE\n\t\tgl_FragColor.a = 1.0;\n\t#endif\n}",meshphong_vert:"#define PHONG\nvarying vec3 vViewPosition;\n#include <common>\n#include <uv_pars_vertex>\n#include <uv2_pars_vertex>\n#include <displacementmap_pars_vertex>\n#include <envmap_pars_vertex>\n#include <color_pars_vertex>\n#include <fog_pars_vertex>\n#include <normal_pars_vertex>\n#include <morphtarget_pars_vertex>\n#include <skinning_pars_vertex>\n#include <shadowmap_pars_vertex>\n#include <logdepthbuf_pars_vertex>\n#include <clipping_planes_pars_vertex>\nvoid main() {\n\t#include <uv_vertex>\n\t#include <uv2_vertex>\n\t#include <color_vertex>\n\t#include <morphcolor_vertex>\n\t#include <beginnormal_vertex>\n\t#include <morphnormal_vertex>\n\t#include <skinbase_vertex>\n\t#include <skinnormal_vertex>\n\t#include <defaultnormal_vertex>\n\t#include <normal_vertex>\n\t#include <begin_vertex>\n\t#include <morphtarget_vertex>\n\t#include <skinning_vertex>\n\t#include <displacementmap_vertex>\n\t#include <project_vertex>\n\t#include <logdepthbuf_vertex>\n\t#include <clipping_planes_vertex>\n\tvViewPosition = - mvPosition.xyz;\n\t#include <worldpos_vertex>\n\t#include <envmap_vertex>\n\t#include <shadowmap_vertex>\n\t#include <fog_vertex>\n}",meshphong_frag:"#define PHONG\nuniform vec3 diffuse;\nuniform vec3 emissive;\nuniform vec3 specular;\nuniform float shininess;\nuniform float opacity;\n#include <common>\n#include <packing>\n#include <dithering_pars_fragment>\n#include <color_pars_fragment>\n#include <uv_pars_fragment>\n#include <uv2_pars_fragment>\n#include <map_pars_fragment>\n#include <alphamap_pars_fragment>\n#include <alphatest_pars_fragment>\n#include <aomap_pars_fragment>\n#include <lightmap_pars_fragment>\n#include <emissivemap_pars_fragment>\n#include <envmap_common_pars_fragment>\n#include <envmap_pars_fragment>\n#include <cube_uv_reflection_fragment>\n#include <fog_pars_fragment>\n#include <bsdfs>\n#include <lights_pars_begin>\n#include <normal_pars_fragment>\n#include <lights_phong_pars_fragment>\n#include <shadowmap_pars_fragment>\n#include <bumpmap_pars_fragment>\n#include <normalmap_pars_fragment>\n#include <specularmap_pars_fragment>\n#include <logdepthbuf_pars_fragment>\n#include <clipping_planes_pars_fragment>\nvoid main() {\n\t#include <clipping_planes_fragment>\n\tvec4 diffuseColor = vec4( diffuse, opacity );\n\tReflectedLight reflectedLight = ReflectedLight( vec3( 0.0 ), vec3( 0.0 ), vec3( 0.0 ), vec3( 0.0 ) );\n\tvec3 totalEmissiveRadiance = emissive;\n\t#include <logdepthbuf_fragment>\n\t#include <map_fragment>\n\t#include <color_fragment>\n\t#include <alphamap_fragment>\n\t#include <alphatest_fragment>\n\t#include <specularmap_fragment>\n\t#include <normal_fragment_begin>\n\t#include <normal_fragment_maps>\n\t#include <emissivemap_fragment>\n\t#include <lights_phong_fragment>\n\t#include <lights_fragment_begin>\n\t#include <lights_fragment_maps>\n\t#include <lights_fragment_end>\n\t#include <aomap_fragment>\n\tvec3 outgoingLight = reflectedLight.directDiffuse + reflectedLight.indirectDiffuse + reflectedLight.directSpecular + reflectedLight.indirectSpecular + totalEmissiveRadiance;\n\t#include <envmap_fragment>\n\t#include <output_fragment>\n\t#include <tonemapping_fragment>\n\t#include <encodings_fragment>\n\t#include <fog_fragment>\n\t#include <premultiplied_alpha_fragment>\n\t#include <dithering_fragment>\n}",meshphysical_vert:"#define STANDARD\nvarying vec3 vViewPosition;\n#ifdef USE_TRANSMISSION\n\tvarying vec3 vWorldPosition;\n#endif\n#include <common>\n#include <uv_pars_vertex>\n#include <uv2_pars_vertex>\n#include <displacementmap_pars_vertex>\n#include <color_pars_vertex>\n#include <fog_pars_vertex>\n#include <normal_pars_vertex>\n#include <morphtarget_pars_vertex>\n#include <skinning_pars_vertex>\n#include <shadowmap_pars_vertex>\n#include <logdepthbuf_pars_vertex>\n#include <clipping_planes_pars_vertex>\nvoid main() {\n\t#include <uv_vertex>\n\t#include <uv2_vertex>\n\t#include <color_vertex>\n\t#include <morphcolor_vertex>\n\t#include <beginnormal_vertex>\n\t#include <morphnormal_vertex>\n\t#include <skinbase_vertex>\n\t#include <skinnormal_vertex>\n\t#include <defaultnormal_vertex>\n\t#include <normal_vertex>\n\t#include <begin_vertex>\n\t#include <morphtarget_vertex>\n\t#include <skinning_vertex>\n\t#include <displacementmap_vertex>\n\t#include <project_vertex>\n\t#include <logdepthbuf_vertex>\n\t#include <clipping_planes_vertex>\n\tvViewPosition = - mvPosition.xyz;\n\t#include <worldpos_vertex>\n\t#include <shadowmap_vertex>\n\t#include <fog_vertex>\n#ifdef USE_TRANSMISSION\n\tvWorldPosition = worldPosition.xyz;\n#endif\n}",meshphysical_frag:"#define STANDARD\n#ifdef PHYSICAL\n\t#define IOR\n\t#define SPECULAR\n#endif\nuniform vec3 diffuse;\nuniform vec3 emissive;\nuniform float roughness;\nuniform float metalness;\nuniform float opacity;\n#ifdef IOR\n\tuniform float ior;\n#endif\n#ifdef SPECULAR\n\tuniform float specularIntensity;\n\tuniform vec3 specularColor;\n\t#ifdef USE_SPECULARINTENSITYMAP\n\t\tuniform sampler2D specularIntensityMap;\n\t#endif\n\t#ifdef USE_SPECULARCOLORMAP\n\t\tuniform sampler2D specularColorMap;\n\t#endif\n#endif\n#ifdef USE_CLEARCOAT\n\tuniform float clearcoat;\n\tuniform float clearcoatRoughness;\n#endif\n#ifdef USE_SHEEN\n\tuniform vec3 sheenColor;\n\tuniform float sheenRoughness;\n\t#ifdef USE_SHEENCOLORMAP\n\t\tuniform sampler2D sheenColorMap;\n\t#endif\n\t#ifdef USE_SHEENROUGHNESSMAP\n\t\tuniform sampler2D sheenRoughnessMap;\n\t#endif\n#endif\nvarying vec3 vViewPosition;\n#include <common>\n#include <packing>\n#include <dithering_pars_fragment>\n#include <color_pars_fragment>\n#include <uv_pars_fragment>\n#include <uv2_pars_fragment>\n#include <map_pars_fragment>\n#include <alphamap_pars_fragment>\n#include <alphatest_pars_fragment>\n#include <aomap_pars_fragment>\n#include <lightmap_pars_fragment>\n#include <emissivemap_pars_fragment>\n#include <bsdfs>\n#include <cube_uv_reflection_fragment>\n#include <envmap_common_pars_fragment>\n#include <envmap_physical_pars_fragment>\n#include <fog_pars_fragment>\n#include <lights_pars_begin>\n#include <normal_pars_fragment>\n#include <lights_physical_pars_fragment>\n#include <transmission_pars_fragment>\n#include <shadowmap_pars_fragment>\n#include <bumpmap_pars_fragment>\n#include <normalmap_pars_fragment>\n#include <clearcoat_pars_fragment>\n#include <roughnessmap_pars_fragment>\n#include <metalnessmap_pars_fragment>\n#include <logdepthbuf_pars_fragment>\n#include <clipping_planes_pars_fragment>\nvoid main() {\n\t#include <clipping_planes_fragment>\n\tvec4 diffuseColor = vec4( diffuse, opacity );\n\tReflectedLight reflectedLight = ReflectedLight( vec3( 0.0 ), vec3( 0.0 ), vec3( 0.0 ), vec3( 0.0 ) );\n\tvec3 totalEmissiveRadiance = emissive;\n\t#include <logdepthbuf_fragment>\n\t#include <map_fragment>\n\t#include <color_fragment>\n\t#include <alphamap_fragment>\n\t#include <alphatest_fragment>\n\t#include <roughnessmap_fragment>\n\t#include <metalnessmap_fragment>\n\t#include <normal_fragment_begin>\n\t#include <normal_fragment_maps>\n\t#include <clearcoat_normal_fragment_begin>\n\t#include <clearcoat_normal_fragment_maps>\n\t#include <emissivemap_fragment>\n\t#include <lights_physical_fragment>\n\t#include <lights_fragment_begin>\n\t#include <lights_fragment_maps>\n\t#include <lights_fragment_end>\n\t#include <aomap_fragment>\n\tvec3 totalDiffuse = reflectedLight.directDiffuse + reflectedLight.indirectDiffuse;\n\tvec3 totalSpecular = reflectedLight.directSpecular + reflectedLight.indirectSpecular;\n\t#include <transmission_fragment>\n\tvec3 outgoingLight = totalDiffuse + totalSpecular + totalEmissiveRadiance;\n\t#ifdef USE_SHEEN\n\t\tfloat sheenEnergyComp = 1.0 - 0.157 * max3( material.sheenColor );\n\t\toutgoingLight = outgoingLight * sheenEnergyComp + sheenSpecular;\n\t#endif\n\t#ifdef USE_CLEARCOAT\n\t\tfloat dotNVcc = saturate( dot( geometry.clearcoatNormal, geometry.viewDir ) );\n\t\tvec3 Fcc = F_Schlick( material.clearcoatF0, material.clearcoatF90, dotNVcc );\n\t\toutgoingLight = outgoingLight * ( 1.0 - material.clearcoat * Fcc ) + clearcoatSpecular * material.clearcoat;\n\t#endif\n\t#include <output_fragment>\n\t#include <tonemapping_fragment>\n\t#include <encodings_fragment>\n\t#include <fog_fragment>\n\t#include <premultiplied_alpha_fragment>\n\t#include <dithering_fragment>\n}",meshtoon_vert:"#define TOON\nvarying vec3 vViewPosition;\n#include <common>\n#include <uv_pars_vertex>\n#include <uv2_pars_vertex>\n#include <displacementmap_pars_vertex>\n#include <color_pars_vertex>\n#include <fog_pars_vertex>\n#include <normal_pars_vertex>\n#include <morphtarget_pars_vertex>\n#include <skinning_pars_vertex>\n#include <shadowmap_pars_vertex>\n#include <logdepthbuf_pars_vertex>\n#include <clipping_planes_pars_vertex>\nvoid main() {\n\t#include <uv_vertex>\n\t#include <uv2_vertex>\n\t#include <color_vertex>\n\t#include <morphcolor_vertex>\n\t#include <beginnormal_vertex>\n\t#include <morphnormal_vertex>\n\t#include <skinbase_vertex>\n\t#include <skinnormal_vertex>\n\t#include <defaultnormal_vertex>\n\t#include <normal_vertex>\n\t#include <begin_vertex>\n\t#include <morphtarget_vertex>\n\t#include <skinning_vertex>\n\t#include <displacementmap_vertex>\n\t#include <project_vertex>\n\t#include <logdepthbuf_vertex>\n\t#include <clipping_planes_vertex>\n\tvViewPosition = - mvPosition.xyz;\n\t#include <worldpos_vertex>\n\t#include <shadowmap_vertex>\n\t#include <fog_vertex>\n}",meshtoon_frag:"#define TOON\nuniform vec3 diffuse;\nuniform vec3 emissive;\nuniform float opacity;\n#include <common>\n#include <packing>\n#include <dithering_pars_fragment>\n#include <color_pars_fragment>\n#include <uv_pars_fragment>\n#include <uv2_pars_fragment>\n#include <map_pars_fragment>\n#include <alphamap_pars_fragment>\n#include <alphatest_pars_fragment>\n#include <aomap_pars_fragment>\n#include <lightmap_pars_fragment>\n#include <emissivemap_pars_fragment>\n#include <gradientmap_pars_fragment>\n#include <fog_pars_fragment>\n#include <bsdfs>\n#include <lights_pars_begin>\n#include <normal_pars_fragment>\n#include <lights_toon_pars_fragment>\n#include <shadowmap_pars_fragment>\n#include <bumpmap_pars_fragment>\n#include <normalmap_pars_fragment>\n#include <logdepthbuf_pars_fragment>\n#include <clipping_planes_pars_fragment>\nvoid main() {\n\t#include <clipping_planes_fragment>\n\tvec4 diffuseColor = vec4( diffuse, opacity );\n\tReflectedLight reflectedLight = ReflectedLight( vec3( 0.0 ), vec3( 0.0 ), vec3( 0.0 ), vec3( 0.0 ) );\n\tvec3 totalEmissiveRadiance = emissive;\n\t#include <logdepthbuf_fragment>\n\t#include <map_fragment>\n\t#include <color_fragment>\n\t#include <alphamap_fragment>\n\t#include <alphatest_fragment>\n\t#include <normal_fragment_begin>\n\t#include <normal_fragment_maps>\n\t#include <emissivemap_fragment>\n\t#include <lights_toon_fragment>\n\t#include <lights_fragment_begin>\n\t#include <lights_fragment_maps>\n\t#include <lights_fragment_end>\n\t#include <aomap_fragment>\n\tvec3 outgoingLight = reflectedLight.directDiffuse + reflectedLight.indirectDiffuse + totalEmissiveRadiance;\n\t#include <output_fragment>\n\t#include <tonemapping_fragment>\n\t#include <encodings_fragment>\n\t#include <fog_fragment>\n\t#include <premultiplied_alpha_fragment>\n\t#include <dithering_fragment>\n}",points_vert:"uniform float size;\nuniform float scale;\n#include <common>\n#include <color_pars_vertex>\n#include <fog_pars_vertex>\n#include <morphtarget_pars_vertex>\n#include <logdepthbuf_pars_vertex>\n#include <clipping_planes_pars_vertex>\nvoid main() {\n\t#include <color_vertex>\n\t#include <morphcolor_vertex>\n\t#include <begin_vertex>\n\t#include <morphtarget_vertex>\n\t#include <project_vertex>\n\tgl_PointSize = size;\n\t#ifdef USE_SIZEATTENUATION\n\t\tbool isPerspective = isPerspectiveMatrix( projectionMatrix );\n\t\tif ( isPerspective ) gl_PointSize *= ( scale / - mvPosition.z );\n\t#endif\n\t#include <logdepthbuf_vertex>\n\t#include <clipping_planes_vertex>\n\t#include <worldpos_vertex>\n\t#include <fog_vertex>\n}",points_frag:"uniform vec3 diffuse;\nuniform float opacity;\n#include <common>\n#include <color_pars_fragment>\n#include <map_particle_pars_fragment>\n#include <alphatest_pars_fragment>\n#include <fog_pars_fragment>\n#include <logdepthbuf_pars_fragment>\n#include <clipping_planes_pars_fragment>\nvoid main() {\n\t#include <clipping_planes_fragment>\n\tvec3 outgoingLight = vec3( 0.0 );\n\tvec4 diffuseColor = vec4( diffuse, opacity );\n\t#include <logdepthbuf_fragment>\n\t#include <map_particle_fragment>\n\t#include <color_fragment>\n\t#include <alphatest_fragment>\n\toutgoingLight = diffuseColor.rgb;\n\t#include <output_fragment>\n\t#include <tonemapping_fragment>\n\t#include <encodings_fragment>\n\t#include <fog_fragment>\n\t#include <premultiplied_alpha_fragment>\n}",shadow_vert:"#include <common>\n#include <fog_pars_vertex>\n#include <morphtarget_pars_vertex>\n#include <skinning_pars_vertex>\n#include <shadowmap_pars_vertex>\nvoid main() {\n\t#include <beginnormal_vertex>\n\t#include <morphnormal_vertex>\n\t#include <skinbase_vertex>\n\t#include <skinnormal_vertex>\n\t#include <defaultnormal_vertex>\n\t#include <begin_vertex>\n\t#include <morphtarget_vertex>\n\t#include <skinning_vertex>\n\t#include <project_vertex>\n\t#include <worldpos_vertex>\n\t#include <shadowmap_vertex>\n\t#include <fog_vertex>\n}",shadow_frag:"uniform vec3 color;\nuniform float opacity;\n#include <common>\n#include <packing>\n#include <fog_pars_fragment>\n#include <bsdfs>\n#include <lights_pars_begin>\n#include <shadowmap_pars_fragment>\n#include <shadowmask_pars_fragment>\nvoid main() {\n\tgl_FragColor = vec4( color, opacity * ( 1.0 - getShadowMask() ) );\n\t#include <tonemapping_fragment>\n\t#include <encodings_fragment>\n\t#include <fog_fragment>\n}",sprite_vert:"uniform float rotation;\nuniform vec2 center;\n#include <common>\n#include <uv_pars_vertex>\n#include <fog_pars_vertex>\n#include <logdepthbuf_pars_vertex>\n#include <clipping_planes_pars_vertex>\nvoid main() {\n\t#include <uv_vertex>\n\tvec4 mvPosition = modelViewMatrix * vec4( 0.0, 0.0, 0.0, 1.0 );\n\tvec2 scale;\n\tscale.x = length( vec3( modelMatrix[ 0 ].x, modelMatrix[ 0 ].y, modelMatrix[ 0 ].z ) );\n\tscale.y = length( vec3( modelMatrix[ 1 ].x, modelMatrix[ 1 ].y, modelMatrix[ 1 ].z ) );\n\t#ifndef USE_SIZEATTENUATION\n\t\tbool isPerspective = isPerspectiveMatrix( projectionMatrix );\n\t\tif ( isPerspective ) scale *= - mvPosition.z;\n\t#endif\n\tvec2 alignedPosition = ( position.xy - ( center - vec2( 0.5 ) ) ) * scale;\n\tvec2 rotatedPosition;\n\trotatedPosition.x = cos( rotation ) * alignedPosition.x - sin( rotation ) * alignedPosition.y;\n\trotatedPosition.y = sin( rotation ) * alignedPosition.x + cos( rotation ) * alignedPosition.y;\n\tmvPosition.xy += rotatedPosition;\n\tgl_Position = projectionMatrix * mvPosition;\n\t#include <logdepthbuf_vertex>\n\t#include <clipping_planes_vertex>\n\t#include <fog_vertex>\n}",sprite_frag:"uniform vec3 diffuse;\nuniform float opacity;\n#include <common>\n#include <uv_pars_fragment>\n#include <map_pars_fragment>\n#include <alphamap_pars_fragment>\n#include <alphatest_pars_fragment>\n#include <fog_pars_fragment>\n#include <logdepthbuf_pars_fragment>\n#include <clipping_planes_pars_fragment>\nvoid main() {\n\t#include <clipping_planes_fragment>\n\tvec3 outgoingLight = vec3( 0.0 );\n\tvec4 diffuseColor = vec4( diffuse, opacity );\n\t#include <logdepthbuf_fragment>\n\t#include <map_fragment>\n\t#include <alphamap_fragment>\n\t#include <alphatest_fragment>\n\toutgoingLight = diffuseColor.rgb;\n\t#include <output_fragment>\n\t#include <tonemapping_fragment>\n\t#include <encodings_fragment>\n\t#include <fog_fragment>\n}"},Zn={common:{diffuse:{value:new _t(16777215)},opacity:{value:1},map:{value:null},uvTransform:{value:new at},uv2Transform:{value:new at},alphaMap:{value:null},alphaTest:{value:0}},specularmap:{specularMap:{value:null}},envmap:{envMap:{value:null},flipEnvMap:{value:-1},reflectivity:{value:1},ior:{value:1.5},refractionRatio:{value:.98}},aomap:{aoMap:{value:null},aoMapIntensity:{value:1}},lightmap:{lightMap:{value:null},lightMapIntensity:{value:1}},emissivemap:{emissiveMap:{value:null}},bumpmap:{bumpMap:{value:null},bumpScale:{value:1}},normalmap:{normalMap:{value:null},normalScale:{value:new ot(1,1)}},displacementmap:{displacementMap:{value:null},displacementScale:{value:1},displacementBias:{value:0}},roughnessmap:{roughnessMap:{value:null}},metalnessmap:{metalnessMap:{value:null}},gradientmap:{gradientMap:{value:null}},fog:{fogDensity:{value:25e-5},fogNear:{value:1},fogFar:{value:2e3},fogColor:{value:new _t(16777215)}},lights:{ambientLightColor:{value:[]},lightProbe:{value:[]},directionalLights:{value:[],properties:{direction:{},color:{}}},directionalLightShadows:{value:[],properties:{shadowBias:{},shadowNormalBias:{},shadowRadius:{},shadowMapSize:{}}},directionalShadowMap:{value:[]},directionalShadowMatrix:{value:[]},spotLights:{value:[],properties:{color:{},position:{},direction:{},distance:{},coneCos:{},penumbraCos:{},decay:{}}},spotLightShadows:{value:[],properties:{shadowBias:{},shadowNormalBias:{},shadowRadius:{},shadowMapSize:{}}},spotShadowMap:{value:[]},spotShadowMatrix:{value:[]},pointLights:{value:[],properties:{color:{},position:{},decay:{},distance:{}}},pointLightShadows:{value:[],properties:{shadowBias:{},shadowNormalBias:{},shadowRadius:{},shadowMapSize:{},shadowCameraNear:{},shadowCameraFar:{}}},pointShadowMap:{value:[]},pointShadowMatrix:{value:[]},hemisphereLights:{value:[],properties:{direction:{},skyColor:{},groundColor:{}}},rectAreaLights:{value:[],properties:{color:{},position:{},width:{},height:{}}},ltc_1:{value:null},ltc_2:{value:null}},points:{diffuse:{value:new _t(16777215)},opacity:{value:1},size:{value:1},scale:{value:1},map:{value:null},alphaMap:{value:null},alphaTest:{value:0},uvTransform:{value:new at}},sprite:{diffuse:{value:new _t(16777215)},opacity:{value:1},center:{value:new ot(.5,.5)},rotation:{value:0},map:{value:null},alphaMap:{value:null},alphaTest:{value:0},uvTransform:{value:new at}}},$n={basic:{uniforms:Ln([Zn.common,Zn.specularmap,Zn.envmap,Zn.aomap,Zn.lightmap,Zn.fog]),vertexShader:Jn.meshbasic_vert,fragmentShader:Jn.meshbasic_frag},lambert:{uniforms:Ln([Zn.common,Zn.specularmap,Zn.envmap,Zn.aomap,Zn.lightmap,Zn.emissivemap,Zn.fog,Zn.lights,{emissive:{value:new _t(0)}}]),vertexShader:Jn.meshlambert_vert,fragmentShader:Jn.meshlambert_frag},phong:{uniforms:Ln([Zn.common,Zn.specularmap,Zn.envmap,Zn.aomap,Zn.lightmap,Zn.emissivemap,Zn.bumpmap,Zn.normalmap,Zn.displacementmap,Zn.fog,Zn.lights,{emissive:{value:new _t(0)},specular:{value:new _t(1118481)},shininess:{value:30}}]),vertexShader:Jn.meshphong_vert,fragmentShader:Jn.meshphong_frag},standard:{uniforms:Ln([Zn.common,Zn.envmap,Zn.aomap,Zn.lightmap,Zn.emissivemap,Zn.bumpmap,Zn.normalmap,Zn.displacementmap,Zn.roughnessmap,Zn.metalnessmap,Zn.fog,Zn.lights,{emissive:{value:new _t(0)},roughness:{value:1},metalness:{value:0},envMapIntensity:{value:1}}]),vertexShader:Jn.meshphysical_vert,fragmentShader:Jn.meshphysical_frag},toon:{uniforms:Ln([Zn.common,Zn.aomap,Zn.lightmap,Zn.emissivemap,Zn.bumpmap,Zn.normalmap,Zn.displacementmap,Zn.gradientmap,Zn.fog,Zn.lights,{emissive:{value:new _t(0)}}]),vertexShader:Jn.meshtoon_vert,fragmentShader:Jn.meshtoon_frag},matcap:{uniforms:Ln([Zn.common,Zn.bumpmap,Zn.normalmap,Zn.displacementmap,Zn.fog,{matcap:{value:null}}]),vertexShader:Jn.meshmatcap_vert,fragmentShader:Jn.meshmatcap_frag},points:{uniforms:Ln([Zn.points,Zn.fog]),vertexShader:Jn.points_vert,fragmentShader:Jn.points_frag},dashed:{uniforms:Ln([Zn.common,Zn.fog,{scale:{value:1},dashSize:{value:1},totalSize:{value:2}}]),vertexShader:Jn.linedashed_vert,fragmentShader:Jn.linedashed_frag},depth:{uniforms:Ln([Zn.common,Zn.displacementmap]),vertexShader:Jn.depth_vert,fragmentShader:Jn.depth_frag},normal:{uniforms:Ln([Zn.common,Zn.bumpmap,Zn.normalmap,Zn.displacementmap,{opacity:{value:1}}]),vertexShader:Jn.meshnormal_vert,fragmentShader:Jn.meshnormal_frag},sprite:{uniforms:Ln([Zn.sprite,Zn.fog]),vertexShader:Jn.sprite_vert,fragmentShader:Jn.sprite_frag},background:{uniforms:{uvTransform:{value:new at},t2D:{value:null}},vertexShader:Jn.background_vert,fragmentShader:Jn.background_frag},cube:{uniforms:Ln([Zn.envmap,{opacity:{value:1}}]),vertexShader:Jn.cube_vert,fragmentShader:Jn.cube_frag},equirect:{uniforms:{tEquirect:{value:null}},vertexShader:Jn.equirect_vert,fragmentShader:Jn.equirect_frag},distanceRGBA:{uniforms:Ln([Zn.common,Zn.displacementmap,{referencePosition:{value:new Pt},nearDistance:{value:1},farDistance:{value:1e3}}]),vertexShader:Jn.distanceRGBA_vert,fragmentShader:Jn.distanceRGBA_frag},shadow:{uniforms:Ln([Zn.lights,Zn.fog,{color:{value:new _t(0)},opacity:{value:1}}]),vertexShader:Jn.shadow_vert,fragmentShader:Jn.shadow_frag}};function Kn(t,e,n,r,i,o){const a=new _t(0);let s,l,c=!0===i?0:1,h=null,u=0,d=null;function p(t,e){n.buffers.color.setClear(t.r,t.g,t.b,e,o)}return{getClearColor:function(){return a},setClearColor:function(t,e=1){a.set(t),c=e,p(a,c)},getClearAlpha:function(){return c},setClearAlpha:function(t){c=t,p(a,c)},render:function(n,i){let o=!1,m=!0===i.isScene?i.background:null;m&&m.isTexture&&(m=e.get(m));const g=t.xr,v=g.getSession&&g.getSession();v&&"additive"===v.environmentBlendMode&&(m=null),null===m?p(a,c):m&&m.isColor&&(p(m,1),o=!0),(t.autoClear||o)&&t.clear(t.autoClearColor,t.autoClearDepth,t.autoClearStencil),m&&(m.isCubeTexture||m.mapping===f)?(void 0===l&&(l=new Tn(new Cn(1,1,1),new Dn({name:"BackgroundCubeMaterial",uniforms:Rn($n.cube.uniforms),vertexShader:$n.cube.vertexShader,fragmentShader:$n.cube.fragmentShader,side:1,depthTest:!1,depthWrite:!1,fog:!1})),l.geometry.deleteAttribute("normal"),l.geometry.deleteAttribute("uv"),l.onBeforeRender=function(t,e,n){this.matrixWorld.copyPosition(n.matrixWorld)},Object.defineProperty(l.material,"envMap",{get:function(){return this.uniforms.envMap.value}}),r.update(l)),l.material.uniforms.envMap.value=m,l.material.uniforms.flipEnvMap.value=m.isCubeTexture&&!1===m.isRenderTargetTexture?-1:1,h===m&&u===m.version&&d===t.toneMapping||(l.material.needsUpdate=!0,h=m,u=m.version,d=t.toneMapping),n.unshift(l,l.geometry,l.material,0,0,null)):m&&m.isTexture&&(void 0===s&&(s=new Tn(new Yn(2,2),new Dn({name:"BackgroundMaterial",uniforms:Rn($n.background.uniforms),vertexShader:$n.background.vertexShader,fragmentShader:$n.background.fragmentShader,side:0,depthTest:!1,depthWrite:!1,fog:!1})),s.geometry.deleteAttribute("normal"),Object.defineProperty(s.material,"map",{get:function(){return this.uniforms.t2D.value}}),r.update(s)),s.material.uniforms.t2D.value=m,!0===m.matrixAutoUpdate&&m.updateMatrix(),s.material.uniforms.uvTransform.value.copy(m.matrix),h===m&&u===m.version&&d===t.toneMapping||(s.material.needsUpdate=!0,h=m,u=m.version,d=t.toneMapping),n.unshift(s,s.geometry,s.material,0,0,null))}}}function Qn(t,e,n,r){const i=t.getParameter(34921),o=r.isWebGL2?null:e.get("OES_vertex_array_object"),a=r.isWebGL2||null!==o,s={},l=p(null);let c=l,h=!1;function u(e){return r.isWebGL2?t.bindVertexArray(e):o.bindVertexArrayOES(e)}function d(e){return r.isWebGL2?t.deleteVertexArray(e):o.deleteVertexArrayOES(e)}function p(t){const e=[],n=[],r=[];for(let t=0;t<i;t++)e[t]=0,n[t]=0,r[t]=0;return{geometry:null,program:null,wireframe:!1,newAttributes:e,enabledAttributes:n,attributeDivisors:r,object:t,attributes:{},index:null}}function f(){const t=c.newAttributes;for(let e=0,n=t.length;e<n;e++)t[e]=0}function m(t){g(t,0)}function g(n,i){const o=c.newAttributes,a=c.enabledAttributes,s=c.attributeDivisors;if(o[n]=1,0===a[n]&&(t.enableVertexAttribArray(n),a[n]=1),s[n]!==i){(r.isWebGL2?t:e.get("ANGLE_instanced_arrays"))[r.isWebGL2?"vertexAttribDivisor":"vertexAttribDivisorANGLE"](n,i),s[n]=i}}function v(){const e=c.newAttributes,n=c.enabledAttributes;for(let r=0,i=n.length;r<i;r++)n[r]!==e[r]&&(t.disableVertexAttribArray(r),n[r]=0)}function y(e,n,i,o,a,s){!0!==r.isWebGL2||5124!==i&&5125!==i?t.vertexAttribPointer(e,n,i,o,a,s):t.vertexAttribIPointer(e,n,i,a,s)}function _(){x(),h=!0,c!==l&&(c=l,u(c.object))}function x(){l.geometry=null,l.program=null,l.wireframe=!1}return{setup:function(i,l,d,_,x){let b=!1;if(a){const e=function(e,n,i){const a=!0===i.wireframe;let l=s[e.id];void 0===l&&(l={},s[e.id]=l);let c=l[n.id];void 0===c&&(c={},l[n.id]=c);let h=c[a];void 0===h&&(h=p(r.isWebGL2?t.createVertexArray():o.createVertexArrayOES()),c[a]=h);return h}(_,d,l);c!==e&&(c=e,u(c.object)),b=function(t,e){const n=c.attributes,r=t.attributes;let i=0;for(const t in r){const e=n[t],o=r[t];if(void 0===e)return!0;if(e.attribute!==o)return!0;if(e.data!==o.data)return!0;i++}return c.attributesNum!==i||c.index!==e}(_,x),b&&function(t,e){const n={},r=t.attributes;let i=0;for(const t in r){const e=r[t],o={};o.attribute=e,e.data&&(o.data=e.data),n[t]=o,i++}c.attributes=n,c.attributesNum=i,c.index=e}(_,x)}else{const t=!0===l.wireframe;c.geometry===_.id&&c.program===d.id&&c.wireframe===t||(c.geometry=_.id,c.program=d.id,c.wireframe=t,b=!0)}!0===i.isInstancedMesh&&(b=!0),null!==x&&n.update(x,34963),(b||h)&&(h=!1,function(i,o,a,s){if(!1===r.isWebGL2&&(i.isInstancedMesh||s.isInstancedBufferGeometry)&&null===e.get("ANGLE_instanced_arrays"))return;f();const l=s.attributes,c=a.getAttributes(),h=o.defaultAttributeValues;for(const e in c){const r=c[e];if(r.location>=0){let o=l[e];if(void 0===o&&("instanceMatrix"===e&&i.instanceMatrix&&(o=i.instanceMatrix),"instanceColor"===e&&i.instanceColor&&(o=i.instanceColor)),void 0!==o){const e=o.normalized,a=o.itemSize,l=n.get(o);if(void 0===l)continue;const c=l.buffer,h=l.type,u=l.bytesPerElement;if(o.isInterleavedBufferAttribute){const n=o.data,l=n.stride,d=o.offset;if(n.isInstancedInterleavedBuffer){for(let t=0;t<r.locationSize;t++)g(r.location+t,n.meshPerAttribute);!0!==i.isInstancedMesh&&void 0===s._maxInstanceCount&&(s._maxInstanceCount=n.meshPerAttribute*n.count)}else for(let t=0;t<r.locationSize;t++)m(r.location+t);t.bindBuffer(34962,c);for(let t=0;t<r.locationSize;t++)y(r.location+t,a/r.locationSize,h,e,l*u,(d+a/r.locationSize*t)*u)}else{if(o.isInstancedBufferAttribute){for(let t=0;t<r.locationSize;t++)g(r.location+t,o.meshPerAttribute);!0!==i.isInstancedMesh&&void 0===s._maxInstanceCount&&(s._maxInstanceCount=o.meshPerAttribute*o.count)}else for(let t=0;t<r.locationSize;t++)m(r.location+t);t.bindBuffer(34962,c);for(let t=0;t<r.locationSize;t++)y(r.location+t,a/r.locationSize,h,e,a*u,a/r.locationSize*t*u)}}else if(void 0!==h){const n=h[e];if(void 0!==n)switch(n.length){case 2:t.vertexAttrib2fv(r.location,n);break;case 3:t.vertexAttrib3fv(r.location,n);break;case 4:t.vertexAttrib4fv(r.location,n);break;default:t.vertexAttrib1fv(r.location,n)}}}}v()}(i,l,d,_),null!==x&&t.bindBuffer(34963,n.get(x).buffer))},reset:_,resetDefaultState:x,dispose:function(){_();for(const t in s){const e=s[t];for(const t in e){const n=e[t];for(const t in n)d(n[t].object),delete n[t];delete e[t]}delete s[t]}},releaseStatesOfGeometry:function(t){if(void 0===s[t.id])return;const e=s[t.id];for(const t in e){const n=e[t];for(const t in n)d(n[t].object),delete n[t];delete e[t]}delete s[t.id]},releaseStatesOfProgram:function(t){for(const e in s){const n=s[e];if(void 0===n[t.id])continue;const r=n[t.id];for(const t in r)d(r[t].object),delete r[t];delete n[t.id]}},initAttributes:f,enableAttribute:m,disableUnusedAttributes:v}}function tr(t,e,n,r){const i=r.isWebGL2;let o;this.setMode=function(t){o=t},this.render=function(e,r){t.drawArrays(o,e,r),n.update(r,o,1)},this.renderInstances=function(r,a,s){if(0===s)return;let l,c;if(i)l=t,c="drawArraysInstanced";else if(l=e.get("ANGLE_instanced_arrays"),c="drawArraysInstancedANGLE",null===l)return void console.error("THREE.WebGLBufferRenderer: using THREE.InstancedBufferGeometry but hardware does not support extension ANGLE_instanced_arrays.");l[c](o,r,a,s),n.update(a,o,s)}}function er(t,e,n){let r;function i(e){if("highp"===e){if(t.getShaderPrecisionFormat(35633,36338).precision>0&&t.getShaderPrecisionFormat(35632,36338).precision>0)return"highp";e="mediump"}return"mediump"===e&&t.getShaderPrecisionFormat(35633,36337).precision>0&&t.getShaderPrecisionFormat(35632,36337).precision>0?"mediump":"lowp"}const o="undefined"!=typeof WebGL2RenderingContext&&t instanceof WebGL2RenderingContext||"undefined"!=typeof WebGL2ComputeRenderingContext&&t instanceof WebGL2ComputeRenderingContext;let a=void 0!==n.precision?n.precision:"highp";const s=i(a);s!==a&&(console.warn("THREE.WebGLRenderer:",a,"not supported, using",s,"instead."),a=s);const l=o||e.has("WEBGL_draw_buffers"),c=!0===n.logarithmicDepthBuffer,h=t.getParameter(34930),u=t.getParameter(35660),d=t.getParameter(3379),p=t.getParameter(34076),f=t.getParameter(34921),m=t.getParameter(36347),g=t.getParameter(36348),v=t.getParameter(36349),y=u>0,_=o||e.has("OES_texture_float");return{isWebGL2:o,drawBuffers:l,getMaxAnisotropy:function(){if(void 0!==r)return r;if(!0===e.has("EXT_texture_filter_anisotropic")){const n=e.get("EXT_texture_filter_anisotropic");r=t.getParameter(n.MAX_TEXTURE_MAX_ANISOTROPY_EXT)}else r=0;return r},getMaxPrecision:i,precision:a,logarithmicDepthBuffer:c,maxTextures:h,maxVertexTextures:u,maxTextureSize:d,maxCubemapSize:p,maxAttributes:f,maxVertexUniforms:m,maxVaryings:g,maxFragmentUniforms:v,vertexTextures:y,floatFragmentTextures:_,floatVertexTextures:y&&_,maxSamples:o?t.getParameter(36183):0}}function nr(t){const e=this;let n=null,r=0,i=!1,o=!1;const a=new Vn,s=new at,l={value:null,needsUpdate:!1};function c(){l.value!==n&&(l.value=n,l.needsUpdate=r>0),e.numPlanes=r,e.numIntersection=0}function h(t,n,r,i){const o=null!==t?t.length:0;let c=null;if(0!==o){if(c=l.value,!0!==i||null===c){const e=r+4*o,i=n.matrixWorldInverse;s.getNormalMatrix(i),(null===c||c.length<e)&&(c=new Float32Array(e));for(let e=0,n=r;e!==o;++e,n+=4)a.copy(t[e]).applyMatrix4(i,s),a.normal.toArray(c,n),c[n+3]=a.constant}l.value=c,l.needsUpdate=!0}return e.numPlanes=o,e.numIntersection=0,c}this.uniform=l,this.numPlanes=0,this.numIntersection=0,this.init=function(t,e,o){const a=0!==t.length||e||0!==r||i;return i=e,n=h(t,o,0),r=t.length,a},this.beginShadows=function(){o=!0,h(null)},this.endShadows=function(){o=!1,c()},this.setState=function(e,a,s){const u=e.clippingPlanes,d=e.clipIntersection,p=e.clipShadows,f=t.get(e);if(!i||null===u||0===u.length||o&&!p)o?h(null):c();else{const t=o?0:r,e=4*t;let i=f.clippingState||null;l.value=i,i=h(u,a,e,s);for(let t=0;t!==e;++t)i[t]=n[t];f.clippingState=i,this.numIntersection=d?this.numPlanes:0,this.numPlanes+=t}}}function rr(t){let e=new WeakMap;function n(t,e){return 303===e?t.mapping=d:304===e&&(t.mapping=p),t}function r(t){const n=t.target;n.removeEventListener("dispose",r);const i=e.get(n);void 0!==i&&(e.delete(n),i.dispose())}return{get:function(i){if(i&&i.isTexture&&!1===i.isRenderTargetTexture){const o=i.mapping;if(303===o||304===o){if(e.has(i)){return n(e.get(i).texture,i.mapping)}{const o=i.image;if(o&&o.height>0){const a=new Bn(o.height/2);return a.fromEquirectangularTexture(t,i),e.set(i,a),i.addEventListener("dispose",r),n(a.texture,i.mapping)}return null}}}return i},dispose:function(){e=new WeakMap}}}$n.physical={uniforms:Ln([$n.standard.uniforms,{clearcoat:{value:0},clearcoatMap:{value:null},clearcoatRoughness:{value:0},clearcoatRoughnessMap:{value:null},clearcoatNormalScale:{value:new ot(1,1)},clearcoatNormalMap:{value:null},sheen:{value:0},sheenColor:{value:new _t(0)},sheenColorMap:{value:null},sheenRoughness:{value:1},sheenRoughnessMap:{value:null},transmission:{value:0},transmissionMap:{value:null},transmissionSamplerSize:{value:new ot},transmissionSamplerMap:{value:null},thickness:{value:0},thicknessMap:{value:null},attenuationDistance:{value:0},attenuationColor:{value:new _t(0)},specularIntensity:{value:1},specularIntensityMap:{value:null},specularColor:{value:new _t(1,1,1)},specularColorMap:{value:null}}]),vertexShader:Jn.meshphysical_vert,fragmentShader:Jn.meshphysical_frag};class ir extends In{constructor(t=-1,e=1,n=1,r=-1,i=.1,o=2e3){super(),this.type="OrthographicCamera",this.zoom=1,this.view=null,this.left=t,this.right=e,this.top=n,this.bottom=r,this.near=i,this.far=o,this.updateProjectionMatrix()}copy(t,e){return super.copy(t,e),this.left=t.left,this.right=t.right,this.top=t.top,this.bottom=t.bottom,this.near=t.near,this.far=t.far,this.zoom=t.zoom,this.view=null===t.view?null:Object.assign({},t.view),this}setViewOffset(t,e,n,r,i,o){null===this.view&&(this.view={enabled:!0,fullWidth:1,fullHeight:1,offsetX:0,offsetY:0,width:1,height:1}),this.view.enabled=!0,this.view.fullWidth=t,this.view.fullHeight=e,this.view.offsetX=n,this.view.offsetY=r,this.view.width=i,this.view.height=o,this.updateProjectionMatrix()}clearViewOffset(){null!==this.view&&(this.view.enabled=!1),this.updateProjectionMatrix()}updateProjectionMatrix(){const t=(this.right-this.left)/(2*this.zoom),e=(this.top-this.bottom)/(2*this.zoom),n=(this.right+this.left)/2,r=(this.top+this.bottom)/2;let i=n-t,o=n+t,a=r+e,s=r-e;if(null!==this.view&&this.view.enabled){const t=(this.right-this.left)/this.view.fullWidth/this.zoom,e=(this.top-this.bottom)/this.view.fullHeight/this.zoom;i+=t*this.view.offsetX,o=i+t*this.view.width,a-=e*this.view.offsetY,s=a-e*this.view.height}this.projectionMatrix.makeOrthographic(i,o,a,s,this.near,this.far),this.projectionMatrixInverse.copy(this.projectionMatrix).invert()}toJSON(t){const e=super.toJSON(t);return e.object.zoom=this.zoom,e.object.left=this.left,e.object.right=this.right,e.object.top=this.top,e.object.bottom=this.bottom,e.object.near=this.near,e.object.far=this.far,null!==this.view&&(e.object.view=Object.assign({},this.view)),e}}ir.prototype.isOrthographicCamera=!0;const or=[.125,.215,.35,.446,.526,.582],ar=20,sr=new ir,lr=new _t;let cr=null;const hr=(1+Math.sqrt(5))/2,ur=1/hr,dr=[new Pt(1,1,1),new Pt(-1,1,1),new Pt(1,1,-1),new Pt(-1,1,-1),new Pt(0,hr,ur),new Pt(0,hr,-ur),new Pt(ur,0,hr),new Pt(-ur,0,hr),new Pt(hr,ur,0),new Pt(-hr,ur,0)];class pr{constructor(t){this._renderer=t,this._pingPongRenderTarget=null,this._lodMax=0,this._cubeSize=0,this._lodPlanes=[],this._sizeLods=[],this._sigmas=[],this._blurMaterial=null,this._cubemapMaterial=null,this._equirectMaterial=null,this._compileMaterial(this._blurMaterial)}fromScene(t,e=0,n=.1,r=100){cr=this._renderer.getRenderTarget(),this._setSize(256);const i=this._allocateTargets();return i.depthBuffer=!0,this._sceneToCubeUV(t,n,r,i),e>0&&this._blur(i,0,0,e),this._applyPMREM(i),this._cleanup(i),i}fromEquirectangular(t,e=null){return this._fromTexture(t,e)}fromCubemap(t,e=null){return this._fromTexture(t,e)}compileCubemapShader(){null===this._cubemapMaterial&&(this._cubemapMaterial=vr(),this._compileMaterial(this._cubemapMaterial))}compileEquirectangularShader(){null===this._equirectMaterial&&(this._equirectMaterial=gr(),this._compileMaterial(this._equirectMaterial))}dispose(){this._dispose(),null!==this._cubemapMaterial&&this._cubemapMaterial.dispose(),null!==this._equirectMaterial&&this._equirectMaterial.dispose()}_setSize(t){this._lodMax=Math.floor(Math.log2(t)),this._cubeSize=Math.pow(2,this._lodMax)}_dispose(){null!==this._blurMaterial&&this._blurMaterial.dispose(),null!==this._pingPongRenderTarget&&this._pingPongRenderTarget.dispose();for(let t=0;t<this._lodPlanes.length;t++)this._lodPlanes[t].dispose()}_cleanup(t){this._renderer.setRenderTarget(cr),t.scissorTest=!1,mr(t,0,0,t.width,t.height)}_fromTexture(t,e){t.mapping===d||t.mapping===p?this._setSize(0===t.image.length?16:t.image[0].width||t.image[0].image.width):this._setSize(t.image.width/4),cr=this._renderer.getRenderTarget();const n=e||this._allocateTargets();return this._textureToCubeUV(t,n),this._applyPMREM(n),this._cleanup(n),n}_allocateTargets(){const t=3*Math.max(this._cubeSize,112),e=4*this._cubeSize-32,n={magFilter:_,minFilter:_,generateMipmaps:!1,type:E,format:A,encoding:H,depthBuffer:!1},r=fr(t,e,n);if(null===this._pingPongRenderTarget||this._pingPongRenderTarget.width!==t){null!==this._pingPongRenderTarget&&this._dispose(),this._pingPongRenderTarget=fr(t,e,n);const{_lodMax:r}=this;({sizeLods:this._sizeLods,lodPlanes:this._lodPlanes,sigmas:this._sigmas}=function(t){const e=[],n=[],r=[];let i=t;const o=t-4+1+or.length;for(let a=0;a<o;a++){const o=Math.pow(2,i);n.push(o);let s=1/o;a>t-4?s=or[a-t+4-1]:0===a&&(s=0),r.push(s);const l=1/(o-1),c=-l/2,h=1+l/2,u=[c,c,h,c,h,h,c,c,h,h,c,h],d=6,p=6,f=3,m=2,g=1,v=new Float32Array(f*p*d),y=new Float32Array(m*p*d),_=new Float32Array(g*p*d);for(let t=0;t<d;t++){const e=t%3*2/3-1,n=t>2?0:-1,r=[e,n,0,e+2/3,n,0,e+2/3,n+1,0,e,n,0,e+2/3,n+1,0,e,n+1,0];v.set(r,f*p*t),y.set(u,m*p*t);const i=[t,t,t,t,t,t];_.set(i,g*p*t)}const x=new ln;x.setAttribute("position",new Ze(v,f)),x.setAttribute("uv",new Ze(y,m)),x.setAttribute("faceIndex",new Ze(_,g)),e.push(x),i>4&&i--}return{lodPlanes:e,sizeLods:n,sigmas:r}}(r)),this._blurMaterial=function(t,e,n){const r=new Float32Array(ar),i=new Pt(0,1,0);return new Dn({name:"SphericalGaussianBlur",defines:{n:ar,CUBEUV_TEXEL_WIDTH:1/e,CUBEUV_TEXEL_HEIGHT:1/n,CUBEUV_MAX_MIP:`${t}.0`},uniforms:{envMap:{value:null},samples:{value:1},weights:{value:r},latitudinal:{value:!1},dTheta:{value:0},mipInt:{value:0},poleAxis:{value:i}},vertexShader:yr(),fragmentShader:"\n\n\t\t\tprecision mediump float;\n\t\t\tprecision mediump int;\n\n\t\t\tvarying vec3 vOutputDirection;\n\n\t\t\tuniform sampler2D envMap;\n\t\t\tuniform int samples;\n\t\t\tuniform float weights[ n ];\n\t\t\tuniform bool latitudinal;\n\t\t\tuniform float dTheta;\n\t\t\tuniform float mipInt;\n\t\t\tuniform vec3 poleAxis;\n\n\t\t\t#define ENVMAP_TYPE_CUBE_UV\n\t\t\t#include <cube_uv_reflection_fragment>\n\n\t\t\tvec3 getSample( float theta, vec3 axis ) {\n\n\t\t\t\tfloat cosTheta = cos( theta );\n\t\t\t\t// Rodrigues' axis-angle rotation\n\t\t\t\tvec3 sampleDirection = vOutputDirection * cosTheta\n\t\t\t\t\t+ cross( axis, vOutputDirection ) * sin( theta )\n\t\t\t\t\t+ axis * dot( axis, vOutputDirection ) * ( 1.0 - cosTheta );\n\n\t\t\t\treturn bilinearCubeUV( envMap, sampleDirection, mipInt );\n\n\t\t\t}\n\n\t\t\tvoid main() {\n\n\t\t\t\tvec3 axis = latitudinal ? poleAxis : cross( poleAxis, vOutputDirection );\n\n\t\t\t\tif ( all( equal( axis, vec3( 0.0 ) ) ) ) {\n\n\t\t\t\t\taxis = vec3( vOutputDirection.z, 0.0, - vOutputDirection.x );\n\n\t\t\t\t}\n\n\t\t\t\taxis = normalize( axis );\n\n\t\t\t\tgl_FragColor = vec4( 0.0, 0.0, 0.0, 1.0 );\n\t\t\t\tgl_FragColor.rgb += weights[ 0 ] * getSample( 0.0, axis );\n\n\t\t\t\tfor ( int i = 1; i < n; i++ ) {\n\n\t\t\t\t\tif ( i >= samples ) {\n\n\t\t\t\t\t\tbreak;\n\n\t\t\t\t\t}\n\n\t\t\t\t\tfloat theta = dTheta * float( i );\n\t\t\t\t\tgl_FragColor.rgb += weights[ i ] * getSample( -1.0 * theta, axis );\n\t\t\t\t\tgl_FragColor.rgb += weights[ i ] * getSample( theta, axis );\n\n\t\t\t\t}\n\n\t\t\t}\n\t\t",blending:0,depthTest:!1,depthWrite:!1})}(r,t,e)}return r}_compileMaterial(t){const e=new Tn(this._lodPlanes[0],t);this._renderer.compile(e,sr)}_sceneToCubeUV(t,e,n,r){const i=new On(90,1,e,n),o=[1,-1,1,1,1,1],a=[1,1,1,-1,-1,-1],s=this._renderer,l=s.autoClear,c=s.toneMapping;s.getClearColor(lr),s.toneMapping=0,s.autoClear=!1;const h=new Xe({name:"PMREM.Background",side:1,depthWrite:!1,depthTest:!1}),u=new Tn(new Cn,h);let d=!1;const p=t.background;p?p.isColor&&(h.color.copy(p),t.background=null,d=!0):(h.color.copy(lr),d=!0);for(let e=0;e<6;e++){const n=e%3;0===n?(i.up.set(0,o[e],0),i.lookAt(a[e],0,0)):1===n?(i.up.set(0,0,o[e]),i.lookAt(0,a[e],0)):(i.up.set(0,o[e],0),i.lookAt(0,0,a[e]));const l=this._cubeSize;mr(r,n*l,e>2?l:0,l,l),s.setRenderTarget(r),d&&s.render(u,i),s.render(t,i)}u.geometry.dispose(),u.material.dispose(),s.toneMapping=c,s.autoClear=l,t.background=p}_textureToCubeUV(t,e){const n=this._renderer,r=t.mapping===d||t.mapping===p;r?(null===this._cubemapMaterial&&(this._cubemapMaterial=vr()),this._cubemapMaterial.uniforms.flipEnvMap.value=!1===t.isRenderTargetTexture?-1:1):null===this._equirectMaterial&&(this._equirectMaterial=gr());const i=r?this._cubemapMaterial:this._equirectMaterial,o=new Tn(this._lodPlanes[0],i);i.uniforms.envMap.value=t;const a=this._cubeSize;mr(e,0,0,3*a,2*a),n.setRenderTarget(e),n.render(o,sr)}_applyPMREM(t){const e=this._renderer,n=e.autoClear;e.autoClear=!1;for(let e=1;e<this._lodPlanes.length;e++){const n=Math.sqrt(this._sigmas[e]*this._sigmas[e]-this._sigmas[e-1]*this._sigmas[e-1]),r=dr[(e-1)%dr.length];this._blur(t,e-1,e,n,r)}e.autoClear=n}_blur(t,e,n,r,i){const o=this._pingPongRenderTarget;this._halfBlur(t,o,e,n,r,"latitudinal",i),this._halfBlur(o,t,n,n,r,"longitudinal",i)}_halfBlur(t,e,n,r,i,o,a){const s=this._renderer,l=this._blurMaterial;"latitudinal"!==o&&"longitudinal"!==o&&console.error("blur direction must be either latitudinal or longitudinal!");const c=new Tn(this._lodPlanes[r],l),h=l.uniforms,u=this._sizeLods[n]-1,d=isFinite(i)?Math.PI/(2*u):2*Math.PI/39,p=i/d,f=isFinite(i)?1+Math.floor(3*p):ar;f>ar&&console.warn(`sigmaRadians, ${i}, is too large and will clip, as it requested ${f} samples when the maximum is set to 20`);const m=[];let g=0;for(let t=0;t<ar;++t){const e=t/p,n=Math.exp(-e*e/2);m.push(n),0===t?g+=n:t<f&&(g+=2*n)}for(let t=0;t<m.length;t++)m[t]=m[t]/g;h.envMap.value=t.texture,h.samples.value=f,h.weights.value=m,h.latitudinal.value="latitudinal"===o,a&&(h.poleAxis.value=a);const{_lodMax:v}=this;h.dTheta.value=d,h.mipInt.value=v-n;const y=this._sizeLods[r];mr(e,3*y*(r>v-4?r-v+4:0),4*(this._cubeSize-y),3*y,2*y),s.setRenderTarget(e),s.render(c,sr)}}function fr(t,e,n){const r=new At(t,e,n);return r.texture.mapping=f,r.texture.name="PMREM.cubeUv",r.scissorTest=!0,r}function mr(t,e,n,r,i){t.viewport.set(e,n,r,i),t.scissor.set(e,n,r,i)}function gr(){return new Dn({name:"EquirectangularToCubeUV",uniforms:{envMap:{value:null}},vertexShader:yr(),fragmentShader:"\n\n\t\t\tprecision mediump float;\n\t\t\tprecision mediump int;\n\n\t\t\tvarying vec3 vOutputDirection;\n\n\t\t\tuniform sampler2D envMap;\n\n\t\t\t#include <common>\n\n\t\t\tvoid main() {\n\n\t\t\t\tvec3 outputDirection = normalize( vOutputDirection );\n\t\t\t\tvec2 uv = equirectUv( outputDirection );\n\n\t\t\t\tgl_FragColor = vec4( texture2D ( envMap, uv ).rgb, 1.0 );\n\n\t\t\t}\n\t\t",blending:0,depthTest:!1,depthWrite:!1})}function vr(){return new Dn({name:"CubemapToCubeUV",uniforms:{envMap:{value:null},flipEnvMap:{value:-1}},vertexShader:yr(),fragmentShader:"\n\n\t\t\tprecision mediump float;\n\t\t\tprecision mediump int;\n\n\t\t\tuniform float flipEnvMap;\n\n\t\t\tvarying vec3 vOutputDirection;\n\n\t\t\tuniform samplerCube envMap;\n\n\t\t\tvoid main() {\n\n\t\t\t\tgl_FragColor = textureCube( envMap, vec3( flipEnvMap * vOutputDirection.x, vOutputDirection.yz ) );\n\n\t\t\t}\n\t\t",blending:0,depthTest:!1,depthWrite:!1})}function yr(){return"\n\n\t\tprecision mediump float;\n\t\tprecision mediump int;\n\n\t\tattribute float faceIndex;\n\n\t\tvarying vec3 vOutputDirection;\n\n\t\t// RH coordinate system; PMREM face-indexing convention\n\t\tvec3 getDirection( vec2 uv, float face ) {\n\n\t\t\tuv = 2.0 * uv - 1.0;\n\n\t\t\tvec3 direction = vec3( uv, 1.0 );\n\n\t\t\tif ( face == 0.0 ) {\n\n\t\t\t\tdirection = direction.zyx; // ( 1, v, u ) pos x\n\n\t\t\t} else if ( face == 1.0 ) {\n\n\t\t\t\tdirection = direction.xzy;\n\t\t\t\tdirection.xz *= -1.0; // ( -u, 1, -v ) pos y\n\n\t\t\t} else if ( face == 2.0 ) {\n\n\t\t\t\tdirection.x *= -1.0; // ( -u, v, 1 ) pos z\n\n\t\t\t} else if ( face == 3.0 ) {\n\n\t\t\t\tdirection = direction.zyx;\n\t\t\t\tdirection.xz *= -1.0; // ( -1, v, -u ) neg x\n\n\t\t\t} else if ( face == 4.0 ) {\n\n\t\t\t\tdirection = direction.xzy;\n\t\t\t\tdirection.xy *= -1.0; // ( -u, -1, v ) neg y\n\n\t\t\t} else if ( face == 5.0 ) {\n\n\t\t\t\tdirection.z *= -1.0; // ( u, v, -1 ) neg z\n\n\t\t\t}\n\n\t\t\treturn direction;\n\n\t\t}\n\n\t\tvoid main() {\n\n\t\t\tvOutputDirection = getDirection( uv, faceIndex );\n\t\t\tgl_Position = vec4( position, 1.0 );\n\n\t\t}\n\t"}function _r(t){let e=new WeakMap,n=null;function r(t){const n=t.target;n.removeEventListener("dispose",r);const i=e.get(n);void 0!==i&&(e.delete(n),i.dispose())}return{get:function(i){if(i&&i.isTexture){const o=i.mapping,a=303===o||304===o,s=o===d||o===p;if(a||s){if(i.isRenderTargetTexture&&!0===i.needsPMREMUpdate){i.needsPMREMUpdate=!1;let r=e.get(i);return null===n&&(n=new pr(t)),r=a?n.fromEquirectangular(i,r):n.fromCubemap(i,r),e.set(i,r),r.texture}if(e.has(i))return e.get(i).texture;{const o=i.image;if(a&&o&&o.height>0||s&&o&&function(t){let e=0;const n=6;for(let r=0;r<n;r++)void 0!==t[r]&&e++;return e===n}(o)){null===n&&(n=new pr(t));const o=a?n.fromEquirectangular(i):n.fromCubemap(i);return e.set(i,o),i.addEventListener("dispose",r),o.texture}return null}}}return i},dispose:function(){e=new WeakMap,null!==n&&(n.dispose(),n=null)}}}function xr(t){const e={};function n(n){if(void 0!==e[n])return e[n];let r;switch(n){case"WEBGL_depth_texture":r=t.getExtension("WEBGL_depth_texture")||t.getExtension("MOZ_WEBGL_depth_texture")||t.getExtension("WEBKIT_WEBGL_depth_texture");break;case"EXT_texture_filter_anisotropic":r=t.getExtension("EXT_texture_filter_anisotropic")||t.getExtension("MOZ_EXT_texture_filter_anisotropic")||t.getExtension("WEBKIT_EXT_texture_filter_anisotropic");break;case"WEBGL_compressed_texture_s3tc":r=t.getExtension("WEBGL_compressed_texture_s3tc")||t.getExtension("MOZ_WEBGL_compressed_texture_s3tc")||t.getExtension("WEBKIT_WEBGL_compressed_texture_s3tc");break;case"WEBGL_compressed_texture_pvrtc":r=t.getExtension("WEBGL_compressed_texture_pvrtc")||t.getExtension("WEBKIT_WEBGL_compressed_texture_pvrtc");break;default:r=t.getExtension(n)}return e[n]=r,r}return{has:function(t){return null!==n(t)},init:function(t){t.isWebGL2?n("EXT_color_buffer_float"):(n("WEBGL_depth_texture"),n("OES_texture_float"),n("OES_texture_half_float"),n("OES_texture_half_float_linear"),n("OES_standard_derivatives"),n("OES_element_index_uint"),n("OES_vertex_array_object"),n("ANGLE_instanced_arrays")),n("OES_texture_float_linear"),n("EXT_color_buffer_half_float"),n("WEBGL_multisampled_render_to_texture")},get:function(t){const e=n(t);return null===e&&console.warn("THREE.WebGLRenderer: "+t+" extension not supported."),e}}}function br(t,e,n,r){const i={},o=new WeakMap;function a(t){const s=t.target;null!==s.index&&e.remove(s.index);for(const t in s.attributes)e.remove(s.attributes[t]);s.removeEventListener("dispose",a),delete i[s.id];const l=o.get(s);l&&(e.remove(l),o.delete(s)),r.releaseStatesOfGeometry(s),!0===s.isInstancedBufferGeometry&&delete s._maxInstanceCount,n.memory.geometries--}function s(t){const n=[],r=t.index,i=t.attributes.position;let a=0;if(null!==r){const t=r.array;a=r.version;for(let e=0,r=t.length;e<r;e+=3){const r=t[e+0],i=t[e+1],o=t[e+2];n.push(r,i,i,o,o,r)}}else{const t=i.array;a=i.version;for(let e=0,r=t.length/3-1;e<r;e+=3){const t=e+0,r=e+1,i=e+2;n.push(t,r,r,i,i,t)}}const s=new(st(n)?Ke:$e)(n,1);s.version=a;const l=o.get(t);l&&e.remove(l),o.set(t,s)}return{get:function(t,e){return!0===i[e.id]||(e.addEventListener("dispose",a),i[e.id]=!0,n.memory.geometries++),e},update:function(t){const n=t.attributes;for(const t in n)e.update(n[t],34962);const r=t.morphAttributes;for(const t in r){const n=r[t];for(let t=0,r=n.length;t<r;t++)e.update(n[t],34962)}},getWireframeAttribute:function(t){const e=o.get(t);if(e){const n=t.index;null!==n&&e.version<n.version&&s(t)}else s(t);return o.get(t)}}}function wr(t,e,n,r){const i=r.isWebGL2;let o,a,s;this.setMode=function(t){o=t},this.setIndex=function(t){a=t.type,s=t.bytesPerElement},this.render=function(e,r){t.drawElements(o,r,a,e*s),n.update(r,o,1)},this.renderInstances=function(r,l,c){if(0===c)return;let h,u;if(i)h=t,u="drawElementsInstanced";else if(h=e.get("ANGLE_instanced_arrays"),u="drawElementsInstancedANGLE",null===h)return void console.error("THREE.WebGLIndexedBufferRenderer: using THREE.InstancedBufferGeometry but hardware does not support extension ANGLE_instanced_arrays.");h[u](o,l,a,r*s,c),n.update(l,o,c)}}function Mr(t){const e={frame:0,calls:0,triangles:0,points:0,lines:0};return{memory:{geometries:0,textures:0},render:e,programs:null,autoReset:!0,reset:function(){e.frame++,e.calls=0,e.triangles=0,e.points=0,e.lines=0},update:function(t,n,r){switch(e.calls++,n){case 4:e.triangles+=r*(t/3);break;case 1:e.lines+=r*(t/2);break;case 3:e.lines+=r*(t-1);break;case 2:e.lines+=r*t;break;case 0:e.points+=r*t;break;default:console.error("THREE.WebGLInfo: Unknown draw mode:",n)}}}}function Sr(t,e){return t[0]-e[0]}function Er(t,e){return Math.abs(e[1])-Math.abs(t[1])}function Tr(t,e){let n=1;const r=e.isInterleavedBufferAttribute?e.data.array:e.array;r instanceof Int8Array?n=127:r instanceof Int16Array?n=32767:r instanceof Int32Array?n=2147483647:console.error("THREE.WebGLMorphtargets: Unsupported morph attribute data type: ",r),t.divideScalar(n)}function Ar(t,e,n){const r={},i=new Float32Array(8),o=new WeakMap,a=new Tt,s=[];for(let t=0;t<8;t++)s[t]=[t,0];return{update:function(l,c,h,u){const d=l.morphTargetInfluences;if(!0===e.isWebGL2){const p=c.morphAttributes.position||c.morphAttributes.normal||c.morphAttributes.color,f=void 0!==p?p.length:0;let m=o.get(c);if(void 0===m||m.count!==f){void 0!==m&&m.texture.dispose();const y=void 0!==c.morphAttributes.position,_=void 0!==c.morphAttributes.normal,x=void 0!==c.morphAttributes.color,b=c.morphAttributes.position||[],w=c.morphAttributes.normal||[],M=c.morphAttributes.color||[];let E=0;!0===y&&(E=1),!0===_&&(E=2),!0===x&&(E=3);let T=c.attributes.position.count*E,A=1;T>e.maxTextureSize&&(A=Math.ceil(T/e.maxTextureSize),T=e.maxTextureSize);const C=new Float32Array(T*A*4*f),R=new Ct(C,T,A,f);R.type=S,R.needsUpdate=!0;const L=4*E;for(let D=0;D<f;D++){const I=b[D],O=w[D],N=M[D],k=T*A*4*D;for(let z=0;z<I.count;z++){const B=z*L;!0===y&&(a.fromBufferAttribute(I,z),!0===I.normalized&&Tr(a,I),C[k+B+0]=a.x,C[k+B+1]=a.y,C[k+B+2]=a.z,C[k+B+3]=0),!0===_&&(a.fromBufferAttribute(O,z),!0===O.normalized&&Tr(a,O),C[k+B+4]=a.x,C[k+B+5]=a.y,C[k+B+6]=a.z,C[k+B+7]=0),!0===x&&(a.fromBufferAttribute(N,z),!0===N.normalized&&Tr(a,N),C[k+B+8]=a.x,C[k+B+9]=a.y,C[k+B+10]=a.z,C[k+B+11]=4===N.itemSize?a.w:1)}}function P(){R.dispose(),o.delete(c),c.removeEventListener("dispose",P)}m={count:f,texture:R,size:new ot(T,A)},o.set(c,m),c.addEventListener("dispose",P)}let g=0;for(let F=0;F<d.length;F++)g+=d[F];const v=c.morphTargetsRelative?1:1-g;u.getUniforms().setValue(t,"morphTargetBaseInfluence",v),u.getUniforms().setValue(t,"morphTargetInfluences",d),u.getUniforms().setValue(t,"morphTargetsTexture",m.texture,n),u.getUniforms().setValue(t,"morphTargetsTextureSize",m.size)}else{const U=void 0===d?0:d.length;let H=r[c.id];if(void 0===H||H.length!==U){H=[];for(let q=0;q<U;q++)H[q]=[q,0];r[c.id]=H}for(let X=0;X<U;X++){const Y=H[X];Y[0]=X,Y[1]=d[X]}H.sort(Er);for(let J=0;J<8;J++)J<U&&H[J][1]?(s[J][0]=H[J][0],s[J][1]=H[J][1]):(s[J][0]=Number.MAX_SAFE_INTEGER,s[J][1]=0);s.sort(Sr);const V=c.morphAttributes.position,G=c.morphAttributes.normal;let j=0;for(let Z=0;Z<8;Z++){const $=s[Z],K=$[0],Q=$[1];K!==Number.MAX_SAFE_INTEGER&&Q?(V&&c.getAttribute("morphTarget"+Z)!==V[K]&&c.setAttribute("morphTarget"+Z,V[K]),G&&c.getAttribute("morphNormal"+Z)!==G[K]&&c.setAttribute("morphNormal"+Z,G[K]),i[Z]=Q,j+=Q):(V&&!0===c.hasAttribute("morphTarget"+Z)&&c.deleteAttribute("morphTarget"+Z),G&&!0===c.hasAttribute("morphNormal"+Z)&&c.deleteAttribute("morphNormal"+Z),i[Z]=0)}const W=c.morphTargetsRelative?1:1-j;u.getUniforms().setValue(t,"morphTargetBaseInfluence",W),u.getUniforms().setValue(t,"morphTargetInfluences",i)}}}}function Cr(t,e,n,r){let i=new WeakMap;function o(t){const e=t.target;e.removeEventListener("dispose",o),n.remove(e.instanceMatrix),null!==e.instanceColor&&n.remove(e.instanceColor)}return{update:function(t){const a=r.render.frame,s=t.geometry,l=e.get(t,s);return i.get(l)!==a&&(e.update(l),i.set(l,a)),t.isInstancedMesh&&(!1===t.hasEventListener("dispose",o)&&t.addEventListener("dispose",o),n.update(t.instanceMatrix,34962),null!==t.instanceColor&&n.update(t.instanceColor,34962)),l},dispose:function(){i=new WeakMap}}}const Rr=new Et,Lr=new Ct,Pr=new Rt,Dr=new zn,Ir=[],Or=[],Nr=new Float32Array(16),kr=new Float32Array(9),zr=new Float32Array(4);function Br(t,e,n){const r=t[0];if(r<=0||r>0)return t;const i=e*n;let o=Ir[i];if(void 0===o&&(o=new Float32Array(i),Ir[i]=o),0!==e){r.toArray(o,0);for(let r=1,i=0;r!==e;++r)i+=n,t[r].toArray(o,i)}return o}function Fr(t,e){if(t.length!==e.length)return!1;for(let n=0,r=t.length;n<r;n++)if(t[n]!==e[n])return!1;return!0}function Ur(t,e){for(let n=0,r=e.length;n<r;n++)t[n]=e[n]}function Hr(t,e){let n=Or[e];void 0===n&&(n=new Int32Array(e),Or[e]=n);for(let r=0;r!==e;++r)n[r]=t.allocateTextureUnit();return n}function Vr(t,e){const n=this.cache;n[0]!==e&&(t.uniform1f(this.addr,e),n[0]=e)}function Gr(t,e){const n=this.cache;if(void 0!==e.x)n[0]===e.x&&n[1]===e.y||(t.uniform2f(this.addr,e.x,e.y),n[0]=e.x,n[1]=e.y);else{if(Fr(n,e))return;t.uniform2fv(this.addr,e),Ur(n,e)}}function jr(t,e){const n=this.cache;if(void 0!==e.x)n[0]===e.x&&n[1]===e.y&&n[2]===e.z||(t.uniform3f(this.addr,e.x,e.y,e.z),n[0]=e.x,n[1]=e.y,n[2]=e.z);else if(void 0!==e.r)n[0]===e.r&&n[1]===e.g&&n[2]===e.b||(t.uniform3f(this.addr,e.r,e.g,e.b),n[0]=e.r,n[1]=e.g,n[2]=e.b);else{if(Fr(n,e))return;t.uniform3fv(this.addr,e),Ur(n,e)}}function Wr(t,e){const n=this.cache;if(void 0!==e.x)n[0]===e.x&&n[1]===e.y&&n[2]===e.z&&n[3]===e.w||(t.uniform4f(this.addr,e.x,e.y,e.z,e.w),n[0]=e.x,n[1]=e.y,n[2]=e.z,n[3]=e.w);else{if(Fr(n,e))return;t.uniform4fv(this.addr,e),Ur(n,e)}}function qr(t,e){const n=this.cache,r=e.elements;if(void 0===r){if(Fr(n,e))return;t.uniformMatrix2fv(this.addr,!1,e),Ur(n,e)}else{if(Fr(n,r))return;zr.set(r),t.uniformMatrix2fv(this.addr,!1,zr),Ur(n,r)}}function Xr(t,e){const n=this.cache,r=e.elements;if(void 0===r){if(Fr(n,e))return;t.uniformMatrix3fv(this.addr,!1,e),Ur(n,e)}else{if(Fr(n,r))return;kr.set(r),t.uniformMatrix3fv(this.addr,!1,kr),Ur(n,r)}}function Yr(t,e){const n=this.cache,r=e.elements;if(void 0===r){if(Fr(n,e))return;t.uniformMatrix4fv(this.addr,!1,e),Ur(n,e)}else{if(Fr(n,r))return;Nr.set(r),t.uniformMatrix4fv(this.addr,!1,Nr),Ur(n,r)}}function Jr(t,e){const n=this.cache;n[0]!==e&&(t.uniform1i(this.addr,e),n[0]=e)}function Zr(t,e){const n=this.cache;Fr(n,e)||(t.uniform2iv(this.addr,e),Ur(n,e))}function $r(t,e){const n=this.cache;Fr(n,e)||(t.uniform3iv(this.addr,e),Ur(n,e))}function Kr(t,e){const n=this.cache;Fr(n,e)||(t.uniform4iv(this.addr,e),Ur(n,e))}function Qr(t,e){const n=this.cache;n[0]!==e&&(t.uniform1ui(this.addr,e),n[0]=e)}function ti(t,e){const n=this.cache;Fr(n,e)||(t.uniform2uiv(this.addr,e),Ur(n,e))}function ei(t,e){const n=this.cache;Fr(n,e)||(t.uniform3uiv(this.addr,e),Ur(n,e))}function ni(t,e){const n=this.cache;Fr(n,e)||(t.uniform4uiv(this.addr,e),Ur(n,e))}function ri(t,e,n){const r=this.cache,i=n.allocateTextureUnit();r[0]!==i&&(t.uniform1i(this.addr,i),r[0]=i),n.setTexture2D(e||Rr,i)}function ii(t,e,n){const r=this.cache,i=n.allocateTextureUnit();r[0]!==i&&(t.uniform1i(this.addr,i),r[0]=i),n.setTexture3D(e||Pr,i)}function oi(t,e,n){const r=this.cache,i=n.allocateTextureUnit();r[0]!==i&&(t.uniform1i(this.addr,i),r[0]=i),n.setTextureCube(e||Dr,i)}function ai(t,e,n){const r=this.cache,i=n.allocateTextureUnit();r[0]!==i&&(t.uniform1i(this.addr,i),r[0]=i),n.setTexture2DArray(e||Lr,i)}function si(t,e){t.uniform1fv(this.addr,e)}function li(t,e){const n=Br(e,this.size,2);t.uniform2fv(this.addr,n)}function ci(t,e){const n=Br(e,this.size,3);t.uniform3fv(this.addr,n)}function hi(t,e){const n=Br(e,this.size,4);t.uniform4fv(this.addr,n)}function ui(t,e){const n=Br(e,this.size,4);t.uniformMatrix2fv(this.addr,!1,n)}function di(t,e){const n=Br(e,this.size,9);t.uniformMatrix3fv(this.addr,!1,n)}function pi(t,e){const n=Br(e,this.size,16);t.uniformMatrix4fv(this.addr,!1,n)}function fi(t,e){t.uniform1iv(this.addr,e)}function mi(t,e){t.uniform2iv(this.addr,e)}function gi(t,e){t.uniform3iv(this.addr,e)}function vi(t,e){t.uniform4iv(this.addr,e)}function yi(t,e){t.uniform1uiv(this.addr,e)}function _i(t,e){t.uniform2uiv(this.addr,e)}function xi(t,e){t.uniform3uiv(this.addr,e)}function bi(t,e){t.uniform4uiv(this.addr,e)}function wi(t,e,n){const r=e.length,i=Hr(n,r);t.uniform1iv(this.addr,i);for(let t=0;t!==r;++t)n.setTexture2D(e[t]||Rr,i[t])}function Mi(t,e,n){const r=e.length,i=Hr(n,r);t.uniform1iv(this.addr,i);for(let t=0;t!==r;++t)n.setTexture3D(e[t]||Pr,i[t])}function Si(t,e,n){const r=e.length,i=Hr(n,r);t.uniform1iv(this.addr,i);for(let t=0;t!==r;++t)n.setTextureCube(e[t]||Dr,i[t])}function Ei(t,e,n){const r=e.length,i=Hr(n,r);t.uniform1iv(this.addr,i);for(let t=0;t!==r;++t)n.setTexture2DArray(e[t]||Lr,i[t])}function Ti(t,e,n){this.id=t,this.addr=n,this.cache=[],this.setValue=function(t){switch(t){case 5126:return Vr;case 35664:return Gr;case 35665:return jr;case 35666:return Wr;case 35674:return qr;case 35675:return Xr;case 35676:return Yr;case 5124:case 35670:return Jr;case 35667:case 35671:return Zr;case 35668:case 35672:return $r;case 35669:case 35673:return Kr;case 5125:return Qr;case 36294:return ti;case 36295:return ei;case 36296:return ni;case 35678:case 36198:case 36298:case 36306:case 35682:return ri;case 35679:case 36299:case 36307:return ii;case 35680:case 36300:case 36308:case 36293:return oi;case 36289:case 36303:case 36311:case 36292:return ai}}(e.type)}function Ai(t,e,n){this.id=t,this.addr=n,this.cache=[],this.size=e.size,this.setValue=function(t){switch(t){case 5126:return si;case 35664:return li;case 35665:return ci;case 35666:return hi;case 35674:return ui;case 35675:return di;case 35676:return pi;case 5124:case 35670:return fi;case 35667:case 35671:return mi;case 35668:case 35672:return gi;case 35669:case 35673:return vi;case 5125:return yi;case 36294:return _i;case 36295:return xi;case 36296:return bi;case 35678:case 36198:case 36298:case 36306:case 35682:return wi;case 35679:case 36299:case 36307:return Mi;case 35680:case 36300:case 36308:case 36293:return Si;case 36289:case 36303:case 36311:case 36292:return Ei}}(e.type)}function Ci(t){this.id=t,this.seq=[],this.map={}}Ai.prototype.updateCache=function(t){const e=this.cache;t instanceof Float32Array&&e.length!==t.length&&(this.cache=new Float32Array(t.length)),Ur(e,t)},Ci.prototype.setValue=function(t,e,n){const r=this.seq;for(let i=0,o=r.length;i!==o;++i){const o=r[i];o.setValue(t,e[o.id],n)}};const Ri=/(\w+)(\])?(\[|\.)?/g;function Li(t,e){t.seq.push(e),t.map[e.id]=e}function Pi(t,e,n){const r=t.name,i=r.length;for(Ri.lastIndex=0;;){const o=Ri.exec(r),a=Ri.lastIndex;let s=o[1];const l="]"===o[2],c=o[3];if(l&&(s|=0),void 0===c||"["===c&&a+2===i){Li(n,void 0===c?new Ti(s,t,e):new Ai(s,t,e));break}{let t=n.map[s];void 0===t&&(t=new Ci(s),Li(n,t)),n=t}}}function Di(t,e){this.seq=[],this.map={};const n=t.getProgramParameter(e,35718);for(let r=0;r<n;++r){const n=t.getActiveUniform(e,r);Pi(n,t.getUniformLocation(e,n.name),this)}}function Ii(t,e,n){const r=t.createShader(e);return t.shaderSource(r,n),t.compileShader(r),r}Di.prototype.setValue=function(t,e,n,r){const i=this.map[e];void 0!==i&&i.setValue(t,n,r)},Di.prototype.setOptional=function(t,e,n){const r=e[n];void 0!==r&&this.setValue(t,n,r)},Di.upload=function(t,e,n,r){for(let i=0,o=e.length;i!==o;++i){const o=e[i],a=n[o.id];!1!==a.needsUpdate&&o.setValue(t,a.value,r)}},Di.seqWithValue=function(t,e){const n=[];for(let r=0,i=t.length;r!==i;++r){const i=t[r];i.id in e&&n.push(i)}return n};let Oi=0;function Ni(t,e,n){const r=t.getShaderParameter(e,35713),i=t.getShaderInfoLog(e).trim();if(r&&""===i)return"";const o=parseInt(/ERROR: 0:(\d+)/.exec(i)[1]);return n.toUpperCase()+"\n\n"+i+"\n\n"+function(t,e){const n=t.split("\n"),r=[],i=Math.max(e-6,0),o=Math.min(e+6,n.length);for(let t=i;t<o;t++)r.push(t+1+": "+n[t]);return r.join("\n")}(t.getShaderSource(e),o)}function ki(t,e){const n=function(t){switch(t){case H:return["Linear","( value )"];case V:return["sRGB","( value )"];default:return console.warn("THREE.WebGLProgram: Unsupported encoding:",t),["Linear","( value )"]}}(e);return"vec4 "+t+"( vec4 value ) { return LinearTo"+n[0]+n[1]+"; }"}function zi(t,e){let n;switch(e){case 1:n="Linear";break;case 2:n="Reinhard";break;case 3:n="OptimizedCineon";break;case 4:n="ACESFilmic";break;case 5:n="Custom";break;default:console.warn("THREE.WebGLProgram: Unsupported toneMapping:",e),n="Linear"}return"vec3 "+t+"( vec3 color ) { return "+n+"ToneMapping( color ); }"}function Bi(t){return""!==t}function Fi(t,e){return t.replace(/NUM_DIR_LIGHTS/g,e.numDirLights).replace(/NUM_SPOT_LIGHTS/g,e.numSpotLights).replace(/NUM_RECT_AREA_LIGHTS/g,e.numRectAreaLights).replace(/NUM_POINT_LIGHTS/g,e.numPointLights).replace(/NUM_HEMI_LIGHTS/g,e.numHemiLights).replace(/NUM_DIR_LIGHT_SHADOWS/g,e.numDirLightShadows).replace(/NUM_SPOT_LIGHT_SHADOWS/g,e.numSpotLightShadows).replace(/NUM_POINT_LIGHT_SHADOWS/g,e.numPointLightShadows)}function Ui(t,e){return t.replace(/NUM_CLIPPING_PLANES/g,e.numClippingPlanes).replace(/UNION_CLIPPING_PLANES/g,e.numClippingPlanes-e.numClipIntersection)}const Hi=/^[ \t]*#include +<([\w\d./]+)>/gm;function Vi(t){return t.replace(Hi,Gi)}function Gi(t,e){const n=Jn[e];if(void 0===n)throw new Error("Can not resolve #include <"+e+">");return Vi(n)}const ji=/#pragma unroll_loop[\s]+?for \( int i \= (\d+)\; i < (\d+)\; i \+\+ \) \{([\s\S]+?)(?=\})\}/g,Wi=/#pragma unroll_loop_start\s+for\s*\(\s*int\s+i\s*=\s*(\d+)\s*;\s*i\s*<\s*(\d+)\s*;\s*i\s*\+\+\s*\)\s*{([\s\S]+?)}\s+#pragma unroll_loop_end/g;function qi(t){return t.replace(Wi,Yi).replace(ji,Xi)}function Xi(t,e,n,r){return console.warn("WebGLProgram: #pragma unroll_loop shader syntax is deprecated. Please use #pragma unroll_loop_start syntax instead."),Yi(t,e,n,r)}function Yi(t,e,n,r){let i="";for(let t=parseInt(e);t<parseInt(n);t++)i+=r.replace(/\[\s*i\s*\]/g,"[ "+t+" ]").replace(/UNROLLED_LOOP_INDEX/g,t);return i}function Ji(t){let e="precision "+t.precision+" float;\nprecision "+t.precision+" int;";return"highp"===t.precision?e+="\n#define HIGH_PRECISION":"mediump"===t.precision?e+="\n#define MEDIUM_PRECISION":"lowp"===t.precision&&(e+="\n#define LOW_PRECISION"),e}function Zi(t,e,n,r){const i=t.getContext(),o=n.defines;let a=n.vertexShader,s=n.fragmentShader;const l=function(t){let e="SHADOWMAP_TYPE_BASIC";return 1===t.shadowMapType?e="SHADOWMAP_TYPE_PCF":2===t.shadowMapType?e="SHADOWMAP_TYPE_PCF_SOFT":3===t.shadowMapType&&(e="SHADOWMAP_TYPE_VSM"),e}(n),c=function(t){let e="ENVMAP_TYPE_CUBE";if(t.envMap)switch(t.envMapMode){case d:case p:e="ENVMAP_TYPE_CUBE";break;case f:e="ENVMAP_TYPE_CUBE_UV"}return e}(n),h=function(t){let e="ENVMAP_MODE_REFLECTION";t.envMap&&t.envMapMode===p&&(e="ENVMAP_MODE_REFRACTION");return e}(n),u=function(t){let e="ENVMAP_BLENDING_NONE";if(t.envMap)switch(t.combine){case 0:e="ENVMAP_BLENDING_MULTIPLY";break;case 1:e="ENVMAP_BLENDING_MIX";break;case 2:e="ENVMAP_BLENDING_ADD"}return e}(n),m=function(t){const e=t.envMapCubeUVHeight;if(null===e)return null;const n=Math.log2(e/32+1)+3,r=1/e;return{texelWidth:1/(3*Math.max(Math.pow(2,n),112)),texelHeight:r,maxMip:n}}(n),g=n.isWebGL2?"":function(t){return[t.extensionDerivatives||t.envMapCubeUVHeight||t.bumpMap||t.tangentSpaceNormalMap||t.clearcoatNormalMap||t.flatShading||"physical"===t.shaderID?"#extension GL_OES_standard_derivatives : enable":"",(t.extensionFragDepth||t.logarithmicDepthBuffer)&&t.rendererExtensionFragDepth?"#extension GL_EXT_frag_depth : enable":"",t.extensionDrawBuffers&&t.rendererExtensionDrawBuffers?"#extension GL_EXT_draw_buffers : require":"",(t.extensionShaderTextureLOD||t.envMap||t.transmission)&&t.rendererExtensionShaderTextureLod?"#extension GL_EXT_shader_texture_lod : enable":""].filter(Bi).join("\n")}(n),v=function(t){const e=[];for(const n in t){const r=t[n];!1!==r&&e.push("#define "+n+" "+r)}return e.join("\n")}(o),y=i.createProgram();let _,x,b=n.glslVersion?"#version "+n.glslVersion+"\n":"";n.isRawShaderMaterial?(_=[v].filter(Bi).join("\n"),_.length>0&&(_+="\n"),x=[g,v].filter(Bi).join("\n"),x.length>0&&(x+="\n")):(_=[Ji(n),"#define SHADER_NAME "+n.shaderName,v,n.instancing?"#define USE_INSTANCING":"",n.instancingColor?"#define USE_INSTANCING_COLOR":"",n.supportsVertexTextures?"#define VERTEX_TEXTURES":"","#define MAX_BONES "+n.maxBones,n.useFog&&n.fog?"#define USE_FOG":"",n.useFog&&n.fogExp2?"#define FOG_EXP2":"",n.map?"#define USE_MAP":"",n.envMap?"#define USE_ENVMAP":"",n.envMap?"#define "+h:"",n.lightMap?"#define USE_LIGHTMAP":"",n.aoMap?"#define USE_AOMAP":"",n.emissiveMap?"#define USE_EMISSIVEMAP":"",n.bumpMap?"#define USE_BUMPMAP":"",n.normalMap?"#define USE_NORMALMAP":"",n.normalMap&&n.objectSpaceNormalMap?"#define OBJECTSPACE_NORMALMAP":"",n.normalMap&&n.tangentSpaceNormalMap?"#define TANGENTSPACE_NORMALMAP":"",n.clearcoatMap?"#define USE_CLEARCOATMAP":"",n.clearcoatRoughnessMap?"#define USE_CLEARCOAT_ROUGHNESSMAP":"",n.clearcoatNormalMap?"#define USE_CLEARCOAT_NORMALMAP":"",n.displacementMap&&n.supportsVertexTextures?"#define USE_DISPLACEMENTMAP":"",n.specularMap?"#define USE_SPECULARMAP":"",n.specularIntensityMap?"#define USE_SPECULARINTENSITYMAP":"",n.specularColorMap?"#define USE_SPECULARCOLORMAP":"",n.roughnessMap?"#define USE_ROUGHNESSMAP":"",n.metalnessMap?"#define USE_METALNESSMAP":"",n.alphaMap?"#define USE_ALPHAMAP":"",n.transmission?"#define USE_TRANSMISSION":"",n.transmissionMap?"#define USE_TRANSMISSIONMAP":"",n.thicknessMap?"#define USE_THICKNESSMAP":"",n.sheenColorMap?"#define USE_SHEENCOLORMAP":"",n.sheenRoughnessMap?"#define USE_SHEENROUGHNESSMAP":"",n.vertexTangents?"#define USE_TANGENT":"",n.vertexColors?"#define USE_COLOR":"",n.vertexAlphas?"#define USE_COLOR_ALPHA":"",n.vertexUvs?"#define USE_UV":"",n.uvsVertexOnly?"#define UVS_VERTEX_ONLY":"",n.flatShading?"#define FLAT_SHADED":"",n.skinning?"#define USE_SKINNING":"",n.useVertexTexture?"#define BONE_TEXTURE":"",n.morphTargets?"#define USE_MORPHTARGETS":"",n.morphNormals&&!1===n.flatShading?"#define USE_MORPHNORMALS":"",n.morphColors&&n.isWebGL2?"#define USE_MORPHCOLORS":"",n.morphTargetsCount>0&&n.isWebGL2?"#define MORPHTARGETS_TEXTURE":"",n.morphTargetsCount>0&&n.isWebGL2?"#define MORPHTARGETS_TEXTURE_STRIDE "+n.morphTextureStride:"",n.morphTargetsCount>0&&n.isWebGL2?"#define MORPHTARGETS_COUNT "+n.morphTargetsCount:"",n.doubleSided?"#define DOUBLE_SIDED":"",n.flipSided?"#define FLIP_SIDED":"",n.shadowMapEnabled?"#define USE_SHADOWMAP":"",n.shadowMapEnabled?"#define "+l:"",n.sizeAttenuation?"#define USE_SIZEATTENUATION":"",n.logarithmicDepthBuffer?"#define USE_LOGDEPTHBUF":"",n.logarithmicDepthBuffer&&n.rendererExtensionFragDepth?"#define USE_LOGDEPTHBUF_EXT":"","uniform mat4 modelMatrix;","uniform mat4 modelViewMatrix;","uniform mat4 projectionMatrix;","uniform mat4 viewMatrix;","uniform mat3 normalMatrix;","uniform vec3 cameraPosition;","uniform bool isOrthographic;","#ifdef USE_INSTANCING","\tattribute mat4 instanceMatrix;","#endif","#ifdef USE_INSTANCING_COLOR","\tattribute vec3 instanceColor;","#endif","attribute vec3 position;","attribute vec3 normal;","attribute vec2 uv;","#ifdef USE_TANGENT","\tattribute vec4 tangent;","#endif","#if defined( USE_COLOR_ALPHA )","\tattribute vec4 color;","#elif defined( USE_COLOR )","\tattribute vec3 color;","#endif","#if ( defined( USE_MORPHTARGETS ) && ! defined( MORPHTARGETS_TEXTURE ) )","\tattribute vec3 morphTarget0;","\tattribute vec3 morphTarget1;","\tattribute vec3 morphTarget2;","\tattribute vec3 morphTarget3;","\t#ifdef USE_MORPHNORMALS","\t\tattribute vec3 morphNormal0;","\t\tattribute vec3 morphNormal1;","\t\tattribute vec3 morphNormal2;","\t\tattribute vec3 morphNormal3;","\t#else","\t\tattribute vec3 morphTarget4;","\t\tattribute vec3 morphTarget5;","\t\tattribute vec3 morphTarget6;","\t\tattribute vec3 morphTarget7;","\t#endif","#endif","#ifdef USE_SKINNING","\tattribute vec4 skinIndex;","\tattribute vec4 skinWeight;","#endif","\n"].filter(Bi).join("\n"),x=[g,Ji(n),"#define SHADER_NAME "+n.shaderName,v,n.useFog&&n.fog?"#define USE_FOG":"",n.useFog&&n.fogExp2?"#define FOG_EXP2":"",n.map?"#define USE_MAP":"",n.matcap?"#define USE_MATCAP":"",n.envMap?"#define USE_ENVMAP":"",n.envMap?"#define "+c:"",n.envMap?"#define "+h:"",n.envMap?"#define "+u:"",m?"#define CUBEUV_TEXEL_WIDTH "+m.texelWidth:"",m?"#define CUBEUV_TEXEL_HEIGHT "+m.texelHeight:"",m?"#define CUBEUV_MAX_MIP "+m.maxMip+".0":"",n.lightMap?"#define USE_LIGHTMAP":"",n.aoMap?"#define USE_AOMAP":"",n.emissiveMap?"#define USE_EMISSIVEMAP":"",n.bumpMap?"#define USE_BUMPMAP":"",n.normalMap?"#define USE_NORMALMAP":"",n.normalMap&&n.objectSpaceNormalMap?"#define OBJECTSPACE_NORMALMAP":"",n.normalMap&&n.tangentSpaceNormalMap?"#define TANGENTSPACE_NORMALMAP":"",n.clearcoat?"#define USE_CLEARCOAT":"",n.clearcoatMap?"#define USE_CLEARCOATMAP":"",n.clearcoatRoughnessMap?"#define USE_CLEARCOAT_ROUGHNESSMAP":"",n.clearcoatNormalMap?"#define USE_CLEARCOAT_NORMALMAP":"",n.specularMap?"#define USE_SPECULARMAP":"",n.specularIntensityMap?"#define USE_SPECULARINTENSITYMAP":"",n.specularColorMap?"#define USE_SPECULARCOLORMAP":"",n.roughnessMap?"#define USE_ROUGHNESSMAP":"",n.metalnessMap?"#define USE_METALNESSMAP":"",n.alphaMap?"#define USE_ALPHAMAP":"",n.alphaTest?"#define USE_ALPHATEST":"",n.sheen?"#define USE_SHEEN":"",n.sheenColorMap?"#define USE_SHEENCOLORMAP":"",n.sheenRoughnessMap?"#define USE_SHEENROUGHNESSMAP":"",n.transmission?"#define USE_TRANSMISSION":"",n.transmissionMap?"#define USE_TRANSMISSIONMAP":"",n.thicknessMap?"#define USE_THICKNESSMAP":"",n.decodeVideoTexture?"#define DECODE_VIDEO_TEXTURE":"",n.vertexTangents?"#define USE_TANGENT":"",n.vertexColors||n.instancingColor?"#define USE_COLOR":"",n.vertexAlphas?"#define USE_COLOR_ALPHA":"",n.vertexUvs?"#define USE_UV":"",n.uvsVertexOnly?"#define UVS_VERTEX_ONLY":"",n.gradientMap?"#define USE_GRADIENTMAP":"",n.flatShading?"#define FLAT_SHADED":"",n.doubleSided?"#define DOUBLE_SIDED":"",n.flipSided?"#define FLIP_SIDED":"",n.shadowMapEnabled?"#define USE_SHADOWMAP":"",n.shadowMapEnabled?"#define "+l:"",n.premultipliedAlpha?"#define PREMULTIPLIED_ALPHA":"",n.physicallyCorrectLights?"#define PHYSICALLY_CORRECT_LIGHTS":"",n.logarithmicDepthBuffer?"#define USE_LOGDEPTHBUF":"",n.logarithmicDepthBuffer&&n.rendererExtensionFragDepth?"#define USE_LOGDEPTHBUF_EXT":"","uniform mat4 viewMatrix;","uniform vec3 cameraPosition;","uniform bool isOrthographic;",0!==n.toneMapping?"#define TONE_MAPPING":"",0!==n.toneMapping?Jn.tonemapping_pars_fragment:"",0!==n.toneMapping?zi("toneMapping",n.toneMapping):"",n.dithering?"#define DITHERING":"",n.opaque?"#define OPAQUE":"",Jn.encodings_pars_fragment,ki("linearToOutputTexel",n.outputEncoding),n.depthPacking?"#define DEPTH_PACKING "+n.depthPacking:"","\n"].filter(Bi).join("\n")),a=Vi(a),a=Fi(a,n),a=Ui(a,n),s=Vi(s),s=Fi(s,n),s=Ui(s,n),a=qi(a),s=qi(s),n.isWebGL2&&!0!==n.isRawShaderMaterial&&(b="#version 300 es\n",_=["precision mediump sampler2DArray;","#define attribute in","#define varying out","#define texture2D texture"].join("\n")+"\n"+_,x=["#define varying in",n.glslVersion===Y?"":"layout(location = 0) out highp vec4 pc_fragColor;",n.glslVersion===Y?"":"#define gl_FragColor pc_fragColor","#define gl_FragDepthEXT gl_FragDepth","#define texture2D texture","#define textureCube texture","#define texture2DProj textureProj","#define texture2DLodEXT textureLod","#define texture2DProjLodEXT textureProjLod","#define textureCubeLodEXT textureLod","#define texture2DGradEXT textureGrad","#define texture2DProjGradEXT textureProjGrad","#define textureCubeGradEXT textureGrad"].join("\n")+"\n"+x);const w=b+x+s,M=Ii(i,35633,b+_+a),S=Ii(i,35632,w);if(i.attachShader(y,M),i.attachShader(y,S),void 0!==n.index0AttributeName?i.bindAttribLocation(y,0,n.index0AttributeName):!0===n.morphTargets&&i.bindAttribLocation(y,0,"position"),i.linkProgram(y),t.debug.checkShaderErrors){const t=i.getProgramInfoLog(y).trim(),e=i.getShaderInfoLog(M).trim(),n=i.getShaderInfoLog(S).trim();let r=!0,o=!0;if(!1===i.getProgramParameter(y,35714)){r=!1;const e=Ni(i,M,"vertex"),n=Ni(i,S,"fragment");console.error("THREE.WebGLProgram: Shader Error "+i.getError()+" - VALIDATE_STATUS "+i.getProgramParameter(y,35715)+"\n\nProgram Info Log: "+t+"\n"+e+"\n"+n)}else""!==t?console.warn("THREE.WebGLProgram: Program Info Log:",t):""!==e&&""!==n||(o=!1);o&&(this.diagnostics={runnable:r,programLog:t,vertexShader:{log:e,prefix:_},fragmentShader:{log:n,prefix:x}})}let E,T;return i.deleteShader(M),i.deleteShader(S),this.getUniforms=function(){return void 0===E&&(E=new Di(i,y)),E},this.getAttributes=function(){return void 0===T&&(T=function(t,e){const n={},r=t.getProgramParameter(e,35721);for(let i=0;i<r;i++){const r=t.getActiveAttrib(e,i),o=r.name;let a=1;35674===r.type&&(a=2),35675===r.type&&(a=3),35676===r.type&&(a=4),n[o]={type:r.type,location:t.getAttribLocation(e,o),locationSize:a}}return n}(i,y)),T},this.destroy=function(){r.releaseStatesOfProgram(this),i.deleteProgram(y),this.program=void 0},this.name=n.shaderName,this.id=Oi++,this.cacheKey=e,this.usedTimes=1,this.program=y,this.vertexShader=M,this.fragmentShader=S,this}let $i=0;class Ki{constructor(){this.shaderCache=new Map,this.materialCache=new Map}update(t){const e=t.vertexShader,n=t.fragmentShader,r=this._getShaderStage(e),i=this._getShaderStage(n),o=this._getShaderCacheForMaterial(t);return!1===o.has(r)&&(o.add(r),r.usedTimes++),!1===o.has(i)&&(o.add(i),i.usedTimes++),this}remove(t){const e=this.materialCache.get(t);for(const t of e)t.usedTimes--,0===t.usedTimes&&this.shaderCache.delete(t.code);return this.materialCache.delete(t),this}getVertexShaderID(t){return this._getShaderStage(t.vertexShader).id}getFragmentShaderID(t){return this._getShaderStage(t.fragmentShader).id}dispose(){this.shaderCache.clear(),this.materialCache.clear()}_getShaderCacheForMaterial(t){const e=this.materialCache;return!1===e.has(t)&&e.set(t,new Set),e.get(t)}_getShaderStage(t){const e=this.shaderCache;if(!1===e.has(t)){const n=new Qi(t);e.set(t,n)}return e.get(t)}}class Qi{constructor(t){this.id=$i++,this.code=t,this.usedTimes=0}}function to(t,e,n,r,i,o,a){const s=new _e,l=new Ki,c=[],h=i.isWebGL2,u=i.logarithmicDepthBuffer,d=i.floatVertexTextures,p=i.maxVertexUniforms,m=i.vertexTextures;let g=i.precision;const v={MeshDepthMaterial:"depth",MeshDistanceMaterial:"distanceRGBA",MeshNormalMaterial:"normal",MeshBasicMaterial:"basic",MeshLambertMaterial:"lambert",MeshPhongMaterial:"phong",MeshToonMaterial:"toon",MeshStandardMaterial:"physical",MeshPhysicalMaterial:"physical",MeshMatcapMaterial:"matcap",LineBasicMaterial:"basic",LineDashedMaterial:"dashed",PointsMaterial:"points",ShadowMaterial:"shadow",SpriteMaterial:"sprite"};return{getParameters:function(o,s,c,y,_){const x=y.fog,b=_.geometry,w=o.isMeshStandardMaterial?y.environment:null,M=(o.isMeshStandardMaterial?n:e).get(o.envMap||w),S=M&&M.mapping===f?M.image.height:null,E=v[o.type],T=_.isSkinnedMesh?function(t){const e=t.skeleton.bones;if(d)return 1024;{const t=p,n=Math.floor((t-20)/4),r=Math.min(n,e.length);return r<e.length?(console.warn("THREE.WebGLRenderer: Skeleton has "+e.length+" bones. This GPU supports "+r+"."),0):r}}(_):0;null!==o.precision&&(g=i.getMaxPrecision(o.precision),g!==o.precision&&console.warn("THREE.WebGLProgram.getParameters:",o.precision,"not supported, using",g,"instead."));const A=b.morphAttributes.position||b.morphAttributes.normal||b.morphAttributes.color,C=void 0!==A?A.length:0;let R,L,P,D,I=0;if(void 0!==b.morphAttributes.position&&(I=1),void 0!==b.morphAttributes.normal&&(I=2),void 0!==b.morphAttributes.color&&(I=3),E){const t=$n[E];R=t.vertexShader,L=t.fragmentShader}else R=o.vertexShader,L=o.fragmentShader,l.update(o),P=l.getVertexShaderID(o),D=l.getFragmentShaderID(o);const O=t.getRenderTarget(),N=o.alphaTest>0,k=o.clearcoat>0;return{isWebGL2:h,shaderID:E,shaderName:o.type,vertexShader:R,fragmentShader:L,defines:o.defines,customVertexShaderID:P,customFragmentShaderID:D,isRawShaderMaterial:!0===o.isRawShaderMaterial,glslVersion:o.glslVersion,precision:g,instancing:!0===_.isInstancedMesh,instancingColor:!0===_.isInstancedMesh&&null!==_.instanceColor,supportsVertexTextures:m,outputEncoding:null===O?t.outputEncoding:!0===O.isXRRenderTarget?O.texture.encoding:H,map:!!o.map,matcap:!!o.matcap,envMap:!!M,envMapMode:M&&M.mapping,envMapCubeUVHeight:S,lightMap:!!o.lightMap,aoMap:!!o.aoMap,emissiveMap:!!o.emissiveMap,bumpMap:!!o.bumpMap,normalMap:!!o.normalMap,objectSpaceNormalMap:1===o.normalMapType,tangentSpaceNormalMap:0===o.normalMapType,decodeVideoTexture:!!o.map&&!0===o.map.isVideoTexture&&o.map.encoding===V,clearcoat:k,clearcoatMap:k&&!!o.clearcoatMap,clearcoatRoughnessMap:k&&!!o.clearcoatRoughnessMap,clearcoatNormalMap:k&&!!o.clearcoatNormalMap,displacementMap:!!o.displacementMap,roughnessMap:!!o.roughnessMap,metalnessMap:!!o.metalnessMap,specularMap:!!o.specularMap,specularIntensityMap:!!o.specularIntensityMap,specularColorMap:!!o.specularColorMap,opaque:!1===o.transparent&&1===o.blending,alphaMap:!!o.alphaMap,alphaTest:N,gradientMap:!!o.gradientMap,sheen:o.sheen>0,sheenColorMap:!!o.sheenColorMap,sheenRoughnessMap:!!o.sheenRoughnessMap,transmission:o.transmission>0,transmissionMap:!!o.transmissionMap,thicknessMap:!!o.thicknessMap,combine:o.combine,vertexTangents:!!o.normalMap&&!!b.attributes.tangent,vertexColors:o.vertexColors,vertexAlphas:!0===o.vertexColors&&!!b.attributes.color&&4===b.attributes.color.itemSize,vertexUvs:!!(o.map||o.bumpMap||o.normalMap||o.specularMap||o.alphaMap||o.emissiveMap||o.roughnessMap||o.metalnessMap||o.clearcoatMap||o.clearcoatRoughnessMap||o.clearcoatNormalMap||o.displacementMap||o.transmissionMap||o.thicknessMap||o.specularIntensityMap||o.specularColorMap||o.sheenColorMap||o.sheenRoughnessMap),uvsVertexOnly:!(o.map||o.bumpMap||o.normalMap||o.specularMap||o.alphaMap||o.emissiveMap||o.roughnessMap||o.metalnessMap||o.clearcoatNormalMap||o.transmission>0||o.transmissionMap||o.thicknessMap||o.specularIntensityMap||o.specularColorMap||o.sheen>0||o.sheenColorMap||o.sheenRoughnessMap||!o.displacementMap),fog:!!x,useFog:o.fog,fogExp2:x&&x.isFogExp2,flatShading:!!o.flatShading,sizeAttenuation:o.sizeAttenuation,logarithmicDepthBuffer:u,skinning:!0===_.isSkinnedMesh&&T>0,maxBones:T,useVertexTexture:d,morphTargets:void 0!==b.morphAttributes.position,morphNormals:void 0!==b.morphAttributes.normal,morphColors:void 0!==b.morphAttributes.color,morphTargetsCount:C,morphTextureStride:I,numDirLights:s.directional.length,numPointLights:s.point.length,numSpotLights:s.spot.length,numRectAreaLights:s.rectArea.length,numHemiLights:s.hemi.length,numDirLightShadows:s.directionalShadowMap.length,numPointLightShadows:s.pointShadowMap.length,numSpotLightShadows:s.spotShadowMap.length,numClippingPlanes:a.numPlanes,numClipIntersection:a.numIntersection,dithering:o.dithering,shadowMapEnabled:t.shadowMap.enabled&&c.length>0,shadowMapType:t.shadowMap.type,toneMapping:o.toneMapped?t.toneMapping:0,physicallyCorrectLights:t.physicallyCorrectLights,premultipliedAlpha:o.premultipliedAlpha,doubleSided:2===o.side,flipSided:1===o.side,depthPacking:void 0!==o.depthPacking&&o.depthPacking,index0AttributeName:o.index0AttributeName,extensionDerivatives:o.extensions&&o.extensions.derivatives,extensionFragDepth:o.extensions&&o.extensions.fragDepth,extensionDrawBuffers:o.extensions&&o.extensions.drawBuffers,extensionShaderTextureLOD:o.extensions&&o.extensions.shaderTextureLOD,rendererExtensionFragDepth:h||r.has("EXT_frag_depth"),rendererExtensionDrawBuffers:h||r.has("WEBGL_draw_buffers"),rendererExtensionShaderTextureLod:h||r.has("EXT_shader_texture_lod"),customProgramCacheKey:o.customProgramCacheKey()}},getProgramCacheKey:function(e){const n=[];if(e.shaderID?n.push(e.shaderID):(n.push(e.customVertexShaderID),n.push(e.customFragmentShaderID)),void 0!==e.defines)for(const t in e.defines)n.push(t),n.push(e.defines[t]);return!1===e.isRawShaderMaterial&&(!function(t,e){t.push(e.precision),t.push(e.outputEncoding),t.push(e.envMapMode),t.push(e.envMapCubeUVHeight),t.push(e.combine),t.push(e.vertexUvs),t.push(e.fogExp2),t.push(e.sizeAttenuation),t.push(e.maxBones),t.push(e.morphTargetsCount),t.push(e.morphAttributeCount),t.push(e.numDirLights),t.push(e.numPointLights),t.push(e.numSpotLights),t.push(e.numHemiLights),t.push(e.numRectAreaLights),t.push(e.numDirLightShadows),t.push(e.numPointLightShadows),t.push(e.numSpotLightShadows),t.push(e.shadowMapType),t.push(e.toneMapping),t.push(e.numClippingPlanes),t.push(e.numClipIntersection)}(n,e),function(t,e){s.disableAll(),e.isWebGL2&&s.enable(0);e.supportsVertexTextures&&s.enable(1);e.instancing&&s.enable(2);e.instancingColor&&s.enable(3);e.map&&s.enable(4);e.matcap&&s.enable(5);e.envMap&&s.enable(6);e.lightMap&&s.enable(7);e.aoMap&&s.enable(8);e.emissiveMap&&s.enable(9);e.bumpMap&&s.enable(10);e.normalMap&&s.enable(11);e.objectSpaceNormalMap&&s.enable(12);e.tangentSpaceNormalMap&&s.enable(13);e.clearcoat&&s.enable(14);e.clearcoatMap&&s.enable(15);e.clearcoatRoughnessMap&&s.enable(16);e.clearcoatNormalMap&&s.enable(17);e.displacementMap&&s.enable(18);e.specularMap&&s.enable(19);e.roughnessMap&&s.enable(20);e.metalnessMap&&s.enable(21);e.gradientMap&&s.enable(22);e.alphaMap&&s.enable(23);e.alphaTest&&s.enable(24);e.vertexColors&&s.enable(25);e.vertexAlphas&&s.enable(26);e.vertexUvs&&s.enable(27);e.vertexTangents&&s.enable(28);e.uvsVertexOnly&&s.enable(29);e.fog&&s.enable(30);t.push(s.mask),s.disableAll(),e.useFog&&s.enable(0);e.flatShading&&s.enable(1);e.logarithmicDepthBuffer&&s.enable(2);e.skinning&&s.enable(3);e.useVertexTexture&&s.enable(4);e.morphTargets&&s.enable(5);e.morphNormals&&s.enable(6);e.morphColors&&s.enable(7);e.premultipliedAlpha&&s.enable(8);e.shadowMapEnabled&&s.enable(9);e.physicallyCorrectLights&&s.enable(10);e.doubleSided&&s.enable(11);e.flipSided&&s.enable(12);e.depthPacking&&s.enable(13);e.dithering&&s.enable(14);e.specularIntensityMap&&s.enable(15);e.specularColorMap&&s.enable(16);e.transmission&&s.enable(17);e.transmissionMap&&s.enable(18);e.thicknessMap&&s.enable(19);e.sheen&&s.enable(20);e.sheenColorMap&&s.enable(21);e.sheenRoughnessMap&&s.enable(22);e.decodeVideoTexture&&s.enable(23);e.opaque&&s.enable(24);t.push(s.mask)}(n,e),n.push(t.outputEncoding)),n.push(e.customProgramCacheKey),n.join()},getUniforms:function(t){const e=v[t.type];let n;if(e){const t=$n[e];n=Pn.clone(t.uniforms)}else n=t.uniforms;return n},acquireProgram:function(e,n){let r;for(let t=0,e=c.length;t<e;t++){const e=c[t];if(e.cacheKey===n){r=e,++r.usedTimes;break}}return void 0===r&&(r=new Zi(t,n,e,o),c.push(r)),r},releaseProgram:function(t){if(0==--t.usedTimes){const e=c.indexOf(t);c[e]=c[c.length-1],c.pop(),t.destroy()}},releaseShaderCache:function(t){l.remove(t)},programs:c,dispose:function(){l.dispose()}}}function eo(){let t=new WeakMap;return{get:function(e){let n=t.get(e);return void 0===n&&(n={},t.set(e,n)),n},remove:function(e){t.delete(e)},update:function(e,n,r){t.get(e)[n]=r},dispose:function(){t=new WeakMap}}}function no(t,e){return t.groupOrder!==e.groupOrder?t.groupOrder-e.groupOrder:t.renderOrder!==e.renderOrder?t.renderOrder-e.renderOrder:t.material.id!==e.material.id?t.material.id-e.material.id:t.z!==e.z?t.z-e.z:t.id-e.id}function ro(t,e){return t.groupOrder!==e.groupOrder?t.groupOrder-e.groupOrder:t.renderOrder!==e.renderOrder?t.renderOrder-e.renderOrder:t.z!==e.z?e.z-t.z:t.id-e.id}function io(){const t=[];let e=0;const n=[],r=[],i=[];function o(n,r,i,o,a,s){let l=t[e];return void 0===l?(l={id:n.id,object:n,geometry:r,material:i,groupOrder:o,renderOrder:n.renderOrder,z:a,group:s},t[e]=l):(l.id=n.id,l.object=n,l.geometry=r,l.material=i,l.groupOrder=o,l.renderOrder=n.renderOrder,l.z=a,l.group=s),e++,l}return{opaque:n,transmissive:r,transparent:i,init:function(){e=0,n.length=0,r.length=0,i.length=0},push:function(t,e,a,s,l,c){const h=o(t,e,a,s,l,c);a.transmission>0?r.push(h):!0===a.transparent?i.push(h):n.push(h)},unshift:function(t,e,a,s,l,c){const h=o(t,e,a,s,l,c);a.transmission>0?r.unshift(h):!0===a.transparent?i.unshift(h):n.unshift(h)},finish:function(){for(let n=e,r=t.length;n<r;n++){const e=t[n];if(null===e.id)break;e.id=null,e.object=null,e.geometry=null,e.material=null,e.group=null}},sort:function(t,e){n.length>1&&n.sort(t||no),r.length>1&&r.sort(e||ro),i.length>1&&i.sort(e||ro)}}}function oo(){let t=new WeakMap;return{get:function(e,n){let r;return!1===t.has(e)?(r=new io,t.set(e,[r])):n>=t.get(e).length?(r=new io,t.get(e).push(r)):r=t.get(e)[n],r},dispose:function(){t=new WeakMap}}}function ao(){const t={};return{get:function(e){if(void 0!==t[e.id])return t[e.id];let n;switch(e.type){case"DirectionalLight":n={direction:new Pt,color:new _t};break;case"SpotLight":n={position:new Pt,direction:new Pt,color:new _t,distance:0,coneCos:0,penumbraCos:0,decay:0};break;case"PointLight":n={position:new Pt,color:new _t,distance:0,decay:0};break;case"HemisphereLight":n={direction:new Pt,skyColor:new _t,groundColor:new _t};break;case"RectAreaLight":n={color:new _t,position:new Pt,halfWidth:new Pt,halfHeight:new Pt}}return t[e.id]=n,n}}}let so=0;function lo(t,e){return(e.castShadow?1:0)-(t.castShadow?1:0)}function co(t,e){const n=new ao,r=function(){const t={};return{get:function(e){if(void 0!==t[e.id])return t[e.id];let n;switch(e.type){case"DirectionalLight":case"SpotLight":n={shadowBias:0,shadowNormalBias:0,shadowRadius:1,shadowMapSize:new ot};break;case"PointLight":n={shadowBias:0,shadowNormalBias:0,shadowRadius:1,shadowMapSize:new ot,shadowCameraNear:1,shadowCameraFar:1e3}}return t[e.id]=n,n}}}(),i={version:0,hash:{directionalLength:-1,pointLength:-1,spotLength:-1,rectAreaLength:-1,hemiLength:-1,numDirectionalShadows:-1,numPointShadows:-1,numSpotShadows:-1},ambient:[0,0,0],probe:[],directional:[],directionalShadow:[],directionalShadowMap:[],directionalShadowMatrix:[],spot:[],spotShadow:[],spotShadowMap:[],spotShadowMatrix:[],rectArea:[],rectAreaLTC1:null,rectAreaLTC2:null,point:[],pointShadow:[],pointShadowMap:[],pointShadowMatrix:[],hemi:[]};for(let t=0;t<9;t++)i.probe.push(new Pt);const o=new Pt,a=new le,s=new le;return{setup:function(o,a){let s=0,l=0,c=0;for(let t=0;t<9;t++)i.probe[t].set(0,0,0);let h=0,u=0,d=0,p=0,f=0,m=0,g=0,v=0;o.sort(lo);const y=!0!==a?Math.PI:1;for(let t=0,e=o.length;t<e;t++){const e=o[t],a=e.color,_=e.intensity,x=e.distance,b=e.shadow&&e.shadow.map?e.shadow.map.texture:null;if(e.isAmbientLight)s+=a.r*_*y,l+=a.g*_*y,c+=a.b*_*y;else if(e.isLightProbe)for(let t=0;t<9;t++)i.probe[t].addScaledVector(e.sh.coefficients[t],_);else if(e.isDirectionalLight){const t=n.get(e);if(t.color.copy(e.color).multiplyScalar(e.intensity*y),e.castShadow){const t=e.shadow,n=r.get(e);n.shadowBias=t.bias,n.shadowNormalBias=t.normalBias,n.shadowRadius=t.radius,n.shadowMapSize=t.mapSize,i.directionalShadow[h]=n,i.directionalShadowMap[h]=b,i.directionalShadowMatrix[h]=e.shadow.matrix,m++}i.directional[h]=t,h++}else if(e.isSpotLight){const t=n.get(e);if(t.position.setFromMatrixPosition(e.matrixWorld),t.color.copy(a).multiplyScalar(_*y),t.distance=x,t.coneCos=Math.cos(e.angle),t.penumbraCos=Math.cos(e.angle*(1-e.penumbra)),t.decay=e.decay,e.castShadow){const t=e.shadow,n=r.get(e);n.shadowBias=t.bias,n.shadowNormalBias=t.normalBias,n.shadowRadius=t.radius,n.shadowMapSize=t.mapSize,i.spotShadow[d]=n,i.spotShadowMap[d]=b,i.spotShadowMatrix[d]=e.shadow.matrix,v++}i.spot[d]=t,d++}else if(e.isRectAreaLight){const t=n.get(e);t.color.copy(a).multiplyScalar(_),t.halfWidth.set(.5*e.width,0,0),t.halfHeight.set(0,.5*e.height,0),i.rectArea[p]=t,p++}else if(e.isPointLight){const t=n.get(e);if(t.color.copy(e.color).multiplyScalar(e.intensity*y),t.distance=e.distance,t.decay=e.decay,e.castShadow){const t=e.shadow,n=r.get(e);n.shadowBias=t.bias,n.shadowNormalBias=t.normalBias,n.shadowRadius=t.radius,n.shadowMapSize=t.mapSize,n.shadowCameraNear=t.camera.near,n.shadowCameraFar=t.camera.far,i.pointShadow[u]=n,i.pointShadowMap[u]=b,i.pointShadowMatrix[u]=e.shadow.matrix,g++}i.point[u]=t,u++}else if(e.isHemisphereLight){const t=n.get(e);t.skyColor.copy(e.color).multiplyScalar(_*y),t.groundColor.copy(e.groundColor).multiplyScalar(_*y),i.hemi[f]=t,f++}}p>0&&(e.isWebGL2||!0===t.has("OES_texture_float_linear")?(i.rectAreaLTC1=Zn.LTC_FLOAT_1,i.rectAreaLTC2=Zn.LTC_FLOAT_2):!0===t.has("OES_texture_half_float_linear")?(i.rectAreaLTC1=Zn.LTC_HALF_1,i.rectAreaLTC2=Zn.LTC_HALF_2):console.error("THREE.WebGLRenderer: Unable to use RectAreaLight. Missing WebGL extensions.")),i.ambient[0]=s,i.ambient[1]=l,i.ambient[2]=c;const _=i.hash;_.directionalLength===h&&_.pointLength===u&&_.spotLength===d&&_.rectAreaLength===p&&_.hemiLength===f&&_.numDirectionalShadows===m&&_.numPointShadows===g&&_.numSpotShadows===v||(i.directional.length=h,i.spot.length=d,i.rectArea.length=p,i.point.length=u,i.hemi.length=f,i.directionalShadow.length=m,i.directionalShadowMap.length=m,i.pointShadow.length=g,i.pointShadowMap.length=g,i.spotShadow.length=v,i.spotShadowMap.length=v,i.directionalShadowMatrix.length=m,i.pointShadowMatrix.length=g,i.spotShadowMatrix.length=v,_.directionalLength=h,_.pointLength=u,_.spotLength=d,_.rectAreaLength=p,_.hemiLength=f,_.numDirectionalShadows=m,_.numPointShadows=g,_.numSpotShadows=v,i.version=so++)},setupView:function(t,e){let n=0,r=0,l=0,c=0,h=0;const u=e.matrixWorldInverse;for(let e=0,d=t.length;e<d;e++){const d=t[e];if(d.isDirectionalLight){const t=i.directional[n];t.direction.setFromMatrixPosition(d.matrixWorld),o.setFromMatrixPosition(d.target.matrixWorld),t.direction.sub(o),t.direction.transformDirection(u),n++}else if(d.isSpotLight){const t=i.spot[l];t.position.setFromMatrixPosition(d.matrixWorld),t.position.applyMatrix4(u),t.direction.setFromMatrixPosition(d.matrixWorld),o.setFromMatrixPosition(d.target.matrixWorld),t.direction.sub(o),t.direction.transformDirection(u),l++}else if(d.isRectAreaLight){const t=i.rectArea[c];t.position.setFromMatrixPosition(d.matrixWorld),t.position.applyMatrix4(u),s.identity(),a.copy(d.matrixWorld),a.premultiply(u),s.extractRotation(a),t.halfWidth.set(.5*d.width,0,0),t.halfHeight.set(0,.5*d.height,0),t.halfWidth.applyMatrix4(s),t.halfHeight.applyMatrix4(s),c++}else if(d.isPointLight){const t=i.point[r];t.position.setFromMatrixPosition(d.matrixWorld),t.position.applyMatrix4(u),r++}else if(d.isHemisphereLight){const t=i.hemi[h];t.direction.setFromMatrixPosition(d.matrixWorld),t.direction.transformDirection(u),t.direction.normalize(),h++}}},state:i}}function ho(t,e){const n=new co(t,e),r=[],i=[];return{init:function(){r.length=0,i.length=0},state:{lightsArray:r,shadowsArray:i,lights:n},setupLights:function(t){n.setup(r,t)},setupLightsView:function(t){n.setupView(r,t)},pushLight:function(t){r.push(t)},pushShadow:function(t){i.push(t)}}}function uo(t,e){let n=new WeakMap;return{get:function(r,i=0){let o;return!1===n.has(r)?(o=new ho(t,e),n.set(r,[o])):i>=n.get(r).length?(o=new ho(t,e),n.get(r).push(o)):o=n.get(r)[i],o},dispose:function(){n=new WeakMap}}}class po extends qe{constructor(t){super(),this.type="MeshDepthMaterial",this.depthPacking=3200,this.map=null,this.alphaMap=null,this.displacementMap=null,this.displacementScale=1,this.displacementBias=0,this.wireframe=!1,this.wireframeLinewidth=1,this.fog=!1,this.setValues(t)}copy(t){return super.copy(t),this.depthPacking=t.depthPacking,this.map=t.map,this.alphaMap=t.alphaMap,this.displacementMap=t.displacementMap,this.displacementScale=t.displacementScale,this.displacementBias=t.displacementBias,this.wireframe=t.wireframe,this.wireframeLinewidth=t.wireframeLinewidth,this}}po.prototype.isMeshDepthMaterial=!0;class fo extends qe{constructor(t){super(),this.type="MeshDistanceMaterial",this.referencePosition=new Pt,this.nearDistance=1,this.farDistance=1e3,this.map=null,this.alphaMap=null,this.displacementMap=null,this.displacementScale=1,this.displacementBias=0,this.fog=!1,this.setValues(t)}copy(t){return super.copy(t),this.referencePosition.copy(t.referencePosition),this.nearDistance=t.nearDistance,this.farDistance=t.farDistance,this.map=t.map,this.alphaMap=t.alphaMap,this.displacementMap=t.displacementMap,this.displacementScale=t.displacementScale,this.displacementBias=t.displacementBias,this}}fo.prototype.isMeshDistanceMaterial=!0;function mo(t,e,n){let r=new Wn;const i=new ot,o=new ot,a=new Tt,s=new po({depthPacking:3201}),l=new fo,c={},h=n.maxTextureSize,u={0:1,1:0,2:2},d=new Dn({defines:{VSM_SAMPLES:8},uniforms:{shadow_pass:{value:null},resolution:{value:new ot},radius:{value:4}},vertexShader:"void main() {\n\tgl_Position = vec4( position, 1.0 );\n}",fragmentShader:"uniform sampler2D shadow_pass;\nuniform vec2 resolution;\nuniform float radius;\n#include <packing>\nvoid main() {\n\tconst float samples = float( VSM_SAMPLES );\n\tfloat mean = 0.0;\n\tfloat squared_mean = 0.0;\n\tfloat uvStride = samples <= 1.0 ? 0.0 : 2.0 / ( samples - 1.0 );\n\tfloat uvStart = samples <= 1.0 ? 0.0 : - 1.0;\n\tfor ( float i = 0.0; i < samples; i ++ ) {\n\t\tfloat uvOffset = uvStart + i * uvStride;\n\t\t#ifdef HORIZONTAL_PASS\n\t\t\tvec2 distribution = unpackRGBATo2Half( texture2D( shadow_pass, ( gl_FragCoord.xy + vec2( uvOffset, 0.0 ) * radius ) / resolution ) );\n\t\t\tmean += distribution.x;\n\t\t\tsquared_mean += distribution.y * distribution.y + distribution.x * distribution.x;\n\t\t#else\n\t\t\tfloat depth = unpackRGBAToDepth( texture2D( shadow_pass, ( gl_FragCoord.xy + vec2( 0.0, uvOffset ) * radius ) / resolution ) );\n\t\t\tmean += depth;\n\t\t\tsquared_mean += depth * depth;\n\t\t#endif\n\t}\n\tmean = mean / samples;\n\tsquared_mean = squared_mean / samples;\n\tfloat std_dev = sqrt( squared_mean - mean * mean );\n\tgl_FragColor = pack2HalfToRGBA( vec2( mean, std_dev ) );\n}"}),p=d.clone();p.defines.HORIZONTAL_PASS=1;const f=new ln;f.setAttribute("position",new Ze(new Float32Array([-1,-1,.5,3,-1,.5,-1,3,.5]),3));const m=new Tn(f,d),g=this;function v(n,r){const i=e.update(m);d.defines.VSM_SAMPLES!==n.blurSamples&&(d.defines.VSM_SAMPLES=n.blurSamples,p.defines.VSM_SAMPLES=n.blurSamples,d.needsUpdate=!0,p.needsUpdate=!0),d.uniforms.shadow_pass.value=n.map.texture,d.uniforms.resolution.value=n.mapSize,d.uniforms.radius.value=n.radius,t.setRenderTarget(n.mapPass),t.clear(),t.renderBufferDirect(r,null,i,d,m,null),p.uniforms.shadow_pass.value=n.mapPass.texture,p.uniforms.resolution.value=n.mapSize,p.uniforms.radius.value=n.radius,t.setRenderTarget(n.map),t.clear(),t.renderBufferDirect(r,null,i,p,m,null)}function _(e,n,r,i,o,a){let h=null;const d=!0===r.isPointLight?e.customDistanceMaterial:e.customDepthMaterial;if(h=void 0!==d?d:!0===r.isPointLight?l:s,t.localClippingEnabled&&!0===n.clipShadows&&0!==n.clippingPlanes.length||n.displacementMap&&0!==n.displacementScale||n.alphaMap&&n.alphaTest>0){const t=h.uuid,e=n.uuid;let r=c[t];void 0===r&&(r={},c[t]=r);let i=r[e];void 0===i&&(i=h.clone(),r[e]=i),h=i}return h.visible=n.visible,h.wireframe=n.wireframe,h.side=3===a?null!==n.shadowSide?n.shadowSide:n.side:null!==n.shadowSide?n.shadowSide:u[n.side],h.alphaMap=n.alphaMap,h.alphaTest=n.alphaTest,h.clipShadows=n.clipShadows,h.clippingPlanes=n.clippingPlanes,h.clipIntersection=n.clipIntersection,h.displacementMap=n.displacementMap,h.displacementScale=n.displacementScale,h.displacementBias=n.displacementBias,h.wireframeLinewidth=n.wireframeLinewidth,h.linewidth=n.linewidth,!0===r.isPointLight&&!0===h.isMeshDistanceMaterial&&(h.referencePosition.setFromMatrixPosition(r.matrixWorld),h.nearDistance=i,h.farDistance=o),h}function x(n,i,o,a,s){if(!1===n.visible)return;if(n.layers.test(i.layers)&&(n.isMesh||n.isLine||n.isPoints)&&(n.castShadow||n.receiveShadow&&3===s)&&(!n.frustumCulled||r.intersectsObject(n))){n.modelViewMatrix.multiplyMatrices(o.matrixWorldInverse,n.matrixWorld);const r=e.update(n),i=n.material;if(Array.isArray(i)){const e=r.groups;for(let l=0,c=e.length;l<c;l++){const c=e[l],h=i[c.materialIndex];if(h&&h.visible){const e=_(n,h,a,o.near,o.far,s);t.renderBufferDirect(o,null,r,e,n,c)}}}else if(i.visible){const e=_(n,i,a,o.near,o.far,s);t.renderBufferDirect(o,null,r,e,n,null)}}const l=n.children;for(let t=0,e=l.length;t<e;t++)x(l[t],i,o,a,s)}this.enabled=!1,this.autoUpdate=!0,this.needsUpdate=!1,this.type=1,this.render=function(e,n,s){if(!1===g.enabled)return;if(!1===g.autoUpdate&&!1===g.needsUpdate)return;if(0===e.length)return;const l=t.getRenderTarget(),c=t.getActiveCubeFace(),u=t.getActiveMipmapLevel(),d=t.state;d.setBlending(0),d.buffers.color.setClear(1,1,1,1),d.buffers.depth.setTest(!0),d.setScissorTest(!1);for(let l=0,c=e.length;l<c;l++){const c=e[l],u=c.shadow;if(void 0===u){console.warn("THREE.WebGLShadowMap:",c,"has no shadow.");continue}if(!1===u.autoUpdate&&!1===u.needsUpdate)continue;i.copy(u.mapSize);const p=u.getFrameExtents();if(i.multiply(p),o.copy(u.mapSize),(i.x>h||i.y>h)&&(i.x>h&&(o.x=Math.floor(h/p.x),i.x=o.x*p.x,u.mapSize.x=o.x),i.y>h&&(o.y=Math.floor(h/p.y),i.y=o.y*p.y,u.mapSize.y=o.y)),null!==u.map||u.isPointLightShadow||3!==this.type||(u.map=new At(i.x,i.y),u.map.texture.name=c.name+".shadowMap",u.mapPass=new At(i.x,i.y),u.camera.updateProjectionMatrix()),null===u.map){const t={minFilter:y,magFilter:y,format:A};u.map=new At(i.x,i.y,t),u.map.texture.name=c.name+".shadowMap",u.camera.updateProjectionMatrix()}t.setRenderTarget(u.map),t.clear();const f=u.getViewportCount();for(let t=0;t<f;t++){const e=u.getViewport(t);a.set(o.x*e.x,o.y*e.y,o.x*e.z,o.y*e.w),d.viewport(a),u.updateMatrices(c,t),r=u.getFrustum(),x(n,s,u.camera,c,this.type)}u.isPointLightShadow||3!==this.type||v(u,s),u.needsUpdate=!1}g.needsUpdate=!1,t.setRenderTarget(l,c,u)}}function go(t,e,n){const r=n.isWebGL2;const i=new function(){let e=!1;const n=new Tt;let r=null;const i=new Tt(0,0,0,0);return{setMask:function(n){r===n||e||(t.colorMask(n,n,n,n),r=n)},setLocked:function(t){e=t},setClear:function(e,r,o,a,s){!0===s&&(e*=a,r*=a,o*=a),n.set(e,r,o,a),!1===i.equals(n)&&(t.clearColor(e,r,o,a),i.copy(n))},reset:function(){e=!1,r=null,i.set(-1,0,0,0)}}},o=new function(){let e=!1,n=null,r=null,i=null;return{setTest:function(t){t?F(2929):U(2929)},setMask:function(r){n===r||e||(t.depthMask(r),n=r)},setFunc:function(e){if(r!==e){if(e)switch(e){case 0:t.depthFunc(512);break;case 1:t.depthFunc(519);break;case 2:t.depthFunc(513);break;case 3:default:t.depthFunc(515);break;case 4:t.depthFunc(514);break;case 5:t.depthFunc(518);break;case 6:t.depthFunc(516);break;case 7:t.depthFunc(517)}else t.depthFunc(515);r=e}},setLocked:function(t){e=t},setClear:function(e){i!==e&&(t.clearDepth(e),i=e)},reset:function(){e=!1,n=null,r=null,i=null}}},a=new function(){let e=!1,n=null,r=null,i=null,o=null,a=null,s=null,l=null,c=null;return{setTest:function(t){e||(t?F(2960):U(2960))},setMask:function(r){n===r||e||(t.stencilMask(r),n=r)},setFunc:function(e,n,a){r===e&&i===n&&o===a||(t.stencilFunc(e,n,a),r=e,i=n,o=a)},setOp:function(e,n,r){a===e&&s===n&&l===r||(t.stencilOp(e,n,r),a=e,s=n,l=r)},setLocked:function(t){e=t},setClear:function(e){c!==e&&(t.clearStencil(e),c=e)},reset:function(){e=!1,n=null,r=null,i=null,o=null,a=null,s=null,l=null,c=null}}};let s={},l={},c=new WeakMap,h=[],d=null,p=!1,f=null,m=null,g=null,v=null,y=null,_=null,x=null,b=!1,w=null,M=null,S=null,E=null,T=null;const A=t.getParameter(35661);let C=!1,R=0;const L=t.getParameter(7938);-1!==L.indexOf("WebGL")?(R=parseFloat(/^WebGL (\d)/.exec(L)[1]),C=R>=1):-1!==L.indexOf("OpenGL ES")&&(R=parseFloat(/^OpenGL ES (\d)/.exec(L)[1]),C=R>=2);let P=null,D={};const I=t.getParameter(3088),O=t.getParameter(2978),N=(new Tt).fromArray(I),k=(new Tt).fromArray(O);function z(e,n,r){const i=new Uint8Array(4),o=t.createTexture();t.bindTexture(e,o),t.texParameteri(e,10241,9728),t.texParameteri(e,10240,9728);for(let e=0;e<r;e++)t.texImage2D(n+e,0,6408,1,1,0,6408,5121,i);return o}const B={};function F(e){!0!==s[e]&&(t.enable(e),s[e]=!0)}function U(e){!1!==s[e]&&(t.disable(e),s[e]=!1)}B[3553]=z(3553,3553,1),B[34067]=z(34067,34069,6),i.setClear(0,0,0,1),o.setClear(1),a.setClear(0),F(2929),o.setFunc(3),j(!1),W(1),F(2884),G(0);const H={[u]:32774,101:32778,102:32779};if(r)H[103]=32775,H[104]=32776;else{const t=e.get("EXT_blend_minmax");null!==t&&(H[103]=t.MIN_EXT,H[104]=t.MAX_EXT)}const V={200:0,201:1,202:768,204:770,210:776,208:774,206:772,203:769,205:771,209:775,207:773};function G(e,n,r,i,o,a,s,l){if(0!==e){if(!1===p&&(F(3042),p=!0),5===e)o=o||n,a=a||r,s=s||i,n===m&&o===y||(t.blendEquationSeparate(H[n],H[o]),m=n,y=o),r===g&&i===v&&a===_&&s===x||(t.blendFuncSeparate(V[r],V[i],V[a],V[s]),g=r,v=i,_=a,x=s),f=e,b=null;else if(e!==f||l!==b){if(m===u&&y===u||(t.blendEquation(32774),m=u,y=u),l)switch(e){case 1:t.blendFuncSeparate(1,771,1,771);break;case 2:t.blendFunc(1,1);break;case 3:t.blendFuncSeparate(0,769,0,1);break;case 4:t.blendFuncSeparate(0,768,0,770);break;default:console.error("THREE.WebGLState: Invalid blending: ",e)}else switch(e){case 1:t.blendFuncSeparate(770,771,1,771);break;case 2:t.blendFunc(770,1);break;case 3:t.blendFuncSeparate(0,769,0,1);break;case 4:t.blendFunc(0,768);break;default:console.error("THREE.WebGLState: Invalid blending: ",e)}g=null,v=null,_=null,x=null,f=e,b=l}}else!0===p&&(U(3042),p=!1)}function j(e){w!==e&&(e?t.frontFace(2304):t.frontFace(2305),w=e)}function W(e){0!==e?(F(2884),e!==M&&(1===e?t.cullFace(1029):2===e?t.cullFace(1028):t.cullFace(1032))):U(2884),M=e}function q(e,n,r){e?(F(32823),E===n&&T===r||(t.polygonOffset(n,r),E=n,T=r)):U(32823)}function X(e){void 0===e&&(e=33984+A-1),P!==e&&(t.activeTexture(e),P=e)}return{buffers:{color:i,depth:o,stencil:a},enable:F,disable:U,bindFramebuffer:function(e,n){return l[e]!==n&&(t.bindFramebuffer(e,n),l[e]=n,r&&(36009===e&&(l[36160]=n),36160===e&&(l[36009]=n)),!0)},drawBuffers:function(r,i){let o=h,a=!1;if(r)if(o=c.get(i),void 0===o&&(o=[],c.set(i,o)),r.isWebGLMultipleRenderTargets){const t=r.texture;if(o.length!==t.length||36064!==o[0]){for(let e=0,n=t.length;e<n;e++)o[e]=36064+e;o.length=t.length,a=!0}}else 36064!==o[0]&&(o[0]=36064,a=!0);else 1029!==o[0]&&(o[0]=1029,a=!0);a&&(n.isWebGL2?t.drawBuffers(o):e.get("WEBGL_draw_buffers").drawBuffersWEBGL(o))},useProgram:function(e){return d!==e&&(t.useProgram(e),d=e,!0)},setBlending:G,setMaterial:function(t,e){2===t.side?U(2884):F(2884);let n=1===t.side;e&&(n=!n),j(n),1===t.blending&&!1===t.transparent?G(0):G(t.blending,t.blendEquation,t.blendSrc,t.blendDst,t.blendEquationAlpha,t.blendSrcAlpha,t.blendDstAlpha,t.premultipliedAlpha),o.setFunc(t.depthFunc),o.setTest(t.depthTest),o.setMask(t.depthWrite),i.setMask(t.colorWrite);const r=t.stencilWrite;a.setTest(r),r&&(a.setMask(t.stencilWriteMask),a.setFunc(t.stencilFunc,t.stencilRef,t.stencilFuncMask),a.setOp(t.stencilFail,t.stencilZFail,t.stencilZPass)),q(t.polygonOffset,t.polygonOffsetFactor,t.polygonOffsetUnits),!0===t.alphaToCoverage?F(32926):U(32926)},setFlipSided:j,setCullFace:W,setLineWidth:function(e){e!==S&&(C&&t.lineWidth(e),S=e)},setPolygonOffset:q,setScissorTest:function(t){t?F(3089):U(3089)},activeTexture:X,bindTexture:function(e,n){null===P&&X();let r=D[P];void 0===r&&(r={type:void 0,texture:void 0},D[P]=r),r.type===e&&r.texture===n||(t.bindTexture(e,n||B[e]),r.type=e,r.texture=n)},unbindTexture:function(){const e=D[P];void 0!==e&&void 0!==e.type&&(t.bindTexture(e.type,null),e.type=void 0,e.texture=void 0)},compressedTexImage2D:function(){try{t.compressedTexImage2D.apply(t,arguments)}catch(t){console.error("THREE.WebGLState:",t)}},texImage2D:function(){try{t.texImage2D.apply(t,arguments)}catch(t){console.error("THREE.WebGLState:",t)}},texImage3D:function(){try{t.texImage3D.apply(t,arguments)}catch(t){console.error("THREE.WebGLState:",t)}},texStorage2D:function(){try{t.texStorage2D.apply(t,arguments)}catch(t){console.error("THREE.WebGLState:",t)}},texStorage3D:function(){try{t.texStorage3D.apply(t,arguments)}catch(t){console.error("THREE.WebGLState:",t)}},texSubImage2D:function(){try{t.texSubImage2D.apply(t,arguments)}catch(t){console.error("THREE.WebGLState:",t)}},texSubImage3D:function(){try{t.texSubImage3D.apply(t,arguments)}catch(t){console.error("THREE.WebGLState:",t)}},compressedTexSubImage2D:function(){try{t.compressedTexSubImage2D.apply(t,arguments)}catch(t){console.error("THREE.WebGLState:",t)}},scissor:function(e){!1===N.equals(e)&&(t.scissor(e.x,e.y,e.z,e.w),N.copy(e))},viewport:function(e){!1===k.equals(e)&&(t.viewport(e.x,e.y,e.z,e.w),k.copy(e))},reset:function(){t.disable(3042),t.disable(2884),t.disable(2929),t.disable(32823),t.disable(3089),t.disable(2960),t.disable(32926),t.blendEquation(32774),t.blendFunc(1,0),t.blendFuncSeparate(1,0,1,0),t.colorMask(!0,!0,!0,!0),t.clearColor(0,0,0,0),t.depthMask(!0),t.depthFunc(513),t.clearDepth(1),t.stencilMask(4294967295),t.stencilFunc(519,0,4294967295),t.stencilOp(7680,7680,7680),t.clearStencil(0),t.cullFace(1029),t.frontFace(2305),t.polygonOffset(0,0),t.activeTexture(33984),t.bindFramebuffer(36160,null),!0===r&&(t.bindFramebuffer(36009,null),t.bindFramebuffer(36008,null)),t.useProgram(null),t.lineWidth(1),t.scissor(0,0,t.canvas.width,t.canvas.height),t.viewport(0,0,t.canvas.width,t.canvas.height),s={},P=null,D={},l={},c=new WeakMap,h=[],d=null,p=!1,f=null,m=null,g=null,v=null,y=null,_=null,x=null,b=!1,w=null,M=null,S=null,E=null,T=null,N.set(0,0,t.canvas.width,t.canvas.height),k.set(0,0,t.canvas.width,t.canvas.height),i.reset(),o.reset(),a.reset()}}}function vo(t,e,n,r,i,o,a){const s=i.isWebGL2,l=i.maxTextures,c=i.maxCubemapSize,h=i.maxTextureSize,u=i.maxSamples,d=e.has("WEBGL_multisampled_render_to_texture")?e.get("WEBGL_multisampled_render_to_texture"):null,p=/OculusBrowser/g.test(navigator.userAgent),f=new WeakMap;let L;const P=new WeakMap;let D=!1;try{D="undefined"!=typeof OffscreenCanvas&&null!==new OffscreenCanvas(1,1).getContext("2d")}catch(t){}function I(t,e){return D?new OffscreenCanvas(t,e):lt("canvas")}function O(t,e,n,r){let i=1;if((t.width>r||t.height>r)&&(i=r/Math.max(t.width,t.height)),i<1||!0===e){if("undefined"!=typeof HTMLImageElement&&t instanceof HTMLImageElement||"undefined"!=typeof HTMLCanvasElement&&t instanceof HTMLCanvasElement||"undefined"!=typeof ImageBitmap&&t instanceof ImageBitmap){const r=e?it:Math.floor,o=r(i*t.width),a=r(i*t.height);void 0===L&&(L=I(o,a));const s=n?I(o,a):L;s.width=o,s.height=a;return s.getContext("2d").drawImage(t,0,0,o,a),console.warn("THREE.WebGLRenderer: Texture has been resized from ("+t.width+"x"+t.height+") to ("+o+"x"+a+")."),s}return"data"in t&&console.warn("THREE.WebGLRenderer: Image in DataTexture is too big ("+t.width+"x"+t.height+")."),t}return t}function N(t){return rt(t.width)&&rt(t.height)}function k(t,e){return t.generateMipmaps&&e&&t.minFilter!==y&&t.minFilter!==_}function z(e){t.generateMipmap(e)}function B(n,r,i,o,a=!1){if(!1===s)return r;if(null!==n){if(void 0!==t[n])return t[n];console.warn("THREE.WebGLRenderer: Attempt to use non-existing WebGL internal format '"+n+"'")}let l=r;return 6403===r&&(5126===i&&(l=33326),5131===i&&(l=33325),5121===i&&(l=33321)),33319===r&&(5126===i&&(l=33328),5131===i&&(l=33327),5121===i&&(l=33323)),6408===r&&(5126===i&&(l=34836),5131===i&&(l=34842),5121===i&&(l=o===V&&!1===a?35907:32856),32819===i&&(l=32854),32820===i&&(l=32855)),33325!==l&&33326!==l&&33327!==l&&33328!==l&&34842!==l&&34836!==l||e.get("EXT_color_buffer_float"),l}function F(t,e,n){return!0===k(t,n)||t.isFramebufferTexture&&t.minFilter!==y&&t.minFilter!==_?Math.log2(Math.max(e.width,e.height))+1:void 0!==t.mipmaps&&t.mipmaps.length>0?t.mipmaps.length:t.isCompressedTexture&&Array.isArray(t.image)?e.mipmaps.length:1}function U(t){return t===y||1004===t||1005===t?9728:9729}function G(t){const e=t.target;e.removeEventListener("dispose",G),function(t){const e=r.get(t);if(void 0===e.__webglInit)return;const n=t.source,i=P.get(n);if(i){const r=i[e.__cacheKey];r.usedTimes--,0===r.usedTimes&&W(t),0===Object.keys(i).length&&P.delete(n)}r.remove(t)}(e),e.isVideoTexture&&f.delete(e)}function j(e){const n=e.target;n.removeEventListener("dispose",j),function(e){const n=e.texture,i=r.get(e),o=r.get(n);void 0!==o.__webglTexture&&(t.deleteTexture(o.__webglTexture),a.memory.textures--);e.depthTexture&&e.depthTexture.dispose();if(e.isWebGLCubeRenderTarget)for(let e=0;e<6;e++)t.deleteFramebuffer(i.__webglFramebuffer[e]),i.__webglDepthbuffer&&t.deleteRenderbuffer(i.__webglDepthbuffer[e]);else t.deleteFramebuffer(i.__webglFramebuffer),i.__webglDepthbuffer&&t.deleteRenderbuffer(i.__webglDepthbuffer),i.__webglMultisampledFramebuffer&&t.deleteFramebuffer(i.__webglMultisampledFramebuffer),i.__webglColorRenderbuffer&&t.deleteRenderbuffer(i.__webglColorRenderbuffer),i.__webglDepthRenderbuffer&&t.deleteRenderbuffer(i.__webglDepthRenderbuffer);if(e.isWebGLMultipleRenderTargets)for(let e=0,i=n.length;e<i;e++){const i=r.get(n[e]);i.__webglTexture&&(t.deleteTexture(i.__webglTexture),a.memory.textures--),r.remove(n[e])}r.remove(n),r.remove(e)}(n)}function W(e){const n=r.get(e);t.deleteTexture(n.__webglTexture);const i=e.source;delete P.get(i)[n.__cacheKey],a.memory.textures--}let q=0;function X(t,e){const i=r.get(t);if(t.isVideoTexture&&function(t){const e=a.render.frame;f.get(t)!==e&&(f.set(t,e),t.update())}(t),!1===t.isRenderTargetTexture&&t.version>0&&i.__version!==t.version){const n=t.image;if(null===n)console.warn("THREE.WebGLRenderer: Texture marked for update but no image data found.");else{if(!1!==n.complete)return void Q(i,t,e);console.warn("THREE.WebGLRenderer: Texture marked for update but image is incomplete")}}n.activeTexture(33984+e),n.bindTexture(3553,i.__webglTexture)}const Y={[m]:10497,[g]:33071,[v]:33648},Z={[y]:9728,1004:9984,1005:9986,[_]:9729,1007:9985,[x]:9987};function $(n,o,a){if(a?(t.texParameteri(n,10242,Y[o.wrapS]),t.texParameteri(n,10243,Y[o.wrapT]),32879!==n&&35866!==n||t.texParameteri(n,32882,Y[o.wrapR]),t.texParameteri(n,10240,Z[o.magFilter]),t.texParameteri(n,10241,Z[o.minFilter])):(t.texParameteri(n,10242,33071),t.texParameteri(n,10243,33071),32879!==n&&35866!==n||t.texParameteri(n,32882,33071),o.wrapS===g&&o.wrapT===g||console.warn("THREE.WebGLRenderer: Texture is not power of two. Texture.wrapS and Texture.wrapT should be set to THREE.ClampToEdgeWrapping."),t.texParameteri(n,10240,U(o.magFilter)),t.texParameteri(n,10241,U(o.minFilter)),o.minFilter!==y&&o.minFilter!==_&&console.warn("THREE.WebGLRenderer: Texture is not power of two. Texture.minFilter should be set to THREE.NearestFilter or THREE.LinearFilter.")),!0===e.has("EXT_texture_filter_anisotropic")){const a=e.get("EXT_texture_filter_anisotropic");if(o.type===S&&!1===e.has("OES_texture_float_linear"))return;if(!1===s&&o.type===E&&!1===e.has("OES_texture_half_float_linear"))return;(o.anisotropy>1||r.get(o).__currentAnisotropy)&&(t.texParameterf(n,a.TEXTURE_MAX_ANISOTROPY_EXT,Math.min(o.anisotropy,i.getMaxAnisotropy())),r.get(o).__currentAnisotropy=o.anisotropy)}}function K(e,n){let r=!1;void 0===e.__webglInit&&(e.__webglInit=!0,n.addEventListener("dispose",G));const i=n.source;let o=P.get(i);void 0===o&&(o={},P.set(i,o));const s=function(t){const e=[];return e.push(t.wrapS),e.push(t.wrapT),e.push(t.magFilter),e.push(t.minFilter),e.push(t.anisotropy),e.push(t.internalFormat),e.push(t.format),e.push(t.type),e.push(t.generateMipmaps),e.push(t.premultiplyAlpha),e.push(t.flipY),e.push(t.unpackAlignment),e.push(t.encoding),e.join()}(n);if(s!==e.__cacheKey){void 0===o[s]&&(o[s]={texture:t.createTexture(),usedTimes:0},a.memory.textures++,r=!0),o[s].usedTimes++;const i=o[e.__cacheKey];void 0!==i&&(o[e.__cacheKey].usedTimes--,0===i.usedTimes&&W(n)),e.__cacheKey=s,e.__webglTexture=o[s].texture}return r}function Q(e,r,i){let a=3553;r.isDataArrayTexture&&(a=35866),r.isData3DTexture&&(a=32879);const l=K(e,r),c=r.source;if(n.activeTexture(33984+i),n.bindTexture(a,e.__webglTexture),c.version!==c.__currentVersion||!0===l){t.pixelStorei(37440,r.flipY),t.pixelStorei(37441,r.premultiplyAlpha),t.pixelStorei(3317,r.unpackAlignment),t.pixelStorei(37443,0);const i=function(t){return!s&&(t.wrapS!==g||t.wrapT!==g||t.minFilter!==y&&t.minFilter!==_)}(r)&&!1===N(r.image);let l=O(r.image,i,!1,h);l=st(r,l);const u=N(l)||s,d=o.convert(r.format,r.encoding);let p,f=o.convert(r.type),m=B(r.internalFormat,d,f,r.encoding,r.isVideoTexture);$(a,r,u);const v=r.mipmaps,x=s&&!0!==r.isVideoTexture,b=void 0===e.__version,E=F(r,l,u);if(r.isDepthTexture)m=6402,s?m=r.type===S?36012:r.type===M?33190:r.type===T?35056:33189:r.type===S&&console.error("WebGLRenderer: Floating point depth texture requires WebGL2."),r.format===C&&6402===m&&r.type!==w&&r.type!==M&&(console.warn("THREE.WebGLRenderer: Use UnsignedShortType or UnsignedIntType for DepthFormat DepthTexture."),r.type=w,f=o.convert(r.type)),r.format===R&&6402===m&&(m=34041,r.type!==T&&(console.warn("THREE.WebGLRenderer: Use UnsignedInt248Type for DepthStencilFormat DepthTexture."),r.type=T,f=o.convert(r.type))),x&&b?n.texStorage2D(3553,1,m,l.width,l.height):n.texImage2D(3553,0,m,l.width,l.height,0,d,f,null);else if(r.isDataTexture)if(v.length>0&&u){x&&b&&n.texStorage2D(3553,E,m,v[0].width,v[0].height);for(let t=0,e=v.length;t<e;t++)p=v[t],x?n.texSubImage2D(3553,t,0,0,p.width,p.height,d,f,p.data):n.texImage2D(3553,t,m,p.width,p.height,0,d,f,p.data);r.generateMipmaps=!1}else x?(b&&n.texStorage2D(3553,E,m,l.width,l.height),n.texSubImage2D(3553,0,0,0,l.width,l.height,d,f,l.data)):n.texImage2D(3553,0,m,l.width,l.height,0,d,f,l.data);else if(r.isCompressedTexture){x&&b&&n.texStorage2D(3553,E,m,v[0].width,v[0].height);for(let t=0,e=v.length;t<e;t++)p=v[t],r.format!==A?null!==d?x?n.compressedTexSubImage2D(3553,t,0,0,p.width,p.height,d,p.data):n.compressedTexImage2D(3553,t,m,p.width,p.height,0,p.data):console.warn("THREE.WebGLRenderer: Attempt to load unsupported compressed texture format in .uploadTexture()"):x?n.texSubImage2D(3553,t,0,0,p.width,p.height,d,f,p.data):n.texImage2D(3553,t,m,p.width,p.height,0,d,f,p.data)}else if(r.isDataArrayTexture)x?(b&&n.texStorage3D(35866,E,m,l.width,l.height,l.depth),n.texSubImage3D(35866,0,0,0,0,l.width,l.height,l.depth,d,f,l.data)):n.texImage3D(35866,0,m,l.width,l.height,l.depth,0,d,f,l.data);else if(r.isData3DTexture)x?(b&&n.texStorage3D(32879,E,m,l.width,l.height,l.depth),n.texSubImage3D(32879,0,0,0,0,l.width,l.height,l.depth,d,f,l.data)):n.texImage3D(32879,0,m,l.width,l.height,l.depth,0,d,f,l.data);else if(r.isFramebufferTexture)x&&b?n.texStorage2D(3553,E,m,l.width,l.height):n.texImage2D(3553,0,m,l.width,l.height,0,d,f,null);else if(v.length>0&&u){x&&b&&n.texStorage2D(3553,E,m,v[0].width,v[0].height);for(let t=0,e=v.length;t<e;t++)p=v[t],x?n.texSubImage2D(3553,t,0,0,d,f,p):n.texImage2D(3553,t,m,d,f,p);r.generateMipmaps=!1}else x?(b&&n.texStorage2D(3553,E,m,l.width,l.height),n.texSubImage2D(3553,0,0,0,d,f,l)):n.texImage2D(3553,0,m,d,f,l);k(r,u)&&z(a),c.__currentVersion=c.version,r.onUpdate&&r.onUpdate(r)}e.__version=r.version}function tt(e,i,a,s,l){const c=o.convert(a.format,a.encoding),h=o.convert(a.type),u=B(a.internalFormat,c,h,a.encoding);r.get(i).__hasExternalTextures||(32879===l||35866===l?n.texImage3D(l,0,u,i.width,i.height,i.depth,0,c,h,null):n.texImage2D(l,0,u,i.width,i.height,0,c,h,null)),n.bindFramebuffer(36160,e),at(i)?d.framebufferTexture2DMultisampleEXT(36160,s,l,r.get(a).__webglTexture,0,ot(i)):t.framebufferTexture2D(36160,s,l,r.get(a).__webglTexture,0),n.bindFramebuffer(36160,null)}function et(e,n,r){if(t.bindRenderbuffer(36161,e),n.depthBuffer&&!n.stencilBuffer){let i=33189;if(r||at(n)){const e=n.depthTexture;e&&e.isDepthTexture&&(e.type===S?i=36012:e.type===M&&(i=33190));const r=ot(n);at(n)?d.renderbufferStorageMultisampleEXT(36161,r,i,n.width,n.height):t.renderbufferStorageMultisample(36161,r,i,n.width,n.height)}else t.renderbufferStorage(36161,i,n.width,n.height);t.framebufferRenderbuffer(36160,36096,36161,e)}else if(n.depthBuffer&&n.stencilBuffer){const i=ot(n);r&&!1===at(n)?t.renderbufferStorageMultisample(36161,i,35056,n.width,n.height):at(n)?d.renderbufferStorageMultisampleEXT(36161,i,35056,n.width,n.height):t.renderbufferStorage(36161,34041,n.width,n.height),t.framebufferRenderbuffer(36160,33306,36161,e)}else{const e=!0===n.isWebGLMultipleRenderTargets?n.texture[0]:n.texture,i=o.convert(e.format,e.encoding),a=o.convert(e.type),s=B(e.internalFormat,i,a,e.encoding),l=ot(n);r&&!1===at(n)?t.renderbufferStorageMultisample(36161,l,s,n.width,n.height):at(n)?d.renderbufferStorageMultisampleEXT(36161,l,s,n.width,n.height):t.renderbufferStorage(36161,s,n.width,n.height)}t.bindRenderbuffer(36161,null)}function nt(e){const i=r.get(e),o=!0===e.isWebGLCubeRenderTarget;if(e.depthTexture&&!i.__autoAllocateDepthBuffer){if(o)throw new Error("target.depthTexture not supported in Cube render targets");!function(e,i){if(i&&i.isWebGLCubeRenderTarget)throw new Error("Depth Texture with cube render targets is not supported");if(n.bindFramebuffer(36160,e),!i.depthTexture||!i.depthTexture.isDepthTexture)throw new Error("renderTarget.depthTexture must be an instance of THREE.DepthTexture");r.get(i.depthTexture).__webglTexture&&i.depthTexture.image.width===i.width&&i.depthTexture.image.height===i.height||(i.depthTexture.image.width=i.width,i.depthTexture.image.height=i.height,i.depthTexture.needsUpdate=!0),X(i.depthTexture,0);const o=r.get(i.depthTexture).__webglTexture,a=ot(i);if(i.depthTexture.format===C)at(i)?d.framebufferTexture2DMultisampleEXT(36160,36096,3553,o,0,a):t.framebufferTexture2D(36160,36096,3553,o,0);else{if(i.depthTexture.format!==R)throw new Error("Unknown depthTexture format");at(i)?d.framebufferTexture2DMultisampleEXT(36160,33306,3553,o,0,a):t.framebufferTexture2D(36160,33306,3553,o,0)}}(i.__webglFramebuffer,e)}else if(o){i.__webglDepthbuffer=[];for(let r=0;r<6;r++)n.bindFramebuffer(36160,i.__webglFramebuffer[r]),i.__webglDepthbuffer[r]=t.createRenderbuffer(),et(i.__webglDepthbuffer[r],e,!1)}else n.bindFramebuffer(36160,i.__webglFramebuffer),i.__webglDepthbuffer=t.createRenderbuffer(),et(i.__webglDepthbuffer,e,!1);n.bindFramebuffer(36160,null)}function ot(t){return Math.min(u,t.samples)}function at(t){const n=r.get(t);return s&&t.samples>0&&!0===e.has("WEBGL_multisampled_render_to_texture")&&!1!==n.__useRenderToTexture}function st(t,n){const r=t.encoding,i=t.format,o=t.type;return!0===t.isCompressedTexture||!0===t.isVideoTexture||t.format===J||r!==H&&(r===V?!1===s?!0===e.has("EXT_sRGB")&&i===A?(t.format=J,t.minFilter=_,t.generateMipmaps=!1):n=bt.sRGBToLinear(n):i===A&&o===b||console.warn("THREE.WebGLTextures: sRGB encoded textures have to use RGBAFormat and UnsignedByteType."):console.error("THREE.WebGLTextures: Unsupported texture encoding:",r)),n}this.allocateTextureUnit=function(){const t=q;return t>=l&&console.warn("THREE.WebGLTextures: Trying to use "+t+" texture units while this GPU supports only "+l),q+=1,t},this.resetTextureUnits=function(){q=0},this.setTexture2D=X,this.setTexture2DArray=function(t,e){const i=r.get(t);t.version>0&&i.__version!==t.version?Q(i,t,e):(n.activeTexture(33984+e),n.bindTexture(35866,i.__webglTexture))},this.setTexture3D=function(t,e){const i=r.get(t);t.version>0&&i.__version!==t.version?Q(i,t,e):(n.activeTexture(33984+e),n.bindTexture(32879,i.__webglTexture))},this.setTextureCube=function(e,i){const a=r.get(e);e.version>0&&a.__version!==e.version?function(e,r,i){if(6!==r.image.length)return;const a=K(e,r),l=r.source;if(n.activeTexture(33984+i),n.bindTexture(34067,e.__webglTexture),l.version!==l.__currentVersion||!0===a){t.pixelStorei(37440,r.flipY),t.pixelStorei(37441,r.premultiplyAlpha),t.pixelStorei(3317,r.unpackAlignment),t.pixelStorei(37443,0);const i=r.isCompressedTexture||r.image[0].isCompressedTexture,a=r.image[0]&&r.image[0].isDataTexture,h=[];for(let t=0;t<6;t++)h[t]=i||a?a?r.image[t].image:r.image[t]:O(r.image[t],!1,!0,c),h[t]=st(r,h[t]);const u=h[0],d=N(u)||s,p=o.convert(r.format,r.encoding),f=o.convert(r.type),m=B(r.internalFormat,p,f,r.encoding),g=s&&!0!==r.isVideoTexture,v=void 0===e.__version;let y,_=F(r,u,d);if($(34067,r,d),i){g&&v&&n.texStorage2D(34067,_,m,u.width,u.height);for(let t=0;t<6;t++){y=h[t].mipmaps;for(let e=0;e<y.length;e++){const i=y[e];r.format!==A?null!==p?g?n.compressedTexSubImage2D(34069+t,e,0,0,i.width,i.height,p,i.data):n.compressedTexImage2D(34069+t,e,m,i.width,i.height,0,i.data):console.warn("THREE.WebGLRenderer: Attempt to load unsupported compressed texture format in .setTextureCube()"):g?n.texSubImage2D(34069+t,e,0,0,i.width,i.height,p,f,i.data):n.texImage2D(34069+t,e,m,i.width,i.height,0,p,f,i.data)}}}else{y=r.mipmaps,g&&v&&(y.length>0&&_++,n.texStorage2D(34067,_,m,h[0].width,h[0].height));for(let t=0;t<6;t++)if(a){g?n.texSubImage2D(34069+t,0,0,0,h[t].width,h[t].height,p,f,h[t].data):n.texImage2D(34069+t,0,m,h[t].width,h[t].height,0,p,f,h[t].data);for(let e=0;e<y.length;e++){const r=y[e].image[t].image;g?n.texSubImage2D(34069+t,e+1,0,0,r.width,r.height,p,f,r.data):n.texImage2D(34069+t,e+1,m,r.width,r.height,0,p,f,r.data)}}else{g?n.texSubImage2D(34069+t,0,0,0,p,f,h[t]):n.texImage2D(34069+t,0,m,p,f,h[t]);for(let e=0;e<y.length;e++){const r=y[e];g?n.texSubImage2D(34069+t,e+1,0,0,p,f,r.image[t]):n.texImage2D(34069+t,e+1,m,p,f,r.image[t])}}}k(r,d)&&z(34067),l.__currentVersion=l.version,r.onUpdate&&r.onUpdate(r)}e.__version=r.version}(a,e,i):(n.activeTexture(33984+i),n.bindTexture(34067,a.__webglTexture))},this.rebindTextures=function(t,e,n){const i=r.get(t);void 0!==e&&tt(i.__webglFramebuffer,t,t.texture,36064,3553),void 0!==n&&nt(t)},this.setupRenderTarget=function(e){const l=e.texture,c=r.get(e),h=r.get(l);e.addEventListener("dispose",j),!0!==e.isWebGLMultipleRenderTargets&&(void 0===h.__webglTexture&&(h.__webglTexture=t.createTexture()),h.__version=l.version,a.memory.textures++);const u=!0===e.isWebGLCubeRenderTarget,d=!0===e.isWebGLMultipleRenderTargets,p=N(e)||s;if(u){c.__webglFramebuffer=[];for(let e=0;e<6;e++)c.__webglFramebuffer[e]=t.createFramebuffer()}else if(c.__webglFramebuffer=t.createFramebuffer(),d)if(i.drawBuffers){const n=e.texture;for(let e=0,i=n.length;e<i;e++){const i=r.get(n[e]);void 0===i.__webglTexture&&(i.__webglTexture=t.createTexture(),a.memory.textures++)}}else console.warn("THREE.WebGLRenderer: WebGLMultipleRenderTargets can only be used with WebGL2 or WEBGL_draw_buffers extension.");else if(s&&e.samples>0&&!1===at(e)){c.__webglMultisampledFramebuffer=t.createFramebuffer(),c.__webglColorRenderbuffer=t.createRenderbuffer(),t.bindRenderbuffer(36161,c.__webglColorRenderbuffer);const r=o.convert(l.format,l.encoding),i=o.convert(l.type),a=B(l.internalFormat,r,i,l.encoding),s=ot(e);t.renderbufferStorageMultisample(36161,s,a,e.width,e.height),n.bindFramebuffer(36160,c.__webglMultisampledFramebuffer),t.framebufferRenderbuffer(36160,36064,36161,c.__webglColorRenderbuffer),t.bindRenderbuffer(36161,null),e.depthBuffer&&(c.__webglDepthRenderbuffer=t.createRenderbuffer(),et(c.__webglDepthRenderbuffer,e,!0)),n.bindFramebuffer(36160,null)}if(u){n.bindTexture(34067,h.__webglTexture),$(34067,l,p);for(let t=0;t<6;t++)tt(c.__webglFramebuffer[t],e,l,36064,34069+t);k(l,p)&&z(34067),n.unbindTexture()}else if(d){const t=e.texture;for(let i=0,o=t.length;i<o;i++){const o=t[i],a=r.get(o);n.bindTexture(3553,a.__webglTexture),$(3553,o,p),tt(c.__webglFramebuffer,e,o,36064+i,3553),k(o,p)&&z(3553)}n.unbindTexture()}else{let t=3553;(e.isWebGL3DRenderTarget||e.isWebGLArrayRenderTarget)&&(s?t=e.isWebGL3DRenderTarget?32879:35866:console.error("THREE.WebGLTextures: THREE.Data3DTexture and THREE.DataArrayTexture only supported with WebGL2.")),n.bindTexture(t,h.__webglTexture),$(t,l,p),tt(c.__webglFramebuffer,e,l,36064,t),k(l,p)&&z(t),n.unbindTexture()}e.depthBuffer&&nt(e)},this.updateRenderTargetMipmap=function(t){const e=N(t)||s,i=!0===t.isWebGLMultipleRenderTargets?t.texture:[t.texture];for(let o=0,a=i.length;o<a;o++){const a=i[o];if(k(a,e)){const e=t.isWebGLCubeRenderTarget?34067:3553,i=r.get(a).__webglTexture;n.bindTexture(e,i),z(e),n.unbindTexture()}}},this.updateMultisampleRenderTarget=function(e){if(s&&e.samples>0&&!1===at(e)){const i=e.width,o=e.height;let a=16384;const s=[36064],l=e.stencilBuffer?33306:36096;e.depthBuffer&&s.push(l);const c=r.get(e),h=void 0!==c.__ignoreDepthValues&&c.__ignoreDepthValues;!1===h&&(e.depthBuffer&&(a|=256),e.stencilBuffer&&(a|=1024)),n.bindFramebuffer(36008,c.__webglMultisampledFramebuffer),n.bindFramebuffer(36009,c.__webglFramebuffer),!0===h&&(t.invalidateFramebuffer(36008,[l]),t.invalidateFramebuffer(36009,[l])),t.blitFramebuffer(0,0,i,o,0,0,i,o,a,9728),p&&t.invalidateFramebuffer(36008,s),n.bindFramebuffer(36008,null),n.bindFramebuffer(36009,c.__webglMultisampledFramebuffer)}},this.setupDepthRenderbuffer=nt,this.setupFrameBufferTexture=tt,this.useMultisampledRTT=at}function yo(t,e,n){const r=n.isWebGL2;return{convert:function(t,n=null){let i;if(t===b)return 5121;if(1017===t)return 32819;if(1018===t)return 32820;if(1010===t)return 5120;if(1011===t)return 5122;if(t===w)return 5123;if(1013===t)return 5124;if(t===M)return 5125;if(t===S)return 5126;if(t===E)return r?5131:(i=e.get("OES_texture_half_float"),null!==i?i.HALF_FLOAT_OES:null);if(1021===t)return 6406;if(t===A)return 6408;if(1024===t)return 6409;if(1025===t)return 6410;if(t===C)return 6402;if(t===R)return 34041;if(1028===t)return 6403;if(1022===t)return console.warn("THREE.WebGLRenderer: THREE.RGBFormat has been removed. Use THREE.RGBAFormat instead. https://github.com/mrdoob/three.js/pull/23228"),6408;if(t===J)return i=e.get("EXT_sRGB"),null!==i?i.SRGB_ALPHA_EXT:null;if(1029===t)return 36244;if(1030===t)return 33319;if(1031===t)return 33320;if(1033===t)return 36249;if(t===L||t===P||t===D||t===I)if(n===V){if(i=e.get("WEBGL_compressed_texture_s3tc_srgb"),null===i)return null;if(t===L)return i.COMPRESSED_SRGB_S3TC_DXT1_EXT;if(t===P)return i.COMPRESSED_SRGB_ALPHA_S3TC_DXT1_EXT;if(t===D)return i.COMPRESSED_SRGB_ALPHA_S3TC_DXT3_EXT;if(t===I)return i.COMPRESSED_SRGB_ALPHA_S3TC_DXT5_EXT}else{if(i=e.get("WEBGL_compressed_texture_s3tc"),null===i)return null;if(t===L)return i.COMPRESSED_RGB_S3TC_DXT1_EXT;if(t===P)return i.COMPRESSED_RGBA_S3TC_DXT1_EXT;if(t===D)return i.COMPRESSED_RGBA_S3TC_DXT3_EXT;if(t===I)return i.COMPRESSED_RGBA_S3TC_DXT5_EXT}if(35840===t||35841===t||35842===t||35843===t){if(i=e.get("WEBGL_compressed_texture_pvrtc"),null===i)return null;if(35840===t)return i.COMPRESSED_RGB_PVRTC_4BPPV1_IMG;if(35841===t)return i.COMPRESSED_RGB_PVRTC_2BPPV1_IMG;if(35842===t)return i.COMPRESSED_RGBA_PVRTC_4BPPV1_IMG;if(35843===t)return i.COMPRESSED_RGBA_PVRTC_2BPPV1_IMG}if(36196===t)return i=e.get("WEBGL_compressed_texture_etc1"),null!==i?i.COMPRESSED_RGB_ETC1_WEBGL:null;if(37492===t||37496===t){if(i=e.get("WEBGL_compressed_texture_etc"),null===i)return null;if(37492===t)return n===V?i.COMPRESSED_SRGB8_ETC2:i.COMPRESSED_RGB8_ETC2;if(37496===t)return n===V?i.COMPRESSED_SRGB8_ALPHA8_ETC2_EAC:i.COMPRESSED_RGBA8_ETC2_EAC}if(37808===t||37809===t||37810===t||37811===t||37812===t||37813===t||37814===t||37815===t||37816===t||37817===t||37818===t||37819===t||37820===t||37821===t){if(i=e.get("WEBGL_compressed_texture_astc"),null===i)return null;if(37808===t)return n===V?i.COMPRESSED_SRGB8_ALPHA8_ASTC_4x4_KHR:i.COMPRESSED_RGBA_ASTC_4x4_KHR;if(37809===t)return n===V?i.COMPRESSED_SRGB8_ALPHA8_ASTC_5x4_KHR:i.COMPRESSED_RGBA_ASTC_5x4_KHR;if(37810===t)return n===V?i.COMPRESSED_SRGB8_ALPHA8_ASTC_5x5_KHR:i.COMPRESSED_RGBA_ASTC_5x5_KHR;if(37811===t)return n===V?i.COMPRESSED_SRGB8_ALPHA8_ASTC_6x5_KHR:i.COMPRESSED_RGBA_ASTC_6x5_KHR;if(37812===t)return n===V?i.COMPRESSED_SRGB8_ALPHA8_ASTC_6x6_KHR:i.COMPRESSED_RGBA_ASTC_6x6_KHR;if(37813===t)return n===V?i.COMPRESSED_SRGB8_ALPHA8_ASTC_8x5_KHR:i.COMPRESSED_RGBA_ASTC_8x5_KHR;if(37814===t)return n===V?i.COMPRESSED_SRGB8_ALPHA8_ASTC_8x6_KHR:i.COMPRESSED_RGBA_ASTC_8x6_KHR;if(37815===t)return n===V?i.COMPRESSED_SRGB8_ALPHA8_ASTC_8x8_KHR:i.COMPRESSED_RGBA_ASTC_8x8_KHR;if(37816===t)return n===V?i.COMPRESSED_SRGB8_ALPHA8_ASTC_10x5_KHR:i.COMPRESSED_RGBA_ASTC_10x5_KHR;if(37817===t)return n===V?i.COMPRESSED_SRGB8_ALPHA8_ASTC_10x6_KHR:i.COMPRESSED_RGBA_ASTC_10x6_KHR;if(37818===t)return n===V?i.COMPRESSED_SRGB8_ALPHA8_ASTC_10x8_KHR:i.COMPRESSED_RGBA_ASTC_10x8_KHR;if(37819===t)return n===V?i.COMPRESSED_SRGB8_ALPHA8_ASTC_10x10_KHR:i.COMPRESSED_RGBA_ASTC_10x10_KHR;if(37820===t)return n===V?i.COMPRESSED_SRGB8_ALPHA8_ASTC_12x10_KHR:i.COMPRESSED_RGBA_ASTC_12x10_KHR;if(37821===t)return n===V?i.COMPRESSED_SRGB8_ALPHA8_ASTC_12x12_KHR:i.COMPRESSED_RGBA_ASTC_12x12_KHR}if(36492===t){if(i=e.get("EXT_texture_compression_bptc"),null===i)return null;if(36492===t)return n===V?i.COMPRESSED_SRGB_ALPHA_BPTC_UNORM_EXT:i.COMPRESSED_RGBA_BPTC_UNORM_EXT}return t===T?r?34042:(i=e.get("WEBGL_depth_texture"),null!==i?i.UNSIGNED_INT_24_8_WEBGL:null):void 0}}}class _o extends On{constructor(t=[]){super(),this.cameras=t}}_o.prototype.isArrayCamera=!0;class xo extends Ie{constructor(){super(),this.type="Group"}}xo.prototype.isGroup=!0;const bo={type:"move"};class wo{constructor(){this._targetRay=null,this._grip=null,this._hand=null}getHandSpace(){return null===this._hand&&(this._hand=new xo,this._hand.matrixAutoUpdate=!1,this._hand.visible=!1,this._hand.joints={},this._hand.inputState={pinching:!1}),this._hand}getTargetRaySpace(){return null===this._targetRay&&(this._targetRay=new xo,this._targetRay.matrixAutoUpdate=!1,this._targetRay.visible=!1,this._targetRay.hasLinearVelocity=!1,this._targetRay.linearVelocity=new Pt,this._targetRay.hasAngularVelocity=!1,this._targetRay.angularVelocity=new Pt),this._targetRay}getGripSpace(){return null===this._grip&&(this._grip=new xo,this._grip.matrixAutoUpdate=!1,this._grip.visible=!1,this._grip.hasLinearVelocity=!1,this._grip.linearVelocity=new Pt,this._grip.hasAngularVelocity=!1,this._grip.angularVelocity=new Pt),this._grip}dispatchEvent(t){return null!==this._targetRay&&this._targetRay.dispatchEvent(t),null!==this._grip&&this._grip.dispatchEvent(t),null!==this._hand&&this._hand.dispatchEvent(t),this}disconnect(t){return this.dispatchEvent({type:"disconnected",data:t}),null!==this._targetRay&&(this._targetRay.visible=!1),null!==this._grip&&(this._grip.visible=!1),null!==this._hand&&(this._hand.visible=!1),this}update(t,e,n){let r=null,i=null,o=null;const a=this._targetRay,s=this._grip,l=this._hand;if(t&&"visible-blurred"!==e.session.visibilityState)if(null!==a&&(r=e.getPose(t.targetRaySpace,n),null!==r&&(a.matrix.fromArray(r.transform.matrix),a.matrix.decompose(a.position,a.rotation,a.scale),r.linearVelocity?(a.hasLinearVelocity=!0,a.linearVelocity.copy(r.linearVelocity)):a.hasLinearVelocity=!1,r.angularVelocity?(a.hasAngularVelocity=!0,a.angularVelocity.copy(r.angularVelocity)):a.hasAngularVelocity=!1,this.dispatchEvent(bo))),l&&t.hand){o=!0;for(const r of t.hand.values()){const t=e.getJointPose(r,n);if(void 0===l.joints[r.jointName]){const t=new xo;t.matrixAutoUpdate=!1,t.visible=!1,l.joints[r.jointName]=t,l.add(t)}const i=l.joints[r.jointName];null!==t&&(i.matrix.fromArray(t.transform.matrix),i.matrix.decompose(i.position,i.rotation,i.scale),i.jointRadius=t.radius),i.visible=null!==t}const r=l.joints["index-finger-tip"],i=l.joints["thumb-tip"],a=r.position.distanceTo(i.position),s=.02,c=.005;l.inputState.pinching&&a>s+c?(l.inputState.pinching=!1,this.dispatchEvent({type:"pinchend",handedness:t.handedness,target:this})):!l.inputState.pinching&&a<=s-c&&(l.inputState.pinching=!0,this.dispatchEvent({type:"pinchstart",handedness:t.handedness,target:this}))}else null!==s&&t.gripSpace&&(i=e.getPose(t.gripSpace,n),null!==i&&(s.matrix.fromArray(i.transform.matrix),s.matrix.decompose(s.position,s.rotation,s.scale),i.linearVelocity?(s.hasLinearVelocity=!0,s.linearVelocity.copy(i.linearVelocity)):s.hasLinearVelocity=!1,i.angularVelocity?(s.hasAngularVelocity=!0,s.angularVelocity.copy(i.angularVelocity)):s.hasAngularVelocity=!1));return null!==a&&(a.visible=null!==r),null!==s&&(s.visible=null!==i),null!==l&&(l.visible=null!==o),this}}class Mo extends Et{constructor(t,e,n,r,i,o,a,s,l,c){if((c=void 0!==c?c:C)!==C&&c!==R)throw new Error("DepthTexture format must be either THREE.DepthFormat or THREE.DepthStencilFormat");void 0===n&&c===C&&(n=w),void 0===n&&c===R&&(n=T),super(null,r,i,o,a,s,c,n,l),this.image={width:t,height:e},this.magFilter=void 0!==a?a:y,this.minFilter=void 0!==s?s:y,this.flipY=!1,this.generateMipmaps=!1}}Mo.prototype.isDepthTexture=!0;class So extends Z{constructor(t,e){super();const n=this;let r=null,i=1,o=null,a="local-floor",s=null,l=null,c=null,h=null,u=null;const d=e.getContextAttributes();let p=null,f=null;const m=[],g=new Map,v=new On;v.layers.enable(1),v.viewport=new Tt;const y=new On;y.layers.enable(2),y.viewport=new Tt;const _=[v,y],x=new _o;x.layers.enable(1),x.layers.enable(2);let M=null,S=null;function E(t){const e=g.get(t.inputSource);e&&e.dispatchEvent({type:t.type,data:t.inputSource})}function L(){g.forEach((function(t,e){t.disconnect(e)})),g.clear(),M=null,S=null,t.setRenderTarget(p),h=null,c=null,l=null,r=null,f=null,k.stop(),n.isPresenting=!1,n.dispatchEvent({type:"sessionend"})}function P(t){const e=r.inputSources;for(let t=0;t<m.length;t++)g.set(e[t],m[t]);for(let e=0;e<t.removed.length;e++){const n=t.removed[e],r=g.get(n);r&&(r.dispatchEvent({type:"disconnected",data:n}),g.delete(n))}for(let e=0;e<t.added.length;e++){const n=t.added[e],r=g.get(n);r&&r.dispatchEvent({type:"connected",data:n})}}this.cameraAutoUpdate=!0,this.enabled=!1,this.isPresenting=!1,this.getController=function(t){let e=m[t];return void 0===e&&(e=new wo,m[t]=e),e.getTargetRaySpace()},this.getControllerGrip=function(t){let e=m[t];return void 0===e&&(e=new wo,m[t]=e),e.getGripSpace()},this.getHand=function(t){let e=m[t];return void 0===e&&(e=new wo,m[t]=e),e.getHandSpace()},this.setFramebufferScaleFactor=function(t){i=t,!0===n.isPresenting&&console.warn("THREE.WebXRManager: Cannot change framebuffer scale while presenting.")},this.setReferenceSpaceType=function(t){a=t,!0===n.isPresenting&&console.warn("THREE.WebXRManager: Cannot change reference space type while presenting.")},this.getReferenceSpace=function(){return o},this.getBaseLayer=function(){return null!==c?c:h},this.getBinding=function(){return l},this.getFrame=function(){return u},this.getSession=function(){return r},this.setSession=async function(s){if(r=s,null!==r){if(p=t.getRenderTarget(),r.addEventListener("select",E),r.addEventListener("selectstart",E),r.addEventListener("selectend",E),r.addEventListener("squeeze",E),r.addEventListener("squeezestart",E),r.addEventListener("squeezeend",E),r.addEventListener("end",L),r.addEventListener("inputsourceschange",P),!0!==d.xrCompatible&&await e.makeXRCompatible(),void 0===r.renderState.layers||!1===t.capabilities.isWebGL2){const n={antialias:void 0!==r.renderState.layers||d.antialias,alpha:d.alpha,depth:d.depth,stencil:d.stencil,framebufferScaleFactor:i};h=new XRWebGLLayer(r,e,n),r.updateRenderState({baseLayer:h}),f=new At(h.framebufferWidth,h.framebufferHeight,{format:A,type:b,encoding:t.outputEncoding})}else{let n=null,o=null,a=null;d.depth&&(a=d.stencil?35056:33190,n=d.stencil?R:C,o=d.stencil?T:w);const s={colorFormat:t.outputEncoding===V?35907:32856,depthFormat:a,scaleFactor:i};l=new XRWebGLBinding(r,e),c=l.createProjectionLayer(s),r.updateRenderState({layers:[c]}),f=new At(c.textureWidth,c.textureHeight,{format:A,type:b,depthTexture:new Mo(c.textureWidth,c.textureHeight,o,void 0,void 0,void 0,void 0,void 0,void 0,n),stencilBuffer:d.stencil,encoding:t.outputEncoding,samples:d.antialias?4:0});t.properties.get(f).__ignoreDepthValues=c.ignoreDepthValues}f.isXRRenderTarget=!0,this.setFoveation(1),o=await r.requestReferenceSpace(a),k.setContext(r),k.start(),n.isPresenting=!0,n.dispatchEvent({type:"sessionstart"})}};const D=new Pt,I=new Pt;function O(t,e){null===e?t.matrixWorld.copy(t.matrix):t.matrixWorld.multiplyMatrices(e.matrixWorld,t.matrix),t.matrixWorldInverse.copy(t.matrixWorld).invert()}this.updateCamera=function(t){if(null===r)return;x.near=y.near=v.near=t.near,x.far=y.far=v.far=t.far,M===x.near&&S===x.far||(r.updateRenderState({depthNear:x.near,depthFar:x.far}),M=x.near,S=x.far);const e=t.parent,n=x.cameras;O(x,e);for(let t=0;t<n.length;t++)O(n[t],e);x.matrixWorld.decompose(x.position,x.quaternion,x.scale),t.position.copy(x.position),t.quaternion.copy(x.quaternion),t.scale.copy(x.scale),t.matrix.copy(x.matrix),t.matrixWorld.copy(x.matrixWorld);const i=t.children;for(let t=0,e=i.length;t<e;t++)i[t].updateMatrixWorld(!0);2===n.length?function(t,e,n){D.setFromMatrixPosition(e.matrixWorld),I.setFromMatrixPosition(n.matrixWorld);const r=D.distanceTo(I),i=e.projectionMatrix.elements,o=n.projectionMatrix.elements,a=i[14]/(i[10]-1),s=i[14]/(i[10]+1),l=(i[9]+1)/i[5],c=(i[9]-1)/i[5],h=(i[8]-1)/i[0],u=(o[8]+1)/o[0],d=a*h,p=a*u,f=r/(-h+u),m=f*-h;e.matrixWorld.decompose(t.position,t.quaternion,t.scale),t.translateX(m),t.translateZ(f),t.matrixWorld.compose(t.position,t.quaternion,t.scale),t.matrixWorldInverse.copy(t.matrixWorld).invert();const g=a+f,v=s+f,y=d-m,_=p+(r-m),x=l*s/v*g,b=c*s/v*g;t.projectionMatrix.makePerspective(y,_,x,b,g,v)}(x,v,y):x.projectionMatrix.copy(v.projectionMatrix)},this.getCamera=function(){return x},this.getFoveation=function(){return null!==c?c.fixedFoveation:null!==h?h.fixedFoveation:void 0},this.setFoveation=function(t){null!==c&&(c.fixedFoveation=t),null!==h&&void 0!==h.fixedFoveation&&(h.fixedFoveation=t)};let N=null;const k=new qn;k.setAnimationLoop((function(e,n){if(s=n.getViewerPose(o),u=n,null!==s){const e=s.views;null!==h&&(t.setRenderTargetFramebuffer(f,h.framebuffer),t.setRenderTarget(f));let n=!1;e.length!==x.cameras.length&&(x.cameras.length=0,n=!0);for(let r=0;r<e.length;r++){const i=e[r];let o=null;if(null!==h)o=h.getViewport(i);else{const e=l.getViewSubImage(c,i);o=e.viewport,0===r&&(t.setRenderTargetTextures(f,e.colorTexture,c.ignoreDepthValues?void 0:e.depthStencilTexture),t.setRenderTarget(f))}const a=_[r];a.matrix.fromArray(i.transform.matrix),a.projectionMatrix.fromArray(i.projectionMatrix),a.viewport.set(o.x,o.y,o.width,o.height),0===r&&x.matrix.copy(a.matrix),!0===n&&x.cameras.push(a)}}const i=r.inputSources;for(let t=0;t<m.length;t++){const e=m[t],r=i[t];e.update(r,n,o)}N&&N(e,n),u=null})),this.setAnimationLoop=function(t){N=t},this.dispose=function(){}}}function Eo(t,e){function n(n,r){n.opacity.value=r.opacity,r.color&&n.diffuse.value.copy(r.color),r.emissive&&n.emissive.value.copy(r.emissive).multiplyScalar(r.emissiveIntensity),r.map&&(n.map.value=r.map),r.alphaMap&&(n.alphaMap.value=r.alphaMap),r.bumpMap&&(n.bumpMap.value=r.bumpMap,n.bumpScale.value=r.bumpScale,1===r.side&&(n.bumpScale.value*=-1)),r.displacementMap&&(n.displacementMap.value=r.displacementMap,n.displacementScale.value=r.displacementScale,n.displacementBias.value=r.displacementBias),r.emissiveMap&&(n.emissiveMap.value=r.emissiveMap),r.normalMap&&(n.normalMap.value=r.normalMap,n.normalScale.value.copy(r.normalScale),1===r.side&&n.normalScale.value.negate()),r.specularMap&&(n.specularMap.value=r.specularMap),r.alphaTest>0&&(n.alphaTest.value=r.alphaTest);const i=e.get(r).envMap;if(i&&(n.envMap.value=i,n.flipEnvMap.value=i.isCubeTexture&&!1===i.isRenderTargetTexture?-1:1,n.reflectivity.value=r.reflectivity,n.ior.value=r.ior,n.refractionRatio.value=r.refractionRatio),r.lightMap){n.lightMap.value=r.lightMap;const e=!0!==t.physicallyCorrectLights?Math.PI:1;n.lightMapIntensity.value=r.lightMapIntensity*e}let o,a;r.aoMap&&(n.aoMap.value=r.aoMap,n.aoMapIntensity.value=r.aoMapIntensity),r.map?o=r.map:r.specularMap?o=r.specularMap:r.displacementMap?o=r.displacementMap:r.normalMap?o=r.normalMap:r.bumpMap?o=r.bumpMap:r.roughnessMap?o=r.roughnessMap:r.metalnessMap?o=r.metalnessMap:r.alphaMap?o=r.alphaMap:r.emissiveMap?o=r.emissiveMap:r.clearcoatMap?o=r.clearcoatMap:r.clearcoatNormalMap?o=r.clearcoatNormalMap:r.clearcoatRoughnessMap?o=r.clearcoatRoughnessMap:r.specularIntensityMap?o=r.specularIntensityMap:r.specularColorMap?o=r.specularColorMap:r.transmissionMap?o=r.transmissionMap:r.thicknessMap?o=r.thicknessMap:r.sheenColorMap?o=r.sheenColorMap:r.sheenRoughnessMap&&(o=r.sheenRoughnessMap),void 0!==o&&(o.isWebGLRenderTarget&&(o=o.texture),!0===o.matrixAutoUpdate&&o.updateMatrix(),n.uvTransform.value.copy(o.matrix)),r.aoMap?a=r.aoMap:r.lightMap&&(a=r.lightMap),void 0!==a&&(a.isWebGLRenderTarget&&(a=a.texture),!0===a.matrixAutoUpdate&&a.updateMatrix(),n.uv2Transform.value.copy(a.matrix))}return{refreshFogUniforms:function(t,e){t.fogColor.value.copy(e.color),e.isFog?(t.fogNear.value=e.near,t.fogFar.value=e.far):e.isFogExp2&&(t.fogDensity.value=e.density)},refreshMaterialUniforms:function(t,r,i,o,a){r.isMeshBasicMaterial||r.isMeshLambertMaterial?n(t,r):r.isMeshToonMaterial?(n(t,r),function(t,e){e.gradientMap&&(t.gradientMap.value=e.gradientMap)}(t,r)):r.isMeshPhongMaterial?(n(t,r),function(t,e){t.specular.value.copy(e.specular),t.shininess.value=Math.max(e.shininess,1e-4)}(t,r)):r.isMeshStandardMaterial?(n(t,r),function(t,n){t.roughness.value=n.roughness,t.metalness.value=n.metalness,n.roughnessMap&&(t.roughnessMap.value=n.roughnessMap);n.metalnessMap&&(t.metalnessMap.value=n.metalnessMap);e.get(n).envMap&&(t.envMapIntensity.value=n.envMapIntensity)}(t,r),r.isMeshPhysicalMaterial&&function(t,e,n){t.ior.value=e.ior,e.sheen>0&&(t.sheenColor.value.copy(e.sheenColor).multiplyScalar(e.sheen),t.sheenRoughness.value=e.sheenRoughness,e.sheenColorMap&&(t.sheenColorMap.value=e.sheenColorMap),e.sheenRoughnessMap&&(t.sheenRoughnessMap.value=e.sheenRoughnessMap));e.clearcoat>0&&(t.clearcoat.value=e.clearcoat,t.clearcoatRoughness.value=e.clearcoatRoughness,e.clearcoatMap&&(t.clearcoatMap.value=e.clearcoatMap),e.clearcoatRoughnessMap&&(t.clearcoatRoughnessMap.value=e.clearcoatRoughnessMap),e.clearcoatNormalMap&&(t.clearcoatNormalScale.value.copy(e.clearcoatNormalScale),t.clearcoatNormalMap.value=e.clearcoatNormalMap,1===e.side&&t.clearcoatNormalScale.value.negate()));e.transmission>0&&(t.transmission.value=e.transmission,t.transmissionSamplerMap.value=n.texture,t.transmissionSamplerSize.value.set(n.width,n.height),e.transmissionMap&&(t.transmissionMap.value=e.transmissionMap),t.thickness.value=e.thickness,e.thicknessMap&&(t.thicknessMap.value=e.thicknessMap),t.attenuationDistance.value=e.attenuationDistance,t.attenuationColor.value.copy(e.attenuationColor));t.specularIntensity.value=e.specularIntensity,t.specularColor.value.copy(e.specularColor),e.specularIntensityMap&&(t.specularIntensityMap.value=e.specularIntensityMap);e.specularColorMap&&(t.specularColorMap.value=e.specularColorMap)}(t,r,a)):r.isMeshMatcapMaterial?(n(t,r),function(t,e){e.matcap&&(t.matcap.value=e.matcap)}(t,r)):r.isMeshDepthMaterial?n(t,r):r.isMeshDistanceMaterial?(n(t,r),function(t,e){t.referencePosition.value.copy(e.referencePosition),t.nearDistance.value=e.nearDistance,t.farDistance.value=e.farDistance}(t,r)):r.isMeshNormalMaterial?n(t,r):r.isLineBasicMaterial?(function(t,e){t.diffuse.value.copy(e.color),t.opacity.value=e.opacity}(t,r),r.isLineDashedMaterial&&function(t,e){t.dashSize.value=e.dashSize,t.totalSize.value=e.dashSize+e.gapSize,t.scale.value=e.scale}(t,r)):r.isPointsMaterial?function(t,e,n,r){t.diffuse.value.copy(e.color),t.opacity.value=e.opacity,t.size.value=e.size*n,t.scale.value=.5*r,e.map&&(t.map.value=e.map);e.alphaMap&&(t.alphaMap.value=e.alphaMap);e.alphaTest>0&&(t.alphaTest.value=e.alphaTest);let i;e.map?i=e.map:e.alphaMap&&(i=e.alphaMap);void 0!==i&&(!0===i.matrixAutoUpdate&&i.updateMatrix(),t.uvTransform.value.copy(i.matrix))}(t,r,i,o):r.isSpriteMaterial?function(t,e){t.diffuse.value.copy(e.color),t.opacity.value=e.opacity,t.rotation.value=e.rotation,e.map&&(t.map.value=e.map);e.alphaMap&&(t.alphaMap.value=e.alphaMap);e.alphaTest>0&&(t.alphaTest.value=e.alphaTest);let n;e.map?n=e.map:e.alphaMap&&(n=e.alphaMap);void 0!==n&&(!0===n.matrixAutoUpdate&&n.updateMatrix(),t.uvTransform.value.copy(n.matrix))}(t,r):r.isShadowMaterial?(t.color.value.copy(r.color),t.opacity.value=r.opacity):r.isShaderMaterial&&(r.uniformsNeedUpdate=!1)}}}function To(t={}){const e=void 0!==t.canvas?t.canvas:function(){const t=lt("canvas");return t.style.display="block",t}(),n=void 0!==t.context?t.context:null,r=void 0===t.depth||t.depth,i=void 0===t.stencil||t.stencil,o=void 0!==t.antialias&&t.antialias,a=void 0===t.premultipliedAlpha||t.premultipliedAlpha,s=void 0!==t.preserveDrawingBuffer&&t.preserveDrawingBuffer,l=void 0!==t.powerPreference?t.powerPreference:"default",c=void 0!==t.failIfMajorPerformanceCaveat&&t.failIfMajorPerformanceCaveat;let h;h=void 0!==t.context?n.getContextAttributes().alpha:void 0!==t.alpha&&t.alpha;let u=null,d=null;const p=[],f=[];this.domElement=e,this.debug={checkShaderErrors:!0},this.autoClear=!0,this.autoClearColor=!0,this.autoClearDepth=!0,this.autoClearStencil=!0,this.sortObjects=!0,this.clippingPlanes=[],this.localClippingEnabled=!1,this.outputEncoding=H,this.physicallyCorrectLights=!1,this.toneMapping=0,this.toneMappingExposure=1;const m=this;let g=!1,v=0,y=0,_=null,w=-1,M=null;const T=new Tt,C=new Tt;let R=null,L=e.width,P=e.height,D=1,I=null,O=null;const N=new Tt(0,0,L,P),k=new Tt(0,0,L,P);let z=!1;const B=new Wn;let F=!1,U=!1,V=null;const G=new le,j=new ot,W=new Pt,q={background:null,fog:null,environment:null,overrideMaterial:null,isScene:!0};function X(){return null===_?D:1}let Y,J,Z,$,K,Q,tt,et,nt,rt,at,st,ct,ht,ut,dt,pt,ft,mt,gt,vt,yt,_t,xt=n;function bt(t,n){for(let r=0;r<t.length;r++){const i=t[r],o=e.getContext(i,n);if(null!==o)return o}return null}try{const t={alpha:!0,depth:r,stencil:i,antialias:o,premultipliedAlpha:a,preserveDrawingBuffer:s,powerPreference:l,failIfMajorPerformanceCaveat:c};if("setAttribute"in e&&e.setAttribute("data-engine","three.js r139"),e.addEventListener("webglcontextlost",St,!1),e.addEventListener("webglcontextrestored",Et,!1),null===xt){const e=["webgl2","webgl","experimental-webgl"];if(!0===m.isWebGL1Renderer&&e.shift(),xt=bt(e,t),null===xt)throw bt(e)?new Error("Error creating WebGL context with your selected attributes."):new Error("Error creating WebGL context.")}void 0===xt.getShaderPrecisionFormat&&(xt.getShaderPrecisionFormat=function(){return{rangeMin:1,rangeMax:1,precision:1}})}catch(t){throw console.error("THREE.WebGLRenderer: "+t.message),t}function wt(){Y=new xr(xt),J=new er(xt,Y,t),Y.init(J),yt=new yo(xt,Y,J),Z=new go(xt,Y,J),$=new Mr(xt),K=new eo,Q=new vo(xt,Y,Z,K,J,yt,$),tt=new rr(m),et=new _r(m),nt=new Xn(xt,J),_t=new Qn(xt,Y,nt,J),rt=new br(xt,nt,$,_t),at=new Cr(xt,rt,nt,$),mt=new Ar(xt,J,Q),dt=new nr(K),st=new to(m,tt,et,Y,J,_t,dt),ct=new Eo(m,K),ht=new oo,ut=new uo(Y,J),ft=new Kn(m,tt,Z,at,h,a),pt=new mo(m,at,J),gt=new tr(xt,Y,$,J),vt=new wr(xt,Y,$,J),$.programs=st.programs,m.capabilities=J,m.extensions=Y,m.properties=K,m.renderLists=ht,m.shadowMap=pt,m.state=Z,m.info=$}wt();const Mt=new So(m,xt);function St(t){t.preventDefault(),console.log("THREE.WebGLRenderer: Context Lost."),g=!0}function Et(){console.log("THREE.WebGLRenderer: Context Restored."),g=!1;const t=$.autoReset,e=pt.enabled,n=pt.autoUpdate,r=pt.needsUpdate,i=pt.type;wt(),$.autoReset=t,pt.enabled=e,pt.autoUpdate=n,pt.needsUpdate=r,pt.type=i}function Ct(t){const e=t.target;e.removeEventListener("dispose",Ct),function(t){(function(t){const e=K.get(t).programs;void 0!==e&&(e.forEach((function(t){st.releaseProgram(t)})),t.isShaderMaterial&&st.releaseShaderCache(t))})(t),K.remove(t)}(e)}this.xr=Mt,this.getContext=function(){return xt},this.getContextAttributes=function(){return xt.getContextAttributes()},this.forceContextLoss=function(){const t=Y.get("WEBGL_lose_context");t&&t.loseContext()},this.forceContextRestore=function(){const t=Y.get("WEBGL_lose_context");t&&t.restoreContext()},this.getPixelRatio=function(){return D},this.setPixelRatio=function(t){void 0!==t&&(D=t,this.setSize(L,P,!1))},this.getSize=function(t){return t.set(L,P)},this.setSize=function(t,n,r){Mt.isPresenting?console.warn("THREE.WebGLRenderer: Can't change size while VR device is presenting."):(L=t,P=n,e.width=Math.floor(t*D),e.height=Math.floor(n*D),!1!==r&&(e.style.width=t+"px",e.style.height=n+"px"),this.setViewport(0,0,t,n))},this.getDrawingBufferSize=function(t){return t.set(L*D,P*D).floor()},this.setDrawingBufferSize=function(t,n,r){L=t,P=n,D=r,e.width=Math.floor(t*r),e.height=Math.floor(n*r),this.setViewport(0,0,t,n)},this.getCurrentViewport=function(t){return t.copy(T)},this.getViewport=function(t){return t.copy(N)},this.setViewport=function(t,e,n,r){t.isVector4?N.set(t.x,t.y,t.z,t.w):N.set(t,e,n,r),Z.viewport(T.copy(N).multiplyScalar(D).floor())},this.getScissor=function(t){return t.copy(k)},this.setScissor=function(t,e,n,r){t.isVector4?k.set(t.x,t.y,t.z,t.w):k.set(t,e,n,r),Z.scissor(C.copy(k).multiplyScalar(D).floor())},this.getScissorTest=function(){return z},this.setScissorTest=function(t){Z.setScissorTest(z=t)},this.setOpaqueSort=function(t){I=t},this.setTransparentSort=function(t){O=t},this.getClearColor=function(t){return t.copy(ft.getClearColor())},this.setClearColor=function(){ft.setClearColor.apply(ft,arguments)},this.getClearAlpha=function(){return ft.getClearAlpha()},this.setClearAlpha=function(){ft.setClearAlpha.apply(ft,arguments)},this.clear=function(t=!0,e=!0,n=!0){let r=0;t&&(r|=16384),e&&(r|=256),n&&(r|=1024),xt.clear(r)},this.clearColor=function(){this.clear(!0,!1,!1)},this.clearDepth=function(){this.clear(!1,!0,!1)},this.clearStencil=function(){this.clear(!1,!1,!0)},this.dispose=function(){e.removeEventListener("webglcontextlost",St,!1),e.removeEventListener("webglcontextrestored",Et,!1),ht.dispose(),ut.dispose(),K.dispose(),tt.dispose(),et.dispose(),at.dispose(),_t.dispose(),st.dispose(),Mt.dispose(),Mt.removeEventListener("sessionstart",Lt),Mt.removeEventListener("sessionend",Dt),V&&(V.dispose(),V=null),It.stop()},this.renderBufferDirect=function(t,e,n,r,i,o){null===e&&(e=q);const a=i.isMesh&&i.matrixWorld.determinant()<0,s=function(t,e,n,r,i){!0!==e.isScene&&(e=q);Q.resetTextureUnits();const o=e.fog,a=r.isMeshStandardMaterial?e.environment:null,s=null===_?m.outputEncoding:!0===_.isXRRenderTarget?_.texture.encoding:H,l=(r.isMeshStandardMaterial?et:tt).get(r.envMap||a),c=!0===r.vertexColors&&!!n.attributes.color&&4===n.attributes.color.itemSize,h=!!r.normalMap&&!!n.attributes.tangent,u=!!n.morphAttributes.position,p=!!n.morphAttributes.normal,f=!!n.morphAttributes.color,g=r.toneMapped?m.toneMapping:0,v=n.morphAttributes.position||n.morphAttributes.normal||n.morphAttributes.color,y=void 0!==v?v.length:0,x=K.get(r),b=d.state.lights;if(!0===F&&(!0===U||t!==M)){const e=t===M&&r.id===w;dt.setState(r,t,e)}let S=!1;r.version===x.__version?x.needsLights&&x.lightsStateVersion!==b.state.version||x.outputEncoding!==s||i.isInstancedMesh&&!1===x.instancing?S=!0:i.isInstancedMesh||!0!==x.instancing?i.isSkinnedMesh&&!1===x.skinning?S=!0:i.isSkinnedMesh||!0!==x.skinning?x.envMap!==l||r.fog&&x.fog!==o?S=!0:void 0===x.numClippingPlanes||x.numClippingPlanes===dt.numPlanes&&x.numIntersection===dt.numIntersection?(x.vertexAlphas!==c||x.vertexTangents!==h||x.morphTargets!==u||x.morphNormals!==p||x.morphColors!==f||x.toneMapping!==g||!0===J.isWebGL2&&x.morphTargetsCount!==y)&&(S=!0):S=!0:S=!0:S=!0:(S=!0,x.__version=r.version);let E=x.currentProgram;!0===S&&(E=Bt(r,e,i));let T=!1,A=!1,C=!1;const R=E.getUniforms(),L=x.uniforms;Z.useProgram(E.program)&&(T=!0,A=!0,C=!0);r.id!==w&&(w=r.id,A=!0);if(T||M!==t){if(R.setValue(xt,"projectionMatrix",t.projectionMatrix),J.logarithmicDepthBuffer&&R.setValue(xt,"logDepthBufFC",2/(Math.log(t.far+1)/Math.LN2)),M!==t&&(M=t,A=!0,C=!0),r.isShaderMaterial||r.isMeshPhongMaterial||r.isMeshToonMaterial||r.isMeshStandardMaterial||r.envMap){const e=R.map.cameraPosition;void 0!==e&&e.setValue(xt,W.setFromMatrixPosition(t.matrixWorld))}(r.isMeshPhongMaterial||r.isMeshToonMaterial||r.isMeshLambertMaterial||r.isMeshBasicMaterial||r.isMeshStandardMaterial||r.isShaderMaterial)&&R.setValue(xt,"isOrthographic",!0===t.isOrthographicCamera),(r.isMeshPhongMaterial||r.isMeshToonMaterial||r.isMeshLambertMaterial||r.isMeshBasicMaterial||r.isMeshStandardMaterial||r.isShaderMaterial||r.isShadowMaterial||i.isSkinnedMesh)&&R.setValue(xt,"viewMatrix",t.matrixWorldInverse)}if(i.isSkinnedMesh){R.setOptional(xt,i,"bindMatrix"),R.setOptional(xt,i,"bindMatrixInverse");const t=i.skeleton;t&&(J.floatVertexTextures?(null===t.boneTexture&&t.computeBoneTexture(),R.setValue(xt,"boneTexture",t.boneTexture,Q),R.setValue(xt,"boneTextureSize",t.boneTextureSize)):R.setOptional(xt,t,"boneMatrices"))}const I=n.morphAttributes;(void 0!==I.position||void 0!==I.normal||void 0!==I.color&&!0===J.isWebGL2)&&mt.update(i,n,r,E);(A||x.receiveShadow!==i.receiveShadow)&&(x.receiveShadow=i.receiveShadow,R.setValue(xt,"receiveShadow",i.receiveShadow));A&&(R.setValue(xt,"toneMappingExposure",m.toneMappingExposure),x.needsLights&&(N=C,(O=L).ambientLightColor.needsUpdate=N,O.lightProbe.needsUpdate=N,O.directionalLights.needsUpdate=N,O.directionalLightShadows.needsUpdate=N,O.pointLights.needsUpdate=N,O.pointLightShadows.needsUpdate=N,O.spotLights.needsUpdate=N,O.spotLightShadows.needsUpdate=N,O.rectAreaLights.needsUpdate=N,O.hemisphereLights.needsUpdate=N),o&&r.fog&&ct.refreshFogUniforms(L,o),ct.refreshMaterialUniforms(L,r,D,P,V),Di.upload(xt,x.uniformsList,L,Q));var O,N;r.isShaderMaterial&&!0===r.uniformsNeedUpdate&&(Di.upload(xt,x.uniformsList,L,Q),r.uniformsNeedUpdate=!1);r.isSpriteMaterial&&R.setValue(xt,"center",i.center);return R.setValue(xt,"modelViewMatrix",i.modelViewMatrix),R.setValue(xt,"normalMatrix",i.normalMatrix),R.setValue(xt,"modelMatrix",i.matrixWorld),E}(t,e,n,r,i);Z.setMaterial(r,a);let l=n.index;const c=n.attributes.position;if(null===l){if(void 0===c||0===c.count)return}else if(0===l.count)return;let h,u=1;!0===r.wireframe&&(l=rt.getWireframeAttribute(n),u=2),_t.setup(i,r,s,n,l);let p=gt;null!==l&&(h=nt.get(l),p=vt,p.setIndex(h));const f=null!==l?l.count:c.count,g=n.drawRange.start*u,v=n.drawRange.count*u,y=null!==o?o.start*u:0,x=null!==o?o.count*u:1/0,b=Math.max(g,y),S=Math.min(f,g+v,y+x)-1,E=Math.max(0,S-b+1);if(0!==E){if(i.isMesh)!0===r.wireframe?(Z.setLineWidth(r.wireframeLinewidth*X()),p.setMode(1)):p.setMode(4);else if(i.isLine){let t=r.linewidth;void 0===t&&(t=1),Z.setLineWidth(t*X()),i.isLineSegments?p.setMode(1):i.isLineLoop?p.setMode(2):p.setMode(3)}else i.isPoints?p.setMode(0):i.isSprite&&p.setMode(4);if(i.isInstancedMesh)p.renderInstances(b,E,i.count);else if(n.isInstancedBufferGeometry){const t=Math.min(n.instanceCount,n._maxInstanceCount);p.renderInstances(b,E,t)}else p.render(b,E)}},this.compile=function(t,e){d=ut.get(t),d.init(),f.push(d),t.traverseVisible((function(t){t.isLight&&t.layers.test(e.layers)&&(d.pushLight(t),t.castShadow&&d.pushShadow(t))})),d.setupLights(m.physicallyCorrectLights),t.traverse((function(e){const n=e.material;if(n)if(Array.isArray(n))for(let r=0;r<n.length;r++){Bt(n[r],t,e)}else Bt(n,t,e)})),f.pop(),d=null};let Rt=null;function Lt(){It.stop()}function Dt(){It.start()}const It=new qn;function Ot(t,e,n,r){if(!1===t.visible)return;if(t.layers.test(e.layers))if(t.isGroup)n=t.renderOrder;else if(t.isLOD)!0===t.autoUpdate&&t.update(e);else if(t.isLight)d.pushLight(t),t.castShadow&&d.pushShadow(t);else if(t.isSprite){if(!t.frustumCulled||B.intersectsSprite(t)){r&&W.setFromMatrixPosition(t.matrixWorld).applyMatrix4(G);const e=at.update(t),i=t.material;i.visible&&u.push(t,e,i,n,W.z,null)}}else if((t.isMesh||t.isLine||t.isPoints)&&(t.isSkinnedMesh&&t.skeleton.frame!==$.render.frame&&(t.skeleton.update(),t.skeleton.frame=$.render.frame),!t.frustumCulled||B.intersectsObject(t))){r&&W.setFromMatrixPosition(t.matrixWorld).applyMatrix4(G);const e=at.update(t),i=t.material;if(Array.isArray(i)){const r=e.groups;for(let o=0,a=r.length;o<a;o++){const a=r[o],s=i[a.materialIndex];s&&s.visible&&u.push(t,e,s,n,W.z,a)}}else i.visible&&u.push(t,e,i,n,W.z,null)}const i=t.children;for(let t=0,o=i.length;t<o;t++)Ot(i[t],e,n,r)}function Nt(t,e,n,r){const i=t.opaque,a=t.transmissive,s=t.transparent;d.setupLightsView(n),a.length>0&&function(t,e,n){const r=J.isWebGL2;null===V&&(V=new At(1,1,{generateMipmaps:!0,type:null!==yt.convert(E)?E:b,minFilter:x,samples:r&&!0===o?4:0}));m.getDrawingBufferSize(j),r?V.setSize(j.x,j.y):V.setSize(it(j.x),it(j.y));const i=m.getRenderTarget();m.setRenderTarget(V),m.clear();const a=m.toneMapping;m.toneMapping=0,kt(t,e,n),m.toneMapping=a,Q.updateMultisampleRenderTarget(V),Q.updateRenderTargetMipmap(V),m.setRenderTarget(i)}(i,e,n),r&&Z.viewport(T.copy(r)),i.length>0&&kt(i,e,n),a.length>0&&kt(a,e,n),s.length>0&&kt(s,e,n),Z.buffers.depth.setTest(!0),Z.buffers.depth.setMask(!0),Z.buffers.color.setMask(!0),Z.setPolygonOffset(!1)}function kt(t,e,n){const r=!0===e.isScene?e.overrideMaterial:null;for(let i=0,o=t.length;i<o;i++){const o=t[i],a=o.object,s=o.geometry,l=null===r?o.material:r,c=o.group;a.layers.test(n.layers)&&zt(a,e,n,s,l,c)}}function zt(t,e,n,r,i,o){t.onBeforeRender(m,e,n,r,i,o),t.modelViewMatrix.multiplyMatrices(n.matrixWorldInverse,t.matrixWorld),t.normalMatrix.getNormalMatrix(t.modelViewMatrix),i.onBeforeRender(m,e,n,r,t,o),!0===i.transparent&&2===i.side?(i.side=1,i.needsUpdate=!0,m.renderBufferDirect(n,e,r,i,t,o),i.side=0,i.needsUpdate=!0,m.renderBufferDirect(n,e,r,i,t,o),i.side=2):m.renderBufferDirect(n,e,r,i,t,o),t.onAfterRender(m,e,n,r,i,o)}function Bt(t,e,n){!0!==e.isScene&&(e=q);const r=K.get(t),i=d.state.lights,o=d.state.shadowsArray,a=i.state.version,s=st.getParameters(t,i.state,o,e,n),l=st.getProgramCacheKey(s);let c=r.programs;r.environment=t.isMeshStandardMaterial?e.environment:null,r.fog=e.fog,r.envMap=(t.isMeshStandardMaterial?et:tt).get(t.envMap||r.environment),void 0===c&&(t.addEventListener("dispose",Ct),c=new Map,r.programs=c);let h=c.get(l);if(void 0!==h){if(r.currentProgram===h&&r.lightsStateVersion===a)return Ft(t,s),h}else s.uniforms=st.getUniforms(t),t.onBuild(n,s,m),t.onBeforeCompile(s,m),h=st.acquireProgram(s,l),c.set(l,h),r.uniforms=s.uniforms;const u=r.uniforms;(t.isShaderMaterial||t.isRawShaderMaterial)&&!0!==t.clipping||(u.clippingPlanes=dt.uniform),Ft(t,s),r.needsLights=function(t){return t.isMeshLambertMaterial||t.isMeshToonMaterial||t.isMeshPhongMaterial||t.isMeshStandardMaterial||t.isShadowMaterial||t.isShaderMaterial&&!0===t.lights}(t),r.lightsStateVersion=a,r.needsLights&&(u.ambientLightColor.value=i.state.ambient,u.lightProbe.value=i.state.probe,u.directionalLights.value=i.state.directional,u.directionalLightShadows.value=i.state.directionalShadow,u.spotLights.value=i.state.spot,u.spotLightShadows.value=i.state.spotShadow,u.rectAreaLights.value=i.state.rectArea,u.ltc_1.value=i.state.rectAreaLTC1,u.ltc_2.value=i.state.rectAreaLTC2,u.pointLights.value=i.state.point,u.pointLightShadows.value=i.state.pointShadow,u.hemisphereLights.value=i.state.hemi,u.directionalShadowMap.value=i.state.directionalShadowMap,u.directionalShadowMatrix.value=i.state.directionalShadowMatrix,u.spotShadowMap.value=i.state.spotShadowMap,u.spotShadowMatrix.value=i.state.spotShadowMatrix,u.pointShadowMap.value=i.state.pointShadowMap,u.pointShadowMatrix.value=i.state.pointShadowMatrix);const p=h.getUniforms(),f=Di.seqWithValue(p.seq,u);return r.currentProgram=h,r.uniformsList=f,h}function Ft(t,e){const n=K.get(t);n.outputEncoding=e.outputEncoding,n.instancing=e.instancing,n.skinning=e.skinning,n.morphTargets=e.morphTargets,n.morphNormals=e.morphNormals,n.morphColors=e.morphColors,n.morphTargetsCount=e.morphTargetsCount,n.numClippingPlanes=e.numClippingPlanes,n.numIntersection=e.numClipIntersection,n.vertexAlphas=e.vertexAlphas,n.vertexTangents=e.vertexTangents,n.toneMapping=e.toneMapping}It.setAnimationLoop((function(t){Rt&&Rt(t)})),"undefined"!=typeof self&&It.setContext(self),this.setAnimationLoop=function(t){Rt=t,Mt.setAnimationLoop(t),null===t?It.stop():It.start()},Mt.addEventListener("sessionstart",Lt),Mt.addEventListener("sessionend",Dt),this.render=function(t,e){if(void 0!==e&&!0!==e.isCamera)return void console.error("THREE.WebGLRenderer.render: camera is not an instance of THREE.Camera.");if(!0===g)return;!0===t.autoUpdate&&t.updateMatrixWorld(),null===e.parent&&e.updateMatrixWorld(),!0===Mt.enabled&&!0===Mt.isPresenting&&(!0===Mt.cameraAutoUpdate&&Mt.updateCamera(e),e=Mt.getCamera()),!0===t.isScene&&t.onBeforeRender(m,t,e,_),d=ut.get(t,f.length),d.init(),f.push(d),G.multiplyMatrices(e.projectionMatrix,e.matrixWorldInverse),B.setFromProjectionMatrix(G),U=this.localClippingEnabled,F=dt.init(this.clippingPlanes,U,e),u=ht.get(t,p.length),u.init(),p.push(u),Ot(t,e,0,m.sortObjects),u.finish(),!0===m.sortObjects&&u.sort(I,O),!0===F&&dt.beginShadows();const n=d.state.shadowsArray;if(pt.render(n,t,e),!0===F&&dt.endShadows(),!0===this.info.autoReset&&this.info.reset(),ft.render(u,t),d.setupLights(m.physicallyCorrectLights),e.isArrayCamera){const n=e.cameras;for(let e=0,r=n.length;e<r;e++){const r=n[e];Nt(u,t,r,r.viewport)}}else Nt(u,t,e);null!==_&&(Q.updateMultisampleRenderTarget(_),Q.updateRenderTargetMipmap(_)),!0===t.isScene&&t.onAfterRender(m,t,e),_t.resetDefaultState(),w=-1,M=null,f.pop(),d=f.length>0?f[f.length-1]:null,p.pop(),u=p.length>0?p[p.length-1]:null},this.getActiveCubeFace=function(){return v},this.getActiveMipmapLevel=function(){return y},this.getRenderTarget=function(){return _},this.setRenderTargetTextures=function(t,e,n){K.get(t.texture).__webglTexture=e,K.get(t.depthTexture).__webglTexture=n;const r=K.get(t);r.__hasExternalTextures=!0,r.__hasExternalTextures&&(r.__autoAllocateDepthBuffer=void 0===n,r.__autoAllocateDepthBuffer||!0===Y.has("WEBGL_multisampled_render_to_texture")&&(console.warn("THREE.WebGLRenderer: Render-to-texture extension was disabled because an external texture was provided"),r.__useRenderToTexture=!1))},this.setRenderTargetFramebuffer=function(t,e){const n=K.get(t);n.__webglFramebuffer=e,n.__useDefaultFramebuffer=void 0===e},this.setRenderTarget=function(t,e=0,n=0){_=t,v=e,y=n;let r=!0;if(t){const e=K.get(t);void 0!==e.__useDefaultFramebuffer?(Z.bindFramebuffer(36160,null),r=!1):void 0===e.__webglFramebuffer?Q.setupRenderTarget(t):e.__hasExternalTextures&&Q.rebindTextures(t,K.get(t.texture).__webglTexture,K.get(t.depthTexture).__webglTexture)}let i=null,o=!1,a=!1;if(t){const n=t.texture;(n.isData3DTexture||n.isDataArrayTexture)&&(a=!0);const r=K.get(t).__webglFramebuffer;t.isWebGLCubeRenderTarget?(i=r[e],o=!0):i=J.isWebGL2&&t.samples>0&&!1===Q.useMultisampledRTT(t)?K.get(t).__webglMultisampledFramebuffer:r,T.copy(t.viewport),C.copy(t.scissor),R=t.scissorTest}else T.copy(N).multiplyScalar(D).floor(),C.copy(k).multiplyScalar(D).floor(),R=z;if(Z.bindFramebuffer(36160,i)&&J.drawBuffers&&r&&Z.drawBuffers(t,i),Z.viewport(T),Z.scissor(C),Z.setScissorTest(R),o){const r=K.get(t.texture);xt.framebufferTexture2D(36160,36064,34069+e,r.__webglTexture,n)}else if(a){const r=K.get(t.texture),i=e||0;xt.framebufferTextureLayer(36160,36064,r.__webglTexture,n||0,i)}w=-1},this.readRenderTargetPixels=function(t,e,n,r,i,o,a){if(!t||!t.isWebGLRenderTarget)return void console.error("THREE.WebGLRenderer.readRenderTargetPixels: renderTarget is not THREE.WebGLRenderTarget.");let s=K.get(t).__webglFramebuffer;if(t.isWebGLCubeRenderTarget&&void 0!==a&&(s=s[a]),s){Z.bindFramebuffer(36160,s);try{const a=t.texture,s=a.format,l=a.type;if(s!==A&&yt.convert(s)!==xt.getParameter(35739))return void console.error("THREE.WebGLRenderer.readRenderTargetPixels: renderTarget is not in RGBA or implementation defined format.");const c=l===E&&(Y.has("EXT_color_buffer_half_float")||J.isWebGL2&&Y.has("EXT_color_buffer_float"));if(!(l===b||yt.convert(l)===xt.getParameter(35738)||l===S&&(J.isWebGL2||Y.has("OES_texture_float")||Y.has("WEBGL_color_buffer_float"))||c))return void console.error("THREE.WebGLRenderer.readRenderTargetPixels: renderTarget is not in UnsignedByteType or implementation defined type.");e>=0&&e<=t.width-r&&n>=0&&n<=t.height-i&&xt.readPixels(e,n,r,i,yt.convert(s),yt.convert(l),o)}finally{const t=null!==_?K.get(_).__webglFramebuffer:null;Z.bindFramebuffer(36160,t)}}},this.copyFramebufferToTexture=function(t,e,n=0){if(!0!==e.isFramebufferTexture)return void console.error("THREE.WebGLRenderer: copyFramebufferToTexture() can only be used with FramebufferTexture.");const r=Math.pow(2,-n),i=Math.floor(e.image.width*r),o=Math.floor(e.image.height*r);Q.setTexture2D(e,0),xt.copyTexSubImage2D(3553,n,0,0,t.x,t.y,i,o),Z.unbindTexture()},this.copyTextureToTexture=function(t,e,n,r=0){const i=e.image.width,o=e.image.height,a=yt.convert(n.format),s=yt.convert(n.type);Q.setTexture2D(n,0),xt.pixelStorei(37440,n.flipY),xt.pixelStorei(37441,n.premultiplyAlpha),xt.pixelStorei(3317,n.unpackAlignment),e.isDataTexture?xt.texSubImage2D(3553,r,t.x,t.y,i,o,a,s,e.image.data):e.isCompressedTexture?xt.compressedTexSubImage2D(3553,r,t.x,t.y,e.mipmaps[0].width,e.mipmaps[0].height,a,e.mipmaps[0].data):xt.texSubImage2D(3553,r,t.x,t.y,a,s,e.image),0===r&&n.generateMipmaps&&xt.generateMipmap(3553),Z.unbindTexture()},this.copyTextureToTexture3D=function(t,e,n,r,i=0){if(m.isWebGL1Renderer)return void console.warn("THREE.WebGLRenderer.copyTextureToTexture3D: can only be used with WebGL2.");const o=t.max.x-t.min.x+1,a=t.max.y-t.min.y+1,s=t.max.z-t.min.z+1,l=yt.convert(r.format),c=yt.convert(r.type);let h;if(r.isData3DTexture)Q.setTexture3D(r,0),h=32879;else{if(!r.isDataArrayTexture)return void console.warn("THREE.WebGLRenderer.copyTextureToTexture3D: only supports THREE.DataTexture3D and THREE.DataTexture2DArray.");Q.setTexture2DArray(r,0),h=35866}xt.pixelStorei(37440,r.flipY),xt.pixelStorei(37441,r.premultiplyAlpha),xt.pixelStorei(3317,r.unpackAlignment);const u=xt.getParameter(3314),d=xt.getParameter(32878),p=xt.getParameter(3316),f=xt.getParameter(3315),g=xt.getParameter(32877),v=n.isCompressedTexture?n.mipmaps[0]:n.image;xt.pixelStorei(3314,v.width),xt.pixelStorei(32878,v.height),xt.pixelStorei(3316,t.min.x),xt.pixelStorei(3315,t.min.y),xt.pixelStorei(32877,t.min.z),n.isDataTexture||n.isData3DTexture?xt.texSubImage3D(h,i,e.x,e.y,e.z,o,a,s,l,c,v.data):n.isCompressedTexture?(console.warn("THREE.WebGLRenderer.copyTextureToTexture3D: untested support for compressed srcTexture."),xt.compressedTexSubImage3D(h,i,e.x,e.y,e.z,o,a,s,l,v.data)):xt.texSubImage3D(h,i,e.x,e.y,e.z,o,a,s,l,c,v),xt.pixelStorei(3314,u),xt.pixelStorei(32878,d),xt.pixelStorei(3316,p),xt.pixelStorei(3315,f),xt.pixelStorei(32877,g),0===i&&r.generateMipmaps&&xt.generateMipmap(h),Z.unbindTexture()},this.initTexture=function(t){Q.setTexture2D(t,0),Z.unbindTexture()},this.resetState=function(){v=0,y=0,_=null,Z.reset(),_t.reset()},"undefined"!=typeof __THREE_DEVTOOLS__&&__THREE_DEVTOOLS__.dispatchEvent(new CustomEvent("observe",{detail:this}))}To.prototype.isWebGLRenderer=!0;(class extends To{}).prototype.isWebGL1Renderer=!0;class Ao extends Ie{constructor(){super(),this.type="Scene",this.background=null,this.environment=null,this.fog=null,this.overrideMaterial=null,this.autoUpdate=!0,"undefined"!=typeof __THREE_DEVTOOLS__&&__THREE_DEVTOOLS__.dispatchEvent(new CustomEvent("observe",{detail:this}))}copy(t,e){return super.copy(t,e),null!==t.background&&(this.background=t.background.clone()),null!==t.environment&&(this.environment=t.environment.clone()),null!==t.fog&&(this.fog=t.fog.clone()),null!==t.overrideMaterial&&(this.overrideMaterial=t.overrideMaterial.clone()),this.autoUpdate=t.autoUpdate,this.matrixAutoUpdate=t.matrixAutoUpdate,this}toJSON(t){const e=super.toJSON(t);return null!==this.fog&&(e.object.fog=this.fog.toJSON()),e}}Ao.prototype.isScene=!0;class Co{constructor(t,e){this.array=t,this.stride=e,this.count=void 0!==t?t.length/e:0,this.usage=q,this.updateRange={offset:0,count:-1},this.version=0,this.uuid=tt()}onUploadCallback(){}set needsUpdate(t){!0===t&&this.version++}setUsage(t){return this.usage=t,this}copy(t){return this.array=new t.array.constructor(t.array),this.count=t.count,this.stride=t.stride,this.usage=t.usage,this}copyAt(t,e,n){t*=this.stride,n*=e.stride;for(let r=0,i=this.stride;r<i;r++)this.array[t+r]=e.array[n+r];return this}set(t,e=0){return this.array.set(t,e),this}clone(t){void 0===t.arrayBuffers&&(t.arrayBuffers={}),void 0===this.array.buffer._uuid&&(this.array.buffer._uuid=tt()),void 0===t.arrayBuffers[this.array.buffer._uuid]&&(t.arrayBuffers[this.array.buffer._uuid]=this.array.slice(0).buffer);const e=new this.array.constructor(t.arrayBuffers[this.array.buffer._uuid]),n=new this.constructor(e,this.stride);return n.setUsage(this.usage),n}onUpload(t){return this.onUploadCallback=t,this}toJSON(t){return void 0===t.arrayBuffers&&(t.arrayBuffers={}),void 0===this.array.buffer._uuid&&(this.array.buffer._uuid=tt()),void 0===t.arrayBuffers[this.array.buffer._uuid]&&(t.arrayBuffers[this.array.buffer._uuid]=Array.prototype.slice.call(new Uint32Array(this.array.buffer))),{uuid:this.uuid,buffer:this.array.buffer._uuid,type:this.array.constructor.name,stride:this.stride}}}Co.prototype.isInterleavedBuffer=!0;const Ro=new Pt;class Lo{constructor(t,e,n,r=!1){this.name="",this.data=t,this.itemSize=e,this.offset=n,this.normalized=!0===r}get count(){return this.data.count}get array(){return this.data.array}set needsUpdate(t){this.data.needsUpdate=t}applyMatrix4(t){for(let e=0,n=this.data.count;e<n;e++)Ro.fromBufferAttribute(this,e),Ro.applyMatrix4(t),this.setXYZ(e,Ro.x,Ro.y,Ro.z);return this}applyNormalMatrix(t){for(let e=0,n=this.count;e<n;e++)Ro.fromBufferAttribute(this,e),Ro.applyNormalMatrix(t),this.setXYZ(e,Ro.x,Ro.y,Ro.z);return this}transformDirection(t){for(let e=0,n=this.count;e<n;e++)Ro.fromBufferAttribute(this,e),Ro.transformDirection(t),this.setXYZ(e,Ro.x,Ro.y,Ro.z);return this}setX(t,e){return this.data.array[t*this.data.stride+this.offset]=e,this}setY(t,e){return this.data.array[t*this.data.stride+this.offset+1]=e,this}setZ(t,e){return this.data.array[t*this.data.stride+this.offset+2]=e,this}setW(t,e){return this.data.array[t*this.data.stride+this.offset+3]=e,this}getX(t){return this.data.array[t*this.data.stride+this.offset]}getY(t){return this.data.array[t*this.data.stride+this.offset+1]}getZ(t){return this.data.array[t*this.data.stride+this.offset+2]}getW(t){return this.data.array[t*this.data.stride+this.offset+3]}setXY(t,e,n){return t=t*this.data.stride+this.offset,this.data.array[t+0]=e,this.data.array[t+1]=n,this}setXYZ(t,e,n,r){return t=t*this.data.stride+this.offset,this.data.array[t+0]=e,this.data.array[t+1]=n,this.data.array[t+2]=r,this}setXYZW(t,e,n,r,i){return t=t*this.data.stride+this.offset,this.data.array[t+0]=e,this.data.array[t+1]=n,this.data.array[t+2]=r,this.data.array[t+3]=i,this}clone(t){if(void 0===t){console.log("THREE.InterleavedBufferAttribute.clone(): Cloning an interlaved buffer attribute will deinterleave buffer data.");const t=[];for(let e=0;e<this.count;e++){const n=e*this.data.stride+this.offset;for(let e=0;e<this.itemSize;e++)t.push(this.data.array[n+e])}return new Ze(new this.array.constructor(t),this.itemSize,this.normalized)}return void 0===t.interleavedBuffers&&(t.interleavedBuffers={}),void 0===t.interleavedBuffers[this.data.uuid]&&(t.interleavedBuffers[this.data.uuid]=this.data.clone(t)),new Lo(t.interleavedBuffers[this.data.uuid],this.itemSize,this.offset,this.normalized)}toJSON(t){if(void 0===t){console.log("THREE.InterleavedBufferAttribute.toJSON(): Serializing an interlaved buffer attribute will deinterleave buffer data.");const t=[];for(let e=0;e<this.count;e++){const n=e*this.data.stride+this.offset;for(let e=0;e<this.itemSize;e++)t.push(this.data.array[n+e])}return{itemSize:this.itemSize,type:this.array.constructor.name,array:t,normalized:this.normalized}}return void 0===t.interleavedBuffers&&(t.interleavedBuffers={}),void 0===t.interleavedBuffers[this.data.uuid]&&(t.interleavedBuffers[this.data.uuid]=this.data.toJSON(t)),{isInterleavedBufferAttribute:!0,itemSize:this.itemSize,data:this.data.uuid,offset:this.offset,normalized:this.normalized}}}Lo.prototype.isInterleavedBufferAttribute=!0;class Po extends qe{constructor(t){super(),this.type="SpriteMaterial",this.color=new _t(16777215),this.map=null,this.alphaMap=null,this.rotation=0,this.sizeAttenuation=!0,this.transparent=!0,this.setValues(t)}copy(t){return super.copy(t),this.color.copy(t.color),this.map=t.map,this.alphaMap=t.alphaMap,this.rotation=t.rotation,this.sizeAttenuation=t.sizeAttenuation,this}}let Do;Po.prototype.isSpriteMaterial=!0;const Io=new Pt,Oo=new Pt,No=new Pt,ko=new ot,zo=new ot,Bo=new le,Fo=new Pt,Uo=new Pt,Ho=new Pt,Vo=new ot,Go=new ot,jo=new ot;function Wo(t,e,n,r,i,o){ko.subVectors(t,n).addScalar(.5).multiply(r),void 0!==i?(zo.x=o*ko.x-i*ko.y,zo.y=i*ko.x+o*ko.y):zo.copy(ko),t.copy(e),t.x+=zo.x,t.y+=zo.y,t.applyMatrix4(Bo)}(class extends Ie{constructor(t){if(super(),this.type="Sprite",void 0===Do){Do=new ln;const t=new Float32Array([-.5,-.5,0,0,0,.5,-.5,0,1,0,.5,.5,0,1,1,-.5,.5,0,0,1]),e=new Co(t,5);Do.setIndex([0,1,2,0,2,3]),Do.setAttribute("position",new Lo(e,3,0,!1)),Do.setAttribute("uv",new Lo(e,2,3,!1))}this.geometry=Do,this.material=void 0!==t?t:new Po,this.center=new ot(.5,.5)}raycast(t,e){null===t.camera&&console.error('THREE.Sprite: "Raycaster.camera" needs to be set in order to raycast against sprites.'),Oo.setFromMatrixScale(this.matrixWorld),Bo.copy(t.camera.matrixWorld),this.modelViewMatrix.multiplyMatrices(t.camera.matrixWorldInverse,this.matrixWorld),No.setFromMatrixPosition(this.modelViewMatrix),t.camera.isPerspectiveCamera&&!1===this.material.sizeAttenuation&&Oo.multiplyScalar(-No.z);const n=this.material.rotation;let r,i;0!==n&&(i=Math.cos(n),r=Math.sin(n));const o=this.center;Wo(Fo.set(-.5,-.5,0),No,o,Oo,r,i),Wo(Uo.set(.5,-.5,0),No,o,Oo,r,i),Wo(Ho.set(.5,.5,0),No,o,Oo,r,i),Vo.set(0,0),Go.set(1,0),jo.set(1,1);let a=t.ray.intersectTriangle(Fo,Uo,Ho,!1,Io);if(null===a&&(Wo(Uo.set(-.5,.5,0),No,o,Oo,r,i),Go.set(0,1),a=t.ray.intersectTriangle(Fo,Ho,Uo,!1,Io),null===a))return;const s=t.ray.origin.distanceTo(Io);s<t.near||s>t.far||e.push({distance:s,point:Io.clone(),uv:je.getUV(Io,Fo,Uo,Ho,Vo,Go,jo,new ot),face:null,object:this})}copy(t){return super.copy(t),void 0!==t.center&&this.center.copy(t.center),this.material=t.material,this}}).prototype.isSprite=!0;const qo=new Pt,Xo=new Tt,Yo=new Tt,Jo=new Pt,Zo=new le;class $o extends Tn{constructor(t,e){super(t,e),this.type="SkinnedMesh",this.bindMode="attached",this.bindMatrix=new le,this.bindMatrixInverse=new le}copy(t){return super.copy(t),this.bindMode=t.bindMode,this.bindMatrix.copy(t.bindMatrix),this.bindMatrixInverse.copy(t.bindMatrixInverse),this.skeleton=t.skeleton,this}bind(t,e){this.skeleton=t,void 0===e&&(this.updateMatrixWorld(!0),this.skeleton.calculateInverses(),e=this.matrixWorld),this.bindMatrix.copy(e),this.bindMatrixInverse.copy(e).invert()}pose(){this.skeleton.pose()}normalizeSkinWeights(){const t=new Tt,e=this.geometry.attributes.skinWeight;for(let n=0,r=e.count;n<r;n++){t.fromBufferAttribute(e,n);const r=1/t.manhattanLength();r!==1/0?t.multiplyScalar(r):t.set(1,0,0,0),e.setXYZW(n,t.x,t.y,t.z,t.w)}}updateMatrixWorld(t){super.updateMatrixWorld(t),"attached"===this.bindMode?this.bindMatrixInverse.copy(this.matrixWorld).invert():"detached"===this.bindMode?this.bindMatrixInverse.copy(this.bindMatrix).invert():console.warn("THREE.SkinnedMesh: Unrecognized bindMode: "+this.bindMode)}boneTransform(t,e){const n=this.skeleton,r=this.geometry;Xo.fromBufferAttribute(r.attributes.skinIndex,t),Yo.fromBufferAttribute(r.attributes.skinWeight,t),qo.copy(e).applyMatrix4(this.bindMatrix),e.set(0,0,0);for(let t=0;t<4;t++){const r=Yo.getComponent(t);if(0!==r){const i=Xo.getComponent(t);Zo.multiplyMatrices(n.bones[i].matrixWorld,n.boneInverses[i]),e.addScaledVector(Jo.copy(qo).applyMatrix4(Zo),r)}}return e.applyMatrix4(this.bindMatrixInverse)}}$o.prototype.isSkinnedMesh=!0;(class extends Ie{constructor(){super(),this.type="Bone"}}).prototype.isBone=!0;(class extends Et{constructor(t=null,e=1,n=1,r,i,o,a,s,l=1003,c=1003,h,u){super(null,o,a,s,l,c,r,i,h,u),this.image={data:t,width:e,height:n},this.generateMipmaps=!1,this.flipY=!1,this.unpackAlignment=1}}).prototype.isDataTexture=!0;class Ko extends Ze{constructor(t,e,n,r=1){"number"==typeof n&&(r=n,n=!1,console.error("THREE.InstancedBufferAttribute: The constructor now expects normalized as the third arg
[truncated: 329,965 more chars]
