# Supplementary material for: Graph T–T (V1.0Beta), a program for embedding and visualizing periodic graphs in 3D Euclidean space
Source: Acta Crystallogr A Found Adv. 2024 Apr 29;80(Pt 3):282–92. doi: 10.1107/S2053273324002523 (PMC11067947; doi:10.1107/S2053273324002523)
Supplement: Supplementary file 2 [file a-80-00282-sup2.zip › graphtt.github.io-main/js/3d_force_graph_action.js]

var gui = new dat.GUI({ autoPlace: false });//new dat.GUI({name: 'My GUI', });
gui.width = 400;
//gui.domElement.id = "parent_canvas";
var vis = gui.addFolder('Visualization');

var defaultVisController = {
  // defaults from https://github.com/anvaka/ngraph.physics.simulator/blob/master/index.js
  timeStep: 20,
  gravity: -1.2,
  theta: 0.8,
  springLength: 30,
  springCoefficient: 0.0008,
  dragCoefficient: 0.02
};
//var dragCoefficientController = {dragCoeffiecient: 0.2};
var visController = {
  // defaults from https://github.com/anvaka/ngraph.physics.simulator/blob/master/index.js
  timeStep: 20,
  gravity: -1.2,
  theta: 0.8,
  springLength: 30,
  springCoefficient: 0.0008,
  dragCoefficient: 0.02
};
dg = vis.add(visController, 'dragCoefficient').name("drag coefficient");
gr = vis.add(visController, 'gravity').name("Coulomb constant (K)");
sc = vis.add(visController, 'springCoefficient').name("Spring coefficient (k)");
sl = vis.add(visController, 'springLength').name("Spring length");
theta = vis.add(visController, 'theta');
timeStep = vis.add(visController, 'timeStep').name("Time step");

//const settings = new Settings();
//const controllerOne = gui.add(settings, 'redDistance', 0, 100);
//controllerOne.onChange(updateLinkDistance);

var buttonSetDefault = {
  Reset: function () {
    gui.__folders.Visualization.__controllers[0].setValue(defaultVisController.dragCoefficient);
    gui.__folders.Visualization.__controllers[1].setValue(defaultVisController.gravity);
    gui.__folders.Visualization.__controllers[2].setValue(defaultVisController.springCoefficient);
    gui.__folders.Visualization.__controllers[3].setValue(defaultVisController.springLength);
    gui.__folders.Visualization.__controllers[4].setValue(defaultVisController.theta);
    gui.__folders.Visualization.__controllers[5].setValue(defaultVisController.timeStep);
  }
};

var localSave = {
  LocalSave: function () {
    localStorage.setItem('dragCoefficient', gui.__folders.Visualization.__controllers[0].getValue())
    localStorage.setItem('gravity', gui.__folders.Visualization.__controllers[1].getValue())
    localStorage.setItem('springCoefficient', gui.__folders.Visualization.__controllers[2].getValue())
    localStorage.setItem('springLength', gui.__folders.Visualization.__controllers[3].getValue())
    localStorage.setItem('theta', gui.__folders.Visualization.__controllers[4].getValue())
    localStorage.setItem('timeStep', gui.__folders.Visualization.__controllers[5].getValue())
  }
};

var loadFromLocalSave = {
  LoadFromLocalSave: function () {
    gui.__folders.Visualization.__controllers[0].setValue(localStorage.getItem('dragCoefficient'));
    gui.__folders.Visualization.__controllers[1].setValue(localStorage.getItem('gravity'));
    gui.__folders.Visualization.__controllers[2].setValue(localStorage.getItem('springCoefficient'));
    gui.__folders.Visualization.__controllers[3].setValue(localStorage.getItem('springLength'));
    gui.__folders.Visualization.__controllers[4].setValue(localStorage.getItem('theta'));
    gui.__folders.Visualization.__controllers[5].setValue(localStorage.getItem('timeStep'));
  }
};
cooldownTime = { cooldownTime: 15000 };
gui.add(buttonSetDefault, 'Reset')
gui.add(localSave, 'LocalSave').name("Local save")
gui.add(loadFromLocalSave, 'LoadFromLocalSave').name("Load from local save");
gui.add(cooldownTime, 'cooldownTime').name("Cooldown time")
$('#right_tools').append(gui.domElement);
let nodesWithTheSpecificPropertyDiscussedWithMaxwell = new Set();
Graph1 = {}
function threed_force_graph_action(data, ended) {
  const gData = {
    nodes: data.nodes.map(i => ({ id: i.data.id })),
    links: data.edges.map(i => ({ source: i.data.source, target: i.data.target }))
  };
  ggdata = {}
  tick = 0;
  let selectedNodes = new Set();
  Graph1 = ForceGraph3D()
    (document.getElementById('canvas'))
    .forceEngine('ngraph')
    //                .ngraphPhysics(visController)
    .graphData(gData).onEngineTick(function () {
      ggData = Graph1.graphData();
      //  ggData.nodes =
      // ggData.nodes.map(i => ({id: i.id, position: {x: i.__threeObj.position.x, y:i.__threeObj.position.y, z: i.__threeObj.position.z}}));
    })
    .onEngineStop(function () {
      console.log(Graph1.graphData());
      console.log(ggData);
      ggData.nodes = ggData.nodes.map(i => ({ id: i.id, position: i.__threeObj.position }));
      Graph = ForceGraph3D()
        (document.getElementById('canvas'))
        .forceEngine('ngraph')
        .ngraphPhysics(visController)
        .graphData(ggData)
        .cooldownTime(cooldownTime.cooldownTime)
        //                        .backgroundColor('#ffffff')
        //                        nodeColor(node => highlightNodes.has(node) ? node === hoverNode ? 'rgb(255,0,0,1)' : 'rgba(255,160,0,0.8)' : 'rgba(0,255,255,0.6)')
        .nodeOpacity(1)
        .nodeColor(function (node) {
          if (selectedNodes.has(node)) return 'yellow';
          //                    else if (nodesWithTheSpecificPropertyDiscussedWithMaxwell.has(node)) return 'green';
          else return 'red';
        })
        .linkColor('rgba(200,200,200,1)')
        .linkWidth(2)
        .linkOpacity(1)
        .onNodeClick((node, event) => {
          node.translateX(100);
          //                    console.log(node);
          //                              if (event.ctrlKey || event.shiftKey || event.altKey) { // multi-selection
          //                                selectedNodes.has(node) ? selectedNodes.delete(node) : selectedNodes.add(node);
          //                              } else { // single-selection
          //                                const untoggle = selectedNodes.has(node) && selectedNodes.size === 1;
          //                                selectedNodes.clear();
          //                                !untoggle && selectedNodes.add(node);
          //                              }
          //
          //                               // update color of selected nodes
        }).onEngineTick(function () {
          tick++;
          if (tick % 30 == 0) {
            stats(Graph, selectedNodes);
          }
        })
      //                     .onLinkClick((node, event) => {
      //                            console.log(node);
      //                      })
      //                                .linkDirectionalParticles(link => highlightLinks.has(link) ? 4 : 0)
      //                                .linkDirectionalParticleWidth(4)
      //                                .onNodeHover(node => {
      //                                   no state change
      //                                  if ((!node && !highlightNodes.size) || (node && hoverNode === node)) return;
      //
      //                                  highlightNodes.clear();
      //                                  highlightLinks.clear();
      //                                  if (node) {
      //                                    highlightNodes.add(node);
      //                                    node.neighbors.forEach(neighbor => highlightNodes.add(neighbor));
      //                                    node.links.forEach(link => highlightLinks.add(link));
      //                                  }
      //
      //                                  hoverNode = node || null;
      //
      //                                  updateHighlight();
      //                                })
      //                                .onLinkHover(link => {
      //                                  highlightNodes.clear();
      //                                  highlightLinks.clear();
      //
      //                                  if (link) {
      //                                    highlightLinks.add(link);
      //                                    highlightNodes.add(link.source);
      //                                    highlightNodes.add(link.target);
      //                                  }
      //
      //                                  updateHighlight();
      //                                });
      ended();
      $('#compute_stat_on_vis').click(function () {
        stats(Graph);
      });

      $('#stopRendering').click(function () {
        Graph.pauseAnimation();
        //            console.log('hereee');
        //            Graph.renderer().setAnimationLoop(null)
      });

      $('#resumeAnimation').click(function () {
        Graph.resumeAnimation();
      });
    })
}

function threed_force_graph_action_d33d(data, ended) {
  const gData = {
    nodes: data.nodes.map(i => ({ id: i.data.id })),
    links: data.edges.map(i => ({ source: i.data.source, target: i.data.target }))
  };

  tick = 0;
  let selectedNodes = new Set();
  const Graph = ForceGraph3D()
    (document.getElementById('canvas'))
    .graphData(gData)
    .cooldownTime(cooldownTime.cooldownTime)
    //                        .backgroundColor('#ffffff')
    //                        nodeColor(node => highlightNodes.has(node) ? node === hoverNode ? 'rgb(255,0,0,1)' : 'rgba(255,160,0,0.8)' : 'rgba(0,255,255,0.6)')
    .nodeOpacity(1)
    .nodeColor(node => selectedNodes.has(node) ? 'red' : 'yellow')
    .linkColor('rgba(200,200,200,1)')
    .linkWidth(2)
    .linkOpacity(1)
    .onNodeClick((node, event) => {
      if (event.ctrlKey || event.shiftKey || event.altKey) { // multi-selection
        selectedNodes.has(node) ? selectedNodes.delete(node) : selectedNodes.add(node);
      } else { // single-selection
        const untoggle = selectedNodes.has(node) && selectedNodes.size === 1;
        selectedNodes.clear();
        !untoggle && selectedNodes.add(node);
      }

      Graph.nodeColor(Graph.nodeColor()); // update color of selected nodes
    }).onEngineTick(function () {
      tick++;
      if (tick % 30 == 0) {
        stats(Graph, selectedNodes);
      }
    });
  //                     .onLinkClick((node, event) => {
  //
  //                      });
  //                                .linkDirectionalParticles(link => highlightLinks.has(link) ? 4 : 0)
  //                                .linkDirectionalParticleWidth(4)
  //                                .onNodeHover(node => {
  //                                   no state change
  //                                  if ((!node && !highlightNodes.size) || (node && hoverNode === node)) return;
  //
  //                                  highlightNodes.clear();
  //                                  highlightLinks.clear();
  //                                  if (node) {
  //                                    highlightNodes.add(node);
  //                                    node.neighbors.forEach(neighbor => highlightNodes.add(neighbor));
  //                                    node.links.forEach(link => highlightLinks.add(link));
  //                                  }
  //
  //                                  hoverNode = node || null;
  //
  //                                  updateHighlight();
  //                                })
  //                                .onLinkHover(link => {
  //                                  highlightNodes.clear();
  //                                  highlightLinks.clear();
  //
  //                                  if (link) {
  //                                    highlightLinks.add(link);
  //                                    highlightNodes.add(link.source);
  //                                    highlightNodes.add(link.target);
  //                                  }
  //
  //                                  updateHighlight();
  //                                });
  ended();
  $('#compute_stat_on_vis').click(function () {
    stats_d33d(Graph);
  });
}

function stats(Graph, selectedNodes) {
  //        console.log(Graph.graphData());
  //        console.log(Graph.ngraphPhysics());
  let { nodes, links } = Graph.graphData();
  var min_dist = 10000;
  var max_dist = 0;
  var sum = 0;
  var cnt_nonlink = 0;


  min_dist_e = 1000;
  max_dist_e = 0;
  avg_dist_e = 0;
  sum_dist_e = 0;


  links.forEach(function (e) {
    var src1 = e.source;
    var tgt1 = e.target;

    src = parseInt(src1.substr(1));
    tgt = parseInt(tgt1.substr(1));
    var n1 = nodes[src];
    var n2 = nodes[tgt];

    dist = Math.sqrt(
      Math.pow(n1.__threeObj.position.x - n2.__threeObj.position.x, 2) +
      Math.pow(n1.__threeObj.position.y - n2.__threeObj.position.y, 2) +
      Math.pow(n1.__threeObj.position.z - n2.__threeObj.position.z, 2)
    );
    if (min_dist_e > dist)
      min_dist_e = dist;
    if (max_dist_e < dist)
      max_dist_e = dist;
    sum_dist_e += dist;
    //                        str += (dist +"").substr(0,6) + ", ";//        nodes.forEach(function(n1) {
    //            n1.__threeObj.position.x = n1.__threeObj.position.x;
    //            n1.__threeObj.position.y = n1.__threeObj.position.y;
    //            n1.__threeObj.position.z = n1.__threeObj.position.z;
    //        });


  });
  avg_dist_e = sum_dist_e / links.length;

  nodesWithTheSpecificPropertyDiscussedWithMaxwell.clear();
  nodes.forEach(function (n1) {
    nodes.forEach(function (n2) {
      if (n1.id > n2.id) {
        islink = false;
        links.forEach(function (e) {
          var src = e.source;
          var tgt = e.target;
          if ((src == n1.id && tgt == n2.id) ||
            (src == n2.id && tgt == n1.id)) {
            islink = true; return;
          }

        });

        if (!islink) {
          cnt_nonlink++;
          dist = Math.sqrt(
            Math.pow(n1.__threeObj.position.x - n2.__threeObj.position.x, 2) +
            Math.pow(n1.__threeObj.position.y - n2.__threeObj.position.y, 2) +
            Math.pow(n1.__threeObj.position.z - n2.__threeObj.position.z, 2)
          );

          if (dist < 1.6 * max_dist_e) {
            nodesWithTheSpecificPropertyDiscussedWithMaxwell.add(n1);
            nodesWithTheSpecificPropertyDiscussedWithMaxwell.add(n2);
          } else {
          }

          if (min_dist > dist)
            min_dist = dist;
          if (max_dist < dist)
            max_dist = dist;
          sum += dist;
        }
      }
    });
  });
  console.log(cnt_nonlink);

  avg = sum / cnt_nonlink;

  if (nodesWithTheSpecificPropertyDiscussedWithMaxwell.size > 0) Graph.nodeColor(Graph.nodeColor()); //Graph.refresh();

  //                    str += "\ncoordinates:\n";
  nodes.forEach(function (n) {
    sx = (n.x + "").substr(0, 6);
    sy = (n.y + "").substr(0, 6);
    sz = (n.z + "").substr(0, 6);
    //                        str += sx + ", " + sy + ", " + sz + "\n";
  });

  min_dist_selected_nodes = 1000;
  max_dist_selected_nodes = 0;
  avg_dist_selected_nodes = 0;
  sum_dist_selected_nodes = 0;

  selectedNodes.forEach(function (n1) {
    selectedNodes.forEach(function (n2) {
      if (n1.id > n2.id) {
        dist = Math.sqrt(
          Math.pow(n1.__threeObj.position.x - n2.__threeObj.position.x, 2) +
          Math.pow(n1.__threeObj.position.y - n2.__threeObj.position.y, 2) +
          Math.pow(n1.__threeObj.position.z - n2.__threeObj.position.z, 2)
        );
        if (min_dist_selected_nodes > dist)
          min_dist_selected_nodes = dist;
        if (max_dist_selected_nodes < dist)
          max_dist_selected_nodes = dist;
        sum_dist_selected_nodes += dist;
      }
    });
  });

  //        avg_dist_selected_nodes = sum_dist_selected_nodes/selectedNodes.size;

  str = "T...T:\nMinimum: " + min_dist;
  //        str += "\nMaximum: " + max_dist;
  //        str += "\nAverage: " + avg;

  str += "\n\nT-T:\nMinimum: " + min_dist_e;
  str += "\nMaximum: " + max_dist_e;
  str += "\nAverage: " + avg_dist_e;

  //        str += "\n\nDistance between selected nodes:\nMinimum: " + min_dist_selected_nodes;
  //        str += "\nMaximum: " + max_dist_selected_nodes;
  //        str += "\nAverage: " + avg_dist_selected_nodes;


  $("#vis_inf").html(str)
}

function stats_d33d(Graph, selectedNodes) {
  //        });
  //        Graph.onEngineStop(function(){
  //        return;
  let { nodes, links } = Graph.graphData();
  //        console.log(nodes);
  //        console.log(links);
  var min_dist = 10000;
  var max_dist = 0;
  var sum = 0;
  //        nodes.forEach(function(n1) {
  //            n1.__threeObj.position.x = n1.__threeObj.position.x;
  //            n1.__threeObj.position.y = n1.__threeObj.position.y;
  //            n1.__threeObj.position.z = n1.__threeObj.position.z;
  //        });

  nodes.forEach(function (n1) {
    nodes.forEach(function (n2) {
      if (n1.id > n2.id) {
        dist = Math.sqrt(
          Math.pow(n1.x - n2.x, 2) +
          Math.pow(n1.y - n2.y, 2) +
          Math.pow(n1.z - n2.z, 2)
        );
        if (min_dist > dist)
          min_dist = dist;
        if (max_dist < dist)
          max_dist = dist;
        sum += dist;
      }
    });
  });

  avg = sum / nodes.length;

  min_dist_e = 1000;
  max_dist_e = 0;
  avg_dist_e = 0;
  sum_dist_e = 0;


  links.forEach(function (e) {
    var src = e.source;
    var tgt = e.target;
    var n1 = nodes[src];
    var n2 = nodes[tgt];
    dist = Math.sqrt(
      Math.pow(n1.x - n2.x, 2) +
      Math.pow(n1.y - n2.y, 2) +
      Math.pow(n1.z - n2.z, 2)
    );
    if (min_dist_e > dist)
      min_dist_e = dist;
    if (max_dist_e < dist)
      max_dist_e = dist;
    sum_dist_e += dist;
    //                        str += (dist +"").substr(0,6) + ", ";

  });
  avg_dist_e = sum_dist_e / links.length;

  //                    str += "\ncoordinates:\n";
  nodes.forEach(function (n) {
    sx = (n.x + "").substr(0, 6);
    sy = (n.y + "").substr(0, 6);
    sz = (n.z + "").substr(0, 6);
    //                        str += sx + ", " + sy + ", " + sz + "\n";
  });

  min_dist_selected_nodes = 1000;
  max_dist_selected_nodes = 0;
  avg_dist_selected_nodes = 0;
  sum_dist_selected_nodes = 0;

  selectedNodes.forEach(function (n1) {
    selectedNodes.forEach(function (n2) {
      if (n1.id > n2.id) {
        dist = Math.sqrt(
          Math.pow(n1.x - n2.x, 2) +
          Math.pow(n1.y - n2.y, 2) +
          Math.pow(n1.z - n2.z, 2)
        );
        if (min_dist_selected_nodes > dist)
          min_dist_selected_nodes = dist;
        if (max_dist_selected_nodes < dist)
          max_dist_selected_nodes = dist;
        sum_dist_selected_nodes += dist;
      }
    });
  });

  avg_dist_selected_nodes = sum_dist_selected_nodes / selectedNodes.size;

  str = "Distance between all nodes:\nMinimum: " + min_dist;
  str += "\nMaximum: " + max_dist;
  str += "\nAverage: " + avg;

  str += "\n\nDistance between all edge nodes:\nMinimum: " + min_dist_e;
  str += "\nMaximum: " + max_dist_e;
  str += "\nAverage: " + avg_dist_e;

  str += "\n\nDistance between selected nodes:\nMinimum: " + min_dist_selected_nodes;
  str += "\nMaximum: " + max_dist_selected_nodes;
  str += "\nAverage: " + avg_dist_selected_nodes;


  $("#vis_inf").html(str)
}
