# Supplementary material for: Graph T–T (V1.0Beta), a program for embedding and visualizing periodic graphs in 3D Euclidean space
Source: Acta Crystallogr A Found Adv. 2024 Apr 29;80(Pt 3):282–92. doi: 10.1107/S2053273324002523 (PMC11067947; doi:10.1107/S2053273324002523)
Supplement: Supplementary file 2 [file a-80-00282-sup2.zip › graphtt.github.io-main/js/cytoscape-cola.js]

/*!
Copyright (c) The Cytoscape Consortium

Permission is hereby granted, free of charge, to any person obtaining a copy of
this software and associated documentation files (the “Software”), to deal in
the Software without restriction, including without limitation the rights to
use, copy, modify, merge, publish, distribute, sublicense, and/or sell copies
of the Software, and to permit persons to whom the Software is furnished to do
so, subject to the following conditions:

The above copyright notice and this permission notice shall be included in all
copies or substantial portions of the Software.

THE SOFTWARE IS PROVIDED “AS IS”, WITHOUT WARRANTY OF ANY KIND, EXPRESS OR
IMPLIED, INCLUDING BUT NOT LIMITED TO THE WARRANTIES OF MERCHANTABILITY,
FITNESS FOR A PARTICULAR PURPOSE AND NONINFRINGEMENT. IN NO EVENT SHALL THE
AUTHORS OR COPYRIGHT HOLDERS BE LIABLE FOR ANY CLAIM, DAMAGES OR OTHER
LIABILITY, WHETHER IN AN ACTION OF CONTRACT, TORT OR OTHERWISE, ARISING FROM,
OUT OF OR IN CONNECTION WITH THE SOFTWARE OR THE USE OR OTHER DEALINGS IN THE
SOFTWARE.
*/

;(function(){ 'use strict';

  // registers the extension on a cytoscape lib ref
  var register = function( cytoscape, cola ){
    if( !cytoscape || !cola ){ return; } // can't register if cytoscape unspecified

    var raf = window.requestAnimationFrame || window.webkitRequestAnimationFrame || window.mozRequestAnimationFrame || window.msRequestAnimationFrame;
    var isString = function(o){ return typeof o === typeof ''; };
    var isNumber = function(o){ return typeof o === typeof 0; };
    var isObject = function(o){ return o != null && typeof o === typeof {}; };

    // default layout options
    var defaults = {
      animate: true, // whether to show the layout as it's running
      refresh: 1, // number of ticks per frame; higher is faster but more jerky
      maxSimulationTime: 4000, // max length in ms to run the layout
      ungrabifyWhileSimulating: false, // so you can't drag nodes during layout
      fit: true, // on every layout reposition of nodes, fit the viewport
      padding: 30, // padding around the simulation
      boundingBox: undefined, // constrain layout bounds; { x1, y1, x2, y2 } or { x1, y1, w, h }

      // layout event callbacks
      ready: function(){}, // on layoutready
      stop: function(){}, // on layoutstop

      // positioning options
      randomize: false, // use random node positions at beginning of layout
      avoidOverlap: true, // if true, prevents overlap of node bounding boxes
      handleDisconnected: true, // if true, avoids disconnected components from overlapping
      nodeSpacing: function( node ){ return 10; }, // extra spacing around nodes
      flow: undefined, // use DAG/tree flow layout if specified, e.g. { axis: 'y', minSeparation: 30 }
      alignment: undefined, // relative alignment constraints on nodes, e.g. function( node ){ return { x: 0, y: 1 } }

      // different methods of specifying edge length
      // each can be a constant numerical value or a function like `function( edge ){ return 2; }`
      edgeLength: undefined, // sets edge length directly in simulation
      edgeSymDiffLength: undefined, // symmetric diff edge length in simulation
      edgeJaccardLength: undefined, // jaccard edge length in simulation

      // iterations of cola algorithm; uses default values on undefined
      unconstrIter: undefined, // unconstrained initial layout iterations
      userConstIter: undefined, // initial layout iterations with user-specified constraints
      allConstIter: undefined, // initial layout iterations with all constraints including non-overlap

      // infinite layout options
      infinite: false // overrides all other options for a forces-all-the-time mode
    };

    // constructor
    // options : object containing layout options
    function ColaLayout( options ){
      var opts = this.options = {};
      for( var i in defaults ){ opts[i] = defaults[i]; }
      for( var i in options ){ opts[i] = options[i]; }
    }

    // runs the layout
    ColaLayout.prototype.run = function(){
      var layout = this;
      var options = this.options;

      layout.manuallyStopped = false;

      var cy = options.cy; // cy is automatically populated for us in the constructor
      var eles = options.eles;
      var nodes = eles.nodes();
      var edges = eles.edges();
      var ready = false;

      var bb = options.boundingBox || { x1: 0, y1: 0, w: cy.width(), h: cy.height() };
      if( bb.x2 === undefined ){ bb.x2 = bb.x1 + bb.w; }
      if( bb.w === undefined ){ bb.w = bb.x2 - bb.x1; }
      if( bb.y2 === undefined ){ bb.y2 = bb.y1 + bb.h; }
      if( bb.h === undefined ){ bb.h = bb.y2 - bb.y1; }

      var typeoffn = typeof function(){};
      var getOptVal = function( val, ele ){
        if( typeof val === typeoffn ){
          var fn = val;
          return fn.apply( ele, [ ele ] );
        } else {
          return val;
        }
      };

      var updateNodePositions = function(){
        for( var i = 0; i < nodes.length; i++ ){
          var node = nodes[i];
          var scratch = node.scratch('cola');

          // update node dims
          if( !scratch.updatedDims ){
            var padding = getOptVal( options.nodeSpacing, node );

            scratch.width = node.outerWidth() + 2*padding;
            scratch.height = node.outerHeight() + 2*padding;
          }
        }

        nodes.positions(function(i, node){
          var scratch = node.scratch().cola;
          var retPos;

          if( !node.grabbed() && !node.isParent() ){
            retPos = {
              x: bb.x1 + scratch.x,
              y: bb.y1 + scratch.y
            };

            if( !isNumber(retPos.x) || !isNumber(retPos.y) ){
              retPos = undefined;
            }
          }

          return retPos;
        });

        nodes.updateCompoundBounds(); // because the way this layout sets positions is buggy for some reason; ref #878

        if( !ready ){
          onReady();
          ready = true;
        }

        if( options.fit ){
          cy.fit( options.padding );
        }
      };

      var onDone = function(){
        if( options.ungrabifyWhileSimulating ){
          grabbableNodes.grabify();
        }

        cy.off('destroy', destroyHandler);

        nodes.off('grab free position', grabHandler);
        nodes.off('lock unlock', lockHandler);

        // trigger layoutstop when the layout stops (e.g. finishes)
        layout.one('layoutstop', options.stop);
        layout.trigger({ type: 'layoutstop', layout: layout });
      };

      var onReady = function(){
        // trigger layoutready when each node has had its position set at least once
        layout.one('layoutready', options.ready);
        layout.trigger({ type: 'layoutready', layout: layout });
      };

      var ticksPerFrame = options.refresh;
      var tickSkip = 1; // frames until a tick; used to slow down sim for debugging

      if( options.refresh < 0 ){
        tickSkip = Math.abs( options.refresh );
        ticksPerFrame = 1;
      } else {
        ticksPerFrame = Math.max( 1, ticksPerFrame ); // at least 1
      }

      var adaptor = layout.adaptor = cola.adaptor({
        trigger: function( e ){ // on sim event
          var TICK = cola.EventType ? cola.EventType.tick : null;
          var END = cola.EventType ? cola.EventType.end : null;

          switch( e.type ){
            case 'tick':
            case TICK:
              if( options.animate ){
                updateNodePositions();
              }
              break;

            case 'end':
            case END:
              updateNodePositions();
              if( !options.infinite ){ onDone(); }
              break;
          }
        },

        kick: function(){ // kick off the simulation
          //var skip = 0;

          var inftick = function(){
            if( layout.manuallyStopped ){
              onDone();

              return true;
            }

            var ret = adaptor.tick();

            if( ret && options.infinite ){ // resume layout if done
              adaptor.resume(); // resume => new kick
            }

            return ret; // allow regular finish b/c of new kick
          };

          var multitick = function(){ // multiple ticks in a row
            var ret;

            // skip ticks to slow down layout for debugging
            // var thisSkip = skip;
            // skip = (skip + 1) % tickSkip;
            // if( thisSkip !== 0 ){
            //   return false;
            // }

            for( var i = 0; i < ticksPerFrame && !ret; i++ ){
              ret = ret || inftick(); // pick up true ret vals => sim done
            }

            return ret;
          };

          if( options.animate ){
            var frame = function(){
              if( multitick() ){ return; }

              raf( frame );
            };

            raf( frame );
          } else {
            while( !inftick() ){}
          }
        },

        on: function( type, listener ){}, // dummy; not needed

        drag: function(){} // not needed for our case
      });
      layout.adaptor = adaptor;

      // if set no grabbing during layout
      var grabbableNodes = nodes.filter(':grabbable');
      if( options.ungrabifyWhileSimulating ){
        grabbableNodes.ungrabify();
      }

      var destroyHandler;
      cy.one('destroy', destroyHandler = function(e){
        layout.stop();
      });

      // handle node dragging
      var grabHandler;
      nodes.on('grab free position', grabHandler = function(e){
        var node = this;
        var scrCola = node.scratch().cola;
        var pos = node.position();
        
        switch( e.type ){
          case 'grab':
            adaptor.dragstart( scrCola );
            adaptor.resume();
            break;
          case 'free':
            adaptor.dragend( scrCola );
            break;
          case 'position':
            // only update when different (i.e. manual .position() call or drag) so we don't loop needlessly
            if( scrCola.x !== pos.x - bb.x1 || scrCola.y !== pos.y - bb.y1 ){
              scrCola.px = pos.x - bb.x1;
              scrCola.py = pos.y - bb.y1;
              adaptor.resume();
            }
            break;
        }

      });

      var lockHandler;
      nodes.on('lock unlock', lockHandler = function(e){
        var node = this;
        var scrCola = node.scratch().cola;

        scrCola.fixed = node.locked();

        if( node.locked() ){
          adaptor.dragstart( scrCola );
        } else {
          adaptor.dragend( scrCola );
        }
      });

      var nonparentNodes = nodes.stdFilter(function( node ){
        return !node.isParent();
      });

      // add nodes to cola
      adaptor.nodes( nonparentNodes.map(function( node, i ){
        var padding = getOptVal( options.nodeSpacing, node );
        var pos = node.position();
        var nbb = node.boundingBox();

        var struct = node.scratch().cola = {
          x: options.randomize || pos.x === undefined ? Math.round( Math.random() * bb.w ) : pos.x,
          y: options.randomize || pos.y === undefined ? Math.round( Math.random() * bb.h ) : pos.y,
          width: nbb.w + 2*padding,
          height: nbb.h + 2*padding,
          index: i,
          fixed: node.locked()
        };

        return struct;
      }) );

      if( options.alignment ){ // then set alignment constraints

        var offsetsX = [];
        var offsetsY = [];

        nonparentNodes.forEach(function( node ){
          var align = getOptVal( options.alignment, node );
          var scrCola = node.scratch().cola;
          var index = scrCola.index;

          if( !align ){ return; }

          if( align.x != null ){
            offsetsX.push({
              node: index,
              offset: align.x
            });
          }

          if( align.y != null ){
            offsetsY.push({
              node: index,
              offset: align.y
            });
          }
        });

        // add alignment constraints on nodes
        var constraints = [];

        if( offsetsX.length > 0 ){
          constraints.push({
            type: 'alignment',
            axis: 'x',
            offsets: offsetsX
          });
        }

        if( offsetsY.length > 0 ){
          constraints.push({
            type: 'alignment',
            axis: 'y',
            offsets: offsetsY
          });
        }

        adaptor.constraints( constraints );

      }

      // add compound nodes to cola
      adaptor.groups( nodes.stdFilter(function( node ){
        return node.isParent();
      }).map(function( node, i ){ // add basic group incl leaf nodes
        var optPadding = getOptVal( options.nodeSpacing, node );
        var getPadding = function(d){
          return parseFloat( node.style('padding-'+d) );
        };

        var pleft = getPadding('left') + optPadding;
        var pright = getPadding('right') + optPadding;
        var ptop = getPadding('top') + optPadding;
        var pbottom = getPadding('bottom') + optPadding;

        node.scratch().cola = {
          index: i,

          padding: Math.max( pleft, pright, ptop, pbottom ),

          // leaves should only contain direct descendants (children),
          // not the leaves of nested compound nodes or any nodes that are compounds themselves
          leaves: node.children().stdFilter(function( child ){
            return !child.isParent();
          }).map(function( child ){
            return child[0].scratch().cola.index;
          }),

          fixed: node.locked()
        };

        return node;
      }).map(function( node ){ // add subgroups
        node.scratch().cola.groups = node.children().stdFilter(function( child ){
          return child.isParent();
        }).map(function( child ){
          return child.scratch().cola.index;
        });

        return node.scratch().cola;
      }) );

      // get the edge length setting mechanism
      var length;
      var lengthFnName;
      if( options.edgeLength != null ){
        length = options.edgeLength;
        lengthFnName = 'linkDistance';
      } else if( options.edgeSymDiffLength != null ){
        length = options.edgeSymDiffLength;
        lengthFnName = 'symmetricDiffLinkLengths';
      } else if( options.edgeJaccardLength != null ){
        length = options.edgeJaccardLength;
        lengthFnName = 'jaccardLinkLengths';
      } else {
        length = 100;
        lengthFnName = 'linkDistance';
      }

      var lengthGetter = function( link ){
        return link.calcLength;
      };

      // add the edges to cola
      adaptor.links( edges.stdFilter(function( edge ){
        return !edge.source().isParent() && !edge.target().isParent();
      }).map(function( edge, i ){
        var c = edge.scratch().cola = {
          source: edge.source()[0].scratch().cola.index,
          target: edge.target()[0].scratch().cola.index
        };

        if( length != null ){
          c.calcLength = getOptVal( length, edge );
        }

        return c;
      }) );

      adaptor.size([ bb.w, bb.h ]);

      if( length != null ){
        adaptor[ lengthFnName ]( lengthGetter );
      }

      // set the flow of cola
      if( options.flow ){
        var flow;
        var defAxis = 'y';
        var defMinSep = 50;

        if( isString(options.flow) ){
          flow = {
            axis: options.flow,
            minSeparation: defMinSep
          };
        } else if( isNumber(options.flow) ){
          flow = {
            axis: defAxis,
            minSeparation: options.flow
          };
        } else if( isObject(options.flow) ){
          flow = options.flow;

          flow.axis = flow.axis || defAxis;
          flow.minSeparation = flow.minSeparation != null ? flow.minSeparation : defMinSep;
        } else { // e.g. options.flow: true
          flow = {
            axis: defAxis,
            minSeparation: defMinSep
          };
        }

        adaptor.flowLayout( flow.axis , flow.minSeparation );
      }

      layout.trigger({ type: 'layoutstart', layout: layout });

      adaptor
        .avoidOverlaps( options.avoidOverlap )
        .handleDisconnected( options.handleDisconnected )
        .start( options.unconstrIter, options.userConstIter, options.allConstIter)
      ;

      if( !options.infinite ){
        setTimeout(function(){
          if( !layout.manuallyStopped ){
            adaptor.stop();
          }
        }, options.maxSimulationTime);
      }

      return this; // chaining
    };

    // called on continuous layouts to stop them before they finish
    ColaLayout.prototype.stop = function(){
      if( this.adaptor ){
        this.manuallyStopped = true;
        this.adaptor.stop();
      }

      return this; // chaining
    };


    cytoscape('layout', 'cola', ColaLayout);

  };

  if( typeof module !== 'undefined' && module.exports ){ // expose as a commonjs module
    module.exports = register;
  }

  if( typeof define !== 'undefined' && define.amd ){ // expose as an amd/requirejs module
    define('cytoscape-cola', function(){
      return register;
    });
  }

  if( typeof cytoscape !== 'undefined' && typeof cola !== 'undefined' ){ // expose to global cytoscape (i.e. window.cytoscape)
    register( cytoscape, cola );
  }

})();
