# Supplementary material for: Graph T–T (V1.0Beta), a program for embedding and visualizing periodic graphs in 3D Euclidean space
Source: Acta Crystallogr A Found Adv. 2024 Apr 29;80(Pt 3):282–92. doi: 10.1107/S2053273324002523 (PMC11067947; doi:10.1107/S2053273324002523)
Supplement: Supplementary file 2 [file a-80-00282-sup2.zip › graphtt.github.io-main/js/data.js]

data = {
    "graphs": [
      {
        "name": "ExampleChainGraph2",
        "category": "Examples",
        "desc": "Chain Graph 2",
        "properties": [
          "n:Integer:9"
        ]
      },
      {
        "name": "ExampleChainGraph4",
        "category": "Examples",
        "desc": "Chain Graph 4",
        "properties": [
          "n:Integer:4"
        ]
      },
      {
        "name": "ExampleChainGraph1",
        "category": "Examples",
        "desc": "Chain Graph 1",
        "properties": [
          "n:Integer:4"
        ]
      },
      {
        "name": "ExampleChainGraph6",
        "category": "Examples",
        "desc": "Chain Graph 6",
        "properties": [
          "n:Integer:5"
        ]
      },
      {
        "name": "ExampleChainGraph7",
        "category": "Examples",
        "desc": "Chain Graph 7",
        "properties": [
          "n:Integer:5"
        ]
      },
      {
        "name": "ExampleChainGraph5",
        "category": "Examples",
        "desc": "Chain Graph 5",
        "properties": [
          "n:Integer:5"
        ]
      }
    ],
    reports: [],
    algorithms: [],
    actions:[]
  }
