# Supplementary material for: Graph T–T (V1.0Beta), a program for embedding and visualizing periodic graphs in 3D Euclidean space
Source: Acta Crystallogr A Found Adv. 2024 Apr 29;80(Pt 3):282–92. doi: 10.1107/S2053273324002523 (PMC11067947; doi:10.1107/S2053273324002523)
Supplement: Supplementary file 2 [file a-80-00282-sup2.zip › graphtt.github.io-main/js/forVivaCirclularNode.js]

// Lets start from the easiest part - model object for node ui in webgl
function WebglCircle(size, color) {
    this.size = size;
    this.color = color;
}

// Next comes the hard part - implementation of API for custom shader
// program, used by webgl renderer:
function buildCircleNodeShader() {
    // For each primitive we need 4 attributes: x, y, color and size.
    var ATTRIBUTES_PER_PRIMITIVE = 4,
        nodesFS = [
            'precision mediump float;',
            'varying vec4 color;',

            'void main(void) {',
            '   if ((gl_PointCoord.x - 0.5) * (gl_PointCoord.x - 0.5) + (gl_PointCoord.y - 0.5) * (gl_PointCoord.y - 0.5) < 0.25) {',
            '     gl_FragColor = color;',
            '   } else {',
            '     gl_FragColor = vec4(0);',
            '   }',
            '}'].join('\n'),
        nodesVS = [
            'attribute vec2 a_vertexPos;',
            // Pack color and size into vector. First elemnt is color, second - size.
            // Since it's floating point we can only use 24 bit to pack colors...
            // thus alpha channel is dropped, and is always assumed to be 1.
            'attribute vec2 a_customAttributes;',
            'uniform vec2 u_screenSize;',
            'uniform mat4 u_transform;',
            'varying vec4 color;',

            'void main(void) {',
            '   gl_Position = u_transform * vec4(a_vertexPos/u_screenSize, 0, 1);',
            '   gl_PointSize = a_customAttributes[1] * u_transform[0][0];',
            '   float c = a_customAttributes[0];',
            '   color.b = mod(c, 256.0); c = floor(c/256.0);',
            '   color.g = mod(c, 256.0); c = floor(c/256.0);',
            '   color.r = mod(c, 256.0); c = floor(c/256.0); color /= 255.0;',
            '   color.a = 1.0;',
            '}'].join('\n');

    var program,
        gl,
        buffer,
        locations,
        utils,
        nodes = new Float32Array(64),
        nodesCount = 0,
        canvasWidth, canvasHeight, transform,
        isCanvasDirty;

    return {
        /**
         * Called by webgl renderer to load the shader into gl context.
         */
        load : function (glContext) {
            gl = glContext;
            webglUtils = Viva.Graph.webgl(glContext);

            program = webglUtils.createProgram(nodesVS, nodesFS);
            gl.useProgram(program);
            locations = webglUtils.getLocations(program, ['a_vertexPos', 'a_customAttributes', 'u_screenSize', 'u_transform']);

            gl.enableVertexAttribArray(locations.vertexPos);
            gl.enableVertexAttribArray(locations.customAttributes);

            buffer = gl.createBuffer();
        },

        /**
         * Called by webgl renderer to update node position in the buffer array
         *
         * @param nodeUI - data model for the rendered node (WebGLCircle in this case)
         * @param pos - {x, y} coordinates of the node.
         */
        position : function (nodeUI, pos) {
            var idx = nodeUI.id;
            nodes[idx * ATTRIBUTES_PER_PRIMITIVE] = pos.x;
            nodes[idx * ATTRIBUTES_PER_PRIMITIVE + 1] = -pos.y;
            nodes[idx * ATTRIBUTES_PER_PRIMITIVE + 2] = nodeUI.color;
            nodes[idx * ATTRIBUTES_PER_PRIMITIVE + 3] = nodeUI.size;
        },

        /**
         * Request from webgl renderer to actually draw our stuff into the
         * gl context. This is the core of our shader.
         */
        render : function() {
            gl.useProgram(program);
            gl.bindBuffer(gl.ARRAY_BUFFER, buffer);
            gl.bufferData(gl.ARRAY_BUFFER, nodes, gl.DYNAMIC_DRAW);

            if (isCanvasDirty) {
                isCanvasDirty = false;
                gl.uniformMatrix4fv(locations.transform, false, transform);
                gl.uniform2f(locations.screenSize, canvasWidth, canvasHeight);
            }

            gl.vertexAttribPointer(locations.vertexPos, 2, gl.FLOAT, false, ATTRIBUTES_PER_PRIMITIVE * Float32Array.BYTES_PER_ELEMENT, 0);
            gl.vertexAttribPointer(locations.customAttributes, 2, gl.FLOAT, false, ATTRIBUTES_PER_PRIMITIVE * Float32Array.BYTES_PER_ELEMENT, 2 * 4);

            gl.drawArrays(gl.POINTS, 0, nodesCount);
        },

        /**
         * Called by webgl renderer when user scales/pans the canvas with nodes.
         */
        updateTransform : function (newTransform) {
            transform = newTransform;
            isCanvasDirty = true;
        },

        /**
         * Called by webgl renderer when user resizes the canvas with nodes.
         */
        updateSize : function (newCanvasWidth, newCanvasHeight) {
            canvasWidth = newCanvasWidth;
            canvasHeight = newCanvasHeight;
            isCanvasDirty = true;
        },

        /**
         * Called by webgl renderer to notify us that the new node was created in the graph
         */
        createNode : function (node) {
            nodes = webglUtils.extendArray(nodes, nodesCount, ATTRIBUTES_PER_PRIMITIVE);
            nodesCount += 1;
        },

        /**
         * Called by webgl renderer to notify us that the node was removed from the graph
         */
        removeNode : function (node) {
            if (nodesCount > 0) { nodesCount -=1; }

            if (node.id < nodesCount && nodesCount > 0) {
                // we do not really delete anything from the buffer.
                // Instead we swap deleted node with the "last" node in the
                // buffer and decrease marker of the "last" node. Gives nice O(1)
                // performance, but make code slightly harder than it could be:
                webglUtils.copyArrayPart(nodes, node.id*ATTRIBUTES_PER_PRIMITIVE, nodesCount*ATTRIBUTES_PER_PRIMITIVE, ATTRIBUTES_PER_PRIMITIVE);
            }
        },

        /**
         * This method is called by webgl renderer when it changes parts of its
         * buffers. We don't use it here, but it's needed by API (see the comment
         * in the removeNode() method)
         */
        replaceProperties : function(replacedNode, newNode) {},
    };
}
