# Supplementary material for: Graph T–T (V1.0Beta), a program for embedding and visualizing periodic graphs in 3D Euclidean space
Source: Acta Crystallogr A Found Adv. 2024 Apr 29;80(Pt 3):282–92. doi: 10.1107/S2053273324002523 (PMC11067947; doi:10.1107/S2053273324002523)
Supplement: Supplementary file 2 [file a-80-00282-sup2.zip › graphtt.github.io-main/js/panda.js.map]

{
  "version": 3,
  "file": "panda.js",
  "sourceRoot": "..",
  "sources": [
    "coffee/panda.coffee"
  ],
  "names": [],
  "mappings": ";AAAA;EAAA,CAAA,CAAE,SAAA;WACE,CAAA,CAAE,QAAF,CAAW,CAAC,EAAZ,CAAe,OAAf,EAAwB,cAAxB,EAAwC,SAAA;aACpC,KAAA,CAAM,MAAN;IADoC,CAAxC;EADF,CAAF;;EAMA,CAAA,CAAE,SAAA;AAEE,QAAA;IAAA,MAAM,CAAC,IAAP,GAAc,GAAA,GAAM,CAAC,MAAA,CAAO,YAAY,CAAC,OAAb,CAAqB,UAArB,CAAA,IAAoC,CAA3C,CAAA,GAAgD,CAAjD;IACpB,CAAA,CAAE,OAAF,CAAU,CAAC,IAAX,CAAgB,MAAM,CAAC,IAAvB;IACA,YAAY,CAAC,OAAb,CAAqB,UAArB,EAAiC,MAAM,CAAC,IAAxC;IACA,OAAO,CAAC,GAAR,CAAY,MAAM,CAAC,IAAnB;IAIA,GAAA,GAAM,YAAY,CAAC,SAAb,CAAuB,eAAvB;IACN,GAAI,CAAA,MAAM,CAAC,IAAP,CAAJ,GAAmB;IACnB,YAAY,CAAC,SAAb,CAAuB,eAAvB,EAAwC,GAAxC;WAGA,MAAM,CAAC,cAAP,GAAwB,SAAA;MAEpB,GAAA,GAAM,YAAY,CAAC,SAAb,CAAuB,eAAvB;MACN,OAAO,GAAI,CAAA,MAAM,CAAC,IAAP;MACX,YAAY,CAAC,SAAb,CAAuB,eAAvB,EAAwC,GAAxC;MAGA,IAAI,MAAM,CAAC,IAAP,CAAY,YAAY,CAAC,SAAb,CAAuB,eAAvB,CAAZ,CAAoD,CAAC,MAArD,KAA+D,CAAnE;eACI,YAAY,CAAC,OAAb,CAAqB,UAArB,EAAiC,CAAjC,EADJ;;IAPoB;EAd1B,CAAF;;EAyBA,OAAO,CAAC,SAAS,CAAC,SAAlB,GAA8B,SAAC,GAAD,EAAM,KAAN;WAAgB,IAAI,CAAC,OAAL,CAAa,GAAb,EAAkB,IAAI,CAAC,SAAL,CAAe,KAAf,CAAlB;EAAhB;;EAE9B,OAAO,CAAC,SAAS,CAAC,SAAlB,GAA8B,SAAC,GAAD;AAC1B,QAAA;IAAA,KAAA,GAAQ,IAAI,CAAC,OAAL,CAAa,GAAb;WACR,KAAA,IAAS,IAAI,CAAC,KAAL,CAAW,IAAI,CAAC,OAAL,CAAa,GAAb,CAAX;EAFiB;AAjC9B"
}
