# Supplementary material for: Graph T–T (V1.0Beta), a program for embedding and visualizing periodic graphs in 3D Euclidean space
Source: Acta Crystallogr A Found Adv. 2024 Apr 29;80(Pt 3):282–92. doi: 10.1107/S2053273324002523 (PMC11067947; doi:10.1107/S2053273324002523)
Supplement: Supplementary file 2 [file a-80-00282-sup2.zip › graphtt.github.io-main/js/server.js]

function server(url,response) {
    $.get(url).done(function (data) {
        response(data);
    }).fail(function (jqXHR, textStatus, errorThrown) {
        alert(errorThrown);
    });
}
