# Supplementary material for: Graph T–T (V1.0Beta), a program for embedding and visualizing periodic graphs in 3D Euclidean space
Source: Acta Crystallogr A Found Adv. 2024 Apr 29;80(Pt 3):282–92. doi: 10.1107/S2053273324002523 (PMC11067947; doi:10.1107/S2053273324002523)
Supplement: Supplementary file 2 [file a-80-00282-sup2.zip › graphtt.github.io-main/js/tooltipster.bundle.min.js]

/*! tooltipster v4.1.8 */!function(a,b){"function"==typeof define&&define.amd?define(["jquery"],function(a){return b(a)}):"object"==typeof exports?module.exports=b(require("jquery")):b(jQuery)}(this,function(a){function b(a){this.$container,this.constraints=null,this.__$tooltip,this.__init(a)}function c(b,c){var d=!0;return a.each(b,function(a,e){return void 0===c[a]||b[a]!==c[a]?(d=!1,!1):void 0}),d}function d(b){var c=b.attr("id"),d=c?h.window.document.getElementById(c):null;return d?d===b[0]:a.contains(h.window.document.body,b[0])}function e(){if(!g)return!1;var a=g.document.body||g.document.documentElement,b=a.style,c="transition",d=["Moz","Webkit","Khtml","O","ms"];if("string"==typeof b[c])return!0;c=c.charAt(0).toUpperCase()+c.substr(1);for(var e=0;e<d.length;e++)if("string"==typeof b[d[e]+c])return!0;return!1}var f={animation:"fade",animationDuration:350,content:null,contentAsHTML:!1,contentCloning:!1,debug:!0,delay:300,delayTouch:[300,500],functionInit:null,functionBefore:null,functionReady:null,functionAfter:null,functionFormat:null,IEmin:6,interactive:!1,multiple:!1,parent:null,plugins:["sideTip"],repositionOnScroll:!1,restoration:"none",selfDestruction:!0,theme:[],timer:0,trackerInterval:500,trackOrigin:!1,trackTooltip:!1,trigger:"hover",triggerClose:{click:!1,mouseleave:!1,originClick:!1,scroll:!1,tap:!1,touchleave:!1},triggerOpen:{click:!1,mouseenter:!1,tap:!1,touchstart:!1},updateAnimation:"rotate",zIndex:9999999},g="undefined"!=typeof window?window:null,h={hasTouchCapability:!(!g||!("ontouchstart"in g||g.DocumentTouch&&g.document instanceof g.DocumentTouch||g.navigator.maxTouchPoints)),hasTransitions:e(),IE:!1,semVer:"4.1.8",window:g},i=function(){this.__$emitterPrivate=a({}),this.__$emitterPublic=a({}),this.__instancesLatestArr=[],this.__plugins={},this._env=h};i.prototype={__bridge:function(b,c,d){if(!c[d]){var e=function(){};e.prototype=b;var g=new e;g.__init&&g.__init(c),a.each(b,function(a,b){0!=a.indexOf("__")&&(c[a]?f.debug&&console.log("The "+a+" method of the "+d+" plugin conflicts with another plugin or native methods"):(c[a]=function(){return g[a].apply(g,Array.prototype.slice.apply(arguments))},c[a].bridged=g))}),c[d]=g}return this},__setWindow:function(a){return h.window=a,this},_getRuler:function(a){return new b(a)},_off:function(){return this.__$emitterPrivate.off.apply(this.__$emitterPrivate,Array.prototype.slice.apply(arguments)),this},_on:function(){return this.__$emitterPrivate.on.apply(this.__$emitterPrivate,Array.prototype.slice.apply(arguments)),this},_one:function(){return this.__$emitterPrivate.one.apply(this.__$emitterPrivate,Array.prototype.slice.apply(arguments)),this},_plugin:function(b){var c=this;if("string"==typeof b){var d=b,e=null;return d.indexOf(".")>0?e=c.__plugins[d]:a.each(c.__plugins,function(a,b){return b.name.substring(b.name.length-d.length-1)=="."+d?(e=b,!1):void 0}),e}if(b.name.indexOf(".")<0)throw new Error("Plugins must be namespaced");return c.__plugins[b.name]=b,b.core&&c.__bridge(b.core,c,b.name),this},_trigger:function(){var a=Array.prototype.slice.apply(arguments);return"string"==typeof a[0]&&(a[0]={type:a[0]}),this.__$emitterPrivate.trigger.apply(this.__$emitterPrivate,a),this.__$emitterPublic.trigger.apply(this.__$emitterPublic,a),this},instances:function(b){var c=[],d=b||".tooltipstered";return a(d).each(function(){var b=a(this),d=b.data("tooltipster-ns");d&&a.each(d,function(a,d){c.push(b.data(d))})}),c},instancesLatest:function(){return this.__instancesLatestArr},off:function(){return this.__$emitterPublic.off.apply(this.__$emitterPublic,Array.prototype.slice.apply(arguments)),this},on:function(){return this.__$emitterPublic.on.apply(this.__$emitterPublic,Array.prototype.slice.apply(arguments)),this},one:function(){return this.__$emitterPublic.one.apply(this.__$emitterPublic,Array.prototype.slice.apply(arguments)),this},origins:function(b){var c=b?b+" ":"";return a(c+".tooltipstered").toArray()},setDefaults:function(b){return a.extend(f,b),this},triggerHandler:function(){return this.__$emitterPublic.triggerHandler.apply(this.__$emitterPublic,Array.prototype.slice.apply(arguments)),this}},a.tooltipster=new i,a.Tooltipster=function(b,c){this.__callbacks={close:[],open:[]},this.__closingTime,this.__Content,this.__contentBcr,this.__destroyed=!1,this.__destroying=!1,this.__$emitterPrivate=a({}),this.__$emitterPublic=a({}),this.__enabled=!0,this.__garbageCollector,this.__Geometry,this.__lastPosition,this.__namespace="tooltipster-"+Math.round(1e6*Math.random()),this.__options,this.__$originParents,this.__pointerIsOverOrigin=!1,this.__previousThemes=[],this.__state="closed",this.__timeouts={close:[],open:null},this.__touchEvents=[],this.__tracker=null,this._$origin,this._$tooltip,this.__init(b,c)},a.Tooltipster.prototype={__init:function(b,c){var d=this;if(d._$origin=a(b),d.__options=a.extend(!0,{},f,c),d.__optionsFormat(),!h.IE||h.IE>=d.__options.IEmin){var e=null;if(void 0===d._$origin.data("tooltipster-initialTitle")&&(e=d._$origin.attr("title"),void 0===e&&(e=null),d._$origin.data("tooltipster-initialTitle",e)),null!==d.__options.content)d.__contentSet(d.__options.content);else{var g,i=d._$origin.attr("data-tooltip-content");i&&(g=a(i)),g&&g[0]?d.__contentSet(g.first()):d.__contentSet(e)}d._$origin.removeAttr("title").addClass("tooltipstered"),d.__prepareOrigin(),d.__prepareGC(),a.each(d.__options.plugins,function(a,b){d._plug(b)}),h.hasTouchCapability&&a(h.window.document.body).on("touchmove."+d.__namespace+"-triggerOpen",function(a){d._touchRecordEvent(a)}),d._on("created",function(){d.__prepareTooltip()})._on("repositioned",function(a){d.__lastPosition=a.position})}else d.__options.disabled=!0},__contentInsert:function(){var a=this,b=a._$tooltip.find(".tooltipster-content"),c=a.__Content,d=function(a){c=a};return a._trigger({type:"format",content:a.__Content,format:d}),a.__options.functionFormat&&(c=a.__options.functionFormat.call(a,a,{origin:a._$origin[0]},a.__Content)),"string"!=typeof c||a.__options.contentAsHTML?b.empty().append(c):b.text(c),a},__contentSet:function(b){return b instanceof a&&this.__options.contentCloning&&(b=b.clone(!0)),this.__Content=b,this._trigger({type:"updated",content:b}),this},__destroyError:function(){throw new Error("This tooltip has been destroyed and cannot execute your method call.")},__geometry:function(){var b=this,c=b._$origin,d=b._$origin.is("area");if(d){var e=b._$origin.parent().attr("name");c=a('img[usemap="#'+e+'"]')}var f=c[0].getBoundingClientRect(),g=a(h.window.document),i=a(h.window),j=c,k={available:{document:null,window:null},document:{size:{height:g.height(),width:g.width()}},window:{scroll:{left:h.window.scrollX||h.window.document.documentElement.scrollLeft,top:h.window.scrollY||h.window.document.documentElement.scrollTop},size:{height:i.height(),width:i.width()}},origin:{fixedLineage:!1,offset:{},size:{height:f.bottom-f.top,width:f.right-f.left},usemapImage:d?c[0]:null,windowOffset:{bottom:f.bottom,left:f.left,right:f.right,top:f.top}}};if(d){var l=b._$origin.attr("shape"),m=b._$origin.attr("coords");if(m&&(m=m.split(","),a.map(m,function(a,b){m[b]=parseInt(a)})),"default"!=l)switch(l){case"circle":var n=m[0],o=m[1],p=m[2],q=o-p,r=n-p;k.origin.size.height=2*p,k.origin.size.width=k.origin.size.height,k.origin.windowOffset.left+=r,k.origin.windowOffset.top+=q;break;case"rect":var s=m[0],t=m[1],u=m[2],v=m[3];k.origin.size.height=v-t,k.origin.size.width=u-s,k.origin.windowOffset.left+=s,k.origin.windowOffset.top+=t;break;case"poly":for(var w=0,x=0,y=0,z=0,A="even",B=0;B<m.length;B++){var C=m[B];"even"==A?(C>y&&(y=C,0===B&&(w=y)),w>C&&(w=C),A="odd"):(C>z&&(z=C,1==B&&(x=z)),x>C&&(x=C),A="even")}k.origin.size.height=z-x,k.origin.size.width=y-w,k.origin.windowOffset.left+=w,k.origin.windowOffset.top+=x}}var D=function(a){k.origin.size.height=a.height,k.origin.windowOffset.left=a.left,k.origin.windowOffset.top=a.top,k.origin.size.width=a.width};for(b._trigger({type:"geometry",edit:D,geometry:{height:k.origin.size.height,left:k.origin.windowOffset.left,top:k.origin.windowOffset.top,width:k.origin.size.width}}),k.origin.windowOffset.right=k.origin.windowOffset.left+k.origin.size.width,k.origin.windowOffset.bottom=k.origin.windowOffset.top+k.origin.size.height,k.origin.offset.left=k.origin.windowOffset.left+k.window.scroll.left,k.origin.offset.top=k.origin.windowOffset.top+k.window.scroll.top,k.origin.offset.bottom=k.origin.offset.top+k.origin.size.height,k.origin.offset.right=k.origin.offset.left+k.origin.size.width,k.available.document={bottom:{height:k.document.size.height-k.origin.offset.bottom,width:k.document.size.width},left:{height:k.document.size.height,width:k.origin.offset.left},right:{height:k.document.size.height,width:k.document.size.width-k.origin.offset.right},top:{height:k.origin.offset.top,width:k.document.size.width}},k.available.window={bottom:{height:Math.max(k.window.size.height-Math.max(k.origin.windowOffset.bottom,0),0),width:k.window.size.width},left:{height:k.window.size.height,width:Math.max(k.origin.windowOffset.left,0)},right:{height:k.window.size.height,width:Math.max(k.window.size.width-Math.max(k.origin.windowOffset.right,0),0)},top:{height:Math.max(k.origin.windowOffset.top,0),width:k.window.size.width}};"html"!=j[0].tagName.toLowerCase();){if("fixed"==j.css("position")){k.origin.fixedLineage=!0;break}j=j.parent()}return k},__optionsFormat:function(){return"number"==typeof this.__options.animationDuration&&(this.__options.animationDuration=[this.__options.animationDuration,this.__options.animationDuration]),"number"==typeof this.__options.delay&&(this.__options.delay=[this.__options.delay,this.__options.delay]),"number"==typeof this.__options.delayTouch&&(this.__options.delayTouch=[this.__options.delayTouch,this.__options.delayTouch]),"string"==typeof this.__options.theme&&(this.__options.theme=[this.__options.theme]),null===this.__options.parent?this.__options.parent=a(h.window.document.body):"string"==typeof this.__options.parent&&(this.__options.parent=a(this.__options.parent)),"hover"==this.__options.trigger?(this.__options.triggerOpen={mouseenter:!0,touchstart:!0},this.__options.triggerClose={mouseleave:!0,originClick:!0,touchleave:!0}):"click"==this.__options.trigger&&(this.__options.triggerOpen={click:!0,tap:!0},this.__options.triggerClose={click:!0,tap:!0}),this._trigger("options"),this},__prepareGC:function(){var b=this;return b.__options.selfDestruction?b.__garbageCollector=setInterval(function(){var c=(new Date).getTime();b.__touchEvents=a.grep(b.__touchEvents,function(a,b){return c-a.time>6e4}),d(b._$origin)||b.destroy()},2e4):clearInterval(b.__garbageCollector),b},__prepareOrigin:function(){var a=this;if(a._$origin.off("."+a.__namespace+"-triggerOpen"),h.hasTouchCapability&&a._$origin.on("touchstart."+a.__namespace+"-triggerOpen touchend."+a.__namespace+"-triggerOpen touchcancel."+a.__namespace+"-triggerOpen",function(b){a._touchRecordEvent(b)}),a.__options.triggerOpen.click||a.__options.triggerOpen.tap&&h.hasTouchCapability){var b="";a.__options.triggerOpen.click&&(b+="click."+a.__namespace+"-triggerOpen "),a.__options.triggerOpen.tap&&h.hasTouchCapability&&(b+="touchend."+a.__namespace+"-triggerOpen"),a._$origin.on(b,function(b){a._touchIsMeaningfulEvent(b)&&a._open(b)})}if(a.__options.triggerOpen.mouseenter||a.__options.triggerOpen.touchstart&&h.hasTouchCapability){var b="";a.__options.triggerOpen.mouseenter&&(b+="mouseenter."+a.__namespace+"-triggerOpen "),a.__options.triggerOpen.touchstart&&h.hasTouchCapability&&(b+="touchstart."+a.__namespace+"-triggerOpen"),a._$origin.on(b,function(b){!a._touchIsTouchEvent(b)&&a._touchIsEmulatedEvent(b)||(a.__pointerIsOverOrigin=!0,a._openShortly(b))})}if(a.__options.triggerClose.mouseleave||a.__options.triggerClose.touchleave&&h.hasTouchCapability){var b="";a.__options.triggerClose.mouseleave&&(b+="mouseleave."+a.__namespace+"-triggerOpen "),a.__options.triggerClose.touchleave&&h.hasTouchCapability&&(b+="touchend."+a.__namespace+"-triggerOpen touchcancel."+a.__namespace+"-triggerOpen"),a._$origin.on(b,function(b){a._touchIsMeaningfulEvent(b)&&(a.__pointerIsOverOrigin=!1)})}return a},__prepareTooltip:function(){var b=this,c=b.__options.interactive?"auto":"";return b._$tooltip.attr("id",b.__namespace).css({"pointer-events":c,zIndex:b.__options.zIndex}),a.each(b.__previousThemes,function(a,c){b._$tooltip.removeClass(c)}),a.each(b.__options.theme,function(a,c){b._$tooltip.addClass(c)}),b.__previousThemes=a.merge([],b.__options.theme),b},__scrollHandler:function(b){var c=this;if(c.__options.triggerClose.scroll)c._close(b);else if(d(c._$origin)&&d(c._$tooltip)){if(b.target===h.window.document)c.__Geometry.origin.fixedLineage||c.__options.repositionOnScroll&&c.reposition(b);else{var e=c.__geometry(),f=!1;if("fixed"!=c._$origin.css("position")&&c.__$originParents.each(function(b,c){var d=a(c),g=d.css("overflow-x"),h=d.css("overflow-y");if("visible"!=g||"visible"!=h){var i=c.getBoundingClientRect();if("visible"!=g&&(e.origin.windowOffset.left<i.left||e.origin.windowOffset.right>i.right))return f=!0,!1;if("visible"!=h&&(e.origin.windowOffset.top<i.top||e.origin.windowOffset.bottom>i.bottom))return f=!0,!1}return"fixed"==d.css("position")?!1:void 0}),f)c._$tooltip.css("visibility","hidden");else if(c._$tooltip.css("visibility","visible"),c.__options.repositionOnScroll)c.reposition(b);else{var g=e.origin.offset.left-c.__Geometry.origin.offset.left,i=e.origin.offset.top-c.__Geometry.origin.offset.top;c._$tooltip.css({left:c.__lastPosition.coord.left+g,top:c.__lastPosition.coord.top+i})}}c._trigger({type:"scroll",event:b})}return c},__stateSet:function(a){return this.__state=a,this._trigger({type:"state",state:a}),this},__timeoutsClear:function(){return clearTimeout(this.__timeouts.open),this.__timeouts.open=null,a.each(this.__timeouts.close,function(a,b){clearTimeout(b)}),this.__timeouts.close=[],this},__trackerStart:function(){var a=this,b=a._$tooltip.find(".tooltipster-content");return a.__options.trackTooltip&&(a.__contentBcr=b[0].getBoundingClientRect()),a.__tracker=setInterval(function(){if(d(a._$origin)&&d(a._$tooltip)){if(a.__options.trackOrigin){var e=a.__geometry(),f=!1;c(e.origin.size,a.__Geometry.origin.size)&&(a.__Geometry.origin.fixedLineage?c(e.origin.windowOffset,a.__Geometry.origin.windowOffset)&&(f=!0):c(e.origin.offset,a.__Geometry.origin.offset)&&(f=!0)),f||(a.__options.triggerClose.mouseleave?a._close():a.reposition())}if(a.__options.trackTooltip){var g=b[0].getBoundingClientRect();g.height===a.__contentBcr.height&&g.width===a.__contentBcr.width||(a.reposition(),a.__contentBcr=g)}}else a._close()},a.__options.trackerInterval),a},_close:function(b,c){var d=this,e=!0;if(d._trigger({type:"close",event:b,stop:function(){e=!1}}),e||d.__destroying){c&&d.__callbacks.close.push(c),d.__callbacks.open=[],d.__timeoutsClear();var f=function(){a.each(d.__callbacks.close,function(a,c){c.call(d,d,{event:b,origin:d._$origin[0]})}),d.__callbacks.close=[]};if("closed"!=d.__state){var g=!0,i=new Date,j=i.getTime(),k=j+d.__options.animationDuration[1];if("disappearing"==d.__state&&k>d.__closingTime&&(g=!1),g){d.__closingTime=k,"disappearing"!=d.__state&&d.__stateSet("disappearing");var l=function(){clearInterval(d.__tracker),d._trigger({type:"closing",event:b}),d._$tooltip.off("."+d.__namespace+"-triggerClose").removeClass("tooltipster-dying"),a(h.window).off("."+d.__namespace+"-triggerClose"),d.__$originParents.each(function(b,c){a(c).off("scroll."+d.__namespace+"-triggerClose")}),d.__$originParents=null,a(h.window.document.body).off("."+d.__namespace+"-triggerClose"),d._$origin.off("."+d.__namespace+"-triggerClose"),d._off("dismissable"),d.__stateSet("closed"),d._trigger({type:"after",event:b}),d.__options.functionAfter&&d.__options.functionAfter.call(d,d,{event:b,origin:d._$origin[0]}),f()};h.hasTransitions?(d._$tooltip.css({"-moz-animation-duration":d.__options.animationDuration[1]+"ms","-ms-animation-duration":d.__options.animationDuration[1]+"ms","-o-animation-duration":d.__options.animationDuration[1]+"ms","-webkit-animation-duration":d.__options.animationDuration[1]+"ms","animation-duration":d.__options.animationDuration[1]+"ms","transition-duration":d.__options.animationDuration[1]+"ms"}),d._$tooltip.clearQueue().removeClass("tooltipster-show").addClass("tooltipster-dying"),d.__options.animationDuration[1]>0&&d._$tooltip.delay(d.__options.animationDuration[1]),d._$tooltip.queue(l)):d._$tooltip.stop().fadeOut(d.__options.animationDuration[1],l)}}else f()}return d},_off:function(){return this.__$emitterPrivate.off.apply(this.__$emitterPrivate,Array.prototype.slice.apply(arguments)),this},_on:function(){return this.__$emitterPrivate.on.apply(this.__$emitterPrivate,Array.prototype.slice.apply(arguments)),this},_one:function(){return this.__$emitterPrivate.one.apply(this.__$emitterPrivate,Array.prototype.slice.apply(arguments)),this},_open:function(b,c){var e=this;if(!e.__destroying&&d(e._$origin)&&e.__enabled){var f=!0;if("closed"==e.__state&&(e._trigger({type:"before",event:b,stop:function(){f=!1}}),f&&e.__options.functionBefore&&(f=e.__options.functionBefore.call(e,e,{event:b,origin:e._$origin[0]}))),f!==!1&&null!==e.__Content){c&&e.__callbacks.open.push(c),e.__callbacks.close=[],e.__timeoutsClear();var g,i=function(){"stable"!=e.__state&&e.__stateSet("stable"),a.each(e.__callbacks.open,function(a,b){b.call(e,e,{origin:e._$origin[0],tooltip:e._$tooltip[0]})}),e.__callbacks.open=[]};if("closed"!==e.__state)g=0,"disappearing"===e.__state?(e.__stateSet("appearing"),h.hasTransitions?(e._$tooltip.clearQueue().removeClass("tooltipster-dying").addClass("tooltipster-show"),e.__options.animationDuration[0]>0&&e._$tooltip.delay(e.__options.animationDuration[0]),e._$tooltip.queue(i)):e._$tooltip.stop().fadeIn(i)):"stable"==e.__state&&i();else{if(e.__stateSet("appearing"),g=e.__options.animationDuration[0],e.__contentInsert(),e.reposition(b,!0),h.hasTransitions?(e._$tooltip.addClass("tooltipster-"+e.__options.animation).addClass("tooltipster-initial").css({"-moz-animation-duration":e.__options.animationDuration[0]+"ms","-ms-animation-duration":e.__options.animationDuration[0]+"ms","-o-animation-duration":e.__options.animationDuration[0]+"ms","-webkit-animation-duration":e.__options.animationDuration[0]+"ms","animation-duration":e.__options.animationDuration[0]+"ms","transition-duration":e.__options.animationDuration[0]+"ms"}),setTimeout(function(){"closed"!=e.__state&&(e._$tooltip.addClass("tooltipster-show").removeClass("tooltipster-initial"),e.__options.animationDuration[0]>0&&e._$tooltip.delay(e.__options.animationDuration[0]),e._$tooltip.queue(i))},0)):e._$tooltip.css("display","none").fadeIn(e.__options.animationDuration[0],i),e.__trackerStart(),a(h.window).on("resize."+e.__namespace+"-triggerClose",function(b){var c=a(document.activeElement);(c.is("input")||c.is("textarea"))&&a.contains(e._$tooltip[0],c[0])||e.reposition(b)}).on("scroll."+e.__namespace+"-triggerClose",function(a){e.__scrollHandler(a)}),e.__$originParents=e._$origin.parents(),e.__$originParents.each(function(b,c){a(c).on("scroll."+e.__namespace+"-triggerClose",function(a){e.__scrollHandler(a)})}),e.__options.triggerClose.mouseleave||e.__options.triggerClose.touchleave&&h.hasTouchCapability){e._on("dismissable",function(a){a.dismissable?a.delay?(m=setTimeout(function(){e._close(a.event)},a.delay),e.__timeouts.close.push(m)):e._close(a):clearTimeout(m)});var j=e._$origin,k="",l="",m=null;e.__options.interactive&&(j=j.add(e._$tooltip)),e.__options.triggerClose.mouseleave&&(k+="mouseenter."+e.__namespace+"-triggerClose ",l+="mouseleave."+e.__namespace+"-triggerClose "),e.__options.triggerClose.touchleave&&h.hasTouchCapability&&(k+="touchstart."+e.__namespace+"-triggerClose",l+="touchend."+e.__namespace+"-triggerClose touchcancel."+e.__namespace+"-triggerClose"),j.on(l,function(a){if(e._touchIsTouchEvent(a)||!e._touchIsEmulatedEvent(a)){var b="mouseleave"==a.type?e.__options.delay:e.__options.delayTouch;e._trigger({delay:b[1],dismissable:!0,event:a,type:"dismissable"})}}).on(k,function(a){!e._touchIsTouchEvent(a)&&e._touchIsEmulatedEvent(a)||e._trigger({dismissable:!1,event:a,type:"dismissable"})})}e.__options.triggerClose.originClick&&e._$origin.on("click."+e.__namespace+"-triggerClose",function(a){e._touchIsTouchEvent(a)||e._touchIsEmulatedEvent(a)||e._close(a)}),(e.__options.triggerClose.click||e.__options.triggerClose.tap&&h.hasTouchCapability)&&setTimeout(function(){if("closed"!=e.__state){var b="",c=a(h.window.document.body);e.__options.triggerClose.click&&(b+="click."+e.__namespace+"-triggerClose "),e.__options.triggerClose.tap&&h.hasTouchCapability&&(b+="touchend."+e.__namespace+"-triggerClose"),c.on(b,function(b){e._touchIsMeaningfulEvent(b)&&(e._touchRecordEvent(b),e.__options.interactive&&a.contains(e._$tooltip[0],b.target)||e._close(b))}),e.__options.triggerClose.tap&&h.hasTouchCapability&&c.on("touchstart."+e.__namespace+"-triggerClose",function(a){e._touchRecordEvent(a)})}},0),e._trigger("ready"),e.__options.functionReady&&e.__options.functionReady.call(e,e,{origin:e._$origin[0],tooltip:e._$tooltip[0]})}if(e.__options.timer>0){var m=setTimeout(function(){e._close()},e.__options.timer+g);e.__timeouts.close.push(m)}}}return e},_openShortly:function(a){var b=this,c=!0;if("stable"!=b.__state&&"appearing"!=b.__state&&!b.__timeouts.open&&(b._trigger({type:"start",event:a,stop:function(){c=!1}}),c)){var d=0==a.type.indexOf("touch")?b.__options.delayTouch:b.__options.delay;d[0]?b.__timeouts.open=setTimeout(function(){b.__timeouts.open=null,b.__pointerIsOverOrigin&&b._touchIsMeaningfulEvent(a)?(b._trigger("startend"),b._open(a)):b._trigger("startcancel")},d[0]):(b._trigger("startend"),b._open(a))}return b},_optionsExtract:function(b,c){var d=this,e=a.extend(!0,{},c),f=d.__options[b];return f||(f={},a.each(c,function(a,b){var c=d.__options[a];void 0!==c&&(f[a]=c)})),a.each(e,function(b,c){void 0!==f[b]&&("object"!=typeof c||c instanceof Array||null==c||"object"!=typeof f[b]||f[b]instanceof Array||null==f[b]?e[b]=f[b]:a.extend(e[b],f[b]))}),e},_plug:function(b){var c=a.tooltipster._plugin(b);if(!c)throw new Error('The "'+b+'" plugin is not defined');return c.instance&&a.tooltipster.__bridge(c.instance,this,c.name),this},_touchIsEmulatedEvent:function(a){for(var b=!1,c=(new Date).getTime(),d=this.__touchEvents.length-1;d>=0;d--){var e=this.__touchEvents[d];if(!(c-e.time<500))break;e.target===a.target&&(b=!0)}return b},_touchIsMeaningfulEvent:function(a){return this._touchIsTouchEvent(a)&&!this._touchSwiped(a.target)||!this._touchIsTouchEvent(a)&&!this._touchIsEmulatedEvent(a)},_touchIsTouchEvent:function(a){return 0==a.type.indexOf("touch")},_touchRecordEvent:function(a){return this._touchIsTouchEvent(a)&&(a.time=(new Date).getTime(),this.__touchEvents.push(a)),this},_touchSwiped:function(a){for(var b=!1,c=this.__touchEvents.length-1;c>=0;c--){var d=this.__touchEvents[c];if("touchmove"==d.type){b=!0;break}if("touchstart"==d.type&&a===d.target)break}return b},_trigger:function(){var b=Array.prototype.slice.apply(arguments);return"string"==typeof b[0]&&(b[0]={type:b[0]}),b[0].instance=this,b[0].origin=this._$origin?this._$origin[0]:null,b[0].tooltip=this._$tooltip?this._$tooltip[0]:null,this.__$emitterPrivate.trigger.apply(this.__$emitterPrivate,b),a.tooltipster._trigger.apply(a.tooltipster,b),this.__$emitterPublic.trigger.apply(this.__$emitterPublic,b),this},_unplug:function(b){var c=this;if(c[b]){var d=a.tooltipster._plugin(b);d.instance&&a.each(d.instance,function(a,d){c[a]&&c[a].bridged===c[b]&&delete c[a]}),c[b].__destroy&&c[b].__destroy(),delete c[b]}return c},close:function(a){return this.__destroyed?this.__destroyError():this._close(null,a),this},content:function(a){var b=this;if(void 0===a)return b.__Content;if(b.__destroyed)b.__destroyError();else if(b.__contentSet(a),null!==b.__Content){if("closed"!==b.__state&&(b.__contentInsert(),b.reposition(),b.__options.updateAnimation))if(h.hasTransitions){var c=b.__options.updateAnimation;b._$tooltip.addClass("tooltipster-update-"+c),setTimeout(function(){"closed"!=b.__state&&b._$tooltip.removeClass("tooltipster-update-"+c)},1e3)}else b._$tooltip.fadeTo(200,.5,function(){"closed"!=b.__state&&b._$tooltip.fadeTo(200,1)})}else b._close();return b},destroy:function(){var b=this;return b.__destroyed?b.__destroyError():b.__destroying||(b.__destroying=!0,b._close(null,function(){b._trigger("destroy"),b.__destroying=!1,b.__destroyed=!0,b._$origin.removeData(b.__namespace).off("."+b.__namespace+"-triggerOpen"),a(h.window.document.body).off("."+b.__namespace+"-triggerOpen");var c=b._$origin.data("tooltipster-ns");if(c)if(1===c.length){var d=null;"previous"==b.__options.restoration?d=b._$origin.data("tooltipster-initialTitle"):"current"==b.__options.restoration&&(d="string"==typeof b.__Content?b.__Content:a("<div></div>").append(b.__Content).html()),d&&b._$origin.attr("title",d),b._$origin.removeClass("tooltipstered"),b._$origin.removeData("tooltipster-ns").removeData("tooltipster-initialTitle")}else c=a.grep(c,function(a,c){return a!==b.__namespace}),b._$origin.data("tooltipster-ns",c);b._trigger("destroyed"),b._off(),b.off(),b.__Content=null,b.__$emitterPrivate=null,b.__$emitterPublic=null,b.__options.parent=null,b._$origin=null,b._$tooltip=null,a.tooltipster.__instancesLatestArr=a.grep(a.tooltipster.__instancesLatestArr,function(a,c){return b!==a}),clearInterval(b.__garbageCollector)})),b},disable:function(){return this.__destroyed?(this.__destroyError(),this):(this._close(),this.__enabled=!1,this)},elementOrigin:function(){return this.__destroyed?void this.__destroyError():this._$origin[0]},elementTooltip:function(){return this._$tooltip?this._$tooltip[0]:null},enable:function(){return this.__enabled=!0,this},hide:function(a){return this.close(a)},instance:function(){return this},off:function(){return this.__destroyed||this.__$emitterPublic.off.apply(this.__$emitterPublic,Array.prototype.slice.apply(arguments)),this},on:function(){return this.__destroyed?this.__destroyError():this.__$emitterPublic.on.apply(this.__$emitterPublic,Array.prototype.slice.apply(arguments)),this},one:function(){return this.__destroyed?this.__destroyError():this.__$emitterPublic.one.apply(this.__$emitterPublic,Array.prototype.slice.apply(arguments)),this},open:function(a){return this.__destroyed||this.__destroying?this.__destroyError():this._open(null,a),this},option:function(b,c){return void 0===c?this.__options[b]:(this.__destroyed?this.__destroyError():(this.__options[b]=c,this.__optionsFormat(),a.inArray(b,["trigger","triggerClose","triggerOpen"])>=0&&this.__prepareOrigin(),"selfDestruction"===b&&this.__prepareGC()),this)},reposition:function(a,b){var c=this;return c.__destroyed?c.__destroyError():"closed"!=c.__state&&d(c._$origin)&&(b||d(c._$tooltip))&&(b||c._$tooltip.detach(),c.__Geometry=c.__geometry(),c._trigger({type:"reposition",event:a,helper:{geo:c.__Geometry}})),c},show:function(a){return this.open(a)},status:function(){return{destroyed:this.__destroyed,destroying:this.__destroying,enabled:this.__enabled,open:"closed"!==this.__state,state:this.__state}},triggerHandler:function(){return this.__destroyed?this.__destroyError():this.__$emitterPublic.triggerHandler.apply(this.__$emitterPublic,Array.prototype.slice.apply(arguments)),this}},a.fn.tooltipster=function(){var b=Array.prototype.slice.apply(arguments),c="You are using a single HTML element as content for several tooltips. You probably want to set the contentCloning option to TRUE.";if(0===this.length)return this;if("string"==typeof b[0]){var d="#*$~&";return this.each(function(){var e=a(this).data("tooltipster-ns"),f=e?a(this).data(e[0]):null;if(!f)throw new Error("You called Tooltipster's \""+b[0]+'" method on an uninitialized element');if("function"!=typeof f[b[0]])throw new Error('Unknown method "'+b[0]+'"');this.length>1&&"content"==b[0]&&(b[1]instanceof a||"object"==typeof b[1]&&null!=b[1]&&b[1].tagName)&&!f.__options.contentCloning&&f.__options.debug&&console.log(c);var g=f[b[0]](b[1],b[2]);return g!==f||"instance"===b[0]?(d=g,!1):void 0}),"#*$~&"!==d?d:this}a.tooltipster.__instancesLatestArr=[];var e=b[0]&&void 0!==b[0].multiple,g=e&&b[0].multiple||!e&&f.multiple,h=b[0]&&void 0!==b[0].content,i=h&&b[0].content||!h&&f.content,j=b[0]&&void 0!==b[0].contentCloning,k=j&&b[0].contentCloning||!j&&f.contentCloning,l=b[0]&&void 0!==b[0].debug,m=l&&b[0].debug||!l&&f.debug;return this.length>1&&(i instanceof a||"object"==typeof i&&null!=i&&i.tagName)&&!k&&m&&console.log(c),this.each(function(){var c=!1,d=a(this),e=d.data("tooltipster-ns"),f=null;e?g?c=!0:m&&(console.log("Tooltipster: one or more tooltips are already attached to the element below. Ignoring."),console.log(this)):c=!0,c&&(f=new a.Tooltipster(this,b[0]),e||(e=[]),e.push(f.__namespace),d.data("tooltipster-ns",e),d.data(f.__namespace,f),f.__options.functionInit&&f.__options.functionInit.call(f,f,{origin:this}),f._trigger("init")),a.tooltipster.__instancesLatestArr.push(f)}),this},b.prototype={__init:function(b){this.__$tooltip=b,this.__$tooltip.css({left:0,overflow:"hidden",position:"absolute",top:0}).find(".tooltipster-content").css("overflow","auto"),this.$container=a('<div class="tooltipster-ruler"></div>').append(this.__$tooltip).appendTo(h.window.document.body)},__forceRedraw:function(){var a=this.__$tooltip.parent();this.__$tooltip.detach(),this.__$tooltip.appendTo(a)},constrain:function(a,b){return this.constraints={width:a,height:b},this.__$tooltip.css({display:"block",height:"",overflow:"auto",width:a}),this},destroy:function(){this.__$tooltip.detach().find(".tooltipster-content").css({display:"",overflow:""}),this.$container.remove()},free:function(){return this.constraints=null,this.__$tooltip.css({display:"",height:"",overflow:"visible",width:""}),this},measure:function(){this.__forceRedraw();var a=this.__$tooltip[0].getBoundingClientRect(),b={size:{height:a.height||a.bottom,width:a.width||a.right}};if(this.constraints){var c=this.__$tooltip.find(".tooltipster-content"),d=this.__$tooltip.outerHeight(),e=c[0].getBoundingClientRect(),f={height:d<=this.constraints.height,width:a.width<=this.constraints.width&&e.width>=c[0].scrollWidth-1};b.fits=f.height&&f.width}return h.IE&&h.IE<=11&&b.size.width!==h.window.document.documentElement.clientWidth&&(b.size.width=Math.ceil(b.size.width)+1),b}};var j=navigator.userAgent.toLowerCase();-1!=j.indexOf("msie")?h.IE=parseInt(j.split("msie")[1]):-1!==j.toLowerCase().indexOf("trident")&&-1!==j.indexOf(" rv:11")?h.IE=11:-1!=j.toLowerCase().indexOf("edge/")&&(h.IE=parseInt(j.toLowerCase().split("edge/")[1]));var k="tooltipster.sideTip";return a.tooltipster._plugin({name:k,instance:{__defaults:function(){return{arrow:!0,distance:6,functionPosition:null,maxWidth:null,minIntersection:16,minWidth:0,position:null,side:"top",viewportAware:!0}},__init:function(a){var b=this;b.__instance=a,b.__namespace="tooltipster-sideTip-"+Math.round(1e6*Math.random()),b.__previousState="closed",b.__options,b.__optionsFormat(),b.__instance._on("state."+b.__namespace,function(a){"closed"==a.state?b.__close():"appearing"==a.state&&"closed"==b.__previousState&&b.__create(),b.__previousState=a.state}),b.__instance._on("options."+b.__namespace,function(){b.__optionsFormat()}),b.__instance._on("reposition."+b.__namespace,function(a){b.__reposition(a.event,a.helper)})},__close:function(){this.__instance.content()instanceof a&&this.__instance.content().detach(),this.__instance._$tooltip.remove(),this.__instance._$tooltip=null},__create:function(){var b=a('<div class="tooltipster-base tooltipster-sidetip"><div class="tooltipster-box"><div class="tooltipster-content"></div></div><div class="tooltipster-arrow"><div class="tooltipster-arrow-uncropped"><div class="tooltipster-arrow-border"></div><div class="tooltipster-arrow-background"></div></div></div></div>');this.__options.arrow||b.find(".tooltipster-box").css("margin",0).end().find(".tooltipster-arrow").hide(),this.__options.minWidth&&b.css("min-width",this.__options.minWidth+"px"),this.__options.maxWidth&&b.css("max-width",this.__options.maxWidth+"px"),
this.__instance._$tooltip=b,this.__instance._trigger("created")},__destroy:function(){this.__instance._off("."+self.__namespace)},__optionsFormat:function(){var b=this;if(b.__options=b.__instance._optionsExtract(k,b.__defaults()),b.__options.position&&(b.__options.side=b.__options.position),"object"!=typeof b.__options.distance&&(b.__options.distance=[b.__options.distance]),b.__options.distance.length<4&&(void 0===b.__options.distance[1]&&(b.__options.distance[1]=b.__options.distance[0]),void 0===b.__options.distance[2]&&(b.__options.distance[2]=b.__options.distance[0]),void 0===b.__options.distance[3]&&(b.__options.distance[3]=b.__options.distance[1]),b.__options.distance={top:b.__options.distance[0],right:b.__options.distance[1],bottom:b.__options.distance[2],left:b.__options.distance[3]}),"string"==typeof b.__options.side){var c={top:"bottom",right:"left",bottom:"top",left:"right"};b.__options.side=[b.__options.side,c[b.__options.side]],"left"==b.__options.side[0]||"right"==b.__options.side[0]?b.__options.side.push("top","bottom"):b.__options.side.push("right","left")}6===a.tooltipster._env.IE&&b.__options.arrow!==!0&&(b.__options.arrow=!1)},__reposition:function(b,c){var d,e=this,f=e.__targetFind(c),g=[];e.__instance._$tooltip.detach();var h=e.__instance._$tooltip.clone(),i=a.tooltipster._getRuler(h),j=!1,k=e.__instance.option("animation");switch(k&&h.removeClass("tooltipster-"+k),a.each(["window","document"],function(d,k){var l=null;if(e.__instance._trigger({container:k,helper:c,satisfied:j,takeTest:function(a){l=a},results:g,type:"positionTest"}),1==l||0!=l&&0==j&&("window"!=k||e.__options.viewportAware))for(var d=0;d<e.__options.side.length;d++){var m={horizontal:0,vertical:0},n=e.__options.side[d];"top"==n||"bottom"==n?m.vertical=e.__options.distance[n]:m.horizontal=e.__options.distance[n],e.__sideChange(h,n),a.each(["natural","constrained"],function(a,d){if(l=null,e.__instance._trigger({container:k,event:b,helper:c,mode:d,results:g,satisfied:j,side:n,takeTest:function(a){l=a},type:"positionTest"}),1==l||0!=l&&0==j){var h={container:k,distance:m,fits:null,mode:d,outerSize:null,side:n,size:null,target:f[n],whole:null},o="natural"==d?i.free():i.constrain(c.geo.available[k][n].width-m.horizontal,c.geo.available[k][n].height-m.vertical),p=o.measure();if(h.size=p.size,h.outerSize={height:p.size.height+m.vertical,width:p.size.width+m.horizontal},"natural"==d?c.geo.available[k][n].width>=h.outerSize.width&&c.geo.available[k][n].height>=h.outerSize.height?h.fits=!0:h.fits=!1:h.fits=p.fits,"window"==k&&(h.fits?"top"==n||"bottom"==n?h.whole=c.geo.origin.windowOffset.right>=e.__options.minIntersection&&c.geo.window.size.width-c.geo.origin.windowOffset.left>=e.__options.minIntersection:h.whole=c.geo.origin.windowOffset.bottom>=e.__options.minIntersection&&c.geo.window.size.height-c.geo.origin.windowOffset.top>=e.__options.minIntersection:h.whole=!1),g.push(h),h.whole)j=!0;else if("natural"==h.mode&&(h.fits||h.size.width<=c.geo.available[k][n].width))return!1}})}}),e.__instance._trigger({edit:function(a){g=a},event:b,helper:c,results:g,type:"positionTested"}),g.sort(function(a,b){if(a.whole&&!b.whole)return-1;if(!a.whole&&b.whole)return 1;if(a.whole&&b.whole){var c=e.__options.side.indexOf(a.side),d=e.__options.side.indexOf(b.side);return d>c?-1:c>d?1:"natural"==a.mode?-1:1}if(a.fits&&!b.fits)return-1;if(!a.fits&&b.fits)return 1;if(a.fits&&b.fits){var c=e.__options.side.indexOf(a.side),d=e.__options.side.indexOf(b.side);return d>c?-1:c>d?1:"natural"==a.mode?-1:1}return"document"==a.container&&"bottom"==a.side&&"natural"==a.mode?-1:1}),d=g[0],d.coord={},d.side){case"left":case"right":d.coord.top=Math.floor(d.target-d.size.height/2);break;case"bottom":case"top":d.coord.left=Math.floor(d.target-d.size.width/2)}switch(d.side){case"left":d.coord.left=c.geo.origin.windowOffset.left-d.outerSize.width;break;case"right":d.coord.left=c.geo.origin.windowOffset.right+d.distance.horizontal;break;case"top":d.coord.top=c.geo.origin.windowOffset.top-d.outerSize.height;break;case"bottom":d.coord.top=c.geo.origin.windowOffset.bottom+d.distance.vertical}"window"==d.container?"top"==d.side||"bottom"==d.side?d.coord.left<0?c.geo.origin.windowOffset.right-this.__options.minIntersection>=0?d.coord.left=0:d.coord.left=c.geo.origin.windowOffset.right-this.__options.minIntersection-1:d.coord.left>c.geo.window.size.width-d.size.width&&(c.geo.origin.windowOffset.left+this.__options.minIntersection<=c.geo.window.size.width?d.coord.left=c.geo.window.size.width-d.size.width:d.coord.left=c.geo.origin.windowOffset.left+this.__options.minIntersection+1-d.size.width):d.coord.top<0?c.geo.origin.windowOffset.bottom-this.__options.minIntersection>=0?d.coord.top=0:d.coord.top=c.geo.origin.windowOffset.bottom-this.__options.minIntersection-1:d.coord.top>c.geo.window.size.height-d.size.height&&(c.geo.origin.windowOffset.top+this.__options.minIntersection<=c.geo.window.size.height?d.coord.top=c.geo.window.size.height-d.size.height:d.coord.top=c.geo.origin.windowOffset.top+this.__options.minIntersection+1-d.size.height):(d.coord.left>c.geo.window.size.width-d.size.width&&(d.coord.left=c.geo.window.size.width-d.size.width),d.coord.left<0&&(d.coord.left=0)),e.__sideChange(h,d.side),c.tooltipClone=h[0],c.tooltipParent=e.__instance.option("parent").parent[0],c.mode=d.mode,c.whole=d.whole,c.origin=e.__instance._$origin[0],c.tooltip=e.__instance._$tooltip[0],delete d.container,delete d.fits,delete d.mode,delete d.outerSize,delete d.whole,d.distance=d.distance.horizontal||d.distance.vertical;var l=a.extend(!0,{},d);if(e.__instance._trigger({edit:function(a){d=a},event:b,helper:c,position:l,type:"position"}),e.__options.functionPosition){var m=e.__options.functionPosition.call(e,e.__instance,c,l);m&&(d=m)}i.destroy();var n,o;"top"==d.side||"bottom"==d.side?(n={prop:"left",val:d.target-d.coord.left},o=d.size.width-this.__options.minIntersection):(n={prop:"top",val:d.target-d.coord.top},o=d.size.height-this.__options.minIntersection),n.val<this.__options.minIntersection?n.val=this.__options.minIntersection:n.val>o&&(n.val=o);var p;p=c.geo.origin.fixedLineage?c.geo.origin.windowOffset:{left:c.geo.origin.windowOffset.left+c.geo.window.scroll.left,top:c.geo.origin.windowOffset.top+c.geo.window.scroll.top},d.coord={left:p.left+(d.coord.left-c.geo.origin.windowOffset.left),top:p.top+(d.coord.top-c.geo.origin.windowOffset.top)},e.__sideChange(e.__instance._$tooltip,d.side),c.geo.origin.fixedLineage?e.__instance._$tooltip.css("position","fixed"):e.__instance._$tooltip.css("position",""),e.__instance._$tooltip.css({left:d.coord.left,top:d.coord.top,height:d.size.height,width:d.size.width}).find(".tooltipster-arrow").css({left:"",top:""}).css(n.prop,n.val),e.__instance._$tooltip.appendTo(e.__instance.option("parent")),e.__instance._trigger({type:"repositioned",event:b,position:d})},__sideChange:function(a,b){a.removeClass("tooltipster-bottom").removeClass("tooltipster-left").removeClass("tooltipster-right").removeClass("tooltipster-top").addClass("tooltipster-"+b)},__targetFind:function(a){var b={},c=this.__instance._$origin[0].getClientRects();if(c.length>1){var d=this.__instance._$origin.css("opacity");1==d&&(this.__instance._$origin.css("opacity",.99),c=this.__instance._$origin[0].getClientRects(),this.__instance._$origin.css("opacity",1))}if(c.length<2)b.top=Math.floor(a.geo.origin.windowOffset.left+a.geo.origin.size.width/2),b.bottom=b.top,b.left=Math.floor(a.geo.origin.windowOffset.top+a.geo.origin.size.height/2),b.right=b.left;else{var e=c[0];b.top=Math.floor(e.left+(e.right-e.left)/2),e=c.length>2?c[Math.ceil(c.length/2)-1]:c[0],b.right=Math.floor(e.top+(e.bottom-e.top)/2),e=c[c.length-1],b.bottom=Math.floor(e.left+(e.right-e.left)/2),e=c.length>2?c[Math.ceil((c.length+1)/2)-1]:c[c.length-1],b.left=Math.floor(e.top+(e.bottom-e.top)/2)}return b}}}),a});
