# Supplementary material for: Graph T–T (V1.0Beta), a program for embedding and visualizing periodic graphs in 3D Euclidean space
Source: Acta Crystallogr A Found Adv. 2024 Apr 29;80(Pt 3):282–92. doi: 10.1107/S2053273324002523 (PMC11067947; doi:10.1107/S2053273324002523)
Supplement: Supplementary file 2 [file a-80-00282-sup2.zip › graphtt.github.io-main/modal.css]

.modal {
    display: none; /* Hidden by default */
    position: fixed; /* Stay in place */
    z-index: 1; /* Sit on top */
    left: 0;
    top: 0;
    width: 100%; /* Full width */
    height: 100%; /* Full height */
    overflow: auto; /* Enable scroll if needed */
    background-color: rgb(0, 0, 0); /* Fallback color */
    background-color: rgba(0, 0, 0, 0.4); /* Black w/ opacity */
    -webkit-animation-name: fadeIn; /* Fade in the background */
    -webkit-animation-duration: 0.4s;
    animation-name: fadeIn;
    animation-duration: 0.4s
}

/* Modal Content */
.modal-content {
    position: fixed;
    bottom: 0;
    background-color: #fefefe;
    width: 100%;
    -webkit-animation-name: slideIn;
    -webkit-animation-duration: 0.4s;
    animation-name: slideIn;
    animation-duration: 0.4s
}

/* The Close Button */
.close {
    color: white;
    float: right;
    font-size: 28px;
    font-weight: bold;
}

.close:hover,
.close:focus {
    color: #000;
    text-decoration: none;
    cursor: pointer;
}

.modal-header {
    padding: 2px 2px;
    background-color: darkolivegreen;
    color: white;
    height: 35px;
}

.modal-body {
    padding: 2px 16px;
    font-size: 12px;
    font-weight: normal;
    height: 500px;
    overflow: auto;
}

.modal-footer {
    padding: 2px 2px;
    background-color: darkolivegreen;
    color: white;
    height: 35px;
}

/* Add Animation */
@-webkit-keyframes slideIn {
    from {
        bottom: -300px;
        opacity: 0
    }
    to {
        bottom: 0;
        opacity: 1
    }
}

@keyframes slideIn {
    from {
        bottom: -300px;
        opacity: 0
    }
    to {
        bottom: 0;
        opacity: 1
    }
}

@-webkit-keyframes fadeIn {
    from {
        opacity: 0
    }
    to {
        opacity: 1
    }
}

@keyframes fadeIn {
    from {
        opacity: 0
    }
    to {
        opacity: 1
    }
}
