# Supplementary material for: Graph T–T (V1.0Beta), a program for embedding and visualizing periodic graphs in 3D Euclidean space
Source: Acta Crystallogr A Found Adv. 2024 Apr 29;80(Pt 3):282–92. doi: 10.1107/S2053273324002523 (PMC11067947; doi:10.1107/S2053273324002523)
Supplement: Supplementary file 2 [file a-80-00282-sup2.zip › graphtt.github.io-main/modal.js]

// Get the modal
// var modal = $('#tools2');

//
// // Get the button that opens the modal
// var btn = document.getElementById("myBtn");
//
// // Get the <span> element that closes the modal
// var span = document.getElementsByClassName("close")[0];
//
// // When the user clicks the button, open the modal
// btn.onclick = function () {
// //        var res = document.getElementById("reportResults").innerHTML;
// //        document.getElementById("results-body").innerHTML = res;
//     modal.style.display = "block";
// }
//
// // When the user clicks on <span> (x), close the modal
// span.onclick = function () {
//     modal.style.display = "none";
// }
//
// // When the user clicks anywhere outside of the modal, close it
// window.onclick = function (event) {
//     if (event.target == modal) {
//         modal.style.display = "none";
//     }
// }
