# Supplementary material for: Graph T–T (V1.0Beta), a program for embedding and visualizing periodic graphs in 3D Euclidean space
Source: Acta Crystallogr A Found Adv. 2024 Apr 29;80(Pt 3):282–92. doi: 10.1107/S2053273324002523 (PMC11067947; doi:10.1107/S2053273324002523)
Supplement: Supplementary file 2 [file a-80-00282-sup2.zip › graphtt.github.io-main/qtip/jquery.qtip.css]

/*
 * qTip2 - Pretty powerful tooltips - v2.2.0
 * http://qtip2.com
 *
 * Copyright (c) 2013 Craig Michael Thompson
 * Released under the MIT, GPL licenses
 * http://jquery.org/license
 *
 * Date: Thu Nov 21 2013 08:34 GMT+0000
 * Plugins: tips modal viewport svg imagemap ie6
 * Styles: basic css3
 */
.qtip{
    position: absolute;
    left: -28000px;
    top: -28000px;
    display: none;

    max-width: 280px;
    min-width: 50px;

    font-size: 10.5px;
    line-height: 12px;

    direction: ltr;

    box-shadow: none;
    padding: 0;
}

.qtip-content{
    position: relative;
    padding: 5px 9px;
    overflow: hidden;

    text-align: left;
    word-wrap: break-word;
}

.qtip-titlebar{
    position: relative;
    padding: 5px 35px 5px 10px;
    overflow: hidden;

    border-width: 0 0 1px;
    font-weight: bold;
}

.qtip-titlebar + .qtip-content{ border-top-width: 0 !important; }

/* Default close button class */
.qtip-close{
    position: absolute;
    right: -9px; top: -9px;

    cursor: pointer;
    outline: medium none;

    border-width: 1px;
    border-style: solid;
    border-color: transparent;
}

.qtip-titlebar .qtip-close{
    right: 4px; top: 50%;
    margin-top: -9px;
}

* html .qtip-titlebar .qtip-close{ top: 16px; } /* IE fix */

.qtip-titlebar .ui-icon,
.qtip-icon .ui-icon{
    display: block;
    text-indent: -1000em;
    direction: ltr;
}

.qtip-icon, .qtip-icon .ui-icon{
    -moz-border-radius: 3px;
    -webkit-border-radius: 3px;
    border-radius: 3px;
    text-decoration: none;
}

.qtip-icon .ui-icon{
    width: 18px;
    height: 14px;

    line-height: 14px;
    text-align: center;
    text-indent: 0;
    font: normal bold 10px/13px Tahoma,sans-serif;

    color: inherit;
    background: transparent none no-repeat -100em -100em;
}

/* Applied to 'focused' tooltips e.g. most recently displayed/interacted with */
.qtip-focus{}

/* Applied on hover of tooltips i.e. added/removed on mouseenter/mouseleave respectively */
.qtip-hover{}

/* Default tooltip style */
.qtip-default{
    border-width: 1px;
    border-style: solid;
    border-color: #F1D031;

    background-color: #FFFFA3;
    color: #555;
}

.qtip-default .qtip-titlebar{
    background-color: #FFEF93;
}

.qtip-default .qtip-icon{
    border-color: #CCC;
    background: #F1F1F1;
    color: #777;
}

.qtip-default .qtip-titlebar .qtip-close{
    border-color: #AAA;
    color: #111;
}


/*! Light tooltip style */
.qtip-light{
    background-color: white;
    border-color: #E2E2E2;
    color: #454545;
}

.qtip-light .qtip-titlebar{
    background-color: #f1f1f1;
}


/*! Dark tooltip style */
.qtip-dark{
    background-color: #505050;
    border-color: #303030;
    color: #f3f3f3;
}

.qtip-dark .qtip-titlebar{
    background-color: #404040;
}

.qtip-dark .qtip-icon{
    border-color: #444;
}

.qtip-dark .qtip-titlebar .ui-state-hover{
    border-color: #303030;
}


/*! Cream tooltip style */
.qtip-cream{
    background-color: #FBF7AA;
    border-color: #F9E98E;
    color: #A27D35;
}

.qtip-cream .qtip-titlebar{
    background-color: #F0DE7D;
}

.qtip-cream .qtip-close .qtip-icon{
    background-position: -82px 0;
}


/*! Red tooltip style */
.qtip-red{
    background-color: #F78B83;
    border-color: #D95252;
    color: #912323;
}

.qtip-red .qtip-titlebar{
    background-color: #F06D65;
}

.qtip-red .qtip-close .qtip-icon{
    background-position: -102px 0;
}

.qtip-red .qtip-icon{
    border-color: #D95252;
}

.qtip-red .qtip-titlebar .ui-state-hover{
    border-color: #D95252;
}


/*! Green tooltip style */
.qtip-green{
    background-color: #CAED9E;
    border-color: #90D93F;
    color: #3F6219;
}

.qtip-green .qtip-titlebar{
    background-color: #B0DE78;
}

.qtip-green .qtip-close .qtip-icon{
    background-position: -42px 0;
}


/*! Blue tooltip style */
.qtip-blue{
    background-color: #E5F6FE;
    border-color: #ADD9ED;
    color: #5E99BD;
}

.qtip-blue .qtip-titlebar{
    background-color: #D0E9F5;
}

.qtip-blue .qtip-close .qtip-icon{
    background-position: -2px 0;
}


.qtip-shadow{
    -webkit-box-shadow: 1px 1px 3px 1px rgba(0, 0, 0, 0.15);
    -moz-box-shadow: 1px 1px 3px 1px rgba(0, 0, 0, 0.15);
    box-shadow: 1px 1px 3px 1px rgba(0, 0, 0, 0.15);
}

/* Add rounded corners to your tooltips in: FF3+, Chrome 2+, Opera 10.6+, IE9+, Safari 2+ */
.qtip-rounded,
.qtip-tipsy,
.qtip-bootstrap{
    -moz-border-radius: 5px;
    -webkit-border-radius: 5px;
    border-radius: 5px;
}

.qtip-rounded .qtip-titlebar{
    -moz-border-radius: 4px 4px 0 0;
    -webkit-border-radius: 4px 4px 0 0;
    border-radius: 4px 4px 0 0;
}

/* Youtube tooltip style */
.qtip-youtube{
    -moz-border-radius: 2px;
    -webkit-border-radius: 2px;
    border-radius: 2px;

    -webkit-box-shadow: 0 0 3px #333;
    -moz-box-shadow: 0 0 3px #333;
    box-shadow: 0 0 3px #333;

    color: white;
    border-width: 0;

    background: #4A4A4A;
    background-image: -webkit-gradient(linear,left top,left bottom,color-stop(0,#4A4A4A),color-stop(100%,black));
    background-image: -webkit-linear-gradient(top,#4A4A4A 0,black 100%);
    background-image: -moz-linear-gradient(top,#4A4A4A 0,black 100%);
    background-image: -ms-linear-gradient(top,#4A4A4A 0,black 100%);
    background-image: -o-linear-gradient(top,#4A4A4A 0,black 100%);
}

.qtip-youtube .qtip-titlebar{
    background-color: #4A4A4A;
    background-color: rgba(0,0,0,0);
}

.qtip-youtube .qtip-content{
    padding: .75em;
    font: 12px arial,sans-serif;

    filter: progid:DXImageTransform.Microsoft.Gradient(GradientType=0,StartColorStr=#4a4a4a,EndColorStr=#000000);
    -ms-filter: "progid:DXImageTransform.Microsoft.Gradient(GradientType=0,StartColorStr=#4a4a4a,EndColorStr=#000000);";
}

.qtip-youtube .qtip-icon{
    border-color: #222;
}

.qtip-youtube .qtip-titlebar .ui-state-hover{
    border-color: #303030;
}


/* jQuery TOOLS Tooltip style */
.qtip-jtools{
    background: #232323;
    background: rgba(0, 0, 0, 0.7);
    background-image: -webkit-gradient(linear, left top, left bottom, from(#717171), to(#232323));
    background-image: -moz-linear-gradient(top, #717171, #232323);
    background-image: -webkit-linear-gradient(top, #717171, #232323);
    background-image: -ms-linear-gradient(top, #717171, #232323);
    background-image: -o-linear-gradient(top, #717171, #232323);

    border: 2px solid #ddd;
    border: 2px solid rgba(241,241,241,1);

    -moz-border-radius: 2px;
    -webkit-border-radius: 2px;
    border-radius: 2px;

    -webkit-box-shadow: 0 0 12px #333;
    -moz-box-shadow: 0 0 12px #333;
    box-shadow: 0 0 12px #333;
}

/* IE Specific */
.qtip-jtools .qtip-titlebar{
    background-color: transparent;
    filter:progid:DXImageTransform.Microsoft.gradient(startColorstr=#717171,endColorstr=#4A4A4A);
    -ms-filter: "progid:DXImageTransform.Microsoft.gradient(startColorstr=#717171,endColorstr=#4A4A4A)";
}
.qtip-jtools .qtip-content{
    filter:progid:DXImageTransform.Microsoft.gradient(startColorstr=#4A4A4A,endColorstr=#232323);
    -ms-filter: "progid:DXImageTransform.Microsoft.gradient(startColorstr=#4A4A4A,endColorstr=#232323)";
}

.qtip-jtools .qtip-titlebar,
.qtip-jtools .qtip-content{
    background: transparent;
    color: white;
    border: 0 dashed transparent;
}

.qtip-jtools .qtip-icon{
    border-color: #555;
}

.qtip-jtools .qtip-titlebar .ui-state-hover{
    border-color: #333;
}


/* Cluetip style */
.qtip-cluetip{
    -webkit-box-shadow: 4px 4px 5px rgba(0, 0, 0, 0.4);
    -moz-box-shadow: 4px 4px 5px rgba(0, 0, 0, 0.4);
    box-shadow: 4px 4px 5px rgba(0, 0, 0, 0.4);

    background-color: #D9D9C2;
    color: #111;
    border: 0 dashed transparent;
}

.qtip-cluetip .qtip-titlebar{
    background-color: #87876A;
    color: white;
    border: 0 dashed transparent;
}

.qtip-cluetip .qtip-icon{
    border-color: #808064;
}

.qtip-cluetip .qtip-titlebar .ui-state-hover{
    border-color: #696952;
    color: #696952;
}


/* Tipsy style */
.qtip-tipsy{
    background: black;
    background: rgba(0, 0, 0, .87);

    color: white;
    border: 0 solid transparent;

    font-size: 11px;
    font-family: 'Lucida Grande', sans-serif;
    font-weight: bold;
    line-height: 16px;
    text-shadow: 0 1px black;
}

.qtip-tipsy .qtip-titlebar{
    padding: 6px 35px 0 10px;
    background-color: transparent;
}

.qtip-tipsy .qtip-content{
    padding: 6px 10px;
}

.qtip-tipsy .qtip-icon{
    border-color: #222;
    text-shadow: none;
}

.qtip-tipsy .qtip-titlebar .ui-state-hover{
    border-color: #303030;
}


/* Tipped style */
.qtip-tipped{
    border: 3px solid #959FA9;

    -moz-border-radius: 3px;
    -webkit-border-radius: 3px;
    border-radius: 3px;

    background-color: #F9F9F9;
    color: #454545;

    font-weight: normal;
    font-family: serif;
}

.qtip-tipped .qtip-titlebar{
    border-bottom-width: 0;

    color: white;
    background: #3A79B8;
    background-image: -webkit-gradient(linear, left top, left bottom, from(#3A79B8), to(#2E629D));
    background-image: -webkit-linear-gradient(top, #3A79B8, #2E629D);
    background-image: -moz-linear-gradient(top, #3A79B8, #2E629D);
    background-image: -ms-linear-gradient(top, #3A79B8, #2E629D);
    background-image: -o-linear-gradient(top, #3A79B8, #2E629D);
    filter:progid:DXImageTransform.Microsoft.gradient(startColorstr=#3A79B8,endColorstr=#2E629D);
    -ms-filter: "progid:DXImageTransform.Microsoft.gradient(startColorstr=#3A79B8,endColorstr=#2E629D)";
}

.qtip-tipped .qtip-icon{
    border: 2px solid #285589;
    background: #285589;
}

.qtip-tipped .qtip-icon .ui-icon{
    background-color: #FBFBFB;
    color: #555;
}


/**
 * Twitter Bootstrap style.
 *
 * Tested with IE 8, IE 9, Chrome 18, Firefox 9, Opera 11.
 * Does not work with IE 7.
 */
.qtip-bootstrap{
    /** Taken from Bootstrap body */
    font-size: 14px;
    line-height: 20px;
    color: #333333;

    /** Taken from Bootstrap .popover */
    padding: 1px;
    background-color: #ffffff;
    border: 1px solid #ccc;
    border: 1px solid rgba(0, 0, 0, 0.2);
    -webkit-border-radius: 6px;
    -moz-border-radius: 6px;
    border-radius: 6px;
    -webkit-box-shadow: 0 5px 10px rgba(0, 0, 0, 0.2);
    -moz-box-shadow: 0 5px 10px rgba(0, 0, 0, 0.2);
    box-shadow: 0 5px 10px rgba(0, 0, 0, 0.2);
    -webkit-background-clip: padding-box;
    -moz-background-clip: padding;
    background-clip: padding-box;
}

.qtip-bootstrap .qtip-titlebar{
    /** Taken from Bootstrap .popover-title */
    padding: 8px 14px;
    margin: 0;
    font-size: 14px;
    font-weight: normal;
    line-height: 18px;
    background-color: #f7f7f7;
    border-bottom: 1px solid #ebebeb;
    -webkit-border-radius: 5px 5px 0 0;
    -moz-border-radius: 5px 5px 0 0;
    border-radius: 5px 5px 0 0;
}

.qtip-bootstrap .qtip-titlebar .qtip-close{
    /**
     * Overrides qTip2:
     * .qtip-titlebar .qtip-close{
     *   [...]
     *   right: 4px;
     *   top: 50%;
     *   [...]
     *   border-style: solid;
     * }
     */
    right: 11px;
    top: 45%;
    border-style: none;
}

.qtip-bootstrap .qtip-content{
    /** Taken from Bootstrap .popover-content */
    padding: 9px 14px;
}

.qtip-bootstrap .qtip-icon{
    /**
     * Overrides qTip2:
     * .qtip-default .qtip-icon {
     *   border-color: #CCC;
     *   background: #F1F1F1;
     *   color: #777;
     * }
     */
    background: transparent;
}

.qtip-bootstrap .qtip-icon .ui-icon{
    /**
     * Overrides qTip2:
     * .qtip-icon .ui-icon{
     *   width: 18px;
     *   height: 14px;
     * }
     */
    width: auto;
    height: auto;

    /* Taken from Bootstrap .close */
    float: right;
    font-size: 20px;
    font-weight: bold;
    line-height: 18px;
    color: #000000;
    text-shadow: 0 1px 0 #ffffff;
    opacity: 0.2;
    filter: alpha(opacity=20);
}

.qtip-bootstrap .qtip-icon .ui-icon:hover{
    /* Taken from Bootstrap .close:hover */
    color: #000000;
    text-decoration: none;
    cursor: pointer;
    opacity: 0.4;
    filter: alpha(opacity=40);
}


/* IE9 fix - removes all filters */
.qtip:not(.ie9haxors) div.qtip-content,
.qtip:not(.ie9haxors) div.qtip-titlebar{
    filter: none;
    -ms-filter: none;
}


.qtip .qtip-tip{
    margin: 0 auto;
    overflow: hidden;
    z-index: 10;

}

/* Opera bug #357 - Incorrect tip position
https://github.com/Craga89/qTip2/issues/367 */
x:-o-prefocus, .qtip .qtip-tip{
    visibility: hidden;
}

.qtip .qtip-tip,
.qtip .qtip-tip .qtip-vml,
.qtip .qtip-tip canvas{
    position: absolute;

    color: #123456;
    background: transparent;
    border: 0 dashed transparent;
}

.qtip .qtip-tip canvas{ top: 0; left: 0; }

.qtip .qtip-tip .qtip-vml{
    behavior: url(#default#VML);
    display: inline-block;
    visibility: visible;
}

#qtip-overlay{
    position: fixed;
    left: 0; top: 0;
    width: 100%; height: 100%;
}

/* Applied to modals with show.modal.blur set to true */
#qtip-overlay.blurs{ cursor: pointer; }

/* Change opacity of overlay here */
#qtip-overlay div{
    position: absolute;
    left: 0; top: 0;
    width: 100%; height: 100%;

    background-color: black;

    opacity: 0.7;
    filter:alpha(opacity=70);
    -ms-filter:"progid:DXImageTransform.Microsoft.Alpha(Opacity=70)";
}


.qtipmodal-ie6fix{
    position: absolute !important;
}
