# Supplementary material for: Graph T–T (V1.0Beta), a program for embedding and visualizing periodic graphs in 3D Euclidean space
Source: Acta Crystallogr A Found Adv. 2024 Apr 29;80(Pt 3):282–92. doi: 10.1107/S2053273324002523 (PMC11067947; doi:10.1107/S2053273324002523)
Supplement: Supplementary file 2 [file a-80-00282-sup2.zip › graphtt.github.io-main/sass/_layout.sass]

.main
  position: absolute
  left: 22em
  top: 0
  right: 0em
  bottom: 0
  z-index: 1

.tools
  box-sizing: border-box
  padding: 0.25em 0.5em
  position: absolute
  left: 0
  top: 0
  bottom: 0
  width: 22em
  background: #BEC406
  border-right: 1px solid #ddd
  z-index: 1
  overflow: auto

  *
    max-width: 100%

.tools2
  box-sizing: border-box
  padding: 0.25em 0.5em
  position: absolute
  left: 22.5em
  top: 26em
  bottom: 0
  width: 57.5em
  background: #ECEADF
  border-top: 1px solid #ddd
  z-index: 1
  overflow: auto

.footer-link
  position: absolute
  left: 0
  bottom: 0
  margin: 0.25em 0.5em
  z-index: 2
