# Supplementary material for: Graph T–T (V1.0Beta), a program for embedding and visualizing periodic graphs in 3D Euclidean space
Source: Acta Crystallogr A Found Adv. 2024 Apr 29;80(Pt 3):282–92. doi: 10.1107/S2053273324002523 (PMC11067947; doi:10.1107/S2053273324002523)
Supplement: Supplementary file 2 [file a-80-00282-sup2.zip › graphtt.github.io-main/vendor/datatables/dataTables.bootstrap4.css]

table.dataTable {
  clear: both;
  margin-top: 6px !important;
  margin-bottom: 6px !important;
  max-width: none !important;
  border-collapse: separate !important;
}
table.dataTable td,
table.dataTable th {
  -webkit-box-sizing: content-box;
  box-sizing: content-box;
}
table.dataTable td.dataTables_empty,
table.dataTable th.dataTables_empty {
  text-align: center;
}
table.dataTable.nowrap th,
table.dataTable.nowrap td {
  white-space: nowrap;
}

div.dataTables_wrapper div.dataTables_length label {
  font-weight: normal;
  text-align: left;
  white-space: nowrap;
}
div.dataTables_wrapper div.dataTables_length select {
  width: 75px;
  display: inline-block;
}
div.dataTables_wrapper div.dataTables_filter {
  text-align: right;
}
div.dataTables_wrapper div.dataTables_filter label {
  font-weight: normal;
  white-space: nowrap;
  text-align: left;
}
div.dataTables_wrapper div.dataTables_filter input {
  margin-left: 0.5em;
  display: inline-block;
  width: auto;
}
div.dataTables_wrapper div.dataTables_info {
  padding-top: 0.85em;
  white-space: nowrap;
}
div.dataTables_wrapper div.dataTables_paginate {
  margin: 0;
  white-space: nowrap;
  text-align: right;
}
div.dataTables_wrapper div.dataTables_paginate ul.pagination {
  margin: 2px 0;
  white-space: nowrap;
  justify-content: flex-end;
}
div.dataTables_wrapper div.dataTables_processing {
  position: absolute;
  top: 50%;
  left: 50%;
  width: 200px;
  margin-left: -100px;
  margin-top: -26px;
  text-align: center;
  padding: 1em 0;
}

table.dataTable thead > tr > th.sorting_asc, table.dataTable thead > tr > th.sorting_desc, table.dataTable thead > tr > th.sorting,
table.dataTable thead > tr > td.sorting_asc,
table.dataTable thead > tr > td.sorting_desc,
table.dataTable thead > tr > td.sorting {
  padding-right: 30px;
}
table.dataTable thead > tr > th:active,
table.dataTable thead > tr > td:active {
  outline: none;
}
table.dataTable thead .sorting,
table.dataTable thead .sorting_asc,
table.dataTable thead .sorting_desc,
table.dataTable thead .sorting_asc_disabled,
table.dataTable thead .sorting_desc_disabled {
  cursor: pointer;
  position: relative;
}
table.dataTable thead .sorting:before, table.dataTable thead .sorting:after,
table.dataTable thead .sorting_asc:before,
table.dataTable thead .sorting_asc:after,
table.dataTable thead .sorting_desc:before,
table.dataTable thead .sorting_desc:after,
table.dataTable thead .sorting_asc_disabled:before,
table.dataTable thead .sorting_asc_disabled:after,
table.dataTable thead .sorting_desc_disabled:before,
table.dataTable thead .sorting_desc_disabled:after {
  position: absolute;
  bottom: 0.9em;
  display: block;
  opacity: 0.3;
}
table.dataTable thead .sorting:before,
table.dataTable thead .sorting_asc:before,
table.dataTable thead .sorting_desc:before,
table.dataTable thead .sorting_asc_disabled:before,
table.dataTable thead .sorting_desc_disabled:before {
  right: 1em;
  content: "\2191";
}
table.dataTable thead .sorting:after,
table.dataTable thead .sorting_asc:after,
table.dataTable thead .sorting_desc:after,
table.dataTable thead .sorting_asc_disabled:after,
table.dataTable thead .sorting_desc_disabled:after {
  right: 0.5em;
  content: "\2193";
}
table.dataTable thead .sorting_asc:before,
table.dataTable thead .sorting_desc:after {
  opacity: 1;
}
table.dataTable thead .sorting_asc_disabled:before,
table.dataTable thead .sorting_desc_disabled:after {
  opacity: 0;
}

div.dataTables_scrollHead table.dataTable {
  margin-bottom: 0 !important;
}

div.dataTables_scrollBody table {
  border-top: none;
  margin-top: 0 !important;
  margin-bottom: 0 !important;
}
div.dataTables_scrollBody table thead .sorting:after,
div.dataTables_scrollBody table thead .sorting_asc:after,
div.dataTables_scrollBody table thead .sorting_desc:after {
  display: none;
}
div.dataTables_scrollBody table tbody tr:first-child th,
div.dataTables_scrollBody table tbody tr:first-child td {
  border-top: none;
}

div.dataTables_scrollFoot table {
  margin-top: 0 !important;
  border-top: none;
}

@media screen and (max-width: 767px) {
  div.dataTables_wrapper div.dataTables_length,
  div.dataTables_wrapper div.dataTables_filter,
  div.dataTables_wrapper div.dataTables_info,
  div.dataTables_wrapper div.dataTables_paginate {
    text-align: center;
  }
}
table.dataTable.table-condensed > thead > tr > th {
  padding-right: 20px;
}
table.dataTable.table-condensed .sorting:after,
table.dataTable.table-condensed .sorting_asc:after,
table.dataTable.table-condensed .sorting_desc:after {
  top: 6px;
  right: 6px;
}

table.table-bordered.dataTable th,
table.table-bordered.dataTable td {
  border-left-width: 0;
}
table.table-bordered.dataTable th:last-child, table.table-bordered.dataTable th:last-child,
table.table-bordered.dataTable td:last-child,
table.table-bordered.dataTable td:last-child {
  border-right-width: 0;
}
table.table-bordered.dataTable tbody th,
table.table-bordered.dataTable tbody td {
  border-bottom-width: 0;
}

div.dataTables_scrollHead table.table-bordered {
  border-bottom-width: 0;
}

div.table-responsive > div.dataTables_wrapper > div.row {
  margin: 0;
}
div.table-responsive > div.dataTables_wrapper > div.row > div[class^="col-"]:first-child {
  padding-left: 0;
}
div.table-responsive > div.dataTables_wrapper > div.row > div[class^="col-"]:last-child {
  padding-right: 0;
}
