# Supplementary material for: Graph T–T (V1.0Beta), a program for embedding and visualizing periodic graphs in 3D Euclidean space
Source: Acta Crystallogr A Found Adv. 2024 Apr 29;80(Pt 3):282–92. doi: 10.1107/S2053273324002523 (PMC11067947; doi:10.1107/S2053273324002523)
Supplement: Supplementary file 2 [file a-80-00282-sup2.zip › graphtt.github.io-main/vendor/font-awesome/scss/font-awesome.scss]

/*!
 *  Font Awesome 4.7.0 by @davegandy - http://fontawesome.io - @fontawesome
 *  License - http://fontawesome.io/license (Font: SIL OFL 1.1, CSS: MIT License)
 */

@import "variables";
@import "mixins";
@import "path";
@import "core";
@import "larger";
@import "fixed-width";
@import "list";
@import "bordered-pulled";
@import "animated";
@import "rotated-flipped";
@import "stacked";
@import "icons";
@import "screen-reader";
