# Supplementary material for: Graph T–T (V1.0Beta), a program for embedding and visualizing periodic graphs in 3D Euclidean space
Source: Acta Crystallogr A Found Adv. 2024 Apr 29;80(Pt 3):282–92. doi: 10.1107/S2053273324002523 (PMC11067947; doi:10.1107/S2053273324002523)
Supplement: Supplementary file 2 [file a-80-00282-sup2.zip › graphtt.github.io-main/vendor/jquery-easing/jquery.easing.min.js]

(function(factory){if(typeof define==="function"&&define.amd){define(["jquery"],function($){return factory($)})}else if(typeof module==="object"&&typeof module.exports==="object"){exports=factory(require("jquery"))}else{factory(jQuery)}})(function($){$.easing.jswing=$.easing.swing;var pow=Math.pow,sqrt=Math.sqrt,sin=Math.sin,cos=Math.cos,PI=Math.PI,c1=1.70158,c2=c1*1.525,c3=c1+1,c4=2*PI/3,c5=2*PI/4.5;function bounceOut(x){var n1=7.5625,d1=2.75;if(x<1/d1){return n1*x*x}else if(x<2/d1){return n1*(x-=1.5/d1)*x+.75}else if(x<2.5/d1){return n1*(x-=2.25/d1)*x+.9375}else{return n1*(x-=2.625/d1)*x+.984375}}$.extend($.easing,{def:"easeOutQuad",swing:function(x){return $.easing[$.easing.def](x)},easeInQuad:function(x){return x*x},easeOutQuad:function(x){return 1-(1-x)*(1-x)},easeInOutQuad:function(x){return x<.5?2*x*x:1-pow(-2*x+2,2)/2},easeInCubic:function(x){return x*x*x},easeOutCubic:function(x){return 1-pow(1-x,3)},easeInOutCubic:function(x){return x<.5?4*x*x*x:1-pow(-2*x+2,3)/2},easeInQuart:function(x){return x*x*x*x},easeOutQuart:function(x){return 1-pow(1-x,4)},easeInOutQuart:function(x){return x<.5?8*x*x*x*x:1-pow(-2*x+2,4)/2},easeInQuint:function(x){return x*x*x*x*x},easeOutQuint:function(x){return 1-pow(1-x,5)},easeInOutQuint:function(x){return x<.5?16*x*x*x*x*x:1-pow(-2*x+2,5)/2},easeInSine:function(x){return 1-cos(x*PI/2)},easeOutSine:function(x){return sin(x*PI/2)},easeInOutSine:function(x){return-(cos(PI*x)-1)/2},easeInExpo:function(x){return x===0?0:pow(2,10*x-10)},easeOutExpo:function(x){return x===1?1:1-pow(2,-10*x)},easeInOutExpo:function(x){return x===0?0:x===1?1:x<.5?pow(2,20*x-10)/2:(2-pow(2,-20*x+10))/2},easeInCirc:function(x){return 1-sqrt(1-pow(x,2))},easeOutCirc:function(x){return sqrt(1-pow(x-1,2))},easeInOutCirc:function(x){return x<.5?(1-sqrt(1-pow(2*x,2)))/2:(sqrt(1-pow(-2*x+2,2))+1)/2},easeInElastic:function(x){return x===0?0:x===1?1:-pow(2,10*x-10)*sin((x*10-10.75)*c4)},easeOutElastic:function(x){return x===0?0:x===1?1:pow(2,-10*x)*sin((x*10-.75)*c4)+1},easeInOutElastic:function(x){return x===0?0:x===1?1:x<.5?-(pow(2,20*x-10)*sin((20*x-11.125)*c5))/2:pow(2,-20*x+10)*sin((20*x-11.125)*c5)/2+1},easeInBack:function(x){return c3*x*x*x-c1*x*x},easeOutBack:function(x){return 1+c3*pow(x-1,3)+c1*pow(x-1,2)},easeInOutBack:function(x){return x<.5?pow(2*x,2)*((c2+1)*2*x-c2)/2:(pow(2*x-2,2)*((c2+1)*(x*2-2)+c2)+2)/2},easeInBounce:function(x){return 1-bounceOut(1-x)},easeOutBounce:bounceOut,easeInOutBounce:function(x){return x<.5?(1-bounceOut(1-2*x))/2:(1+bounceOut(2*x-1))/2}})});
