# Supplementary material for: Graph T–T (V1.0Beta), a program for embedding and visualizing periodic graphs in 3D Euclidean space
Source: Acta Crystallogr A Found Adv. 2024 Apr 29;80(Pt 3):282–92. doi: 10.1107/S2053273324002523 (PMC11067947; doi:10.1107/S2053273324002523)
Supplement: Supplementary file 2 [file a-80-00282-sup2.zip › graphtt.github.io-main/vendor/tether/tether.min.js]

!function(t,e){"function"==typeof define&&define.amd?define(e):"object"==typeof exports?module.exports=e(require,exports,module):t.Tether=e()}(this,function(t,e,o){"use strict";function i(t,e){if(!(t instanceof e))throw new TypeError("Cannot call a class as a function")}function n(t){var e=t.getBoundingClientRect(),o={};for(var i in e)o[i]=e[i];if(t.ownerDocument!==document){var r=t.ownerDocument.defaultView.frameElement;if(r){var s=n(r);o.top+=s.top,o.bottom+=s.top,o.left+=s.left,o.right+=s.left}}return o}function r(t){var e=getComputedStyle(t)||{},o=e.position,i=[];if("fixed"===o)return[t];for(var n=t;(n=n.parentNode)&&n&&1===n.nodeType;){var r=void 0;try{r=getComputedStyle(n)}catch(s){}if("undefined"==typeof r||null===r)return i.push(n),i;var a=r,f=a.overflow,l=a.overflowX,h=a.overflowY;/(auto|scroll)/.test(f+h+l)&&("absolute"!==o||["relative","absolute","fixed"].indexOf(r.position)>=0)&&i.push(n)}return i.push(t.ownerDocument.body),t.ownerDocument!==document&&i.push(t.ownerDocument.defaultView),i}function s(){A&&document.body.removeChild(A),A=null}function a(t){var e=void 0;t===document?(e=document,t=document.documentElement):e=t.ownerDocument;var o=e.documentElement,i=n(t),r=P();return i.top-=r.top,i.left-=r.left,"undefined"==typeof i.width&&(i.width=document.body.scrollWidth-i.left-i.right),"undefined"==typeof i.height&&(i.height=document.body.scrollHeight-i.top-i.bottom),i.top=i.top-o.clientTop,i.left=i.left-o.clientLeft,i.right=e.body.clientWidth-i.width-i.left,i.bottom=e.body.clientHeight-i.height-i.top,i}function f(t){return t.offsetParent||document.documentElement}function l(){if(M)return M;var t=document.createElement("div");t.style.width="100%",t.style.height="200px";var e=document.createElement("div");h(e.style,{position:"absolute",top:0,left:0,pointerEvents:"none",visibility:"hidden",width:"200px",height:"150px",overflow:"hidden"}),e.appendChild(t),document.body.appendChild(e);var o=t.offsetWidth;e.style.overflow="scroll";var i=t.offsetWidth;o===i&&(i=e.clientWidth),document.body.removeChild(e);var n=o-i;return M={width:n,height:n}}function h(){var t=arguments.length<=0||void 0===arguments[0]?{}:arguments[0],e=[];return Array.prototype.push.apply(e,arguments),e.slice(1).forEach(function(e){if(e)for(var o in e)({}).hasOwnProperty.call(e,o)&&(t[o]=e[o])}),t}function d(t,e){if("undefined"!=typeof t.classList)e.split(" ").forEach(function(e){e.trim()&&t.classList.remove(e)});else{var o=new RegExp("(^| )"+e.split(" ").join("|")+"( |$)","gi"),i=c(t).replace(o," ");g(t,i)}}function p(t,e){if("undefined"!=typeof t.classList)e.split(" ").forEach(function(e){e.trim()&&t.classList.add(e)});else{d(t,e);var o=c(t)+(" "+e);g(t,o)}}function u(t,e){if("undefined"!=typeof t.classList)return t.classList.contains(e);var o=c(t);return new RegExp("(^| )"+e+"( |$)","gi").test(o)}function c(t){return t.className instanceof t.ownerDocument.defaultView.SVGAnimatedString?t.className.baseVal:t.className}function g(t,e){t.setAttribute("class",e)}function m(t,e,o){o.forEach(function(o){e.indexOf(o)===-1&&u(t,o)&&d(t,o)}),e.forEach(function(e){u(t,e)||p(t,e)})}function i(t,e){if(!(t instanceof e))throw new TypeError("Cannot call a class as a function")}function v(t,e){if("function"!=typeof e&&null!==e)throw new TypeError("Super expression must either be null or a function, not "+typeof e);t.prototype=Object.create(e&&e.prototype,{constructor:{value:t,enumerable:!1,writable:!0,configurable:!0}}),e&&(Object.setPrototypeOf?Object.setPrototypeOf(t,e):t.__proto__=e)}function y(t,e){var o=arguments.length<=2||void 0===arguments[2]?1:arguments[2];return t+o>=e&&e>=t-o}function b(){return"undefined"!=typeof performance&&"undefined"!=typeof performance.now?performance.now():+new Date}function w(){for(var t={top:0,left:0},e=arguments.length,o=Array(e),i=0;i<e;i++)o[i]=arguments[i];return o.forEach(function(e){var o=e.top,i=e.left;"string"==typeof o&&(o=parseFloat(o,10)),"string"==typeof i&&(i=parseFloat(i,10)),t.top+=o,t.left+=i}),t}function C(t,e){return"string"==typeof t.left&&t.left.indexOf("%")!==-1&&(t.left=parseFloat(t.left,10)/100*e.width),"string"==typeof t.top&&t.top.indexOf("%")!==-1&&(t.top=parseFloat(t.top,10)/100*e.height),t}function O(t,e){return"scrollParent"===e?e=t.scrollParents[0]:"window"===e&&(e=[pageXOffset,pageYOffset,innerWidth+pageXOffset,innerHeight+pageYOffset]),e===document&&(e=e.documentElement),"undefined"!=typeof e.nodeType&&!function(){var t=e,o=a(e),i=o,n=getComputedStyle(e);if(e=[i.left,i.top,o.width+i.left,o.height+i.top],t.ownerDocument!==document){var r=t.ownerDocument.defaultView;e[0]+=r.pageXOffset,e[1]+=r.pageYOffset,e[2]+=r.pageXOffset,e[3]+=r.pageYOffset}G.forEach(function(t,o){t=t[0].toUpperCase()+t.substr(1),"Top"===t||"Left"===t?e[o]+=parseFloat(n["border"+t+"Width"]):e[o]-=parseFloat(n["border"+t+"Width"])})}(),e}var E=function(){function t(t,e){for(var o=0;o<e.length;o++){var i=e[o];i.enumerable=i.enumerable||!1,i.configurable=!0,"value"in i&&(i.writable=!0),Object.defineProperty(t,i.key,i)}}return function(e,o,i){return o&&t(e.prototype,o),i&&t(e,i),e}}(),x=void 0;"undefined"==typeof x&&(x={modules:[]});var A=null,T=function(){var t=0;return function(){return++t}}(),S={},P=function(){var t=A;t&&document.body.contains(t)||(t=document.createElement("div"),t.setAttribute("data-tether-id",T()),h(t.style,{top:0,left:0,position:"absolute"}),document.body.appendChild(t),A=t);var e=t.getAttribute("data-tether-id");return"undefined"==typeof S[e]&&(S[e]=n(t),k(function(){delete S[e]})),S[e]},M=null,W=[],k=function(t){W.push(t)},_=function(){for(var t=void 0;t=W.pop();)t()},B=function(){function t(){i(this,t)}return E(t,[{key:"on",value:function(t,e,o){var i=!(arguments.length<=3||void 0===arguments[3])&&arguments[3];"undefined"==typeof this.bindings&&(this.bindings={}),"undefined"==typeof this.bindings[t]&&(this.bindings[t]=[]),this.bindings[t].push({handler:e,ctx:o,once:i})}},{key:"once",value:function(t,e,o){this.on(t,e,o,!0)}},{key:"off",value:function(t,e){if("undefined"!=typeof this.bindings&&"undefined"!=typeof this.bindings[t])if("undefined"==typeof e)delete this.bindings[t];else for(var o=0;o<this.bindings[t].length;)this.bindings[t][o].handler===e?this.bindings[t].splice(o,1):++o}},{key:"trigger",value:function(t){if("undefined"!=typeof this.bindings&&this.bindings[t]){for(var e=0,o=arguments.length,i=Array(o>1?o-1:0),n=1;n<o;n++)i[n-1]=arguments[n];for(;e<this.bindings[t].length;){var r=this.bindings[t][e],s=r.handler,a=r.ctx,f=r.once,l=a;"undefined"==typeof l&&(l=this),s.apply(l,i),f?this.bindings[t].splice(e,1):++e}}}}]),t}();x.Utils={getActualBoundingClientRect:n,getScrollParents:r,getBounds:a,getOffsetParent:f,extend:h,addClass:p,removeClass:d,hasClass:u,updateClasses:m,defer:k,flush:_,uniqueId:T,Evented:B,getScrollBarSize:l,removeUtilElements:s};var z=function(){function t(t,e){var o=[],i=!0,n=!1,r=void 0;try{for(var s,a=t[Symbol.iterator]();!(i=(s=a.next()).done)&&(o.push(s.value),!e||o.length!==e);i=!0);}catch(f){n=!0,r=f}finally{try{!i&&a["return"]&&a["return"]()}finally{if(n)throw r}}return o}return function(e,o){if(Array.isArray(e))return e;if(Symbol.iterator in Object(e))return t(e,o);throw new TypeError("Invalid attempt to destructure non-iterable instance")}}(),E=function(){function t(t,e){for(var o=0;o<e.length;o++){var i=e[o];i.enumerable=i.enumerable||!1,i.configurable=!0,"value"in i&&(i.writable=!0),Object.defineProperty(t,i.key,i)}}return function(e,o,i){return o&&t(e.prototype,o),i&&t(e,i),e}}(),j=function(t,e,o){for(var i=!0;i;){var n=t,r=e,s=o;i=!1,null===n&&(n=Function.prototype);var a=Object.getOwnPropertyDescriptor(n,r);if(void 0!==a){if("value"in a)return a.value;var f=a.get;if(void 0===f)return;return f.call(s)}var l=Object.getPrototypeOf(n);if(null===l)return;t=l,e=r,o=s,i=!0,a=l=void 0}};if("undefined"==typeof x)throw new Error("You must include the utils.js file before tether.js");var Y=x.Utils,r=Y.getScrollParents,a=Y.getBounds,f=Y.getOffsetParent,h=Y.extend,p=Y.addClass,d=Y.removeClass,m=Y.updateClasses,k=Y.defer,_=Y.flush,l=Y.getScrollBarSize,s=Y.removeUtilElements,L=function(){if("undefined"==typeof document)return"";for(var t=document.createElement("div"),e=["transform","WebkitTransform","OTransform","MozTransform","msTransform"],o=0;o<e.length;++o){var i=e[o];if(void 0!==t.style[i])return i}}(),D=[],X=function(){D.forEach(function(t){t.position(!1)}),_()};!function(){var t=null,e=null,o=null,i=function n(){return"undefined"!=typeof e&&e>16?(e=Math.min(e-16,250),void(o=setTimeout(n,250))):void("undefined"!=typeof t&&b()-t<10||(null!=o&&(clearTimeout(o),o=null),t=b(),X(),e=b()-t))};"undefined"!=typeof window&&"undefined"!=typeof window.addEventListener&&["resize","scroll","touchmove"].forEach(function(t){window.addEventListener(t,i)})}();var F={center:"center",left:"right",right:"left"},H={middle:"middle",top:"bottom",bottom:"top"},N={top:0,left:0,middle:"50%",center:"50%",bottom:"100%",right:"100%"},U=function(t,e){var o=t.left,i=t.top;return"auto"===o&&(o=F[e.left]),"auto"===i&&(i=H[e.top]),{left:o,top:i}},V=function(t){var e=t.left,o=t.top;return"undefined"!=typeof N[t.left]&&(e=N[t.left]),"undefined"!=typeof N[t.top]&&(o=N[t.top]),{left:e,top:o}},R=function(t){var e=t.split(" "),o=z(e,2),i=o[0],n=o[1];return{top:i,left:n}},q=R,I=function(t){function e(t){var o=this;i(this,e),j(Object.getPrototypeOf(e.prototype),"constructor",this).call(this),this.position=this.position.bind(this),D.push(this),this.history=[],this.setOptions(t,!1),x.modules.forEach(function(t){"undefined"!=typeof t.initialize&&t.initialize.call(o)}),this.position()}return v(e,t),E(e,[{key:"getClass",value:function(){var t=arguments.length<=0||void 0===arguments[0]?"":arguments[0],e=this.options.classes;return"undefined"!=typeof e&&e[t]?this.options.classes[t]:this.options.classPrefix?this.options.classPrefix+"-"+t:t}},{key:"setOptions",value:function(t){var e=this,o=arguments.length<=1||void 0===arguments[1]||arguments[1],i={offset:"0 0",targetOffset:"0 0",targetAttachment:"auto auto",classPrefix:"tether"};this.options=h(i,t);var n=this.options,s=n.element,a=n.target,f=n.targetModifier;if(this.element=s,this.target=a,this.targetModifier=f,"viewport"===this.target?(this.target=document.body,this.targetModifier="visible"):"scroll-handle"===this.target&&(this.target=document.body,this.targetModifier="scroll-handle"),["element","target"].forEach(function(t){if("undefined"==typeof e[t])throw new Error("Tether Error: Both element and target must be defined");"undefined"!=typeof e[t].jquery?e[t]=e[t][0]:"string"==typeof e[t]&&(e[t]=document.querySelector(e[t]))}),p(this.element,this.getClass("element")),this.options.addTargetClasses!==!1&&p(this.target,this.getClass("target")),!this.options.attachment)throw new Error("Tether Error: You must provide an attachment");this.targetAttachment=q(this.options.targetAttachment),this.attachment=q(this.options.attachment),this.offset=R(this.options.offset),this.targetOffset=R(this.options.targetOffset),"undefined"!=typeof this.scrollParents&&this.disable(),"scroll-handle"===this.targetModifier?this.scrollParents=[this.target]:this.scrollParents=r(this.target),this.options.enabled!==!1&&this.enable(o)}},{key:"getTargetBounds",value:function(){if("undefined"==typeof this.targetModifier)return a(this.target);if("visible"===this.targetModifier){if(this.target===document.body)return{top:pageYOffset,left:pageXOffset,height:innerHeight,width:innerWidth};var t=a(this.target),e={height:t.height,width:t.width,top:t.top,left:t.left};return e.height=Math.min(e.height,t.height-(pageYOffset-t.top)),e.height=Math.min(e.height,t.height-(t.top+t.height-(pageYOffset+innerHeight))),e.height=Math.min(innerHeight,e.height),e.height-=2,e.width=Math.min(e.width,t.width-(pageXOffset-t.left)),e.width=Math.min(e.width,t.width-(t.left+t.width-(pageXOffset+innerWidth))),e.width=Math.min(innerWidth,e.width),e.width-=2,e.top<pageYOffset&&(e.top=pageYOffset),e.left<pageXOffset&&(e.left=pageXOffset),e}if("scroll-handle"===this.targetModifier){var t=void 0,o=this.target;o===document.body?(o=document.documentElement,t={left:pageXOffset,top:pageYOffset,height:innerHeight,width:innerWidth}):t=a(o);var i=getComputedStyle(o),n=o.scrollWidth>o.clientWidth||[i.overflow,i.overflowX].indexOf("scroll")>=0||this.target!==document.body,r=0;n&&(r=15);var s=t.height-parseFloat(i.borderTopWidth)-parseFloat(i.borderBottomWidth)-r,e={width:15,height:.975*s*(s/o.scrollHeight),left:t.left+t.width-parseFloat(i.borderLeftWidth)-15},f=0;s<408&&this.target===document.body&&(f=-11e-5*Math.pow(s,2)-.00727*s+22.58),this.target!==document.body&&(e.height=Math.max(e.height,24));var l=this.target.scrollTop/(o.scrollHeight-s);return e.top=l*(s-e.height-f)+t.top+parseFloat(i.borderTopWidth),this.target===document.body&&(e.height=Math.max(e.height,24)),e}}},{key:"clearCache",value:function(){this._cache={}}},{key:"cache",value:function(t,e){return"undefined"==typeof this._cache&&(this._cache={}),"undefined"==typeof this._cache[t]&&(this._cache[t]=e.call(this)),this._cache[t]}},{key:"enable",value:function(){var t=this,e=arguments.length<=0||void 0===arguments[0]||arguments[0];this.options.addTargetClasses!==!1&&p(this.target,this.getClass("enabled")),p(this.element,this.getClass("enabled")),this.enabled=!0,this.scrollParents.forEach(function(e){e!==t.target.ownerDocument&&e.addEventListener("scroll",t.position)}),e&&this.position()}},{key:"disable",value:function(){var t=this;d(this.target,this.getClass("enabled")),d(this.element,this.getClass("enabled")),this.enabled=!1,"undefined"!=typeof this.scrollParents&&this.scrollParents.forEach(function(e){e.removeEventListener("scroll",t.position)})}},{key:"destroy",value:function(){var t=this;this.disable(),D.forEach(function(e,o){e===t&&D.splice(o,1)}),0===D.length&&s()}},{key:"updateAttachClasses",value:function(t,e){var o=this;t=t||this.attachment,e=e||this.targetAttachment;var i=["left","top","bottom","right","middle","center"];"undefined"!=typeof this._addAttachClasses&&this._addAttachClasses.length&&this._addAttachClasses.splice(0,this._addAttachClasses.length),"undefined"==typeof this._addAttachClasses&&(this._addAttachClasses=[]);var n=this._addAttachClasses;t.top&&n.push(this.getClass("element-attached")+"-"+t.top),t.left&&n.push(this.getClass("element-attached")+"-"+t.left),e.top&&n.push(this.getClass("target-attached")+"-"+e.top),e.left&&n.push(this.getClass("target-attached")+"-"+e.left);var r=[];i.forEach(function(t){r.push(o.getClass("element-attached")+"-"+t),r.push(o.getClass("target-attached")+"-"+t)}),k(function(){"undefined"!=typeof o._addAttachClasses&&(m(o.element,o._addAttachClasses,r),o.options.addTargetClasses!==!1&&m(o.target,o._addAttachClasses,r),delete o._addAttachClasses)})}},{key:"position",value:function(){var t=this,e=arguments.length<=0||void 0===arguments[0]||arguments[0];if(this.enabled){this.clearCache();var o=U(this.targetAttachment,this.attachment);this.updateAttachClasses(this.attachment,o);var i=this.cache("element-bounds",function(){return a(t.element)}),n=i.width,r=i.height;if(0===n&&0===r&&"undefined"!=typeof this.lastSize){var s=this.lastSize;n=s.width,r=s.height}else this.lastSize={width:n,height:r};var h=this.cache("target-bounds",function(){return t.getTargetBounds()}),d=h,p=C(V(this.attachment),{width:n,height:r}),u=C(V(o),d),c=C(this.offset,{width:n,height:r}),g=C(this.targetOffset,d);p=w(p,c),u=w(u,g);for(var m=h.left+u.left-p.left,v=h.top+u.top-p.top,y=0;y<x.modules.length;++y){var b=x.modules[y],O=b.position.call(this,{left:m,top:v,targetAttachment:o,targetPos:h,elementPos:i,offset:p,targetOffset:u,manualOffset:c,manualTargetOffset:g,scrollbarSize:S,attachment:this.attachment});if(O===!1)return!1;"undefined"!=typeof O&&"object"==typeof O&&(v=O.top,m=O.left)}var E={page:{top:v,left:m},viewport:{top:v-pageYOffset,bottom:pageYOffset-v-r+innerHeight,left:m-pageXOffset,right:pageXOffset-m-n+innerWidth}},A=this.target.ownerDocument,T=A.defaultView,S=void 0;return T.innerHeight>A.documentElement.clientHeight&&(S=this.cache("scrollbar-size",l),E.viewport.bottom-=S.height),T.innerWidth>A.documentElement.clientWidth&&(S=this.cache("scrollbar-size",l),E.viewport.right-=S.width),["","static"].indexOf(A.body.style.position)!==-1&&["","static"].indexOf(A.body.parentElement.style.position)!==-1||(E.page.bottom=A.body.scrollHeight-v-r,E.page.right=A.body.scrollWidth-m-n),"undefined"!=typeof this.options.optimizations&&this.options.optimizations.moveElement!==!1&&"undefined"==typeof this.targetModifier&&!function(){var e=t.cache("target-offsetparent",function(){return f(t.target)}),o=t.cache("target-offsetparent-bounds",function(){return a(e)}),i=getComputedStyle(e),n=o,r={};if(["Top","Left","Bottom","Right"].forEach(function(t){r[t.toLowerCase()]=parseFloat(i["border"+t+"Width"])}),o.right=A.body.scrollWidth-o.left-n.width+r.right,o.bottom=A.body.scrollHeight-o.top-n.height+r.bottom,E.page.top>=o.top+r.top&&E.page.bottom>=o.bottom&&E.page.left>=o.left+r.left&&E.page.right>=o.right){var s=e.scrollTop,l=e.scrollLeft;E.offset={top:E.page.top-o.top+s-r.top,left:E.page.left-o.left+l-r.left}}}(),this.move(E),this.history.unshift(E),this.history.length>3&&this.history.pop(),e&&_(),!0}}},{key:"move",value:function(t){var e=this;if("undefined"!=typeof this.element.parentNode){var o={};for(var i in t){o[i]={};for(var n in t[i]){for(var r=!1,s=0;s<this.history.length;++s){var a=this.history[s];if("undefined"!=typeof a[i]&&!y(a[i][n],t[i][n])){r=!0;break}}r||(o[i][n]=!0)}}var l={top:"",left:"",right:"",bottom:""},d=function(t,o){var i="undefined"!=typeof e.options.optimizations,n=i?e.options.optimizations.gpu:null;if(n!==!1){var r=void 0,s=void 0;if(t.top?(l.top=0,r=o.top):(l.bottom=0,r=-o.bottom),t.left?(l.left=0,s=o.left):(l.right=0,s=-o.right),window.matchMedia){var a=window.matchMedia("only screen and (min-resolution: 1.3dppx)").matches||window.matchMedia("only screen and (-webkit-min-device-pixel-ratio: 1.3)").matches;a||(s=Math.round(s),r=Math.round(r))}l[L]="translateX("+s+"px) translateY("+r+"px)","msTransform"!==L&&(l[L]+=" translateZ(0)")}else t.top?l.top=o.top+"px":l.bottom=o.bottom+"px",t.left?l.left=o.left+"px":l.right=o.right+"px"},p=!1;if((o.page.top||o.page.bottom)&&(o.page.left||o.page.right)?(l.position="absolute",d(o.page,t.page)):(o.viewport.top||o.viewport.bottom)&&(o.viewport.left||o.viewport.right)?(l.position="fixed",d(o.viewport,t.viewport)):"undefined"!=typeof o.offset&&o.offset.top&&o.offset.left?!function(){l.position="absolute";var i=e.cache("target-offsetparent",function(){return f(e.target)});f(e.element)!==i&&k(function(){e.element.parentNode.removeChild(e.element),i.appendChild(e.element)}),d(o.offset,t.offset),p=!0}():(l.position="absolute",d({top:!0,left:!0},t.page)),!p)if(this.options.bodyElement)this.options.bodyElement.appendChild(this.element);else{for(var u=!0,c=this.element.parentNode;c&&1===c.nodeType&&"BODY"!==c.tagName;){if("static"!==getComputedStyle(c).position){u=!1;break}c=c.parentNode}u||(this.element.parentNode.removeChild(this.element),this.element.ownerDocument.body.appendChild(this.element))}var g={},m=!1;for(var n in l){var v=l[n],b=this.element.style[n];b!==v&&(m=!0,g[n]=v)}m&&k(function(){h(e.element.style,g),e.trigger("repositioned")})}}}]),e}(B);I.modules=[],x.position=X;var $=h(I,x),z=function(){function t(t,e){var o=[],i=!0,n=!1,r=void 0;try{for(var s,a=t[Symbol.iterator]();!(i=(s=a.next()).done)&&(o.push(s.value),!e||o.length!==e);i=!0);}catch(f){n=!0,r=f}finally{try{!i&&a["return"]&&a["return"]()}finally{if(n)throw r}}return o}return function(e,o){if(Array.isArray(e))return e;if(Symbol.iterator in Object(e))return t(e,o);throw new TypeError("Invalid attempt to destructure non-iterable instance")}}(),Y=x.Utils,a=Y.getBounds,h=Y.extend,m=Y.updateClasses,k=Y.defer,G=["left","top","right","bottom"];x.modules.push({position:function(t){var e=this,o=t.top,i=t.left,n=t.targetAttachment;if(!this.options.constraints)return!0;var r=this.cache("element-bounds",function(){return a(e.element)}),s=r.height,f=r.width;if(0===f&&0===s&&"undefined"!=typeof this.lastSize){var l=this.lastSize;f=l.width,s=l.height}var d=this.cache("target-bounds",function(){return e.getTargetBounds()}),p=d.height,u=d.width,c=[this.getClass("pinned"),this.getClass("out-of-bounds")];this.options.constraints.forEach(function(t){var e=t.outOfBoundsClass,o=t.pinnedClass;e&&c.push(e),o&&c.push(o)}),c.forEach(function(t){["left","top","right","bottom"].forEach(function(e){c.push(t+"-"+e)})});var g=[],v=h({},n),y=h({},this.attachment);return this.options.constraints.forEach(function(t){var r=t.to,a=t.attachment,l=t.pin;"undefined"==typeof a&&(a="");var h=void 0,d=void 0;if(a.indexOf(" ")>=0){var c=a.split(" "),m=z(c,2);d=m[0],h=m[1]}else h=d=a;var b=O(e,r);"target"!==d&&"both"!==d||(o<b[1]&&"top"===v.top&&(o+=p,v.top="bottom"),o+s>b[3]&&"bottom"===v.top&&(o-=p,v.top="top")),"together"===d&&("top"===v.top&&("bottom"===y.top&&o<b[1]?(o+=p,v.top="bottom",o+=s,y.top="top"):"top"===y.top&&o+s>b[3]&&o-(s-p)>=b[1]&&(o-=s-p,v.top="bottom",y.top="bottom")),"bottom"===v.top&&("top"===y.top&&o+s>b[3]?(o-=p,v.top="top",o-=s,y.top="bottom"):"bottom"===y.top&&o<b[1]&&o+(2*s-p)<=b[3]&&(o+=s-p,v.top="top",y.top="top")),"middle"===v.top&&(o+s>b[3]&&"top"===y.top?(o-=s,y.top="bottom"):o<b[1]&&"bottom"===y.top&&(o+=s,y.top="top"))),"target"!==h&&"both"!==h||(i<b[0]&&"left"===v.left&&(i+=u,v.left="right"),i+f>b[2]&&"right"===v.left&&(i-=u,v.left="left")),"together"===h&&(i<b[0]&&"left"===v.left?"right"===y.left?(i+=u,v.left="right",i+=f,y.left="left"):"left"===y.left&&(i+=u,v.left="right",i-=f,y.left="right"):i+f>b[2]&&"right"===v.left?"left"===y.left?(i-=u,v.left="left",i-=f,y.left="right"):"right"===y.left&&(i-=u,v.left="left",i+=f,y.left="left"):"center"===v.left&&(i+f>b[2]&&"left"===y.left?(i-=f,y.left="right"):i<b[0]&&"right"===y.left&&(i+=f,y.left="left"))),"element"!==d&&"both"!==d||(o<b[1]&&"bottom"===y.top&&(o+=s,y.top="top"),o+s>b[3]&&"top"===y.top&&(o-=s,y.top="bottom")),"element"!==h&&"both"!==h||(i<b[0]&&("right"===y.left?(i+=f,y.left="left"):"center"===y.left&&(i+=f/2,y.left="left")),i+f>b[2]&&("left"===y.left?(i-=f,y.left="right"):"center"===y.left&&(i-=f/2,y.left="right"))),"string"==typeof l?l=l.split(",").map(function(t){return t.trim()}):l===!0&&(l=["top","left","right","bottom"]),l=l||[];var w=[],C=[];o<b[1]&&(l.indexOf("top")>=0?(o=b[1],w.push("top")):C.push("top")),o+s>b[3]&&(l.indexOf("bottom")>=0?(o=b[3]-s,w.push("bottom")):C.push("bottom")),i<b[0]&&(l.indexOf("left")>=0?(i=b[0],w.push("left")):C.push("left")),i+f>b[2]&&(l.indexOf("right")>=0?(i=b[2]-f,w.push("right")):C.push("right")),w.length&&!function(){var t=void 0;t="undefined"!=typeof e.options.pinnedClass?e.options.pinnedClass:e.getClass("pinned"),g.push(t),w.forEach(function(e){g.push(t+"-"+e)})}(),C.length&&!function(){var t=void 0;t="undefined"!=typeof e.options.outOfBoundsClass?e.options.outOfBoundsClass:e.getClass("out-of-bounds"),g.push(t),C.forEach(function(e){g.push(t+"-"+e)})}(),(w.indexOf("left")>=0||w.indexOf("right")>=0)&&(y.left=v.left=!1),(w.indexOf("top")>=0||w.indexOf("bottom")>=0)&&(y.top=v.top=!1),v.top===n.top&&v.left===n.left&&y.top===e.attachment.top&&y.left===e.attachment.left||(e.updateAttachClasses(y,v),e.trigger("update",{attachment:y,targetAttachment:v}))}),k(function(){e.options.addTargetClasses!==!1&&m(e.target,g,c),m(e.element,g,c)}),{top:o,left:i}}});var Y=x.Utils,a=Y.getBounds,m=Y.updateClasses,k=Y.defer;x.modules.push({position:function(t){var e=this,o=t.top,i=t.left,n=this.cache("element-bounds",function(){return a(e.element)}),r=n.height,s=n.width,f=this.getTargetBounds(),l=o+r,h=i+s,d=[];o<=f.bottom&&l>=f.top&&["left","right"].forEach(function(t){var e=f[t];e!==i&&e!==h||d.push(t)}),i<=f.right&&h>=f.left&&["top","bottom"].forEach(function(t){var e=f[t];e!==o&&e!==l||d.push(t)});var p=[],u=[],c=["left","top","right","bottom"];return p.push(this.getClass("abutted")),c.forEach(function(t){p.push(e.getClass("abutted")+"-"+t)}),d.length&&u.push(this.getClass("abutted")),d.forEach(function(t){u.push(e.getClass("abutted")+"-"+t)}),k(function(){e.options.addTargetClasses!==!1&&m(e.target,u,p),m(e.element,u,p)}),!0}});var z=function(){function t(t,e){var o=[],i=!0,n=!1,r=void 0;try{for(var s,a=t[Symbol.iterator]();!(i=(s=a.next()).done)&&(o.push(s.value),!e||o.length!==e);i=!0);}catch(f){n=!0,r=f}finally{try{!i&&a["return"]&&a["return"]()}finally{if(n)throw r}}return o}return function(e,o){if(Array.isArray(e))return e;if(Symbol.iterator in Object(e))return t(e,o);throw new TypeError("Invalid attempt to destructure non-iterable instance")}}();return x.modules.push({position:function(t){var e=t.top,o=t.left;if(this.options.shift){var i=this.options.shift;"function"==typeof this.options.shift&&(i=this.options.shift.call(this,{top:e,left:o}));var n=void 0,r=void 0;if("string"==typeof i){i=i.split(" "),i[1]=i[1]||i[0];var s=i,a=z(s,2);n=a[0],r=a[1],n=parseFloat(n,10),r=parseFloat(r,10)}else n=i.top,r=i.left;return e+=n,o+=r,{top:e,left:o}}}}),$});
